# Supplementary material for: RNF43/ZNRF3 loss predisposes to hepatocellular-carcinoma by impairing liver regeneration and altering the liver lipid metabolic ground-state
Source: Nat Commun. 2022 Jan 17;13:334. doi: 10.1038/s41467-021-27923-z (PMC8764073; doi:10.1038/s41467-021-27923-z)
Supplement: Supplementary file 4 — Dataset 1 [file 41467_2021_27923_MOESM4_ESM.xlsx]

## Sheet: Supplementary_Table_info
Supplementary Data 1_RNA sequencing data and analysis
Supplementary Dataset 1_S1 - Samples info
Supplementary Dataset 1_S2 - RPKM values
Supplementary Dataset 1_S3 - Genes UP and DOWN regulated in R&Z-KO vs WT at 1M. Criteria: cpm>1 in at least two samples
Supplementary Dataset 1_S4 - Genes UP and DOWN regulated in R&Z-KO vs WT at 3M. Criteria: cpm>1 in at least two samples
Supplementary Dataset 1_S5 - Genes UP and DOWN regulated in R&Z-KO vs WT at 7M. Criteria: cpm>1 in at least two samples
Supplementary Dataset 1_S6 - Genes UP and DOWN regulated in R&Z-KO vs WT at 4 days recovery after chronic damage. Criteria: cpm>1 in at least two samples
Supplementary Dataset 1_S7 - Genes UP and DOWN regulated in R&Z-KO vs WT at 50 days recovery after chronic damage. Criteria: cpm>1 in at least two samples
Supplementary Dataset 1_S8 - Genes UP and DOWN regulated in R&Z-KO vs WT at 170 days recovery after chronic damage. Criteria: cpm>1 in at least two samples
Supplementary Dataset 1_S9 - Genes UP and DOWN regulated in R&Z-KO damaged 50 days after recovery vs KO at 3M (only Batch 1 samples). Criteria: cpm>1 in at least two samples
Supplementary Dataset 1_S10 - Genes UP and DOWN regulated in R&Z-KO damaged 170 days after recovery vs KO at 7M only Batch 1 samples. Criteria: cpm>1 in at least two samples
Supplementary Dataset 1_S11 - Genes UP and DOWN regulated in R&Z-KO vs WT at 7 days recovery after PHx. Criteria: cpm>1 in at least two samples
Supplementary Dataset 1_S12 - Genes UP and DOWN regulated in R&Z-KO vs WT at 21 days recovery after PHx. Criteria: cpm>1 in at least two samples
Supplementary Dataset 1_S13 - List of top significantly DE genes between R&Z-KO and WT at 1 month. Criteria chosen FDR<0.1 and absolute log2FC>1. Gene list ranked by Log2FC
Supplementary Dataset 1_S14 - List of top significantly DE genes between R&Z-KO and WT at 3 months. Criteria chosen FDR<0.1 and absolute log2FC>1. Gene list ranked by Log2FC
Supplementary Dataset 1_S15 - List of top significantly DE genes between R&Z-KO and WT at 7 months. Criteria chosen FDR<0.1 and absolute log2FC>1. Gene list ranked by Log2FC
Supplementary Dataset 1_S16 - List of top significantly DE genes between R&Z-KO vs WT at 4 days recovery after damage. Criteria chosen FDR<0.1 and absolute log2FC>1. Gene list ranked by Log2FC
Supplementary Dataset 1_S17 - List of top significantly DE genes between R&Z-KO vs WT at 50 days recovery after damage. Criteria chosen FDR<0.1 and absolute log2FC>1. Gene list ranked by Log2FC
Supplementary Dataset 1_S18 - List of top significantly DE genes between R&Z-KO vs WT at 170 days recovery after damage. Criteria chosen FDR<0.1 and absolute log2FC>1. Gene list ranked by Log2FC
Supplementary Dataset 1_S19 - List of top significantly DE genes between R&Z-KO damaged 50 days after recovery vs KO at 3M (only Batch1 samples). Criteria chosen FDR<0.1 and absolute log2FC>1. Gene list ranked by Log2FC
Supplementary Dataset 1_S20 - List of top significantly DE genes between R&Z-KO damaged 170 days after recovery vs KO at 7M (only Batch1 samples). Criteria chosen FDR<0.1 and absolute log2FC>1. Gene list ranked by Log2FC
Supplementary Dataset 1_S21 - List of all significantly DE genes between R&Z-KO vs WT at 7 days recovery after PHx. Criteria chosen Pvalue<0.05 and absolute log2FC>1. Gene list ranked by Log2FC
Supplementary Dataset 1_S22 - List of all significantly DE genes between R&Z-KO vs WT at 21 days recovery after PHx. Criteria chosen Pvalue<0.05 and absolute log2FC>1. Gene list ranked by Log2FC
Supplementary Dataset 1_S23 - List of GO:Biological process terms significanlty (pValue<0.05) enriched in Up-regulated genes of R&Z-KO vs WT at 1M
Supplementary Dataset 1_S24 - List of GO:Biological process terms significanlty (pValue<0.05) enriched in Down-regulated genes of R&Z-KO vs WT at 1M
Supplementary Dataset 1_S25 - List of GO:Biological process terms significanlty (pValue<0.05) enriched in Up-regulated genes of R&Z-KO vs WT at 3M
Supplementary Dataset 1_S26 - List of GO:Biological process terms significanlty (pValue<0.05) enriched in Down-regulated genes of R&Z-KO vs WT at 3M
Supplementary Dataset 1_S27 - List of GO:Biological process terms significanlty (pValue<0.05) enriched in Up-regulated genes of R&Z-KO vs WT at 7M
Supplementary Dataset 1_S28 - List of GO:Biological process terms significanlty (pValue<0.05) enriched in Down-regulated genes of R&Z-KO vs WT at 7M
Supplementary Dataset 1_S29 - List of GO:Biological process terms significanlty (pValue<0.05) enriched in Up-regulated genes of R&Z-KO vs WT at 4 days recovery after damage
Supplementary Dataset 1_S30 - List of GO:Biological process terms significanlty (pValue<0.05) enriched in Down-regulated genes of R&Z-KO vs WT at 4 days recovery after damage
Supplementary Dataset 1_S31 - List of GO:Biological process terms significanlty (pValue<0.05) enriched in Up-regulated genes of R&Z-KO vs WT at 50 days recovery after damage
Supplementary Dataset 1_S32 - List of GO:Biological process terms significanlty (pValue<0.05) enriched in Down-regulated genes of R&Z-KO vs WT at 50 days recovery after damage
Supplementary Dataset 1_S33 - List of GO:Biological process terms significanlty (pValue<0.05) enriched in Up-regulated genes of R&Z-KO vs WT at 170 days recovery after damage
Supplementary Dataset 1_S34 - List of GO:Biological process terms significanlty (pValue<0.05) enriched in Down-regulated genes of R&Z-KO vs WT at 170 days recovery after damage
Supplementary Dataset 1_S35 - GSEA - List of 'all curated datasets' used
Supplementary Dataset 1_S36 - GSEA - List of curated 'liver cancer and NASH datasets' used
Supplementary Dataset 1_S37 - GSEA - 'Hepatocyte differentiation signature' dataset and genes negatively enriched in R&Z-KO vs WT at 50 days recovery after damage
Supplementary Dataset 1_S38 - Gene sets for 'all curated datasets' positively enriched in R&Z-KO vs WT at 4 days recovery after damage
Supplementary Dataset 1_S39 - Gene sets for 'all curated datasets' negatively enriched in R&Z-KO vs WT at 4 days recovery after damage
Supplementary Dataset 1_S40 - Gene sets for 'all curated datasets' positively enriched in R&Z-KO vs WT at 50 days recovery after damage
Supplementary Dataset 1_S41 - Gene sets for 'all curated datasets' negatively enriched in R&Z-KO vs WT at 50 days recovery after damage
Supplementary Dataset 1_S42 - Gene sets for 'liver cancer and NASH datasets' positively enriched in R&Z-KO vs WT at 170 days recovery after damage
Supplementary Dataset 1_S43 - Gene sets for 'liver cancer and NASH datasets' negatively enriched in R&Z-KO vs WT at 170 days recovery after damage
Supplementary Dataset 1_S44 - Gene sets for 'all curated datasets' positively enriched in R&Z-KO at 50 days recovery after damage vs KO at 3M (only Batch1 samples)
Supplementary Dataset 1_S45 - Gene sets for 'all curated datasets' negatively enriched in R&Z-KO at 50 days recovery after damage vs KO at 3M (only Batch1 samples)
Supplementary Dataset 1_S46 - Gene sets for 'all curated datasets' positively enriched in R&Z-KO at 170 days recovery after damage vs KO at 7M (only Batch1 samples)
Supplementary Dataset 1_S47 - Gene sets for 'all curated datasets' negatively enriched in R&Z-KO at 170 days recovery after damage vs KO at 7M (only Batch1 samples)
	R&Z	stands for Rnf43 & Znrf3
	7M	stands for 7 Months
	3M	stands for 3 Months

## Sheet: S1_Sample info
sample name	condition	time	batch	sex	Damage	Treatment	DE Model
i704-i517	WT	3M	1	M	N	Tamoxifen	Homeostasis
i705-i517	WT	3M	1	M	N	Tamoxifen	Homeostasis
i706.i517	KO	3M	1	F	N	Tamoxifen	Homeostasis
i707.i517	KO	3M	1	F	N	Tamoxifen	Homeostasis
i711-i517	WT	7M	1	M	N	Tamoxifen	Homeostasis
i712.i517	WT	7M	1	F	N	Tamoxifen	Homeostasis
i701-i502	KO	7M	1	M	N	Tamoxifen	Homeostasis
i702-i502	KO	7M	1	M	N	Tamoxifen	Homeostasis
i705-i502	WT	1.5M	1	M	CD +4d	Tamoxifen	Chronic damage
i706-i502	WT	1.5M	1	M	CD +4d	Tamoxifen	Chronic damage
i707-i502	KO	1.5M	1	M	CD +4d	Tamoxifen	Chronic damage
i711-i502	KO	1.5M	1	M	CD +4d	Tamoxifen	Chronic damage
i706-i503	WT	3M	1	M	CD +50d	Tamoxifen	Chronic damage
i707-i503	WT	3M	1	M	CD +50d	Tamoxifen	Chronic damage
i712-i502	WT	3M	1	M	CD +50d	Tamoxifen	Chronic damage
i702-i503	KO	3M	1	M	CD +50d	Tamoxifen	Chronic damage
i704-i503	KO	3M	1	M	CD +50d	Tamoxifen	Chronic damage
i706-i503	WT	7M	1	M	CD +170d	Tamoxifen	Chronic damage
i707-i503	WT	7M	1	M	CD +170d	Tamoxifen	Chronic damage
i712-i503	KO	7M	1	M	CD +170d	Tamoxifen	Chronic damage
i701-i504	KO	7M	1	M	CD +170d	Tamoxifen	Chronic damage
S1	WT	1M	2	M	N	Virus	Homeostasis
S2	WT	1M	2	M	N	Virus	Homeostasis
S3	WT	1M	2	F	N	Virus	Homeostasis
S4	WT	1M	2	F	N	Virus	Homeostasis
S5	KO	1M	2	F	N	Virus	Homeostasis
S6	KO	1M	2	F	N	Virus	Homeostasis
S7	KO	1M	2	M	N	Virus	Homeostasis
S8	KO	1M	2	M	N	Virus	Homeostasis
S9	WT	7M	2	M	N	Tamoxifen	Homeostasis
S10	WT	7M	2	M	N	Tamoxifen	Homeostasis
S11	WT	7M	2	M	N	Tamoxifen	Homeostasis
S12	KO	7M	2	M	N	Tamoxifen	Homeostasis
S13	KO	7M	2	M	N	Tamoxifen	Homeostasis
S14	KO	7M	2	M	N	Tamoxifen	Homeostasis
S15	WT	3M	2	M	N	Virus	Homeostasis
S16	WT	3M	2	M	N	Virus	Homeostasis
S17	WT	3M	2	M	N	Virus	Homeostasis
S18	KO	3M	2	M	N	Virus	Homeostasis
S21	WT	0.5M	2	M	PHx +7d	Virus	PHx
S22	WT	0.5M	2	M	PHx +7d	Virus	PHx
S23	WT	0.5M	2	M	PHx +7d	Virus	PHx
S24	KO	0.5M	2	M	PHx +7d	Virus	PHx
S25	KO	0.5M	2	M	PHx +7d	Virus	PHx
S26	KO	0.5M	2	M	PHx +7d	Virus	PHx
S27	WT	1M	2	M	PHx +21d	Virus	PHx
S28	WT	1M	2	M	PHx +21d	Virus	PHx
S29	WT	1M	2	M	PHx +21d	Virus	PHx
S30	KO	1M	2	M	PHx +21d	Virus	PHx
S31	KO	1M	2	M	PHx +21d	Virus	PHx
S32	KO	1M	2	F	PHx +21d	Virus	PHx

## Sheet: S2_RPKM_all samples
	i704.i517	i705.i517	i706.i517	i707.i517	i711.i517	i712.i517	i701.i502	i702.i502	i704.i502	i701.i503	i702.i503	i712.i502	i704.i503	i705.i503	i706.i503	i707.i503	i711.i503	i712.i503	i701.i504	S1	S2	S3	S4	S5	S6	S7	S8	S9	S10	S11	S12	S13	S14	S15	S16	S17	S18	S21	S22	S23	S24	S25	S26	S27	S28	S29	S30	S31	S32
Gm26206	0	0	0	0	0	0	0	0	0	0	0	0	0	0	0	0	0	0	0	0	0	0	0	0	0	0	0	4.23908	0	0	0	0	0	0	0	0	0	0	0	0	0	0	0	0	0	0	0	0	0
Xkr4	0	0	0	0.00451545	0	0	0.0150955	0	0	0	0	0	0	0	0	0	0	0	0	0	0	0	0	0	0	0	0	0	0	0	0	0	0	0	0	0	0	0	0	0.126132	0	0	0	0	0	0	0	0	0
Gm18956	0	0	0	0	0	0	0	0	0	0	0	0	0	0	0	0	0	0	0	0	0	0	0	0	0	0	0	0	0	0	0	0	0	0	0	0	0.40192	0	0	0	0	0	0	0	0	0	0	0	0
Gm37363	0	0	0	0	0	0	0	0	0	0	0	0	0	0	0	0	0	0	0	0	0	0	0	0	0	0	0	0	0	0	0	0	0	0	0	0	0	0	0	0	0	0	0	0	0	0	0	0	0
Gm37686	0	0	0	0	0	0	0	0	0	0	0	0	0	0	0	0	0	0	0	0	0	0	0	0	0	0	0.0206433	0	0	0	0	0	0	0	0	0	0	0	0	0	0	0	0	0	0	0	0	0	0
Gm7341	0	0	0	0	0	0	0	0	0	0.0650199	0	0	0	0	0	0	0	0	0	0	0	0	0	0	0	0	0	0	0	0	0	0	0	0	0	0	0	0	0.0672821	0	0	0	0	0	0.121973	0.0613283	0	0	0
Gm38148	0	0	0	0	0	0	0	0	0	0	0	0	0	0	0	0	0	0	0	0	0	0	0	0	0	0	0	0	0	0	0	0	0	0	0	0	0	0	0	0	0	0	0	0	0	0	0	0	0
Gm19938	0	0	0.0106118	0	0	0.0132045	0	0	0	0	0	0	0	0	0.010989	0	0	0	0	0	0	0	0	0	0	0.0138701	0	1.23049	0	0	0	0	0	0	0	0	0	0	0	0	0	0.438115	0	0	0.346569	0	0	0	0
Rp1	0	0	0	0	0	0	0	0	0	0	0	0	0	0	0	0	0	0	0	0.00366208	0	0	0	0	0	0	0	0	0	0.0040297	0	0	0	0	0	0	0	0	0	0	0	0	0	0	0	0	0	0	0
Gm6101	0	0	0	0	0	0	0	0	0	0	0	0	0	0	0	0	0	0	0	0	0	0	0	0	0	0	0	0	0	0	0	0	0	0	0	0	0	0	0	0	0	0	0	0	0.0302483	0	0	0	0
Sox17	0.195853	0.00911313	0.0724721	0.253721	0.218285	0.207411	0.0289161	0.0566149	0.243072	0.0441596	0.169315	0.186515	0.365184	0.149296	0.780504	0.0764889	0.207299	0.760754	0.114217	0.113371	0	0.762533	0	0	0.151775	0.11367	0.449485	1.04881	0	0.187128	0.335524	0.225555	0	0.108043	0	0.22738	1.03091	0	0.117504	0	0.0859362	0.0359048	0.0113768	0.0587958	0.449705	0.130907	0.898759	0	0
Gm37587	0	0	0	0	0	0	0	0	0	0	0	0	0	0	0	0	0	0.0119667	0.0124567	0	0	0	0	0	0	0	0	0	0	0	0	0	0	0	0	0	0	0	0	0	0	0	0	0	0	0	0	0	0
Gm7357	0.0312474	0.0145396	0.0115626	0	0.0435328	0	0.0153781	0	0	0	0.0450223	0	0	0.013233	0	0	0	0.0233413	0.0121485	0	0.0134568	0	0	0	0	0	0	0	0	0	0	0	0.959399	0	0.0285229	0	0	0	0.0208302	0	0	0	0	0	0.0188811	0	0	0	0
Gm38076	0	0	0	0	0	0	0	0	0	0	0	0	0	0	0	0	0	0	0	0	0	0	0	0	0	0	0	0	0	0	0	0	0	0	0	0	0	0	0	0	0	0	0	0	0.250993	0	0	0	0
Gm7369	0	0	0	0	0	0	0	0	0	0	0	0	0	0	0	0	0	0	0	0	0	0	0	0	0	0	0	0	0	0.106003	0	0	0	0	0	0	0	0	0.59907	0	0	0	0	0	0	0	0	0	0
Gm6085	0.0635789	0.0591672	0.070579	0.0374383	0.0295253	0.146372	0.0312897	0.0612622	0.157815	0.0409581	0.122142	0	0.059274	0	0.0487254	0.0620757	0.0630887	0.0712386	0.0247185	0.276023	0.109522	0	0.136861	0.126197	0.109489	0.184501	0.194552	0.0211473	0.12503	0.101244	0.281083	0.122035	0.195208	0.0501049	0	0.0567794	0.0656195	0	0	0.0804446	0.039853	0	0.036932	0	0.115252	0.193163	0.112216	0	0
Gm6119	0	0	0	0	0	0	0	0	0	0	0	0	0	0	0	0	0	0	0	0	0	0	0	0	0	0	0	0.0257766	0	1.8511	0	0	0.0475881	0	0	0	0	0	0	0	0	0	0	0	0	0	0	0	0
Gm25493	0	0	0	0	0	0	0	0	0	0	0	0	0	0	0.3477	0	0	0	0	0	0	0	0	0	0	0	0	0	0	0	0	0	0	0	0	0	0	0	0	0	0	0	0	0	0	0	0	0	0
Gm2053	0	0	0	0	0	0	0	0	0	0	0	0	0	0	0	0	0.342938	0	0	0	0	0	0	0	0.956509	0	0	0	0	0	0	0	0	0	0	0	0	0	0	0	0	0	0	0	0	0	0	0	0
Gm6123	0.0437142	0.162724	0.291163	0	0.0812016	0.0402557	0.043027	0.126364	0.130209	0.197128	0	0.0396476	0	0.0740505	0.0670031	0	0.0578362	0.0653076	0.169954	0.0421738	0.338862	0.0791613	0.1882	0	1.65616	0.0422851	0.0891774	0.0872402	0.11462	0.18563	0	0.0839062	0.0536869	0.1378	0	0	0.180469	0.057133	0.0582818	0	0.0548025	0	0.152357	0.0656159	0.264142	0	0.0514365	0	0.276568
Mrpl15	16.5955	13.4609	15.5458	18.9381	10.5859	14.167	17.2722	15.561	16.9365	15.852	9.43017	14.6172	13.4236	17.9129	12.8365	15.0526	14.1473	16.8838	14.1457	10.2046	7.97207	16.0981	12.1055	14.3739	14.92	12.4684	9.5926	10.9043	14.0258	12.9241	15.1411	12.1222	7.97946	6.88203	8.51411	9.15596	14.622	7.15315	11.6649	15.3268	12.7978	17.8801	11.2904	10.2236	11.5249	7.72858	7.17204	4.0778	15.6482
Gm37144	0.162541	0.0378155	0.0601456	0.0717839	0	0.112261	0.0799928	0.0783091	0.161383	0.0261776	0.0780647	0.110565	0	0.309756	0.0311419	0	0.188169	0.0303538	0	0.11761	0.0699987	0.331135	0.0291574	0.0322626	0	0.0786135	0.124344	0.0270318	0.0532736	0	0.0898245	0.155993	0	0.128094	0.148369	0.145158	0.0419394	0.0531089	0.16253	0.102829	0	0.0993263	0.0944174	0.731932	0.0491074	0.0493826	0	0.0578734	0.719845
Lypla1	19.9806	19.1054	17.9429	17.2613	13.4186	18.8275	21.7458	12.4275	16.2668	18.0204	8.25497	21.6929	16.64	14.015	12.7313	17.5989	20.0018	17.6464	15.0685	7.28156	12.0156	11.7963	7.40077	7.32694	7.58564	11.4193	11.6478	6.6785	15.1425	12.0743	3.86013	18.9246	6.28934	14.3907	17.0863	24.6367	7.33074	7.06917	7.93505	4.70035	8.88803	7.03416	9.0572	9.35573	7.16095	4.92789	4.84058	5.74725	9.34331
Tcea1	1.03777	1.12431	1.12337	0.747898	1.10771	1.21241	1.2044	0.596987	1.12265	0.82819	0.461221	1.12385	0.664254	0.944567	0.664745	0.922493	1.16809	0.323962	1.09599	1.70353	1.88105	1.59878	1.41148	1.09449	1.44038	2.74183	1.5167	1.93712	1.78697	2.61449	0.975803	2.15543	1.46474	1.31831	1.15936	2.07489	1.08706	3.09729	1.4662	1.72461	2.602	1.79838	0.647809	0.999724	1.81569	1.35528	1.98655	0.727974	2.0383
Gm6104	0	0.0721192	0.114705	0	0.287909	0.142731	0	0	0	0	0	0	0	0	0	0.151329	0	0.115777	0	0	0	0	0	0	0	0	0	0	0	0	0	0.0743746	0	0	0	0	0	0	0	0	0	0	0	0	0	0	0	0	0
Gm37277	0	0	0	0	0	0.0774678	0	0	0.292335	0.0270965	0	0	0.0392137	0	0	0.123201	0	0	0	0	0	0	0	0	0	0	0	0	0	0	0	0	0	0	0	7.21216	0.0868233	0	0	0	0	0	0	0	0	0	0	0	0
Rgs20	0	0	0	0	0	0	0	0	0	0	0	0.00999842	0.020555	0	0	0	0	0	0	0	0	0	0	0	0	0	0	0	0	0.0351094	0	0	0	0	0	0	0.0227555	0	0	0	0	0	0	0	0	0	0	0	0
Gm37079	0	0	0	0	0	0	0	0	0	0	0	0	0.102029	0	0	0	0	0	0	0	0	0	0	0	0	0	0	0	0	0	0	0	0	0	0	0	0	0	0	0	0	0.0267506	0	0	0	0	0	0	0
Atp6v1h	6.21411	6.68872	8.61222	8.74135	7.51724	9.4359	9.80232	7.61396	7.36479	9.17088	5.01561	6.57972	7.02713	7.92737	6.66581	7.28905	6.66419	7.50001	8.98525	5.30589	5.93042	7.21548	4.51049	6.92475	7.52227	2.25875	7.63447	8.87368	7.7068	5.02917	0.890318	6.93471	0.447541	6.79408	3.89532	4.57323	8.07138	4.97576	4.69224	3.7068	6.72038	6.6981	10.9572	6.29031	5.0818	8.58318	5.34285	2.74522	7.23201
Gm37567	0	0	0	0	0	0	0	0	0	0	0	0	0	0	0	0	0	0	0	0.0197823	0	0	0	0	0	0.119007	0	0.0272809	0	0	0	0	0	0	0	0	0	0	0	0	0	0	0	0	0	0	0.0965084	0	0
Oprk1	0	0	0	0	0	0	0	0.00492052	0	0	0	0	0.0333258	0	0	0	0	0	0	0	0	0	0	0	0.00439702	0	0.369822	0	0	0	0	0	0	0	0	0	0	0	0	0	0	0	0	0	0	0	0	0	0
Npbwr1	0	0	0	0	0	0	0	0	0	0	0	0	0	0	0	0	0	0	0	0	0	0	0	0	0	0	0	0	0	0	0	0	0	0.558591	0	0	0	0	0	0	0	0	0	0	0	0	0	0	0
Rb1cc1	1.1452	0.899953	1.0547	1.18948	1.16409	1.16884	1.06144	1.15864	1.88244	0.844312	1.29559	0.943454	1.58073	0.926856	0.953229	0.571485	0.970123	0.957623	0.744534	1.39947	2.54811	2.96672	2.17986	3.51573	4.43184	2.92633	2.56659	2.08231	1.76829	1.7696	2.02166	2.3752	2.8051	2.36155	2.46237	1.44318	1.7992	2.74402	1.63286	2.84163	1.97008	5.68405	2.72004	2.23466	2.05673	0.784777	2.20092	2.79085	1.56178
4732440D04Rik	0.0344366	0.0801176	0.0254854	0.106459	0.0799599	0.0951364	0.0169476	0.0414773	0.0769306	0.0720993	0.0992348	0.101508	0.168551	0.0656264	0	0.0588392	0.062647	0.0321545	0.0267769	0.531571	0.0519058	0.350779	0.500371	0.43746	0	0	2.14266	0	0.620773	0.566654	0	0	0	0	0.015717	3.22915	0	0	0.482081	0.283216	0	0	0.100018	0.956267	0	1.02532	0.1013	0	1.23097
Gm2147	0	0	0.0541216	0	0.0679221	0.0673448	0.071981	0.35233	0	0.0942229	0	0	0	0.0619405	0.224182	0.142803	0.0483779	0.109255	0	0	0	0	0	0	0	0	0	0	0	0	0	0	0	0	0	0	0	0	0	0	0	0	0	0	0	0	0	0	0
Gm7417	0	0	0	0	0	0	0	0	0	0	0	0	0	0	0.0757149	0	0	0	0	0	0	0	0	0	0	0	0	1.05155	0	0	0	0	0	0	0	0	0	0	0	0	0	0	0	0	0	0	0	0	0
Gm19026	0	0	0	0.00607443	0.00958107	0	0.0101536	0	0	0	0	0.00935614	0	0.00873731	0	0	0	0	0	0	0	0	0	0	0	0	0	0	0	0	0	0	0	0	0	0	0	0	0	0.0130523	0	0	0	0	0	0	0	0	0
St18	0	0	0	0	0	0	0	0	0	0	0	0	0.00673985	0	0	0	0	0	0	0	0	0	0	0	0	0	0	0	0	0	0	0	0	0	0	0	0	0	0	0	0	0	0	0	0	0	0	0	0
Gm7449	0	0	0	0	0	0	0	0	0	0	0	0	0	0	0	0	0	0	0	0	0	0	0	0	0	0	0.0718934	0	0	0	0	0	0	0	0	0.125891	0	0	0	0	0	4.13485	0	0	0	0	0	0	0
Gm37108	0.149299	0.138939	0.0552455	0	0.138665	0	0	0.0719293	0	0	0	0	0.13919	0.0632268	0.114419	0	0.0493825	0	0	0	0	0	0.214256	0	0.128553	0.0722089	0	0	0	0	0.0825065	0	0.366717	0.235317	0	0.133332	0.0770453	0.390257	0	0	0.0935845	0.0912342	0	0	0.0902132	0	0.0878365	0	0
Gm37225	0	0	0	0	0	0	0	0	0	0	0	0	0	0	0	0	0	0	0.111804	0	0	0	0	0	0	0	0	0	0	0	0	0	0	0	0	0	0	0	0	0	0	0	0	0	0	0	0	0	0
Pcmtd1	4.86688	4.64681	5.50928	5.90126	4.90509	4.79873	4.70051	3.83013	5.99669	6.10771	3.24478	5.66894	4.55699	4.91924	2.86333	3.53129	6.84798	4.44861	4.64169	10.1835	15.3339	9.0995	8.72795	5.64839	10.8303	8.98756	10.1004	10.1847	11.0394	13.6587	6.55898	17.0387	7.81432	9.30917	9.19277	9.00638	3.63141	6.48018	9.11983	4.14972	5.81085	4.85809	7.88159	8.15916	6.37385	6.33276	8.77589	8.46184	9.46403
Gm26983	0	0	0	0	0	0.221821	0	0	0	0.155176	0	0	0	0	0	0	0	0	0	0	0	0	0	0	0	0	0	0.08012	0	0	0	0	0	0	0.439752	0	0.124305	0	0	0	0	0	0	0	0	0	0	0	0
Gm38372	0	0	0	0	0	0	0	0	0.0575939	0.00747374	0	0	0.0216318	0	0	0	0	0	0	0	0.0399695	0	0	0	0	0.123443	0	0	0	0	0	0	0	0	0	0	0	0	0	0.0146789	0	0	0.229129	0	0	0	0	1.0079	0
Gm9826	0.0719484	0.033478	0.133117	0.0635501	0.100236	0.0331281	0.283269	0.173317	0.035718	0.115875	0.0691104	0.0326276	0	0.0914088	0.110279	0.280989	0.142787	0.0537443	0	0.0347066	0.0309848	0	0.025813	0.057124	0.0309755	0.0347981	0.110082	0.0239312	0.235815	0.0763812	0.0397606	0.103575	0.0883622	0	0	0	0.0371288	0.0470171	0.0479625	0.0455171	0	0	0.0417937	0	0	0	0.0423292	0.153705	0
Gm26901	0.0107699	0.0200451	0.0239113	0.0190255	0.0200056	0	0	0.0311323	0.064159	0.00693806	0.0620703	0.00976799	0.0401626	0.0456096	0.00825378	0.0210305	0.0284982	0.0241348	0	0	0	0.9849	0	0	0.0463668	0.145849	0	0	0	0	0	0	0.119042	0.220674	0	0	0	0.253366	0	0	0	0	0	0.0484974	0	0.0523531	0	0	0
Gm30414	0	0	0	0	0	0	0	0	0	0	0	0	0	0	0	0	0	0.0134464	0	0	0	0	0	0	0	0	0	0	0	0	0	0	0	0	0	0	0	0	0	0	0	0	0	0	0	0	0	0	0
Rps2-ps2	0	0.0493619	0	0	0	0	0	0.0511098	0	0	0.0509503	0	0	0	0	0	0	0	0	0	0	0	0	0	0	0	0	0.0352856	0	0	0	0.305434	0.0651433	0	0	0	0	0	0	0	0	0	0.0616231	0	0	0	0	0	0
Sntg1	0.0985333	0.0916961	0.0824327	0.110997	0.00795787	0.0433963	0.0632506	0.0784311	0.114846	0.187668	0.0288055	0.139879	0.107838	0.0761991	0.0755136	0.0920209	0.00566803	0.144005	0.0166558	0	0	0	0	0	0.0221326	0	0.00436976	0.131095	0.106713	0.004548	0.0615546	0	0.0420911	0	0	0	0.0751665	0	0	0	0.198717	0	0.0398166	0	0	0	0	0	0
Gm38024	0	0	0	0	0	0	0	0	0	0	0	0	0.0172063	0	0	0	0	0	0	0	0	0	0	0	0	0	0	0	0	0	0	0	0	0	0	0	0	0	0	0	0	0	0	0	0	0	0	0	0
Gm16284	0	0	0	0	0	0	0	0	0	0	0	0	0	0	0	0	0	0	0	0	0	0	0	0	0	0	0	0	0	0	0	0	0	0	0	0	0	0.152688	0	0	0	0	0	0	0	0	0	0	0
Gm38259	0	0	0	0	0	0	0	0	0	0	0	0	0	0	0	0	0	0	0	0	0	0	0	0	0	0	0	0	0	0	0	0.139594	0	0	0	0	0	0	0	0	0	0	0	0	0	0	0	0	0
Gm23358	0	0	0	0	0	0	0	0	0	0	0	0	0	0	0	0	0	0	0	0	0	0	0	0	0	0	0	0.847816	0	0	0	0	0	0	0	0	0	0	0	0	0	0	0	0	0	0	0	0	0
Gm37005	0	0	0	0	0	0.0369702	0	0	0	0	0	0	0	0	0	0	0	0	0	0	0	0	0	0	0	0	0	0	0	0	0	0	0	0	0	0	0	0	0	0	0	0	0	0	0	0	0	0	0
Gm15452	0	0	0	0	0	0	0	0	0	0	0	0.176597	0	0	0	0	0	0	0	0	0	0	0	0	0	0	0	0	0	0	0	0	0	0	0	0	0	0	0	0	0	0	0	0	0	0	0	0	0
Gm36964	0	0.878543	0.174665	0.833854	0.219203	0.65202	0.232302	0.454825	0.937327	0.304083	0	1.4984	1.32019	0	0	0.691297	0.312257	0.528893	0.367032	0.455392	0.203279	0.641086	0.508046	0.93692	0	0.456593	0.481468	0.628012	0	1.25277	1.04342	0.679513	0.289855	1.11597	0.861737	0.843089	0.487175	0	0	0.59724	0.591757	0	0.822576	1.06278	0.570439	0.286818	0.55541	0	0.895912
Gm24276	0	0	0	0	0	0	0	0	0	0.273675	0	0	0	0	0	0	0	0	0	0	0	0	0	0	0	0	0	0	0	0	0.469537	0	0	0	0	0	0	0	0	0.537516	0.532581	0	0	0	0	0	0	0	0
Gm7493	0	0	0	0.0879143	0	0	0	0	0.0741177	0	0	0	0	0	0	0	0	0	0	0	0	0	0	0	0	0	0	0.0496591	0	0	0	0	0	0	0	0.66666	0	0	0	0	0	0	0	0	0	0	0	0	0
Gm37629	0	0	0	0.157241	0	0	0.0438056	0	0.132565	0	0.170999	0	0	0.0376952	0.0341077	0	0.235531	0	0.138424	0	0	0	2.55475	0	0	0	0	0	0	0	0	0	0	0	0	0	0	0	0	0.281556	0	0	0	0	0	0	0	0	0.112629
Gm38008	0	0	0	0	0	0	0	0	0	0	0	0	0	0	0	0	0	0	0	0	0	0	0	0	0	0	0.552108	0	0	0	0	0	0	0	0	0	0	0	0	0	0	0	0	0	0	0	0	0	0
Gm37143	0	0	0	0	0	0	0	0	0	0	0	0	0	0	0	0	0	0	0	0	0	0	0	0	0	0	0	0	0	0	0	0	0	0	0	0	0	0	0	0	0	0	0	0	0	0	0	0	0
Gm6187	0	0	0	0	0	0	0	0	0	0	0	0	0	0	0	0	0	0	0	0	0	0	0	0	0	0	0	0	0	0	0	0	6.1576	0	0	0	0	0	0	0	0	0	0	0	0	0	0	0	0
Gm7512	0	0	0	0	0	0	0	0.0384852	0.0793123	0	0	0	0	0	0	0	0	0	0	0	0	0	0	0.0317111	0	0	0	0	0	0	0	0	0	0	0	0	0.0412225	0	0	0	0	0	0	0	0	0	0	0	0
Gm24765	0	0	0	0	0	0	0	0	0	0	0	0	0	0	0	0	0	0	0	0	0	0	0	0	0	0	0	0	0	0	0	0	0	0	0	0	0	0	0	0	0	0	0	0	0	0	0	0	0
Gm18300	0	0	0	0	0	0	0	0	0	0	0	0	0.0619721	0	0	0	0	0	0	0	0	0	0	0	0	0	0	0	0	0	0	0	0	0	0	0	0	0	0	0	0	0	0	0	0	0	0	0	0
Rrs1	7.02783	4.24686	4.76201	6.18062	4.72593	5.10601	5.3003	4.33128	5.73174	5.35056	3.68215	6.78795	6.80725	5.46931	4.82638	4.34424	5.1774	4.02248	6.99046	1.73907	4.6774	3.94606	5.38658	0.96016	2.98635	5.03234	1.93175	11.1566	5.08544	8.09063	2.16886	4.62056	3.2787	8.23575	9.7059	7.17284	6.00524	0.566616	6.69273	0.664021	4.92013	1.05971	8.69488	4.41822	6.70071	3.60483	3.00703	9.42421	4.87939
Adhfe1	22.2897	24.9768	26.5508	27.6118	23.7679	26.0477	34.4482	21.0248	18.7555	20.7146	13.3474	24.1854	20.6076	26.816	16.8075	20.4229	31.1506	15.2371	33.9042	24.1401	30.4425	20.6409	22.5935	23.8022	24.0678	35.7078	19.8479	16.2423	16.0455	34.3855	10.6441	41.158	14.029	14.9842	24.6682	10.8196	12.7466	21.1986	34.3822	17.7693	33.399	9.17126	18.5275	20.0595	26.6232	9.54012	5.1349	3.87354	14.1099
2610203C22Rik	0.0856567	0.044285	0.0352176	0.100878	0.0618769	0.0964087	0.0468389	0.0825355	0.151194	0.110362	0.082278	0.0776883	0.17746	0.0483666	0.123997	0.0650467	0.0629602	0.0710935	0.0666041	0.229551	0	0	0.232191	0.113346	0.262238	1.52824	0	0.462183	0	0	0.0105192	0.0456699	0	0	0.0868757	0	0	1.70414	0.241092	0.0361263	0.202836	0.593227	0	0.385718	0.345052	0.300721	0	0.379537	0.144514
Gm6161	0	0	0	0	0	0.0390502	0	0	0	0	0.0407325	0	0	0	0	0	0	0	0	0	0.182619	0	0	0	0	0	0	0	0	0	0	0	0	0	0	0	0	0	0	0	0	0	0	0	0	0	0	0	0.107314
3110035E14Rik	0	0	0.0531077	0.101415	0	0	0.028253	0.0414875	0	0	0	0	0.0936624	0	0.0109991	0.0980895	0	0.0321624	0	0	0	0	0	0	0	0	0	0	0.940796	0	0	0	0	0	0	0	0	0	0	0.0181593	0	0	0	0	0	0	0	0.0204406	0
Gm29520	0	0.0407571	0	0	0	0	0	0	0	0	0.0420686	0	0	0	0	0	0	0	0	0	0	0	0	0	0	0	0	0	0	0	0	0	0	0	0	0	0	0	0	0	0	0	0	0	0	0	0	0	0
Mybl1	0.0173012	0.0161007	0.0512161	0.106972	0	0.0238986	0.042573	0.0416769	0.0944788	0.0390095	0.0415468	0.0470751	0.217751	0.0146538	0.0132592	0	0.0457808	0.0775422	0.0807173	0.0333831	0	0.0156652	0.496572	0	0.0148971	0.594112	0	0.0172639	0	0	0	0.132833	0.0106241	0	0	0	0.0178565	0	0.0461335	0	0.216897	0.25374	0.0904498	0	0	0	0.122145	0.0123203	0.010946
Vcpip1	1.90776	1.22671	1.01456	1.5016	1.3534	1.92897	1.13704	1.06692	1.61814	1.09004	1.47337	1.83897	2.20312	0.998736	1.16818	1.20277	1.69328	1.50384	1.39769	0.619677	2.08079	2.34366	2.91664	2.85049	3.39265	2.94428	2.61575	1.78248	2.53253	2.7428	2.21981	3.94702	1.2127	3.02202	0.560054	1.2671	3.27011	1.94208	2.35179	2.04994	1.71263	1.87466	4.26568	4.77744	2.72838	1.53786	3.89733	1.35171	1.79532
1700034P13Rik	0.316459	0.406691	0.278811	0.638902	0.461875	0.471826	0.51914	0.464652	0.628411	0.281529	0.390827	0.478367	0.561966	0.510545	0.508152	0.720947	0.478506	0.247647	0.492138	0.450693	0.428321	0.968762	0.313576	1.47164	0.544973	0	0.384274	0.771902	0.217321	0.191975	0.699536	0.60742	0.573728	0	0.357644	0.296073	0.466595	0.709032	0	0.171603	0	0.0920874	0.50771	1.33456	0	0.58603	0	0	0.915269
Sgk3	0.431027	0.325149	0.589646	0.734509	0.333607	0.826928	0.215339	0.239124	0.872124	0.803565	0.241515	0.39093	0.575365	0.536547	0.290289	0.20723	0.650196	0.226843	0.401168	0.954539	0.25031	0.807148	0.637303	0.453697	0.829429	0.0442204	0.486279	0.0108611	0.273981	0.54078	0.310378	0.542148	0.300772	0.313948	1.43667	0.437421	0.387568	0.644425	0.269918	0.223104	0.278367	0.087798	0.493166	0.122534	0.209146	0.0793655	0.345797	0.00930116	0.768514
Gm6195	0.261795	0.121815	0.0968731	0.231237	0	0	0	0	0.649827	0	0	0	0	0	0	0	0.0865923	0.0977785	0.203564	0	0	0	0	0	0	0	0	0	0	0	0	0	0	0	0	0	0	0	0	0	0	0	0	0	0	0	0	0	0
Gm22607	0	0	0	0	0	0	0	0	0	0	0	0	0	0	0	0	0	0	0	0	0	0	0	0	0	0	0	1.77638	0	0	0	0	0	0	0	0	0	0	0	0	0	5.98323	0	0	0	13.5214	0	0	0
Mcmdc2	0	0.00735089	0.00584579	0.0465131	0.00733642	0.0218222	0	0	0.0392137	0.173013	0	0	0	0.020071	0	0.0154245	0.0209016	0	0	0	0	0	0	0	0	0	0	0	0	0.00838567	0	0	0	0	0	0	0	0	0.0210626	0	0	0	0	0	0	0	0	0.0112499	0
Snhg6	7.62531	4.47781	7.06159	6.24299	6.02178	9.08732	4.25441	4.24345	8.58316	5.80544	4.26938	6.02834	7.60321	4.80071	5.6876	5.41456	5.31409	7.03621	3.42436	3.816	4.67116	13.0332	6.29073	6.34555	1.57999	8.67767	4.90795	4.44869	2.29876	6.06051	3.74073	5.04832	1.60255	5.39874	7.51877	1.23815	3.15644	6.71508	3.26195	6.44926	3.57842	7.12662	2.03706	0.673279	2.5625	2.32908	4.12632	5.40102	5.36609
Snord87	0.537132	0	0	0.632579	0.498876	0.494636	1.05738	0.51756	0.533307	0.346026	3.09567	0	0	0	0.411645	0	0	0	1.67063	0	0	13.6176	0	0	0	10.911	0	0	0	0	0	0	0	0	0	0	0	2.80806	0	0	0	0	0	0	0	0	0	0	0
Tcf24	0.178318	0.0518577	0.470134	0.334695	0.0414045	0.944209	0.0109697	0.0859103	0.143852	1.31387	0.0642316	0.0606486	0.238976	0.311505	0.0854117	0.0979324	0.449731	0.0249751	0.0693274	0	0	1.03938	2.0632	0	0	0	0	0	0	0	0	0	0	0	0	0	0	0	0	1.45243	0	0	0	0	0.619552	0	0	0	0
E330040D14Rik	0.0680211	0	0	0	0	0.0626395	0	0	0	0.0219099	0	0	0	0	0	0	0.0224989	0	0	0	0	0	0	0	0	0	0	0	0	0	0	0	0	0	0	0	0	0	0	0	0	0	0	0	0	0	0	0	0
Ppp1r42	0.0920496	0.0571082	0.0908305	0	0	0.282556	0	0	0	0.138365	0	0.111315	0.143028	0.0519764	0.0470297	0.0898732	0.284168	0.137519	0	0	0	0	0	1.07189	0	0	0	0	0	0	0	0	0	0	0	0	0	0	0	0	0	0	0	0	0	0	0	0	0
Cops5	28.3038	20.9241	31.59	33.5672	23.1878	26.2931	30.4237	27.7268	32.6361	30.9755	21.1087	25.0518	27.926	32.0655	21.311	24.1334	25.3234	28.326	27.1219	17.2506	16.587	14.3024	19.5969	27.1221	23.7085	22.3733	23.9466	13.5374	23.2467	27.9532	21.0519	25.0557	9.14359	12.7712	12.0968	10.749	15.4194	14.5796	12.7717	26.078	14.8871	18.0467	17.5008	11.7527	15.5505	23.8862	25.0107	15.0746	26.2365
Cspp1	0.423298	0.270049	0.360555	0.365265	0.311553	0.409421	0.259419	0.238568	0.491652	0.226386	0.26851	0.376676	0.521218	0.214214	0.277479	0.168955	0.346946	0.186934	0.269111	1.26624	0.431086	0.983488	1.39641	1.11604	1.01091	1.53483	0.515947	1.63464	0.446754	0.101746	1.51243	0.500779	1.39285	0.767887	0.602671	2.23013	0.807823	0.869869	1.90605	0.188634	1.12809	0.774386	0.454659	1.9461	0.257385	0.501478	0.579522	1.25503	0.865747
1700047N06Rik	0	0	0	0	0	0	0	0	0	0	0	0	0	0	0	0	0	0	0	0.343029	0	1.14977	0	0	0	0	1.91698	3.21003	0	0	0	0	0.0623818	0	0	0	0	0	0	0	0	0	0	0.686186	0	0.617283	0	0	0
Arfgef1	2.95627	1.94808	2.55451	2.36806	2.15516	3.46381	2.07262	2.45468	3.49684	1.93105	2.27252	2.38542	3.44897	2.49342	2.52192	2.12043	2.33531	2.64624	2.22486	5.97506	2.26531	5.77216	2.71673	3.42238	4.84566	5.71125	2.17311	3.8151	2.50082	2.16532	4.15273	3.384	1.75957	3.61828	5.0352	5.5457	2.7699	2.86003	3.42949	3.54196	2.26716	3.35571	3.2762	4.2329	2.30524	2.20276	3.52709	5.39821	2.8003
Gm37569	0	0	0	0	0	0	0	0	0	0	0.0521338	0	0	0	0	0	0	0	0	0	0	0	0	0	0	0	0	0	0	0	0.0899809	0	0	0	0	0	0	0	0	0	0	0	0	0	0.295158	0	0	0	0
Cpa6	0	0	0	0	0	0	0	0	0	0	0	0	0	0	0	0	0.00451951	0	0	0	0	0	0	0	0	0	0	0	0	0.311873	0	0	0	0	0	0	0	0	0	0	0	0	0	0	0	0	0	0	0
Gm15604	0.0641902	0.14934	0	0	0	0.0295559	0	0	0.0318665	0.020676	0.0308291	0	0.029922	0	0.0737908	0	0	0	0.0499124	0	0	0.145301	0.0921183	0	0	0	0	0	0	0	0.0709465	0.0308021	0	0	0	0.114651	0.0331252	0	0	0	0.120709	0.117677	0.0372871	0	0	0	0	0	0
Gm15603	0	0	0	0	0	0	0	0	0	0	0	0.258435	0	0	0	0	0	0	0	0	0	0.0859994	0	0	0	0	0	0	0	0	0	0	0.116649	0	0	0	0	0	0	0	0	0.232165	0	0	0	0.115427	0	0	0
Gm37133	0	0	0	0	0	0	0	0	0	0	0	0	0	0	0	0	0	0	0	0	0	0	0	0	0	0	0	0	0.0318755	0	0	0	0	0	0	0	0	0	0	0	0	0	0	0	0	0	0	0	0
Gm28659	0.0615685	0.0572963	0.0455648	0	0	0.170092	0.0606006	0.0593251	0.06113	0	0	0.223364	0.0573997	0	0.330292	0	0.162917	0	0.0478738	0	0.0530293	0.0557466	0.0441779	0.146648	0.0530134	0	0.0628002	0.204786	0.161435	0.196085	0.204146	0.118176	0.0756143	0	0.1124	0	0	0.080468	0	0.155802	0	0.150494	0.143057	0.0924156	0.223215	0	0.289779	0.350748	0.0779054
Prex2	0.143492	0.0759316	0.0874535	0.0994058	0.088848	0.235778	0.127389	0.0867534	0.125709	0.0743135	0.116211	0.130143	0.267552	0.0881727	0.0819374	0.0302175	0.174957	0.0357287	0.0459426	0.287729	0.385311	0.435625	0.00201885	0.232321	0.850336	0.195954	0.0717462	0.0786102	0.284025	0.316613	0.00621941	0.0513041	0.186593	0.133038	0	0.015076	0	0.308888	0.303845	0.46279	0.0705448	0.0240706	0.382439	0.038009	0.210811	0.0649654	0.201946	0.188335	0.27057
Gm28686	0	0.285635	0.113575	0.0903684	0.071268	0.0706623	0.151054	0.147874	0.22856	0.0988644	0.368532	0.208785	0.143075	0.0649918	0	0.299676	0.050761	0	0.0596654	0.0740293	0	0.208432	0.165178	0	0.0660708	0.148449	0	0.102091	0.201198	0.0814608	0	0	0.0942385	0.120943	0.140085	0	0	0	0	0	0	0.468905	0.178292	0.460712	0.0927315	0	0	0.109285	0.0970939
Gm37410	0	0	0	0	0	0	0	0	0	0	0	0	0	0	0	0	0	0	0	0	0	0	0	0	0	0	0	0	0	0	0	0	0	0	0	0	0	0	0	0	0	0	0	0	0	0	0	0	0
A830018L16Rik	0	0	0	0	0	0	0	0	0	0	0.00488808	0	0	0	0.00389994	0	0	0	0	0	0.0350641	0	0	0	0	0	0	0	0	0	0	0	0.162493	0	0	0	0	0	0	0	0	0	0	0	0	0	0	0	0
Gm38178	0	0.0175993	0	0	0	0	0	0	0	0	0	0	0	0	0	0	0	0	0	0	0	0	0	0.015015	0.0162837	0.0731732	0.0192899	0	0	0.0200767	0.0209021	0.0362994	0	0	0.0345253	0.0675563	0.0390371	0	0	0.0239283	0	0.0462263	0	0.0283867	0.0228545	0.0229826	0.0445048	0	0.0239296
Gm38069	0	0	0	0	0	0	0	0	0	0	0	0	0	0	0	0	0	0.0325624	0	0	0	0	0	0	0	0	0	1.87041	0	0	0	0	0	0	0	0	0	0	0	3.9712	0	0	0	0	0	0	0	0	0
Gm7560	0	0	0	0.0315202	0.0994324	0	0	0.0515781	0.106295	0	0	0	0	0	0	0.052263	0	0	0	0	0	0	0	0	0	0.0517786	0.109199	0.0356089	0	0	0	0.0513721	0	0	0.0977227	0	0	0	0	0	0.0671064	0.130842	0	0	0	0	0	0	0
Gm2383	0.231626	0.107777	0.299983	0.0681962	0.376475	0.10665	0.398973	0.334779	0.28747	0.0373039	0.444979	0.105039	0.323914	0.147138	0.0887562	0.0565373	0.153227	0.129765	0.270158	0.055866	0.498751	0.157293	0.290852	0.0919505	0.299161	0.112027	0.11813	0.115563	0.303666	0.368845	0.192004	0.166721	0.711168	0.456346	0.105715	0.620563	0.71718	0	0.154407	0.219802	0.217784	0.0707715	0.269095	0.521513	0.139959	0.140744	0.476951	0.0824714	0.146543
Gm6216	0	0	0.0503402	0.0400541	0	0	0	0.0655425	0	0	0	0	0	0	0.0521297	0	0	0	0	0	0	0	0	0	0	0	0	0	0	0	0	0	0	0	0	0	0	0	0.0906888	0	0	0	0	0	0	0	0	0	0
Sulf1	0.0206882	0.103964	0.0796154	0.0292373	0.0153718	0.0495337	0.142541	0.0598031	0.00821634	0.274547	0.0635909	0.0150109	0.146584	0.269848	0.149036	0.0201991	0.0437945	0.0710872	0.0128692	0	0	0	0	0	0	0	0	0	0	0	0	0.00397095	0	0	0	0	0	0.0432621	0.00551649	0	0	0.0101138	0	0	0	0	0.321326	0	0
Slco5a1	0	0	0	0	0	0	0	0	0	0	0	0	0	0	0	0	0	0	0	0	0	0	0	0	0	0	0.0253983	0	0	0	0	0	0	0	0	0	0	0	0	0.0810141	0	0	0	0	0	0	0	0	0
Prdm14	0	0	0.0134882	0.0536606	0	0	0	0.0175615	0.0361916	0.140893	0.0875336	0	0.101949	0.0617473	0.0279354	0.106768	0	0.054457	0.0141717	0	0	0	0	0	0	0	0	0	0	0	0	0	0.0671505	0	0	0	0	0	0.0242992	0	0	0	0	0	0	0	0.45035	0	0
Ncoa2	1.30255	0.811818	0.994928	1.12588	0.954505	1.3178	0.702788	0.837685	1.39709	0.941118	0.769069	1.1028	1.37868	0.943827	0.876897	0.866309	1.12057	1.09349	0.959395	0.893491	1.33289	1.47152	1.95073	1.09347	1.62832	1.61253	1.29814	1.3693	1.034	1.67459	0.871714	1.25868	2.47294	0.828739	1.74529	3.69251	0.897266	2.24903	1.37416	1.44018	1.29962	1.65036	0.777455	3.41704	0.657088	0.805995	1.09324	0.557386	1.08114
Gm38376	0	0	0	0	0	0	0	0.0199857	0	0	0	0	0	0	0	0	0	0	0	0	0.0178647	3.17385	0	0	0	0.24076	0	0	0	0	1.28378	0	0	0	0	0.777977	0	0	0	0	0	0	0.385548	0	0	0.0504128	0	0.0295404	0
Gm37409	0	0	0	0	0	0	0	0	0.0856046	0	0.0552118	0	0.133968	0	0	0	0	0	0	0.0277268	4.43088	0	0.412436	1.84826	0.940351	0.0278	4.0454	0	0	0.0610204	0	0	1.62361	5.20925	0	0	0	4.65764	0	1.45453	0.0720589	8.39478	0	0	0	0	4.4976	0	0
Gm38223	0	0	0	0	0	0	0	0.129576	0	0	0	0	0	0	0	0	0	0	0.0522823	1.36225	0	0.12176	0	5.65873	0.810532	2.73168	6.24107	12.4346	0	0	4.45891	0	0.990928	0	0	4.92388	0	0.263634	0	0	0.25288	0	0.15623	0	0.487541	0	1.42409	0	0
Gm37702	0	0	0	0	0	0	0	0	0	0	0	0	0	0	0	0	0	0	0	0	0	0.0452048	0	0	0	0	0	0	0.130907	0	0	0	0.0613154	0	0	0	0	3.49095	0	0	0	0.82374	0	0	0	0	0	0.0355526	0.0315866
Gm38120	0.0805351	0.00936835	0.0223505	0.0237115	0.0280497	0.0463522	0	0.0291002	0.119942	0.00648518	0.0193396	0.0091304	0.319099	0.034106	0.0308601	0.00982887	0.013319	0.0300792	0	1.44711	2.72259	0	0.845139	1.23087	0.00866806	0.321347	1.83802	1.08488	0	0	1.06814	0	0.210179	0	2.49945	0	0.38443	0.0657855	0.0134216	0.0509494	0.530057	0.110731	0.514597	0.49865	0.656951	0.0734037	0	0	0.292976
Gm38380	0.0207876	0.0580354	0.107689	0.0856852	0.019307	0.0765718	0.0204608	0.140211	0.185756	0	0.0998381	0	0.329461	0	0.0637244	0.0202961	0.0412546	0.031056	0	2.3665	0.179045	1.73162	1.46176	3.53196	0.0357982	1.5081	2.18395	1.3552	0	0.948938	0.41356	0	0.0255299	0	1.93546	0.66832	0	0.163012	1.57975	0.0263019	1.53757	4.49686	0.0966014	0	1.48218	3.13254	0.611495	0.118424	0.473462
Gm29570	0	0	0	0	0	0	0	0	0	0	0	0	0	0	0	0	0	0	0	0	0	0	0	6.5378	0	0	0	0	0	0	0	0	0	0	0	0	0	0	0	0	0	0	0	0	0	0	0	0	0
Gm7593	0	0	0	0	0	0	0	0	0	0	0	0	0	0	0	0.141694	0	0	0.112845	0	0	0	0	0	0	0	0	0	0	0	0	0	0	0	0	0	0	0	0	0	0	0	0	0	0	0	0	0	0.091817
Tram1	38.3361	40.9985	34.6493	32.4254	32.9154	41.0191	26.4163	26.8856	33.2649	36.3022	26.532	40.2387	36.0849	35.4242	30.9542	43.0283	34.9805	31.6392	33.923	52.9685	51.5144	54.0873	64.8564	36.9847	38.7228	39.2987	46.7458	51.1719	90.2501	79.3565	35.7885	78.7603	39.0232	58.9327	62.9992	89.2466	34.8534	35.6369	46.3432	48.8235	48.4864	27.3281	31.5232	56.2124	46.5254	46.0319	25.8234	55.9882	42.5243
Lactb2	26.63	37.8495	26.7596	28.9455	22.376	23.9671	31.6914	19.5258	21.6441	26.5044	12.141	33.4258	24.5216	26.248	13.1299	27.809	24.9081	25.9394	32.97	20.7548	28.2785	25.9282	11.1256	19.8268	18.0124	22.146	25.0019	30.9164	46.3175	46.1437	9.66016	51.5073	17.157	27.1324	42.0581	42.3544	20.5449	24.1973	31.6701	11.6156	30.4339	17.4865	34.4693	18.496	23.7223	18.5693	14.0174	19.3716	17.1718
Gm38319	0.0738238	0.0343506	0.109269	0.0652066	0.034283	0.101975	0.0726633	0	0.036649	0	0	0.0669562	0.0688253	0	0	0	0.195346	0.11029	0	9.36576	8.71113	5.94904	0	0	0	6.2127	2.52257	5.52487	2.70997	0	0	0.531373	10.2905	6.80691	2.62809	15.5592	0	0	9.54726	11.1155	1.75844	5.36841	0.814779	5.9284	0	0.224289	1.30298	0.315424	1.86825
Xkr9	11.7918	10.1607	14.4189	15.5731	9.91536	8.51283	11.2721	7.90206	12.7678	10.2379	4.38151	10.9369	6.55984	9.96692	5.87588	10.068	10.786	9.29764	11.131	8.80141	2.11068	9.88591	3.08151	2.48503	17.1938	1.10308	7.69674	3.11511	9.22469	9.16979	1.71627	20.1187	1.10253	8.64271	8.6818	8.66727	1.92821	14.587	8.76645	6.93803	8.36479	0.919258	3.72081	9.25049	7.21312	9.73037	1.59875	1.24401	13.14
Gm5523	0.0937422	0.305331	0.173439	0.2484	0.261197	0.172651	0.276805	0.316142	0.0930746	0.332143	0.225111	0.255065	0.131092	0.0396991	0.107763	0.366103	0.0930194	0.210072	0.400901	0.135658	0.121111	0.509268	0.33632	0.148855	0.201791	0.181355	0.143426	0.280621	0.184347	0.199036	0.259022	0.179931	0.115128	0.517131	0.256706	0.586019	0.0483755	0.245036	0.0624907	0.118609	0.0587602	0.286422	0.217813	1.05532	0.0566434	0.0569609	0.165453	0.267019	0.0593081
Gm36947	0	0	0	0	0	0	0	0	0	0	0	0	0	0	0	0	0	0	0	0	0	0	0	0	0	0	0	0	0	0	0	0	0	0	0	0	0	0	0	0	0	0	0	0	0	0	0	0	0
Gm37400	0	0	0	0	0	0	0	0	0	0	0	0	0	0	0	0	0	0	0	0	0	0	0	0	0	0	0	0	0	0	0	0	0.111439	0	0	0	0	0	0	0	0	0	0	0	0	0	0	0	0
Eya1	0	0	0	0	0	0	0	0	0	0	0	0	0	0	0	0	0.0118776	0	0	0.0923849	0	0	0	0	0	0	0	0	0	0	0	0	0	0	0	0	0	0	0	0	0	0.577856	0	0	0	0	0	0	0
Gm9947	0	0	0.00969818	0	0.0121711	0.0965414	0	0	0.0130111	0	0.0251751	0	0.0366515	0	0	0	0	0	0.0101896	0	0	0	0	0	0.406208	0	0	0	0	0	0	0	0	0	0	0	0	0	0	0	0	0	0	0	0	0	0	0.0559908	0.0829083
Msc	0.0550634	0.153728	0.0679177	0.086464	0.0170472	0.0338047	0.0722637	0.0884284	0.0911188	0.094593	0.229196	0.183117	0.290899	0.233189	0.140664	0.035841	0.194272	0.0685525	0.0570875	0	0	0	0	1.23868	0.363493	0	1.74111	0	0	0.467648	0	0	0.0225417	0	0	0	0	0	0	0	0	0	0	0	0	0	0	0	0
Gm37412	0	0	0	0.0127365	0.0100445	0	0	0	0.0107377	0	0	0	0	0	0	0	0	0	0	0	0	0	0	0	0	0	0	0	0.793988	0	0	0	0	0	0	0	0	0	0	0	0	0	0	0	0	0	0	0	0
Smt3h2-ps4	0	0	0	0	0	0	0	0	0	0	0	0	0	0	0	0	0.214677	0	0	0	0	0	0	0	0	0	0	0	0	0	0	0	0	0	0	0	0	0	0	0	0	0	0	0	0	0	0	0	0
Rpl5-ps1	0	0	0	0.0307798	0.0970967	0	0.102899	0.0503666	0.103798	0	0.100419	0	0	0.177092	0	0.102071	0	0	0.0406445	0.0504293	0.0450215	0	0	0.0830023	0	0	0	0	0.0685287	0	0	0	0	0	0	0.0933622	0.0539489	0	0	0	0	0	0.0607271	0	0	0	0.0615052	0.0744457	0
Trpa1	0	0	0	0	0	0	0	0	0	0	0	0	0	0	0	0	0	0	0	0	0	0	0	0	0	0	0	0	0	0	0	0	0	0	0	0	0	0	0.0146149	0	0	0	0	0	0	0	0	0	0
Gm10566	0	0.087325	0.0347226	0.0552554	0.0871531	0.0432062	0.0461806	0.0452086	0.046584	0.0302251	0.135202	0	0.0437414	0.0794779	0	0.183235	0.0931128	0	0.0364821	0.0905298	0	0.169927	0.0336657	0	0.161595	0.0907686	0.0478568	0.0624228	0.123021	0	0	0	0	0	0.171309	0	0	0	0.18766	0.0593642	0.0588192	0.057342	0.054508	0	0	0.0570181	0	0	0.118735
Kcnb2	0	0	0.00228049	0	0	0	0	0	0	0	0	0	0.00287283	0	0.0070847	0	0	0.00920723	0	0	0	0	0	0	0	0	0	0.0881453	0	0	0	0	0	0	0	0	0	0	0	0	0	0	0	0	0.0186197	0	0	0	0
Gm37138	0	0.124905	0.0827757	0.158069	0	0.803399	0.0440362	0.0215547	0.111052	0.0432325	0.214874	0.16231	0.166841	0.113681	0.120006	0.0436818	0.133184	0	0.226123	0	0.0578017	0	0	1.33205	0	0.800623	0.0456346	0	0	0	0	0	0	0.669904	2.532	0	0.184702	0.146183	0.0298244	0	0.14022	0	0	0	0	0	0.184251	0	0.0283055
Gm6060	0	0	0	0.10963	0	0.171448	0	0	0	0	0.178833	0	0.173571	0	0	0.181775	0.246322	0	0	0.179617	0	0	0	0	0	0	0	0	0.244082	0	0	0	0	0	0	0	0	0	0	0	0	0	0	0	0	0	0	0	0
Terf1	2.16007	1.54775	2.43167	2.52002	2.43007	2.14793	1.73682	1.64164	2.75889	2.07751	1.52936	1.59121	2.96872	1.51174	1.6632	1.35649	2.1736	1.99988	1.79789	0.684867	1.11803	3.34233	1.77552	1.6989	4.14771	3.49223	5.95817	4.03424	3.41689	1.78715	0.919102	1.68374	1.08356	0	2.46235	0.742643	0.764066	3.41958	2.55541	1.91187	4.42431	0.173519	2.15605	5.99751	1.91186	4.10397	0.429575	2.36869	3.06686
Gm37509	0	0	0.0109131	0	0.0136959	0	0	0	0	0	0	0	0	0.0124897	0	0	0.00975496	0	0.0229323	0	0	0	0	0	0	0	0	0	0	0	0	0	0	0	0	0	0	0	0	0	0	0	0	0	0	0	0	0	0
Sbspon	0	0.0791264	0	0.130176	0.0157941	0	0.200855	0.245785	0.236378	0.0219099	0.359359	0.0154233	0.808547	0.273661	0.0260649	0.0498096	0.0224989	0.81297	0.383461	0	2.05054	0	0	0	0	0	0	0.0678746	0	0	0	0.244803	0	0	0	0	0	1.06682	0	0.623973	0	0	0	0	0.513769	0	0	0	0
Gm7634	0.0845036	0.393199	0.250153	0.348319	0	0.155636	0.665401	0.407122	0.251705	0.27219	0.162341	0.153285	0.551473	0.572586	0.129523	0.165011	0.614915	0.694351	0.52566	0.163052	0.21835	0.306052	0	0.469646	0.145523	0.245223	0	0.449715	0.110786	0.08971	0.653786	0.243298	0.830253	0	0.154271	0.150933	0.0872158	0	0.675985	0.74844	0.317815	0.516389	0.196347	0	0.204244	0.205389	0.298295	0.240703	0.106926
4930444P10Rik	0	0	0	0	0	0	0	0	0	0	0	0	0.021118	0	0	0	0	0	0	0	0	0	0	0	0	0	0	0	0	0	0	0	0	0	0	0	0	0	0	0	0	0	0	0	0	0	0.0533065	0	0
Rpl7	44.0174	33.9228	44.6615	42.5917	34.7283	35.9385	29.0149	37.8052	48.4007	33.4541	38.0046	33.629	42.8368	47.0629	35.4933	34.9112	41.4519	39.4408	36.4714	19.6141	17.8553	28.2183	22.3998	21.1676	20.8448	28.094	19.9389	26.6208	20.4747	29.9282	18.4722	30.1934	15.5279	24.3687	29.7496	14.6616	22.2574	21.7071	23.4883	21.4986	24.0048	26.3564	27.7612	25.8698	23.1611	19.3175	22.9397	17.4126	27.4415
Rdh10	6.16708	5.76005	7.17446	7.85166	5.18532	10.1894	6.10329	4.85996	8.1419	6.23794	3.45286	5.49149	6.05322	8.92453	5.29449	6.85481	6.21242	6.0248	8.18438	9.9813	5.20531	7.53677	5.24729	4.94099	11.5198	2.48832	4.34259	5.76895	4.81575	6.12965	4.12199	4.84055	0.20694	5.15225	5.51657	7.58415	5.15926	4.2136	10.0793	5.30151	3.9009	5.90347	5.5595	2.05709	2.56574	0.764481	3.79348	4.23965	9.964
Gm28095	0	0	0	0.0181632	0	0	0.0303603	0	0	0	0	0	0	0	0	0	0	0	0	0	0	0	0	0	0	0	0	0	1.17272	0	0	0	0	0	0	0	0	0	0	0	0	0	0	0	0	0	0	0	0
Stau2	0.741094	0.509195	0.722736	0.770823	0.476029	0.61868	0.831702	0.834217	1.00401	0.923607	0.512274	0.571644	1.27852	0.745021	0.488337	0.500414	0.751416	0.889875	0.60318	1.06245	1.8672	0.175593	0.914438	3.14545	0.32204	1.01165	1.44119	0.387027	0	0.294114	0.0306205	1.66842	2.04149	0.0545829	0.923043	2.01644	0.514686	0	0.480179	4.11881	0.373367	0.287806	0.909259	0.478227	0.49384	0.883793	0.888311	0.0098643	0.429432
Gm7568	0	0	0	0	0	0	0	0	0	0	0	0	0	0	0	0	0	0	0	0.764133	0	0	0	0	0	5.09263	0	0	0	0	0	0	0	0	0	0	0	0	2.98161	0	0	0	0	0.0699336	0	0	0	0	0.70744
Ube2w	4.93846	3.7666	4.85435	4.73876	3.34541	4.87071	4.98211	3.07796	4.52683	4.81179	1.6662	5.39033	3.75572	5.02578	3.36338	4.54405	5.72495	3.68895	4.52544	1.54547	0.106134	3.75913	2.29888	5.52391	2.1302	2.09968	3.52898	3.14019	5.44298	8.39238	1.46671	6.44063	1.3271	4.52682	1.8516	2.37022	0.577199	9.20464	2.86873	0.263852	1.88942	2.37487	2.13636	1.75003	2.71485	1.2556	1.528	3.55047	3.44226
Gm38342	0	0	0.0116053	0.0554037	0	0	0	0	0	0	0.0150628	0	0	0	0	0.0459318	0	0	0.0121934	0	0	0	0	0	0.0810144	0	0	0.198203	0	0	0	0	0.48147	0	0	0	0	0	0.167257	1.90476	0	0	0	0	0	0	0.147612	0	0.277793
Tceb1	16.663	13.4804	13.2118	14.9408	12.0482	18.6298	11.5674	10.7287	17.449	11.7293	13.0834	14.5946	18.9469	13.3154	12.1902	14.4295	14.4351	14.1197	14.0494	14.3774	10.6143	21.4075	11.3691	16.8835	11.5552	13.4294	15.0588	18.0602	15.5895	13.2795	9.55832	14.0353	5.40532	22.3445	20.2989	18.1771	17.2456	13.1596	16.0185	17.9764	11.3644	7.36085	6.99706	9.0403	11.291	10.9977	6.70512	8.55574	15.1636
D030040B21Rik	0	0	0	0	0	0	0	0	0	0	0	0	0.0156264	0	0	0	0	0.0125204	0	0	0	0	0	0	0	0	0	0.0223003	0	0	0	0	0	0	0	0	0	0	0	0	0	0	0	0	0	0	0	0	0
Gm7654	0.0684195	0	0.050635	0	0	0	0.0673438	0	0.0679322	0	0	0	0	0.0579502	0	0	0	0.102216	0.266005	0	0	0	0	0	0	0	0	0	0	0	0	0	0	0	0	0	0	2.59324	0	0	0	0	0	0	0	0	0	0	0
Tmem70	32.9938	35.5549	40.0943	36.5737	26.8998	39.8413	39.703	26.5218	32.7333	33.5778	18.7441	33.4642	25.9005	37.7967	24.9511	34.3195	36.8074	36.6523	43.4038	17.6867	25.963	35.035	21.0767	15.6766	41.7405	29.0341	47.613	20.5308	31.0026	31.3195	7.91763	28.3626	5.73913	2.18534	20.4842	15.6842	28.3817	15.5708	28.858	17.9005	25.6546	16.5062	28.4575	19.0389	32.1154	13.3238	16.8884	4.90016	35.8355
Ly96	8.97079	7.02791	10.3311	14.1763	9.09704	15.2998	8.46936	7.62958	13.9057	5.83804	7.69369	9.79673	11.905	8.02454	7.22576	6.21152	10.5366	9.23102	12.7408	10.5534	4.4152	15.3748	10.5092	11.047	13.8722	21.561	1.58729	11.0523	10.8008	6.70531	0	11.5963	2.97917	3.31841	9.35841	7.52091	8.125	5.86226	4.51561	7.5863	9.06588	1.67814	10.7942	0	3.76121	1.89115	7.16267	13.6238	5.7914
Gm29649	0	0	0	0	0	0	0	0	0	0	0	0	0	0	0	0	0	0	0	0	0	0	0	0.088549	0	0	0	0	0	0	0	0.214071	0	0	0	0	0	0	0	0	0	0	0	0	0	0	0	0	0
Gm5828	0	0	0	0	0	0	0	0	0	0	0	0	0	0	0	0	0	0	0	0.0484772	0	0	0	0	0	0	0	0	0	0	0	0	0	0	0	0	0	0	0	0	0	0	0	0	0	0	0	0	0
Jph1	0.056099	0.0522063	0.0761146	0.0880902	0.104207	0.111931	0.0552171	0.0991006	0.0835492	0	0.0359241	0.0254402	0.0348671	0.00791917	0.0501585	0.0547726	0.0804071	0.0279367	0.0727015	0	0	0	0.275065	0.5716	0.587697	0	0	0.205254	0	0.198518	0.0103339	0.0628121	0.493762	0	0.153623	0	0	0.720976	0.0124656	0	0.527466	0.285677	0.032587	0	0.101693	0.511315	0	0	0
Gdap1	0.0120891	0	0	0	0	0	0	0	0	0	0	0	0	0	0	0	0	0	0	0.0116631	0	0	0	0	0	0	0	0	0.324906	0.00641697	0	0	0	0	0	0	0	0	0	0.428289	0	0	0	0	0	0	0	0	0
Gm5251	0	0	0	0	0	0	0	0	0	0	0	0	0	0	0	0	0	0	0	0	0	0	0	0	0	0	0	0	0	0	0	0	0	0	0	0	0	0	0	0	0	0	0.115021	0	0	0	0	0	0
Rbm6-ps1	0.0325648	0	0.0120501	0.0287636	0	0	0.0160264	0.0627564	0	0.0419571	0.0312803	0.0590708	0.10626	0.0689547	0	0	0.107712	0.0364881	0	0	0.0140241	0.16217	0	0.10342	0.126179	0	0.0166081	0.0216631	0	0.15557	0.0899809	0.0468793	0.0599909	0	0	0.174493	0.06722	0.0425611	0	0.309025	0.0816501	0.218899	0.0945819	0	0.0196772	0	0	0	0.206028
Gm6075	0.192307	0.178962	0	0.0566197	0.17861	0.265638	0	0	0.0954685	0	0	0.174417	0	0.244321	0.147379	0	0.190824	0	0.0747659	0.0927651	0.248452	0.0870611	0.137988	0	0	0.0930098	0.196154	0.0639642	0.126059	0	0.106274	0	0	0.151552	0	0	0.0992394	0	0.256392	0.6083	0.482172	0.705094	0.111708	0.144328	0	0.233704	0	0	0
Gm25166	0	0	0	0	0	0	0	0	0	0	0	0	0	0	0	0	0	0	0	0	0	0	0	0	0	0	0	0	0	0	0	0	0	0	0	0	0	0	0	0	0	0	0	0	0	0	0	0	0
Pi15	0.0135001	0.00628165	0.00499548	0.0198737	0	0.03108	0	0	0	0.00434844	0.0324189	0.0428547	0.132153	0.0285859	0	0	0.00893065	0.0100843	0.0157459	0	0	0	0	0	0	0	0	0	0	0.0214977	0	0	0	0	0	0	0	0	0	0	0	0	0	0	0	0	0	0	0
Gm28154	0	0	0	0	0	0	0	0	0	0	0	0	0	0	0	0	0	0	0	0	0	0	0	0	0	0	0	0.00736998	0	0	0	0	0	0	0	0	0	0	0	0	0	0	0	0	0	0	0	0	0
Gm16070	0	0	0	0	0	0	0	0	0	0	0	0	0	0	0	0.00546742	0	0	0	0	0	0	0	0	0	0	0	0	0	0	0	0	0	0	0	0	0	0	0	0	0	0	0	0	0	0	0	0	0
Crispld1	0	0	0	0	0.0096129	0	0	0	0.0102763	0	0	0	0	0	0	0	0	0	0	0	0	0	0	0	0	0	0	0	0	0	0	0	0	0.342578	0	0	0	0	0	0	0	0	0	0	0	0	0	0	0
Gm7690	0	0	0	0	0	0	0	0	0	0.0215184	0	0	0	0	0	0	0	0	0	0	0	0	0	0	0	0	0	0	0	0	0	0	0	0	0.0609807	0	0	0	0	0	0	0	0.0388063	0	0	0	0	0	0
RP24-571A14.6	0	0	0	0	0	0	0	0	0	0	0	0	0	0	0	0	0	0	0	0	0	0	0	0	0	0	0	0	0	0	0	0	0	0	0	0	0	0	0	0	0	0.0222228	0	0	0	0	0	0	0
Crisp4	0	0	0	0	0	0	0	0	0	0	0	0	0	0	0	0	0	0	0	0	0	0	0	0	0	0	0	0	0	0	0	0	0	0	0	0	0	0	0	0	0	0	0	0	0	0	0	0	0
Gm17837	0	0	0	0	0.0440632	0.0436887	0.0466963	0	0	0.0305627	0	0	0	0	0	0	0	0	0	0	0	0	0	0	0	0	0	0	0	0	0	0	0	0	0	0	0	0	0	0	0	0	0	0	0	0	0	0	0
Tfap2d	0	0	0	0	0	0	0	0	0	0	0	0	0	0	0	0	0	0	0	0	0	0	0	0	0	0	0	0	0.282181	0	0	0	0	0	0	0	0	0	0	0	0	0	0	0	0	0	0	0	0
Gm10075	0	0	0	0	0	0	0.084396	0	0	0	0	0	0	0	0	0	0	0	0	0	0.0738518	0.0776361	0	0	0	0.0829408	0	0	0	0	0	0	0	0	0	0	0	0	0	0	0.107493	0	0	0	0	0	0	0	0
Tfap2b	0	0	0	0	0	0	0	0	0	0	0	0	0	0	0	0	0	0	0	0	0	0	0.00529048	0	0	0	0	0	0	0	0	0	0.00905511	0	0	0.368735	0.00760971	0	0.00983011	0	0	0.00901114	0	0	0	0	0	0	0
Gm4849	0	0.0193624	0.0153979	0	0	0.01916	0.020479	0	0	0	0	0	0	0	0	0.0203142	0	0.0155418	0	0	0	0	0	0	0	0	0	0	0	0	0	0	0	0	0	0	0.0214739	0	0	0	0	0	0	0	0	0	0	0	0
Gm38382	0	0	0	0	0	0	0	0	0	0	0	0	0	0	0	0	0	0	0	0	0	0	0	0	0	0	0	0	0	0	0	0	0	0	0	0	0	0	0	0	0	0	0	0	0	0	0	0	0
Pkhd1	0.189404	0.227924	0.20059	0.240367	0.157716	0.282679	0.0867846	0.254874	0.272355	0.218787	0.316814	0.236944	0.703273	0.212974	0.172684	0.258258	0.261393	0.153678	0.276775	0.0315051	0.863488	0.159667	0.939619	0.63522	0.545493	0.890788	0.0133236	0.432301	0.0984687	0.40908	0.270697	0.0877526	0	1.01911	0.453089	0.15165	0.158409	0.874942	0.483275	0.0578459	0.970258	0.235475	0.307302	0.20097	0.0749823	0.440509	0.103746	0	0.442133
Gm37315	0	0	0	0	0	0	0	0	0.0133365	0	0	0	0.0125227	0	0	0	0	0	0.0104444	0	0.0231384	0	0	0	0	0	0	0	0	0.0285195	0	0	0	0	0	0	0	0	0	0	0	0	0	0	0	0	0	0	0
Gm15795	0	0	0	0	0	0	0.0831751	0	0.0839018	0	0.243511	0	0	0.0715732	0	0.0825056	0	0	0	0.0815259	0	0	0	0	0	0	0	0	0	0	0	0	0	0	0.154271	0	0	0	0	0	0	0.103278	0	0	0	0	0	0	0
Gm28653	0	0	0	0	0	0.00815643	0	0	0	0	0	0	0	0	0	0	0	0	0	0	0	0	0	0	0	0	0	0	0	0	0	0	0	0	0	0	0	0	0	0	0	0	0	0	0	0	0	0	0
Il17a	0	0	0	0	0	0	0	0	0	0	0	0	0	0	0	0	0	0	0	0	0	0	0	0	0	0	0.366343	0	0	0	0	0	0	0	0	0	0	0	0	0.0504926	0	0	0	0	0	0	0	0	0
Il17f	0	0	0	0	0	0	0	0	0	0	0	0	0	0	0	0	0	0	0	0	0	0	0	0	0	0.0223555	0	0	0	0	0	0	0	0	0	0	0	0	0	0	0	0	0	0	0	0	0	0	0
Mcm3	0.485738	0.556348	0.903306	1.94351	0.77504	1.12401	1.60593	0.828068	1.97858	1.16341	1.50741	0.790733	1.84623	1.04435	1.03087	0.632338	1.06286	1.11643	0.968449	1.80239	0.557825	1.84945	0	4.30154	2.20918	0.710811	1.98182	3.91896	0.0163285	0	0.55063	1.11163	2.23324	1.27599	2.72853	0.0222457	2.44237	0.276727	0.664214	0.110311	3.04474	2.10062	0	0.822578	1.97176	0	0	0	1.22925
Gm28065	0	0	0	0	0	0	0	0	0	0	0	0	0	0	0	0	0	0.0419051	0	0	0	0	0	0	0	0	0	0	0	0	0	0.107678	0	0	0	0	0	0	0	0	0	0	0	0	0	0	0	0	0
6720483E21Rik	0	0	0	0.147413	0	0	0	0	0	0	0	0	0	0	0	0	0	0	0	0	3.16244	0	0	0	0	0	0	0	0	0	0	0	0	0	0	0	0	0	0	0	0	0.101987	0	0	0	0	0	0	0
Paqr8	0.0170301	0.0237725	0.0063017	0.130366	0.0395429	0.0470481	0	0.0492286	0.0676351	0.0548546	0.0490749	0.0231687	0.15877	0.0360605	0.0848343	0.0166274	0.067595	0.159015	0.0728313	0	0	0	0	0	0	0	0	0	0.547006	0	0	0	0	0	0	0	0	0	0.0454105	0.452501	0	0	0	0	0	0	0.0300577	0	0
Efhc1	0.126985	0.0787824	0	0.0373875	0.0196568	0.116938	0.0416629	0	0.210134	0.0954391	0.0609881	0	0.256505	0.0537772	0.162197	0.103319	0	0.126474	0.0329132	0	0.455721	0	0	0	0	0	0	0	0	0.202213	0	0	0	0	0	0	0.0218435	0	0	0	0	0	0.540933	0	0.409228	0	0	0	0
Tram2	1.93629	0.796505	0.773603	1.02451	1.66806	1.53114	0.85625	1.1289	1.41401	0.827064	1.52297	1.10078	1.82481	0.760582	1.22047	1.16444	0.979243	0.74415	0.861901	1.23184	2.15114	1.06081	0.875905	3.79877	2.23506	3.50167	1.60292	1.16674	5.1782	0.998001	0.0465237	0.619427	3.53257	3.44995	3.70142	6.54093	1.77397	4.36448	1.46849	1.50014	0.817941	1.85202	2.8119	1.8323	3.69651	3.79396	3.83851	1.87843	2.76965
Gm2693	0	0	0.121134	0.0963824	0.152022	0.376824	0	0	0.406284	0.105444	0	0.222679	0.228895	0.069317	0.06272	0	0.324835	0.061133	0.127272	0	0	0	1.05702	0.71475	0	0	0.0834769	0.435539	0	0	0	0.157085	0	0	0	0	0	0	0	0	0	0	0	0	0	0	0	0	0.517777
Tmem14a	4.77336	4.82841	4.88933	7.02696	4.52977	4.30015	4.86855	4.19948	4.46462	5.08051	1.86061	5.1136	4.77263	4.01366	2.94246	4.86313	3.61534	4.39243	5.83639	4.33819	0.536259	2.63078	4.14485	0.0274627	5.6886	8.19739	0.70563	1.6107	1.45112	4.73696	0.0764605	9.75964	1.27442	8.3413	1.76812	2.03876	2.21338	3.93305	5.0728	3.06356	10.2771	1.26823	7.07257	6.17844	1.37944	1.72346	5.08749	10.7886	1.31303
Gm38224	0	0	0	0	0	0	0	0	0	0	0	0	0	0	0	0	0	0	0	0.0214685	0.0383326	0.0201484	0.0319343	0.0530029	0.0574816	0.0215251	0	0.0148031	0	0	0	0.0213561	0.0819875	0	0.0406247	0.0794912	0	0.0290834	0	0.140778	0.0278971	0	0	0.0334016	0.0268921	0.108171	0.0523673	0.0316926	0.929188
Gsta3	339.205	444.199	335.137	473.487	381.108	304.483	463.347	423.918	411.341	294.493	318.003	354.999	375.73	416.884	197.261	399.739	364.002	443.785	454.437	300.019	333.9	211.49	223.61	376.461	327.659	545.981	472.253	302.178	261.841	296.002	287.447	378.915	287.947	251.482	273.041	183.667	454.369	239.675	236.821	200.955	461.51	418.05	440.919	321.362	271.954	293.258	420.759	427.533	432.219
Gm28836	0.516767	0.961817	0.382442	0.82595	0.205698	0.407899	0.726633	1.13814	1.75915	0.71337	0.78003	0.602606	1.23886	0.500221	0.396038	0.720784	0.488364	0.386016	0.975854	0	0	0	0.0529717	0	0.635658	2.785	0.677706	0.933088	0	1.01884	0.979129	0.921046	3.53595	1.39629	0.269548	0.52743	0.304773	0	0.393701	0	0.647848	0	0.257299	0	1.24902	0	1.12925	0.210283	1.58801
Gm4956	16.775	15.0376	0.152016	0.302387	50.6518	0.126105	0.10109	0.659747	0.305919	0.0220544	0.887879	10.4328	0.98942	0.782901	1.94152	15.008	0.543533	0	3.30087	21.6667	7.9319	0	0	0	1.41493	0.0331156	0.104759	13.1634	0	12.3933	0	0.2957	0	24.2816	22.0624	23.1136	0	0.894875	12.1411	0.563112	0.0858373	0	0	3.80265	2.97882	8.11286	0.080565	0	0
Khdc1a	0	0	0	0.0138486	0	0	0	0	0	0	0	0	0	0	0	0	0	0	0	0	0	0	0	0	0	0	0	0	0	0	0	0	0	0	0	0	0	0	0	0	0	0	0	0	0	0	0	0	0
Gm16327	0	0	0	0	0	0	0	0	0	0	0	0	0	0	0	0	0	0	0	0	0	0	0	0	0	0	0	0	0	0	0	0	0	0	0	0	0	0	0.54652	0	0	0	0	0	0	0	0	0	0
Gm2709	0	0	0	0	0	0	0	0	0	0	0	0	0	0	0	0	0	0	0	0	0	0	0	0	0	0	0	0	0	0	0	0	0	0	0	0	0	0	0	0	0	2.2845	0	0	0	0	0	0	0
Khdc1b	0	0	0	0	0	0	0	0	0	0	0	0	0	0	0	0	0	0	0	0	0.450014	0	0	0	0	0	0	0	0	0	0	0	0	0	0	0	0	0	0	0	0	0	0	0	0	0	0	0	0
Gm16328	0	0	0	0	0	0	0	0	0	0	0	0	0	0	0	0	0	0	0	0	0	0	0	0	0	0	0	0	0	0	0	0	0	0	0	0	0	0	0	11.1617	0	0	0	0	0	0	0	0	0
Kcnq5	0.00607758	0.0113117	0	0.00357877	0	0.00559674	0	0	0.0181029	0.00391523	0	0	0.0169982	0.0205905	0	0	0	0	0	0.439757	0	0.0165087	0	0	0	0.0176367	0	0	0	0	0	0	0.0149281	0	0	0	0.0125453	0.0317728	0	0.0307592	0	0	0	0	0	0	0	0	0
Gm36949	0	0	0	0	0	0	0	0	0	0	0	0	0	0	0	0	0	0	0	0	0	0	0	0	0	0	0	0	0	0	0	0	0	0	0	0	0	0	0	0	0	0.417239	0	0	0	0	0	0	0
Gm7658	0.291026	0.348212	0.369221	0.0489629	0.115842	0.153144	0.245529	0.360542	0.288953	0.455313	0.159741	0.113123	0.271321	0.457776	0.159311	0.324737	0.192522	1.0559	0.355604	0.120331	0.107427	0.112932	0.0298319	0.132036	0.0357982	0.20108	0.0848138	0.110628	0.163518	0.176547	0	0.0399002	0.0510598	0.0655287	0.0759003	0	0.0429096	0.0543374	0.11086	0.157812	0.104242	0.203248	0	0.249621	0	0	0.0489196	0	0
Gm38243	0	0	0	0	0	0	0	0	0	0	0	0	0	0	0	0	0	0	0	0	0	0	0	0	0	0	0	0	0	0	2.47204	0	0	0	0	0	0	0	0	6.18812	0	0	0	0	0	0	0	0	0
Gm26580	0	0	0.0330155	0	0	0	0	0	0	0	0	0	0	0	0	0	0	0	0	0	0	0	2.57685	0	0.192063	0	0	0	0	0	0	0	0	0	0	0	0	0	0	0	0	0	0	0	0	0	0	0	0
Gm5696	0	0	0	0	0	0	0	0	0	0	0	0	0	0	0	0	0	0	0	0	0.0729153	0	0	0	0	0	0	0	0	0	0	0	0	0	0	0	0	0	0	0.107114	0	0	0	0	0	0	0	0	0
Rims1	0	0	0	0	0	0	0	0	0	0	0	0	0	0	0	0	0	0	0	0.00636777	0	0	0	0	0	0	0.0471267	0	0	0	0	0.0126689	0	0	0	0	0	0	0	0.826773	0	0	0	0	0	0	0	0	0
Gm26866	0	0	0	0	0	0	0	0	0	0	0	0	0	0	0	0	0.0385455	0	0	0	0	0	0	0	0	0	0	0	0	0	0	0	0	0	0	0	0	0	0	0	0	0	0	0	0	0	0	0	0
Gm29506	0	0	0	0	0	0	0	0	0	0	0	0	0	0	0	0	0	0	0	0	0	0	0	0	0	0	0	0	0	0	0	0	0	0	0	0	0	0	0	0	0	0	0	0	0	0	0	0	0
Gm24176	0	0	0	0	0	0	0	0	0	0	0	0	0	0	0	0	0	0	0	0	0	0	0	0	0	0	0	0	0	1.22999	0	0	0	0	0	0	0	0	0	0	0	0	0	0	0	0	0	0	0
Gm6420	0	0	0	0	0	0	0	0	0.0641738	0	0	0	0	0	0	0	0	0.0482807	0	0	0.11134	0.0585224	0	0	0	0.187563	0	0	0.169473	0	0	0	0	0	0	0.808106	0.200126	0	0.0861732	0.16356	0	0	0	0.194034	0	0	0	0	0.0817845
Gm27028	0.936952	0.326976	0	0	0	0.431412	0	0.112851	0	0	0	0	0	0	0	0.11435	0	0	0	0	0.100875	0.954399	0	0.185975	0	0	0	0	0	0	0	0	0.575351	0.738388	1.4967	0	0	0	0.936891	0	0	0	0.136065	0	0	2.13496	0	0	1.03737
Gm29107	0.26934	0	0	0.1586	0.125078	0.372046	0.397659	0.519052	0.267422	0	0.64679	0.366426	0.878861	0.114063	0.103208	0	0.534527	0	0	0.259849	0	0.121936	0	0	0.695743	0	0	0.0895867	0	0	1.04191	0	0	0	0	1.92428	0	0	1.25684	0.170394	0	0.658359	0.156455	0	0	0	0.15846	0.958998	0.340808
Ogfrl1	1.42341	1.24956	1.23254	1.42863	1.11864	0.976463	1.11742	1.41041	1.90534	0.965236	2.09795	1.17078	2.33708	1.50823	1.32494	1.06904	1.50583	1.33016	1.18746	1.23426	1.87125	1.56536	1.00895	1.27654	1.91038	1.54968	1.72815	1.47593	1.07283	1.49887	1.17833	1.50986	3.99877	0.581313	1.97788	0.86461	2.23041	1.67206	1.36761	0.96977	1.40156	0.732484	1.64698	0.934208	2.59768	1.77885	1.28157	1.18188	0.714608
Gm7784	0.0945005	0.175886	0.104905	0.0278232	0.307195	0.043512	0.0930149	0.227643	0.328396	0	0.136159	0.0857094	0.528612	0.120061	0.144846	0.0461331	0.0625146	0.141181	0.0734807	0.227926	0.0406969	0.0427823	0.101712	0	0.0813693	0.091411	0.096391	0.0628647	0.0619461	0.0501614	0.365565	0.0906933	0	0.0744734	0	0.253182	0	0.0617545	0.125992	0	0.177707	0	0.109788	0.283694	0.228406	0	0.222389	0.0672947	0.119576
Gm28822	0	0	0	0	0	0	0	0	0	0	0	0	0	0	0	0	0	0	0	0	0	0	0	0	0	0	0	0	0	0.57389	0	0	0	0	0	0	0	0	0	0	0	0	0	0	0	0	0	0	0
B3gat2	0.00753353	0	0	0.0133083	0	0.02775	0	0.0217771	0.00747988	0.00485317	0.0217091	0	0.0491641	0	0.00577352	0.0220662	0.0548199	0.0112548	0	0	0.279013	0	0.0270281	0	0.168655	0.218617	0	0	0.424694	0	0	0	0	0	0	0	0	0	0	0.0476598	0	0.211767	0	0	0	1.0437	0	0	0.0285975
Smap1	1.33329	1.10696	0.97705	1.16996	0.959098	0.987058	1.02928	1.39806	1.50549	0.943125	1.19281	0.723184	0.95054	0.91892	1.03182	0.880606	0.994419	0.878775	0.924922	1.53853	2.78086	5.13658	2.37297	5.29288	3.2865	2.56676	3.38657	1.93911	1.81652	2.65047	3.65516	2.01972	6.26086	2.86376	2.00453	1.30744	4.42505	2.52843	2.71869	3.20856	1.54039	2.46024	2.00455	4.12031	3.14356	3.47888	1.95334	3.44408	2.92756
Sdhaf4	34.7538	32.5413	33.1988	43.9204	24.78	36.6325	39.207	32.6116	41.673	33.5486	28.658	35.6427	39.7282	36.6817	34.7068	35.0284	33.071	38.9008	35.8373	30.8468	22.9798	35.873	27.9298	39.0972	24.8605	28.9629	46.4655	31.3	36.6607	29.1187	35.1025	40.3323	15.5626	45.4229	54.955	18.6222	33.2756	36.4774	36.5693	75.6336	37.8718	9.21382	35.5929	24.8793	34.8275	28.265	20.5095	19.4181	57.0329
Gm26524	0	0	0	0	0	0	0	0	0	0	0	0	0	0	0	0	0	0	0	0	0	0	0	0.0951334	0	0	0	0	0	0	0	0	0	0	0	0	0	0	0	0	0.150215	0	0	0	0	0	0	0	0
Fam135a	1.38875	0.833615	0.640686	0.573496	0.541621	1.21244	0.502978	0.50977	1.03265	0.604176	0.60635	1.07417	1.42923	0.891097	0.691106	0.663282	0.544853	0.592784	0.682502	2.51722	3.52627	0.560672	2.15689	1.22194	3.31298	1.89581	2.38541	3.12346	2.26994	2.13807	0.518285	0.721212	0.110751	4.21666	2.32679	5.62667	1.78079	4.39226	3.98362	3.60557	2.84139	1.19031	3.22681	0.938495	0.697473	1.82651	0.919611	5.87371	2.51796
Gm37580	0	0.0310628	0	0	0.0155008	0.0307381	0	0	0	0	0	0	0.0466783	0	0.0127904	0	0	0	0	0	0	0	0	0	0	0	0	0	0	0	0	0	0	0	0	0	0	0	0	0	0	0	0	0	0	0	0	0	0
Gm26607	0	0	0	0	0	0	0	0	0	0	0	0	0	0	0	0	0	0	0	0	0	0	0	0	0	0	0	0	0	0	0	0	0	0	0	0	0	0	0	0	0	0	0	0	0	0	0	0	0
Col9a1	0	0	0	0.0760143	0	0	0	0	0	0	0	0.00836292	0	0.0156196	0	0	0	0.00688771	0	0	0	0	0	0	0	0	0	0.0429373	0	0	0	0	0	0	0	0	0	0	0	0	0	0	0	0	0.100288	0	0	0	0
Col19a1	0	0	0	0	0	0	0	0	0	0	0	0	0	0	0	0	0	0	0	0	0	0	0	0	0	0	0	0	0	0	0	0	0	0	0	0	0	0	0	0.154535	0	0.0248784	0	0	0	0	0	0	0
Tubb4b-ps2	0	0	0.0258666	0.0823251	0.0324624	0.0965595	0	0.0673564	0.0347028	0.090065	0.0671462	0	0	0.0296036	0	0.102376	0	0.130542	0.10871	0.0337201	0.0602083	0	0.075238	0	0.0601902	0.0338091	0.035651	0.069753	0	0	0.0772611	0.0670873	0.0429254	0	0	0	0.0721471	0.0913616	0	0	0.0438174	0.128151	0.0812116	0.0524633	0.042239	0.0849514	0.164505	0.0497789	0.044226
Gm28439	0	0	0	0	0	0.0491248	0	0	0	0.0343656	0.0512411	0.0483828	0.0497333	0	0.122648	0	0	0.0398481	0	0	0	0	0	0	0	0	0	0	0	0	0	0	0	0	0	0	0	0	0	0	0	0	0	0	0	0	0	0	0
Gm28438	0.135451	0.126052	0	0	0.125804	0	0.133321	0	0.403458	0	0	0.2457	0	0	0.103806	0	0	0.101179	0.105322	0.261356	0	0	0	0	0	0	0.967123	0.180212	0	0	0	0	0	0.426981	0.989124	0	0.139798	0	0	0	0	0	0	0	0	0	0	0	0.685567
Gm28437	0.537132	0.11108	0.309177	0.140573	0.277153	0.274798	0.293715	0.115013	0.118513	0.153789	0.229309	0.216517	0.778965	0.0505492	0.0457384	0.116541	0.236885	0.044581	0.139219	0	0	0	0	0	0	0	0	0	0	0	0	0	0	0.0940667	0	0	0	0	0	0	0	0	0	0	0	0	0	0	0
Gm10925	0.206772	0.192424	0	0	0.12803	0.317355	0.0678405	0.132825	0.136866	0.222008	0.132411	0.250049	0.192772	0.116755	0.31693	0.336472	0.27357	0.10297	0.16078	0	0	0	0.197823	0	0	0	0	0.0458504	0	0	0	0	0	0	0	0	0	0	0	0	0	0	0	0	0	0	0	0	0
Gm28661	0.274482	0.191576	0.152351	0.121221	0	0.252766	0	0	0	0.176824	0	0	0	0	0.105178	0	0.181577	0	0.0533571	0	0	0	0	0	0	0	0	0	0	0	0	0	0	0	0	0	0	0	0	0	0	0	0	0	0	0	0	0	0
Gm29216	0.189961	0.26517	0.0702921	0.111858	0.176432	0.612263	0.0934875	0.366079	0.188608	0.24475	0.912342	0.430725	0.265649	0.241341	0.873491	0.463675	0.251329	0.425694	0.36927	0.0916338	0	0.0859994	0.204458	0.0754107	0	0	0	0.126368	0.124522	0	0	0.0911542	0	0.149704	0	0.169646	0	0	0.126633	0	0.119073	0	0	0	0.114784	0	0	0	0
Lmbrd1	6.57834	6.35536	7.87998	7.2348	6.18992	6.86656	7.96438	6.4444	6.88959	8.55647	5.79919	6.89795	7.37559	7.09252	5.38399	5.80272	7.69206	7.00481	7.21847	6.8004	6.54388	3.42185	5.37285	4.00901	8.4525	8.75235	9.33313	7.12488	6.83574	12.1943	3.90834	11.5656	2.36883	8.87311	11.4226	9.52294	6.79757	3.56614	5.11179	3.09523	7.06742	3.43059	5.84802	7.03788	5.93161	4.85955	4.10547	3.08205	8.43299
Gm28237	0	0	0	0	0	0	0	0	0	0	0	0	0	0	0	0	0	0	0	0	0	0	0	0	0	0	0	0	0	0	0	0	0	0	0	0	0	0	0	0	0	1.22116	0	0	0	0	0	0	0
Gm9443	0	0	0.042382	0	0.053189	0	0	0	0	0	0.0550088	0	0	0	0	0	0.0378841	0	0.0890594	0.220999	0.1973	0.155558	0.369828	0.227341	0.197241	0.221582	0.292067	0.114289	0	0.0607961	0.189886	0.0549606	0.703324	0.180525	0.104549	0.409146	0.236423	0.299388	0.229056	0.434756	0	0.349955	0.399191	0.0859601	0.138415	0.347978	0.269537	0.326247	0
Adgrb3	0.00251794	0	0	0.00148269	0.0163703	0	0	0.00727858	0	0	0	0	0	0	0	0.012292	0.00499706	0	0	0.00728765	0	0	0	0	0	0	0.0128416	0.0837507	0	0	0	0	0	0	0	0	0	0.00329087	0	0.00637176	0	0	0	0	0	0	0	0	0
Gm20172	0	0	0	0	0	0	0	0	0	0	0	0	0	0	0	0	0	0	0	0	0	0	0	0	0	0	0	0	0	0	0	0	0	0	0	0	0	0	0	0	0	0	0	0	0	0	0	0	0.0381239
Gm37211	0	0	0	0	0	0	0	0	0	0	0	0	0	0	0	0	0	0	0	0	0	0	0	0	0	0	0	0	0	0.809245	0	0	0	0	0	0	0	0	0	0	0	0.116455	0	0	0	0	0	0	0
Gm37862	0	0	0	0	0	0	0	0	0	0	0	0	0	0	0	0	0	0	0	0	0	0	0	0	0	0	0	0	0	0	0	0	0	0	0	0	0	0	0	0	0	1.80379	0	0	0	0	0	0	0
Gm25294	0	0	0	0	0	0	0	0	0	0	0	0	0	0	0	0	0	0	0	0	0	0	0	0	0	0	0	0	0	0	0	0	0	0	0	0	0	0	0	0	0	0	0	0	0	0	0	0	0
Gm37011	0	0	0	0	0	0	0	0	0	0	0	0	0	0	0	0	0	0	0	0	0	0	0	0	0	0	0	0	0	0	0	0	0	0	0	0	0	0	0	0	0	0	0	0	0	0	0	0	0
Gm38260	0	0	0	0	0	0	0	0	0	0	0	0	0	0	0	0	0	0	0	0	0	0	0	0	0	0	0	0	0	0.0372538	0	0	0	0.0184366	0	0	0	0	0	0	0	0.857761	0	0.0175578	0	0	0	0	0
Gm37628	0	0	0.0063573	0	0	0	0	0	0	0	0	0	0	0	0	0	0	0	0	0	0	0	0	0	0	0	0	0	0	0	0	0	0	0	0	0	0	0	0	0	0	0	0	0	0	0	0	0	0
Gm38198	0	0	0	0	0	0	0	0	0	0	0	0	0	0	0	0	0	0	0	0	0	0	0	0	0	0	0	0	0	0	0	0	0	0	0	0	0	0	0	0	0	0	0	0	0	0	0	0	0
Gm36952	0	0	0	0	0	0	0	0	0	0	0	0	0	0	0	0	0	0	0	0	0	0	0	0	0	0	0	0	0	0	0	0	0	0	0	0	0	0	0	0	0	0	0	0	0	0	0	0	0
Gm37602	0	0	0	0	0	0	0	0	0	0	0	0	0	0	0	0	0	0	0	0	0	0	0	0	0	0	0	0.319318	0	0	0	0	0	0	0	0	0	0	0	0	0	0	0	0	0	0	0	0	0
2900022M07Rik	0	0	0	0	0	0	0	0.044275	0	0	0	0	0	0	0	0	0	0	0	0	0	0	0	0	0	0	0	0	0	0	0	0	0	0	0	0	0	0	0	0	0	0	0	0	0	0	0	0	0
4931408C20Rik	0	0	0	0	0.0301544	0	0	0	0	0	0	0	0	0	0	0	0	0.0323362	0	0	0	0	0	0	0	0	0	0	0	0	0	0	0	0	0	0	0	0	0	0	0	0	0	0	0	0	0	0	0
Gm5524	8.09964	7.21177	3.71403	5.96526	7.56612	10.0812	4.82474	4.54326	4.07892	7.11254	4.28245	5.99125	5.54917	3.75634	3.1663	5.42402	7.28829	4.58567	4.73714	6.55315	5.93083	7.03786	9.26207	3.94742	8.68254	10.4766	4.80939	5.18627	5.44711	6.81451	0.335384	5.75719	0.0573339	3.67903	3.196	10.3811	7.46824	5.67432	14.0976	14.7079	6.20369	1.027	5.45069	6.79712	8.51898	6.43923	9.44808	6.94799	5.19826
Gm38089	0	0	0	0	0	0	0	0	0	0	0	0	0	0	0	0	0	0	0	0	0	0	0	0	0	0	0	0	0	0	0	0	0	0	0	0	0	0	0	0	0	0	0	0	0	0	0	0	0
Gm7846	0	0	0	0	0	0	0	0	0	0	0	0	0	0.288905	0	0	0	0	0	0	0	0	0	0	0	0	0	0.113455	0	0	0	0	0	0	0	0	0	0	0	0	0	0	0	0	0	0	0	0	0
Gm5697	0	0	0.0139338	0.0110867	0	0	0.0185318	0.0181417	0	0	0.0361702	0	0	0	0.0721457	0	0	0.014064	0	0	0	0	0	0	0	0	0	0	0	0	0	0	0	0	0	0	0	0	0	0	0	0	0	0	0	0	0	0	0
Gm6462	0	0	0	0	0	0	0	0	0	0	0	0	0	0	0	0	0	0	0	0	0	0	0	0	0	0	0	0	0	0	0	0	0	0	0	0	0	0	0	0	0	0	0.178585	0	0	0	0	0	0
Gm18033	0	0	0	0	0	0	0	0	0	0	0	0	0	0	0	0	0	0	0	0	0	0	0	0	0	0	0	1.18694	0	0	0	0	0	0	0	0	0	0	0	0	0	0	0	0	0	0	0	0	0
Gm5525	0.356178	0.198877	0.527191	0.335575	0.33081	0.295198	0.245405	0.240239	0.247549	0.435961	0.205277	0.193826	0.265649	0.241341	0.272966	0.278205	0.0706863	0.239453	0.276953	0.206176	0.0613555	0.257998	0.102229	0.141395	0.184011	0.20672	0.0363303	0.213246	0.186782	0.226873	0.0787333	0.102548	0.13123	0	0	0	0.220566	0	0.0949744	0.0901323	0.17861	0.0870619	0.248277	0.267315	0.0430438	0.216425	0.0419098	0	0
Gm7858	0	0	0	0	0	0	0	0	0	0	0	0	0.0700425	0	0	0	0	0	0	0	0	0	0	0	0	0	0	0	0	0	0	0	0	0.23683	0	0	0	0	0	0	0	0	0	0	0	0	0	0	0
Gm6473	0	0	0	0	0	0.0355647	0	0	0	0.0248795	0	0.070055	0	0	0	0	0	0	0.0300299	0	0	0	0	0	0	0	0	0	0.0506319	0	0	0.0370643	0	0	1.62163	0	0	0	0	0	0	0	0	0	0	0	0	0	0
Gm2914	0	0	0	0	0	0	0	0	0	0	0	0	0	0	0	0	0	0	0	0	0	0	0	0	0	0	0	0	0	0	0	0	0.52492	0	0	0	0	0	0	0	0	0	0	0	0	0	0	0	0
Phf3	0.938562	0.848917	0.835956	0.928874	0.786073	1.01291	0.781184	0.748875	1.21308	0.653425	0.907867	0.719829	1.27107	0.959515	0.792482	0.66879	1.00213	0.979066	0.791254	1.96666	1.70754	0.891557	1.23113	1.86948	2.10685	1.51632	2.17332	1.28815	1.50247	1.44039	1.27394	1.3053	1.58139	0.778586	2.86778	1.62344	1.36976	3.49924	1.06693	3.20843	0.937178	1.64616	1.50742	1.93278	0.867598	1.885	2.73184	3.35352	1.46679
Gm37522	0	0	0	0	0	0	0	0	0.016088	0	0	0.029392	0	0	0	0	0	0	0.0125992	0	0	0	0	0	0	0	0.545408	0	0	0	0	0	0	0	0	0.0868229	0	0	0	0	0	0	0.188245	0	0	0	0	0	0
Gm37906	0.0307944	0	0	0	0	0	0	0	0	0	0.0295797	0.0139648	0	0	0	0	0	0	0	0	0	0	0.872802	0.0122247	0	0	0.219873	0	0	0	0	0	0	0	0	0	0	0	0.923771	0	0	0.037636	0.500863	0.046223	0	0	0.199289	0	0
Ptp4a1	3.60027	3.0486	3.6366	6.0067	4.15722	4.3459	5.99391	2.92215	4.41998	4.82671	2.87409	6.29535	5.04986	4.20319	5.61153	3.42806	8.75425	3.44042	2.88142	2.23737	2.74474	3.44338	2.6357	4.1203	3.61666	2.79233	2.5309	3.47924	7.53716	4.15781	3.84478	4.86377	0.607473	5.00997	4.52984	6.92289	1.2135	1.65326	3.31895	3.12922	2.24658	1.13968	2.63772	4.6738	4.74287	3.44899	0.810998	3.69554	4.48376
Gm5699	0	0	0	0	0	0	0	0	0	0	0	0	0	0.0547441	0	0	0	0	0	0	0	0	0	0	0	0	0	0	0	0	0	0	0	0	0	0	0	0	0	0	0	0	0	0	0	0	0	0	0
Gm29669	0.689553	0.345534	0.785101	0.562212	0.492647	0.634998	0.469878	0.408878	0.421318	0.205023	0.203801	0.432974	0.44506	0.404336	0.203253	0.621461	0.596514	0.237732	0.164977	0	0	0	0	0	0	0	0	0.423427	0	0.844659	0	0.0509056	0.97715	0	0.387341	3.22115	0	0	0.141438	3.69123	0.531977	6.02891	0.431362	0	0.128203	0	0.124826	0.0755442	0
Gm28644	0	0.148676	0	0.0470379	0	0	0	0	0	0	0	0	0	0	0.061219	0	0	0	0.18634	0	0	0	0	0	0	0	0	0	0	0	0	0	0	0	0	0	0	0	0	0	0	0	0	0	0	0	0	0	0
Gm29128	0.0163508	0	0	0.00962812	0	0.0451715	0	0	0	0	0	0	0	0	0	0	0	0	0	0	0	0	0	0	0	0	0	0	0	0	0	0	0	0	0	0	0	0	0	0	0	0	0	0	0	0	0	0	0
Gm7893	0	0	0	0	0	0	0	0	0	0	0	0	0.193628	0	0	0	0	0	0	0	0	0	0	0	0	0	0	0	0	0	0	0	0	0	0	0	0	0	0	0	0	0	0	0	0	0	0	0	0
Lgsn	0	0	0	0	0	0	0	0	0	0	0	0	0	0	0	0	0	0	0.018759	0	0	0	0	0	0	0	0	0	0	0	0	0	0	0	0	0	0	0	0	0	0	0	0	0	0	0	0	0	0
Gm4850	0	0	0	0	0	0	0	0	0	0	0	0	0	0	0	0	0	0	0	0	0	0	0	0	0	0	0	0	0	0	0	0	0	0	0	0	0	0	0	0	0	0	0	0	0	0	0	0.23812	0
Gm6489	0	0	0	0	0	0	0	0	0	0	0	0	0	0	0	0	0	0	0	0	0	0	0	0	0	0	0	0	0	0	0	0	0	0	0	0	0	0	0	0	0	0	0	0	0	0.0815948	0	0	0
Gm19680	0.030886	0.0287428	0.137146	0.0727486	0.22949	0.0284424	0.212803	0.178563	0.214662	0.0795882	0.148338	0.112051	0.0287947	0.15696	0.142022	0.0603115	0.143023	0.069214	0.24016	0	0.0266023	0	0.022162	0.2207	0.0265943	0	0	0.246556	0.161969	0.426256	0.136547	0.207492	0.18966	0	0.056386	0	0	0	0.123536	0.781583	0.0387204	0.603967	0.574117	0	0.0373255	0	0.726843	0	0.0390814
Khdrbs2	0.00908182	0	0	0	0	0	0	0	0	0.0029253	0	0	0	0	0	0	0	0	0	0	0	0	0	0	0	0	0	0	0	0	0	0	0.00557684	0	0	0	0	0	0	0	0	0	0	0	0	0	0	0.0129345	0
Gm37999	0	0	0	0	0	0	0	0	0	0	0	0	0	0	0	0	0	0	0	0	0	0	0	0	0	0	0	0	0	0	0	0	0	0	0	0	0	0	0	0.228793	0	0.0315714	0	0	0	0	0	0	0
Gm37110	0	0	0	0	0	0	0	0	0	0	0	0	0	0	0	0	0	0	0	0	0	0	0	0	0	0	0	0	0	0	0	0	0	0	0	0	0	0	0	0	0	0	0	0	0	0	0	0	0
Gm37911	0	0	0	0	0	0	0	0	0	0	0	0	0	0	0	0	0	0	0	0	0	0	0	0	0	0	0	0.160966	0	0	0	0	0	0	0	0	0	0	0	0	0	0	0	0	0	0	0	0	0
Gm9839	0	0	0	0	0	0	0	0	0	0	0	0	0	0	0	0	0	0	0	0	0	0	0	0	0	0	0	0	0	0	0	0	0	0	0	0	0	0	0	0	0	0	0	0	0	0	0	0	0
Gm37792	0	0	0	0	0	0	0	0	0	0	0	0.0124182	0	0	0	0	0	0	0	0	0	0	0	0.0108708	0	0	0	0	0	0	0	0	0	0	0	0	0	0	0	0	0	0.0167338	0	0	0	0	0	0	0
Gm5415	0	0	0	0	0	0	0	0	0	0	0	0	0	0	0	0	0	0	0	0	0	0	0.343765	0	0	0	0.0528294	0.172273	0	0	0	0	0.0159023	0	0	0	0	0	0	0	0	0	0	0	0	0	0	0	0
Gm23024	0	0	0	0	0	0	0	0	0	0	0	0	0	0	0	0	0	0	0	0	0	0	0	0	0	0	0	0	0	0	0	0	0	0	0	0	0	0	0	0	0	0	0	0	0	0	0	0	0
Gm7114	0	0	0.0386626	0	0.0485212	0	0.0771311	0.0503384	0	0.0336548	0	0.0473821	0	0.0221241	0	0.0510068	0.0172797	0	0	0	0	0	0	0	0	0	0	0	0	0.0277304	0	0.0250687	0	0	0	0	0	0	0	0	0	0	0	0	0	0	0	0	0.0661042
Gm37591	0	0	0	0	0	0	0	0	0	0	0	0	0	0	0	0	0	0	0	0	0	0	0	0	0	0	0	0	0.56552	0	0	0	0	0	0	0	0	0	0	0	0	0.351462	0	0	0	0	0	0	0
Gm2987	0	0	0	0	0	0	0	0	0	0	0	0	0	0	0	0	0	0	0	0	2.90042	0	0	0	0	0	0	0	0	1.78747	0	0	0	0	0	0	0	0	0	0	0	0	0	0	0	0	0	0	0
Gm18799	0	0	0	0	0	0	0	0	0	0	0	0	0	0	0	0	0	0	0	0	0	0	0	0	0	0	0	0	0	0	0	0	0	0	0	0	0	0	0	0.582849	0	0	0	0	0	0	0	0	0
Gm7933	0	0	0	0.0122027	0	0	0	0	0	0.01335	0	0	0	0	0	0	0	0	0	0	0	0	0	0	0	0	0	0	0	0	0	0	0	0	0	0	0	0	0	0	0	0	0	0	0	0	0	0	0
Prim2	0.417096	0.197739	0.448458	0.449506	0.328916	0.543533	0.333079	0.341234	0.50789	0.435999	0.279695	0.314056	0.608961	0.406598	0.398058	0.307347	0.390453	0.487921	0.379395	0	0.81339	0.990456	1.47948	0.10622	0.318482	0	1.72584	0.308876	0.0412695	0.568113	0.330526	0.0151054	0	2.33193	0.186773	0	0.259914	0.041142	0.807907	0	0.749811	0.00961816	0.850281	0.153564	0.019021	1.1094	0	0	1.29453
Gm29228	0	0	0.0827361	0	0	0.205901	0	0	0	0	0.107386	0	0	0	0	0	0	0	0	0	0	0	0	0	0	0.108141	0	0	0	0	0	0	0	0	0	0	0	0	0	0	0	0	0	0	0.135104	0	0	0	0
Gm17813	0	0	0	0	0	0	0	0	0	0	0	0	0	0	0	0	0	0	0	0	0	0	0	0	0	0	0	0	0	0	0	0	0	0	0	0	0	0	0	0	1.42888	0	0	0	0	0	0.670557	0	0
1700001G17Rik	0.0525652	0.0978355	0	0.030953	0	0.0484065	0.155217	0.0506499	0	0.033863	0.151475	0.143026	0.343043	0.0890439	0.241708	0.0513224	0.0347733	0.0785307	0.326985	0	0	0	0	0	0	0	0	0	0	0.279019	0	0	0	0	0	0	0	0	0	0	0	0	0	0	0	0	0	0	0
Gm38173	0	0	0	0.0118916	0	0	0	0	0.0401017	0	0	0	0	0	0	0	0	0	0	0	0	0	0	0	0	0	0	0	0	0	0	0	0	0	0	0	0	0	0	0	0	0	0	0	0	0	0	0	0
Rab23	0.423028	0.682368	0.409077	0.554661	0.66007	0.732372	0.455239	0.364135	0.408815	0.886594	0.270894	0.716193	0.636275	0.415626	0.557622	0.655335	0.89177	0.328635	0.315776	0.723736	0.272053	0.960121	0.550419	0.120912	0.752777	1.8714	0.00575321	0.532806	0	0.700582	0.430149	0.925647	0.0138543	1.9736	0.123566	0	0.320177	1.79872	1.18064	0.249781	1.13137	0	0.190031	0.00846632	0.136327	0	0.0132735	0.00803313	1.39172
Bag2	0.504121	0.952496	1.27753	0.75562	0.638477	0.675254	0.36087	0.58879	1.15274	0.639678	0.454888	1.19155	0.939975	1.1645	0.597081	1.01423	0.717507	0.524916	0.700829	0.23581	1.96049	1.16188	0	0.0121288	1.30222	0	0	0.955259	0.0200277	0.356787	0	2.08186	0	0	1.61755	1.00956	0.0315334	0.159726	1.64974	0.0579864	0.670297	2.76321	2.14746	0	0.0184614	3.21173	0	0.0217569	2.82217
Gm37905	0	0	0	0	0	0	0	0	0	0	0	0	0	0	0	0	0	0	0	0	0	0	0	0	0	0	0	0	0	0	0	0	0	0	0	6.36396	0	0	0	0	0	2.51229	0	0	0	0	0	0	0
Zfp451	0.413048	0.389878	0.364637	0.387419	0.331566	0.442858	0.33686	0.216056	0.512633	0.35732	0.354246	0.347865	0.57212	0.262384	0.345944	0.216044	0.380587	0.381268	0.355585	0.808372	1.01646	0.146925	0.207465	1.0869	0.85865	0.759135	0.460433	0.624126	0.201134	0.491742	1.50327	0.450206	0.15943	0.683577	0.705592	0.880029	0.870881	1.11824	0.617565	0.731665	0.395762	0.0144233	0.284492	0.216998	0.816493	0.562916	0.0312438	0.0798368	0.817571
Gm15455	0	0	0.0135251	0	0	0	0	0	0	0	0	0	0	0	0	0	0	0	0	0	0	0	0	0	0	0	0	0	0.0239596	0	0	0	0	0	0	0	0	0	0	0	0	0	0	0	0	0	0	0	0
Bend6	0.0956193	0.165256	0.040437	0.0804361	0.076122	0.125792	0.0403354	0.0131622	0.108501	0.0791985	0.0656054	0.0495566	0.05094	0.0115697	0.0314058	0.0133369	0.0542183	0.0102037	0.0318646	0	0	0	0	0	0	0	0	0	0	0.159516	0	0	0.201314	0	0	0	0	0	0	0	0	0	0	0	0	0	0	0	0
Gm37067	0	0	0	0	0.0799796	0	0	0	0	0	0	0	0	0	0	0	0	0	0	0	0	0	0	0	0	0	0	0	0	0	0	0	0	0	0	0	0	0	0	0	0	0	0	0	0	0	0	0	0
Dst	0.472358	0.304325	0.501676	0.706066	0.411296	0.332514	0.6024	0.542674	0.627955	0.431576	0.518076	0.434595	0.786535	0.548186	0.56128	0.434582	0.479232	0.507213	0.438807	0.785448	0.989727	0.663128	1.08769	1.29278	1.53694	1.34988	1.1663	0.905669	0.528464	0.628031	1.11067	0.665825	0.79069	0.5548	0.628102	0.908581	0.768779	0.719754	0.944654	1.42807	0.992176	0.979747	1.22814	0.627209	0.772557	0.852781	1.86113	2.72331	1.23849
Gm37354	0.0196017	0	0	0	0	0	0	0	0	0	0	0	0.073098	0	0	0	0	0	0	0	0	0	0	0	0	0	0.179945	0	0	0	0.281643	0.018812	0	0	0	3.22099	0	0	0	0	0	0	0	0	0	0	0	0	0
Gm28631	0	0	0	0	0	0	0	0	0.138915	0	0	0	0	0	0	0	0	0	0	0	0	0	0	0	0	0	0	0	0	0	0	0	0	0	0	0	0	0	0	0	0	0	0	0	0	0	0	0	0
Gm38157	0	0	0	0.0486169	0	0	0	0	0.163949	0	0.264353	0	0.10263	0.0233098	0.0421827	0	0.0546174	0	0	0	0.568894	0	0	0	0.0473936	0	0	0	0	0	0	0	0	0	0	0	0	0	0	0.452679	0	0.100906	0	0	1.39687	0	0	0	0.0348234
Gm26788	0	0	0	0	0	0	0	0	0	0	0	0	0.0091105	0	0.0374458	0	0	0	0	0	0	0	0	0	0.0168286	0	0	0	0	0	0	0	0	0	0	0	0	0	0	0	0	0	0	0	0	0	0	0	0
A930005N03Rik	0	0	0	0	0	0	0	0	0	0	0	0	0	0	0	0	0	0	0	0	0	0	0	1.33889	0	0	0	1.42096	0	0	0	0	4.78644	0	0	3.74826	0	0	0	0.142246	0	0.458	0	0	0	0	0	0	0
Gm5266	0	0	0	0	0	0	0	0	0	0	0	0	0.0374926	0	0	0	0	0	0	0	0	0	0	0	0	0	0	0	0	0	0	0	0	0	0	0	0	0	0	0	0	0	0	0	0	0	0	0	0
Gm3052	0.015911	0.0148069	0	0	0	0	0	0	0.0631906	0	0.0152834	0.0288616	0.0148336	0.0134763	0	0.0310695	0.0421021	0	0	0	0	0.187284	0	0	0	0	0	0	0	0	0	0	0	0	0	0	0	0	0	0	0	0	0	0	0	0	0	0	0
Gm37233	0	0	0.00552191	0	0	0.00687104	0	0.00718948	0	0	0.0215011	0	0.0208685	0	0	0	0	0	0	0	0	0	0	0	0.147765	0.00721743	0.0532744	0.0744529	0	0	0	0	0.0183271	0	0	0	0	0	0	0	0	0	0	0	0	0	0	0	0
Ccdc115	3.39958	4.58307	4.93664	4.28502	2.73077	5.16129	4.57607	3.13406	5.21814	5.14956	3.68912	4.8	4.69414	4.91832	2.9011	4.25217	3.27004	3.74738	4.20088	2.16289	3.29211	6.03977	5.26107	10.1546	0.886072	2.47078	2.02432	2.64046	3.05962	4.62347	0.893653	3.63298	4.03973	1.30336	6.44117	0.328218	4.3432	0.048034	2.47449	1.72056	3.50167	0.426716	2.94613	0.579242	2.998	6.2306	2.31359	10.1808	2.32521
Gm28306	0	0	0.0653756	0	0	0	0.0869487	0	0	0.0569078	0	0	0.247068	0	0	0	0	0	0.343442	0	0	0	0	0	0	0	0	0	0.231624	0	0	0	0	0	0	0	0	0	0.235551	0	0	0	0.615765	0	0	0	0	0	0
Imp4	3.58961	2.90834	4.05559	3.90575	3.24261	3.37605	3.27505	3.95894	4.06312	4.27999	2.5296	3.17639	2.79135	3.79002	2.96873	3.81947	3.37941	3.64455	3.74705	4.44355	4.40469	0.217668	3.99487	7.56963	5.11373	3.94791	2.99824	3.1112	5.15016	4.92442	0.658219	4.39407	0.167752	0.921431	2.98238	1.7468	3.63715	1.84233	3.91171	7.52824	4.80151	1.82296	6.44904	2.56692	2.41001	3.79795	3.30441	3.06588	3.27003
Ptpn18	0.374305	0.301441	0.308973	0.597647	0.381073	1.06722	0.177125	0.332922	1.50085	0.319962	1.92907	0.509226	1.43611	0.646254	0.667497	0.274091	0.495225	0.720506	0.369407	0.194447	0.00619982	0.899417	0	1.21159	0.409065	0.445622	0.110132	0.0909804	0.188739	0.290383	0.0318232	0.131255	0.123764	0.0113454	0	1.34995	0.200588	0.178748	0.345489	0.965409	0.469249	0.290314	0.0919886	0.0432184	0.208774	0.874769	0.203274	0.194784	0.4463
Gm28417	0.0387966	0	0.0287121	0.034268	0	0.0178636	0	0.0186915	0.0192601	0.0124966	0	0.0175937	0.126594	0.0492902	0.0445992	0	0	0.0144902	0	0	0	0	0	0.631459	0.46768	0	0	0	0	0	0	0.0186168	0	0	0	0	0	0	0	0.0490882	0.0486375	0	0	0	0	0	0	0.552548	0.049091
4930568A12Rik	0.0360019	0	0	0.0211997	0	0.0663072	0	0	0	0.0231928	0	0	0	0	0	0	0	0	0.027994	0	0	0	0	0	0	0	0	0	0	0	0	0	0	0	0	0	0	1.22339	0	0	0	0	0	0	0	0	0	0	0
Prss39	0	0	0	0	0	0	0	0	0	0	0.0336738	0	0.0653659	0	0	0	0	0	0	0	0	0	0	0	0	0	0	0	0	0	0	0	0	0	0	0	0	0	0	0	0	0	0	0	0	0	0	0	0
Prss40	0	0	0	0	0	0	0	0	0	0	0	0	0	0	0	0	0	0	0	0	0	0	0	0	0	0	0.0679316	0	0	0	0	0	0	0	0	0	0	0	0	0	0	0	0	0	0	0	0	0	0
Amer3	0	0	0	0	0	0	0	0	0	0	0	0	0	0	0	0	0	0	0	0	0	0	0	0	0	0	0	0	0	0	0	0	0	0	0	0	0	0	0	0	0	0	0	0	0	0	0	0	0
AA619741	0	0	0	0	0	0	0	0	0	0	0	0	0	0	0	0	0	0	0	0	0	0	0	0	0	0	0	0	0	0	0	0	0	0	0	0	0	0	0	0	0	0	0	0	0	0	0	0	0
Arhgef4	0.0146628	0	0.0180858	0.00575613	0.018158	0.00450092	0.00481078	0.0141286	0.00485281	0.0125946	0.0281689	0	0.00911336	0.0248384	0.074915	0	0.00969986	0.22636	0.0152018	0	0	0	0	0.0582084	0	0.193841	0	0	0	0	0	0	0	0	0	0	0	0	0	0.00618416	0	0.0059735	0	0	0	0	0	0	0
Gm38336	0.0183329	0.0511823	0	0.0863623	0.153244	0.0337649	0	0.0529946	0.0182023	0.0472408	0.140878	0.0166274	0.239282	0	0.0561995	0	0.0485107	0	0.0712754	0	0	0	0	2.13966	0	0	0	0.658562	0	0	0	0	0	0	0	0	0	0	0.43996	0	0	0	0	0	0	0	0	0	0
Fam168b	4.65604	3.34137	3.98915	4.71889	3.63418	5.66467	3.30493	3.78754	6.73873	3.78971	3.5005	4.29599	5.45102	4.53513	3.76041	3.5406	4.40098	3.96624	4.17738	7.7141	4.47299	6.24258	8.1338	6.27728	6.96961	2.37317	6.15567	2.22175	4.24944	2.88019	3.93875	3.23104	0.406874	2.21569	6.12991	1.72721	4.97182	1.416	1.13409	5.09811	2.66035	3.81918	2.76703	6.54529	1.65557	4.39608	5.75247	1.10945	5.0984
Gm37127	0	0	0	0	0	0	0	0	0	0	0	0	0	0	0	0.0150282	0	0	0	0	0	0	0	0	0	0	0	0	0	0	0	0	1.41777	0	0	0	0	0	0	0	0	0.282177	0	0	0	0	0	0	0.0779054
Plekhb2	0.813264	0.413807	1.51983	1.23684	0.364085	1.05603	0.195801	0.78363	2.2888	0.493759	0.595724	1.33194	1.3473	1.13482	0.959561	0.748336	0.452845	0.769202	0.186526	0.874921	1.56724	0.0476781	2.63647	1.11952	1.66752	2.50152	1.0026	0.673341	3.12191	2.66465	0.0193999	0.707503	8.31372	0.184435	0.875871	6.42688	1.21376	1.86583	0.780058	1.2955	2.00243	0.386138	0.917635	0	0.438382	2.3464	0.695324	0.79162	2.65038
Gm19430	0	0	0	0	0	0	0	0	0	0	0	0	0	0	0	0	0	0	0	0	0	0	0	0	0	0	0	0	0	0	0	0	0.26856	0	0	0	0	0	0	0	0	0	0	0	0	0	0	0	0
Gm37670	0	0	0.151021	0.120162	0	0	0.200855	0	0	0	0.196014	0	0	0	0	0.199239	0	0	0	0	0	0	0	0	0	0	0	0	0	0	0	0	0	0	0	0	0	0	0	0	0	0.2494	0	0	0	0	0	0	0
Gm8009	0	0	0	0	0	0	0	0	0	0	0	0	0	0.0907798	0	0	0	0	0	0	0	0	0	0	0	0	0	0	0	0	0	0	0	0	0	0	0	0	0	0	0	0	0	0	0	0	0	0	0
Gm37068	0	0	0	0	0	0	0.287474	0	0	0	0	0	0	0	0	0	0.0483023	0	0	0	0	0	0	0	0	0	0	0	0	0	0	0	0	0	0	0	0	0	0	0	0	0	0	0	0	0	0	0	0
1110002O04Rik	0	0	0	0	0	0.0760306	0	0	0.327899	0	0.634448	0	0.692752	0	0	0	0.109235	0.061673	0	0	0	0	0	0	0	0	0	2.96586	0	0	0	0	0	0	0	0	0	0	0	0	0	0	0	0	0	0	0	0	0
Gm33222	0	0	0	0	0	0	0	0	0	0.0791175	0	0	0	0	0	0	0	0	0	0	0	0	0	0	0	0	0	0	0	0	0	0	0	0	0	0	0	0	0	0	0	0	0	0	0	0	0	0	0
Gm38049	0	0	0	0	0	0	0	0	0	0	0	0	0	0	0	0	0	0	0	0.0985798	0	0	0	0	0	0	0	0	0	0	0	0	0	0	0	0	0	0	0	0	0	0	0	0	0	0	0	0	0
Hs6st1	5.58203	4.08827	6.95169	7.18465	4.76156	6.43714	5.94244	5.38675	8.91619	5.58411	4.21172	7.47176	7.06716	6.42764	5.89993	4.42096	7.42436	4.71766	5.21899	6.32898	6.24582	9.39836	7.50849	10.9324	8.58179	6.72903	7.06981	10.4613	1.58081	4.94127	6.36527	4.58028	5.45745	6.25968	8.65127	4.93987	2.88059	3.6698	6.22808	5.07837	7.17764	6.68822	7.11197	1.93648	6.41976	4.19111	7.98691	13.8225	10.232
Gm33280	0.107674	0.0901822	0.039843	0.0760844	0.0700036	0.0594931	0.0105981	0.0311252	0.128288	0	0.0517134	0.0976574	0.0903451	0	0.00825187	0.0105128	0.0142458	0.00804307	0.0083724	0	0.445153	0.00974924	0	0	0.463562	0	0	0	0.239977	0	0.0238014	0.0310008	0	0.033942	0	0	0	0	0.200978	0.449581	0	0	0	0.808104	0	0.353302	0	0.0306703	0.0272489
Uggt1	3.12676	3.0113	2.79565	2.4856	2.90744	2.71532	1.91456	3.14945	2.96009	2.33985	3.53077	3.06671	3.50145	3.00553	3.22661	3.5782	2.18148	2.82721	2.45954	5.08609	2.86533	5.39225	3.78278	3.718	3.52502	2.00463	9.32317	3.83836	3.11733	1.3818	5.0552	2.19825	7.27382	6.52132	3.73692	4.88989	3.31717	4.42395	6.52941	4.89925	4.04294	6.37201	5.52911	5.37004	4.80681	4.13123	5.51439	3.98198	4.93633
Mir6897	0	0	0	0	0	0	0	0	0	0	0	0	0	0	0	0	0.498604	0	0	0	0	0	0	0	0	0	0	0	0	0	0	0	0	0	0	0	0	0	0	0	0	0	0	0	0	0	0	0	0
Neurl3	1.93197	1.59514	1.27929	2.05288	1.55153	3.00979	0.600505	1.42767	3.83643	1.18845	2.45575	2.33194	3.62941	1.19343	1.41382	0.978604	2.41196	1.44315	0.881015	1.34537	2.43973	2.99878	0	1.22251	3.93991	0.407485	5.61553	2.87964	0	1.77342	2.36009	0	0	0.686859	0.742535	0.492959	0.509739	1.48084	1.23948	0.036759	2.47666	4.08328	1.24882	9.63737	2.00124	0.28245	0.136738	1.84126	2.46299
Arid5a	0.119248	0.10057	0.250966	0.447648	0.110755	0.192174	0.190732	0.315984	0.595696	0.141639	0.261305	0.0946358	0.368265	0.337724	0.239897	0.0618529	0.110933	0.239394	0.179653	0.035952	0	0.313795	0	0.491143	0.275949	0.0396515	0.0760213	0.451177	0.112367	0	0.914361	0.565069	0.00915331	0	0.0204096	1.5575	0.365381	0.287356	0.327912	0.00943011	0.214901	1.18871	0.00432934	0	0.00450347	0	0	0	0.315927
4930403P22Rik	0	0	0	0	0	0	0	0	0	0	0	0	0	0	0	0	0	0	0	0	0	0	1.03462	0	0	0	0	0	0	0	0	0	0	0	0	0	0	0	0	0	0	0	0	0	0	0	0	0	0
Kansl3	3.07748	1.72223	3.63175	3.71004	2.4141	3.36378	2.99498	3.86696	5.78078	2.31743	3.31561	3.03636	5.39572	3.11732	2.56036	2.70018	2.7282	2.60948	2.20971	6.05843	2.45364	7.82597	4.83917	5.49211	3.38393	7.60307	1.9513	6.55668	0.399829	6.53416	6.05203	2.56102	3.28582	9.59187	5.65625	9.06214	6.62434	4.93711	6.67205	2.25387	4.80524	10.7076	4.64629	8.37518	4.33058	3.40302	3.95551	5.96246	3.16612
Fer1l5	0.132339	0.0752622	0.217644	0.181832	0.109257	0.0812461	0.0506562	0.0920957	0.131397	0.0757816	0.0988705	0.0600141	0.0822525	0.0560447	0.12396	0.12921	0.087546	0.0988553	0.160071	0	0.525596	0.632412	0.622509	0.256842	0	0	0	0.1076	0.250611	0.49953	0	0	0	0	0.59058	0.853568	0.045529	0.124918	0.196045	0.33489	0	0	0.145206	0	0	0	0	0	0.409334
Lman2l	1.56848	1.6192	2.69282	2.30338	1.26214	1.70753	1.37506	2.39242	2.81828	1.47678	1.86039	1.68174	1.84117	1.92548	1.30424	1.72979	1.51648	1.68392	2.00469	3.54103	2.07837	3.52454	3.06195	5.03668	3.5267	1.17936	2.55847	0.519588	0.757587	3.2763	2.66703	1.76125	1.02944	2.73238	1.28681	0.362944	2.48394	4.97964	3.36957	1.29357	2.49175	0.551025	2.23534	1.04848	1.25855	3.03281	2.54791	4.22353	2.1293
Cnnm4	0.348374	0.414256	0.436862	0.54134	0.440404	0.454483	0.209548	0.270409	0.576488	0.330405	0.446176	0.298412	0.568375	0.508171	0.370813	0.491309	0.467319	0.455402	0.331082	2.34335	1.42527	1.91012	1.69426	1.87469	1.59982	1.36666	1.67801	2.72949	0.215676	2.41422	1.13373	1.69027	0.083193	0.899896	2.56166	1.46916	1.17854	1.02446	1.41921	0.20815	1.63778	1.06443	1.91122	1.29277	0.116947	3.19877	0.842605	7.63536	1.91019
Gm37909	0	0	0	0	0	0	0	0	0	0	0	0	0	0	0	0.0211328	0	0	0	0	0	0	0	0	0	0	0	0.20158	0	0	0	0	0.0531647	0	0	0	0	0	0.634864	0	0	0	0	0	0	0	0	0	0
Cnnm3	1.85612	1.2938	1.43291	2.07879	1.9335	3.02306	1.11766	2.41971	2.49333	0.890935	2.86663	1.46559	3.37266	1.43031	1.52289	1.0447	1.74791	2.06614	1.6357	5.19658	2.23189	1.55538	3.29043	4.54818	1.91785	7.82247	2.6654	1.99496	1.3837	0.11591	2.41351	0.991962	5.28321	2.71901	4.30546	1.14408	2.45659	2.73982	3.1928	2.61558	4.1976	3.21147	1.15007	3.03736	1.79448	1.56571	2.80924	1.31658	3.78544
Ankrd23	0.0346537	0.0322491	0	0.0510144	0.0160928	0.111692	0	0.0667819	0.103221	0.0111621	0.0499302	0.0471449	0.161537	0	0.0398366	0	0.0229243	0.0388286	0.0673641	0.534921	0	0.674603	0.149193	0	0	0.0670415	0.0176735	0.219001	0	0.202338	0	0.083144	0	0	1.13876	0	0	0.452912	0.531322	0	0.108609	0	0.261687	0	0.125636	0	0	0	0
Ankrd39	0.994052	0.925075	0.809975	0.851412	0.634154	1.10034	0.652283	0.919131	0.877309	0.847369	0.954842	0.683014	1.18886	0.96101	0.961891	0.882317	0.684161	1.47758	1.00717	1.04621	0	0.24547	0.612406	0.709515	0.769468	1.01012	2.59118	0.841622	0.789832	0.73551	1.23185	0.530003	0.332953	0.965386	2.85962	0.286947	0.310896	0.734897	1.05758	0.571703	0.490927	0.0122717	0.909888	0.874156	0.133478	0.35387	0.827029	1.27274	1.04183
Sema4c	0.07122	0.132556	0.150593	0.21568	0.141745	0.178017	0.0200287	0.147053	0.121222	0.0589893	0.0879566	0.092278	0.132795	0.0603222	0.148149	0.0695361	0.134611	0.0304001	0.126579	0.0294473	0.411869	0.70934	0.0511033	0.0242339	0.16645	0	0.0103778	0.054146	0	1.35014	1.32693	0.0390576	0.0124954	0	0.0185743	0	0	0	0	0.39907	0.012755	0	0	0	0.258207	0.717139	0.0359149	0	0.0772438
D430040D24Rik	0.0330251	0.0461002	0.0366612	0.0291701	0	0	0.0325059	0.0159109	0.0491848	0.0425501	0.12689	0.0149764	0.123156	0	0.0253096	0.0161221	0.0109235	0	0.0256793	0.0159307	0	0	0.0118484	0	0	0	0	0.0219693	0	0	0.0182506	0.0792365	0.0405592	0	0	0	0	0	0.0440306	0	0.0414021	0	0.0191837	0	0.219508	0	0	0	0.77308
Fam178b	0.0292981	0.0408977	0.0325239	0	0.0136057	0.0269802	0.0144188	0.0282305	0.0436342	0	0.0984986	0.0398589	0.0546287	0	0.0112267	0	0.00969074	0.0656556	0	0	0	0	0	0	0.0756811	0	0	0	0.0576157	0.217722	0	0	0	0	0	0	0	0	0.0585924	0	0	0	0	0	0	0	0	0	0
Gm6428	0	0	0	0	0	0	0	0	0	0	0	0	0	0	0	0	0	0	0	0	0	0	0	0	0	0	0	0	0	0.143796	0	0	7.15311	0	0	0	0	0	0	0	0	0.165544	0	0	0	0	0	0	0
Cox5b	76.479	64.3071	59.6747	67.5341	60.0137	84.1812	57.3466	69.4564	86.7266	46.4559	115.631	87.3882	109.141	62.2008	70.1494	65.2928	58.2017	66.62	57.7821	66.7833	76.0897	93.1839	79.6147	62.5141	52.215	82.8038	65.3249	59.7696	67.6201	55.5231	83.9963	38.8373	123.916	120.685	96.8005	99.9761	86.7649	79.6103	66.5986	95.9667	71.0406	73.9299	64.1545	82.753	73.794	66.7063	73.0898	83.579	58.2158
Actr1b	15.0775	14.1839	18.8859	17.9435	16.7861	13.794	17.7785	19.859	17.4018	15.4536	16.0476	16.9176	16.3807	17.3267	14.9403	15.3722	15.4495	16.2937	18.8823	11.3606	16.7533	16.0575	21.661	16.9798	20.0997	29	23.6988	14.9178	17.9465	18.2351	37.196	18.2371	25.6475	5.92818	18.5834	14.4317	16.2272	13.7326	13.9359	24.3756	14.7762	21.2068	14.2394	14.9018	19.1592	9.48715	13.8558	7.19423	19.0229
4933424G06Rik	0	0	0	0	0	0.0740252	0	0	0	0	0	0	0.0499615	0.022695	0	0	0	0.0600463	0	0	0	0	0	0	0	0	0	0	0	0	0	0	0	0	0	0	0	0	0	0	0	0	0	0	0	0	0	0	0
Zap70	4.46689	3.28485	9.11983	11.4594	9.31291	14.9725	5.91858	9.94764	17.1975	11.118	19.9682	10.1284	8.48904	10.7284	10.1263	6.6334	15.777	8.48173	4.38415	2.72733	5.69032	14.9335	9.8957	7.55185	14.43	5.65034	2.46929	6.77421	5.89713	8.37328	2.05422	3.59742	1.93734	6.54814	9.89413	1.03216	14.5723	7.51193	6.64262	10.6713	5.77616	5.44021	5.71569	3.53999	4.49221	9.26254	10.2731	6.18387	15.5335
Tmem131	0.963106	0.683757	0.85605	0.757139	0.737741	1.01034	0.70853	0.727102	0.897097	0.757963	0.724833	0.819479	1.06914	0.887218	0.559283	0.523485	0.623983	0.726841	0.752742	0.890852	1.65051	1.01138	1.2254	0.212845	1.65856	2.6748	1.79258	0.647293	1.72476	1.48096	1.26201	0.533619	0.438986	0	0.48035	0.159607	0.358666	0.953794	0.74793	0.125628	0.697057	0.910113	0.922809	0.819694	0.545956	0.687779	1.27928	0.544427	2.02273
Gm38115	0.0193661	0	0	0.0114037	0	0.0535019	0.0190617	0.0373209	0	0	0.0372045	0.0351291	0.0361097	0	0.0296835	0.0189083	0	0	0	0	0.100081	0.105209	0	0	0	0	0	0.115947	0	0.349508	0	0	0	0	1.59098	0	0	0.202487	0	0.0490069	0	0.236687	2.42989	0	0	0	1.34445	4.77162	0.0245048
F830112A20Rik	0	0	0	0	0	0	0	0	0	0	0	0	0	0	0	0	0	0	0	0	0	0	0	0.0104454	0	0	0	0	0	0	0	0	0	0	0	0	0	0	0	0	0	0	0	0	0	0.0159882	0	0	0
Rpl12-ps1	0	0.261975	0	0	0	0.172825	0.0923611	0.271251	0	0	0.36054	0	0.174965	0.0794779	0	0.0916177	0.186226	0	0.145929	0	0	0	0	0	0	0.181537	0	0	0	0	0	0	0	0	0	0	0	0	0	0.118728	0	0	0	0	0	0	0	0	0
Vwa3b	0.0520577	0.0161485	0.0898945	0.0255451	0.00805834	0.0479391	0.0939388	0.0752413	0.017229	0.0614828	0.0916746	0.157383	0.105155	0.0367434	0.132986	0.0338846	0	0.0518484	0.080957	0.15067	0	0	0	0	0	0	0	0.161609	1.05786	0	0	0	0	0	0	0	0	0	0.0115676	0	0	0	0.221756	0	0.702511	0.558832	0	0	0
Gm37020	0	0	0	0	0	0	0	0	0	0	0	0	0	0	0	0	0	0	0	0	0	0	0	0	0	0	0	0	0	0	0	0	0	0	0	0	0	0	0	0	0	0	0	0	0	0	0	0	0
Cnga3	0	0	0	0	0	0	0	0	0	0	0	0	0	0	0	0	0	0	0	0	0	0	0	0	0	0	0	0	0.077413	0	0	0	0	0	0	0	0	0	0	0	0	0	0	0	0	0	0	0	0
Inpp4a	1.16972	0.640574	0.835709	1.03848	0.935987	0.944604	0.407396	0.697936	1.19266	0.597042	0.790831	0.771199	1.08633	0.514422	0.741294	0.527108	0.937493	0.524259	0.479259	2.40893	1.56936	0.448088	1.5237	0.4715	2.25842	2.90269	1.42257	3.79192	0.613413	2.03941	1.08897	1.23486	1.8344	2.57403	1.08416	9.88379	0.701144	5.93877	2.56123	1.55971	1.42131	2.71624	1.91298	3.4778	0.777482	1.65663	0.741118	4.18408	2.59588
4930439A04Rik	0	0	0	0	0	0	0	0	0	0	0	0	0	0	0	0	0	0	0	1.5185	0	0	0	0	0	0	4.4842	0	0.426931	0	0	0.364617	0	0	0	0	0	0	0.940699	0	0	0	0	1.38495	0	0	0	0	0.961466
Coa5	13.2314	11.6051	11.7797	11.9136	12.3971	13.924	12.6709	9.93715	12.9327	15.0752	8.15193	12.7069	11.793	11.8816	11.6015	12.8573	13.8518	10.6459	11.8963	9.88044	22.1756	25.849	16.7013	14.6916	22.616	12.9373	18.3265	15.7279	12.9102	19.9579	8.90501	19.1505	13.0725	19.7822	12.045	18.6919	15.9197	18.1705	12.1265	10.8626	13.9502	11.9258	15.8294	23.314	15.4058	16.0687	16.3904	11.0542	12.1659
Unc50	25.2741	20.4908	25.9761	23.0559	21.1926	29.1885	20.1578	15.399	24.1244	25.8526	13.2188	23.0572	18.2102	21.9081	19.3922	19.3887	21.614	21.5322	20.0436	47.8819	26.9943	23.9293	34.3592	41.4255	24.5143	8.98902	25.4175	20.8491	51.3707	37.7649	18.9718	38.6561	6.61508	10.3554	27.0146	49.2126	14.4172	21.5446	29.4747	30.8178	27.5296	35.085	19.0479	31.2292	21.638	51.1793	9.19329	3.83563	39.0956
Mgat4a	0.0290229	0.0202567	0.0536972	0.040589	0.0404337	0.0501126	0.0142833	0.0139827	0.0648364	0.0420679	0.0557562	0.0493556	0.21308	0.0737458	0.116773	0.0141683	0.0431987	0.0921384	0.0423137	0.00350003	0	0	0	0.132497	0	0	0.0111013	0	0.0190248	0	0	0.0452622	0.00891099	0	0	0	0.0037443	0.0047415	0.00967366	0.00459023	0.436616	0	0.00421473	0.010891	0.267439	0	0.00426874	0	0.0137715
4930594C11Rik	0	0	0	0	0	0.0312402	0	0	0	0	0	0	0.0158136	0	0	0	0	0.0380112	0	0	0	0	0	0	0	0	0	0	0	0	0	0	0	0	0	0	0.367636	0	0	0	0	0	0	0	0	0	0	0	0
Gm43213	0	0	0	0	0	0	0	0	0	0	0	0	0	0	0	0	0	0	0	0	0	0	0	0	0	0	0	0	0	0	0	0	0	0	0	0	0	0	0	0	0	0	0	0	0.0315494	0	0	0	0
2010300C02Rik	0.0368319	0	0.0204436	0.0162663	0	0.016959	0	0.00887246	0.0182848	0.0118637	0.159206	0	0.0600916	0.0545931	0.127022	0	0	0.261372	0.00715985	0	0	0	0	0	0	0	0	0	0	0	0	0	0	0	0	0	0	0	0	0.0116506	0	0	0	0	0	0	0	0	0
4930556I23Rik	0	0	0	0	0	0	0	0	0	0	0	0	0.0777972	0	0	0	0	0	0	0	0	0	0	0	0	0	0	0	0	0	0	0	0	0	0	0	0	0	0	0	0	0	0	0	0	0	0	0	0
4930470B04Rik	0	0	0	0	0	0	0	0	0	0	0	0	0	0	0	0	0	0	0	0	0	0	0	0	0	0	0	0	0	0	0	0	0	0	0	0	0	0	0	0	0	0	0	0	0.117287	0	0	0	0
Gm19863	0	0	0	0	0	0	0	0	0	0	0	0	0	0	0	0	0	0.0944281	0	0	0	0	0	0	0	0	0	0	0	0	0	0	0	0	0	0	0	0	0	0	0	0	0	0	0	0	0	0	0
Tsga10	0.100807	0.159072	0.090822	0.0877494	0.113981	0.133193	0.025884	0.10558	0.10444	0.0367056	0.10104	0.0715531	0.0817228	0.11508	0.0067179	0.094144	0.118876	0.0327396	0.129504	0	0.0415252	0.48812	0.0377389	0	0.00377388	0.6529	0.603528	0.0174939	0	0.0232647	0	0	0.00538279	0.0138162	0.016003	0	0.0226179	0	0.25127	0	0.0219786	0.0749931	0	0	0	0	0	0	0.316115
Gm26805	0	0	0	0.00890812	0	0	0	0	0	0	0	0.0137207	0	0	0	0	0	0	0	0	0	0	0	0	0	0	0	0	0	0	0	0	0	0	0	0	0	0	0	0	0	0	0	0	0	0	0	0	0
Lipt1	3.23536	4.28306	4.18174	3.08579	3.19539	3.50393	3.34148	2.78816	2.75988	3.19977	2.01347	3.74031	2.95257	3.57011	1.69375	3.95971	2.69796	3.30178	4.69483	7.40773	0.470981	6.2302	1.89644	4.88423	1.51061	2.88716	1.90568	2.6676	3.7637	2.66068	1.23394	3.32368	0	1.83148	4.15953	0.0813903	4.25631	5.12186	2.49091	0.17297	2.25652	1.086	0.5294	0	3.79978	0.276889	2.43964	3.24498	5.16056
Mitd1	4.68992	2.87302	4.12008	5.13588	2.20928	4.72279	4.18446	3.65749	4.60627	2.83654	3.27336	4.02412	5.17449	4.50097	3.55546	3.70605	3.40383	2.98662	4.31575	6.13596	6.77117	5.19349	0.702094	3.29498	3.74772	7.19654	6.31523	4.43292	3.49452	4.83559	3.30032	3.01144	6.23638	3.9885	3.97301	3.88703	2.40281	9.08411	3.84616	1.21669	9.58069	1.0103	5.429	1.21548	3.40472	5.90452	0.575662	5.4541	7.06573
Mrpl30	39.0531	35.5344	37.0923	40.5934	34.2536	32.8419	39.3232	44.5113	48.7132	29.0217	50.5085	38.1791	49.5895	43.3711	37.0787	38.0591	35.7527	42.2649	43.2408	48.5637	32.3516	29.104	36.3582	36.7685	32.3419	38.9114	55.053	40.3181	41.1533	33.5395	44.7326	32.8921	47.8379	29.4069	26.3922	27.6322	38.3182	38.9056	27.8298	54.6364	32.6515	47.5171	30.8473	42.7688	44.6396	50.4702	34.8901	48.1725	40.9659
Lyg2	0	0	0	0	0	0	0	0	0	0	0	0	0	0	0	0	0	0	0	0	0	0	0	0	0	0	0	0	0	0	0	0	0	0	0	0	0	0	0	0	0	0	0	0	0	0	0	0	0
Gm15457	0	0	0	0	0	0	0	0	0	0	0	0	0	0	0	0	0	0	0	0	0	0	0	0	0	0	0	0	0	0	0	0	0	0	0	0	0	0	0	0	0	0.329221	0	0	0	0	0	0	0
Txndc9	3.71708	2.92404	4.22512	3.25901	2.12195	4.24093	2.79957	3.18588	3.92	3.03291	3.03292	3.63206	3.6425	3.90495	3.26575	3.69937	2.89028	3.3557	3.36535	3.25919	3.30767	9.00437	4.32124	3.96212	2.59053	3.9283	4.40938	2.30537	4.16643	4.04965	2.29816	4.02064	6.65845	1.70743	5.70808	4.18154	2.72892	3.44228	4.107	3.68974	4.44754	3.15619	5.45763	5.61024	3.19532	2.78896	2.6339	1.98157	3.04681
Eif5b	5.49094	5.04304	5.15227	5.58638	4.48574	5.98752	3.8436	5.05079	6.86474	4.0034	8.22909	4.95841	8.12989	5.41369	5.16285	4.66875	4.42798	4.80315	4.59372	6.7813	7.61818	11.8263	8.61569	10.0658	9.27851	11.4432	8.19592	6.92938	5.13837	5.04082	9.81825	4.44202	12.7752	10.7615	10.9341	20.2396	8.44142	12.4242	9.135	6.80203	8.04906	10.1951	11.89	10.9822	10.7701	9.68918	10.1706	13.648	8.73645
Rev1	0.166678	0.11986	0.319596	0.450589	0.379981	0.327913	0.34303	0.35041	0.255759	0.395338	0.0727743	0.206144	0.176582	0.211761	0.220639	0.110957	0.511215	0.152803	0.16495	0	0.00652549	0.0205796	0.581683	0.421067	0.828489	0.820802	0.409576	1.66319	1.38064	1.71317	0.0502423	1.30152	0.269836	0	0.553255	0.0676603	0.0547361	0.960489	0.373739	0.182135	0.0284941	0.0092595	1.49632	0.693701	0.915588	1.16011	0.731002	0	0.249252
Gm37062	0	0	0	0	0	0.122777	0	0	0	0.0429447	0	0	0	0	0	0	0	0	0	0	0	0	0	0	0	0	0	0	0	0	0	0	0	0	0	0	0	0	0	0	0	0	0	0	0	0	0	0	0
Aff3	0.00702292	0.0261424	0.0311846	0.0537606	0.00652273	0.0711402	0	0.0338351	0.0557832	0.0678634	0.0269836	0.0127392	0.0916636	0.0713796	0.026911	0.0479981	0.0464585	0.010492	0.0436865	0	0	0	0.19653	0	0	0	0	0.0140156	0	0	0	0	0.00862508	0	0	0	0	0	0.140449	0.177718	0	0	0	0	0	0	0	0	0.239933
Gm16150	0	0	0	0	0	0	0	0.098745	0	0	0.0984369	0	0	0	0	0	0	0	0	0	0	0	0	0	0	0	0	0	0	0	0	0	0	0	0	0	0	0	0	0	0	0	0	0	0	0	0	0	0
Gm16151	0	0	0	0.172251	0	0.202034	0.143962	0.211398	0.0726098	0	0.280984	0	0.545432	0.123881	0	0	0.0967557	0.0546274	0	0	0	0	0	0	0	0	0	0	0	0	0	0	0	0	0	0	0	0	0	0	0	0	0	0	0	0	0	0	0
Gm16152	0	0	0	0	0	0	0	0	0	0	0	0	0	0	0	0	0.0333658	0	0	0	0	0	0	0	0	0	0	0.0335527	0.95881	0	0.0278732	0	0	0	0	0	0	0	0	0	0	0	0	0	0	0	0	0	0
Gm34727	0	0	0	0	0	0	0	0	0	0	0	0	0	0	0	0	0	0	0	0	0	0	0	0	0	0	0	0	0	0	0	0	0	0	0	0	0	0	0	0	0	0	0.102628	0	0	0	0	0	0
Lonrf2	0	0	0	0	0	0	0	0	0	0	0	0	0	0	0	0	0.0041185	0	0	0.0120127	0	0	0	0	0	0	0	0	0	0	0	0	0	0	0	0	0	0	0	0	0	0	0	0	0	0	0	0	0
Chst10	0	0	0.0317971	0.0138	0.0145109	0.0035969	0.00384452	0	0.0155124	0.00503247	0.026263	0.0106277	0	0	0	0	0	0.017506	0	0	0	0	0	0	0	0	0.103586	0	0	0	0	0.15744	0	0	0	0	0	0	0	0	0	0	0	0	0	0	0	0	0.0889621
Gm6621	0	0	0	0	0	0	0	0	0	0	0.0581441	0	0	0	0.0463901	0	0	0.0452162	0	0	0	0	0	0	0	0	0	0.0402676	0	0	0.0669029	0	0.074341	0	0	0	0	0.079113	0	0	0	0	0	0	0	0	0	0	0
Pdcl3	4.27541	3.73136	3.38542	3.87419	2.42781	4.92655	2.82364	2.71084	4.04701	2.72572	1.94699	3.19457	3.96528	3.81822	2.31737	4.10944	3.44378	4.17824	4.44406	3.06686	0.82044	3.86111	4.62552	3.19224	3.2617	5.41062	0.869929	1.98942	4.47251	3.83331	1.12627	4.0075	0	5.37698	2.7096	0.17805	1.92053	2.41753	2.67288	1.4575	5.01275	3.66853	2.83095	0.382389	2.34247	6.82449	0.886235	0.0630997	4.02236
Gm37309	0	0.0265332	0	0	0	0	0	0	0.0283085	0	0	0	0.0265811	0	0	0.0278375	0.0377223	0	0	0	1.49799	0	0	0.973391	0	1.90298	0	0.0569004	0	0	0	0.0820888	0	0	0	0	0	0	0	0	0	0.592382	0	0	0	0	0.805159	0	0
Gm37821	0	0	0	0	0	0	0	0	0	0.0163344	0	0	0	0	0	0	0	0	0	0	0	0	0	0	0	0	0	0	0	0	0	0	0	0	0	0	0	0	0	0	0	0	0	0	0	0	0	0	0
Gm37091	0	0	0	0	0	0	0	0	0	0	0	0	0	0	0	0	0	0	0	0	0	0	0	0	0	0	0	0	0	0	0	0	0	0	0	0	0	0	0	0	0	0.0273659	0	0	0	0	0	0	0
Mir6349	0	0	0	0	0	0	0	0	0	0	0	0	0	0	0	0	0	0	0	0	0	0	0	0	0	0	0	0	0	0	0	0	0	0	0	0	1.49166	0	0	0	0	0	0	0	0	0	0	0	0
Npas2	0.214584	0.962161	0.0360924	0.0344611	0.0724729	1.28444	0.0576028	0.0563904	0.0774747	0.012567	0.0281072	0.0353858	0.327362	0.156965	0.0448505	0.590438	0.032262	0.531873	0.857022	0.197612	0.529264	1.14809	0.11198	0	0	0.141524	0.437753	0.181679	0	0	0	0.00936085	1.14998	1.56809	1.83409	5.43547	1.42949	0.675639	0.702228	2.51761	1.8831	1.08479	0.294623	0	0	0	0	0	0
Gm20428	0	0.153667	0	0.0972338	0	0	0	0.159109	0	0	0	0	0	0.139859	0	0	0	0	0	0	0	0	0	0.131103	0	0	0	0.109847	0	0.525897	0	0	0	0	0	0	0	0.215814	0	2.29821	0	0	0	0	0	0	0	0	0
Gm3617	0	0	0	0	0.156404	0.0775376	0	0	0.250798	0.0542418	0.161756	0	0.235494	0	0.0645282	0	0.0556999	0.0628953	0.130941	0	0	3.04949	1.08749	0	0	0	0.515301	0	0	0	0	0	0.103408	0	0	0	1.04282	8.80364	1.12258	0.106535	0	0	2.54331	0	0	0	0	0	0
Rpl31	1.96819	1.28213	1.31093	1.75501	1.82801	1.99372	1.07932	1.76101	2.09376	1.46717	2.97087	1.98911	3.01452	1.11929	2.19792	1.86675	1.71121	1.76425	2.12071	0.542525	1.62256	3.58962	2.66312	1.58498	1.74313	3.20934	2.0936	1.70209	1.25331	0.805932	3.57379	1.43017	4.2819	2.03856	1.18061	1.20528	1.47999	2.38862	1.34953	1.20957	1.7272	0.893459	1.40461	2.53225	1.631	1.05926	2.24971	1.64184	1.99235
Tbc1d8	0.874134	0.63086	1.6371	1.31835	0.654472	0.89533	1.33449	0.996987	1.39928	1.34461	0.616889	0.906075	1.43863	1.3221	0.786125	0.757669	1.34535	0.819536	1.31779	0.817516	1.02947	0.0646103	0.544024	2.99564	3.50222	1.06126	0.655069	1.47155	1.19278	0.965868	1.03515	0.967323	0.372457	0.0562353	0.651361	2.08704	0.579979	0.617864	1.42706	3.04719	0.413744	0.0218029	2.06217	2.67774	1.41211	0.704591	0.325359	4.10328	2.50561
Gm24826	0	0	0	0	0	0	0	0	0	0	0.207811	0	0	0	0	0	0	0	0	0	0	0	0	0	0	0	0	0	0	0	0	0	0	0	0	0	0	0	0	0	0	0	0	0	0	0	0	0	0
Cnot11	2.27791	2.41737	3.00685	3.6083	2.28889	2.69878	2.89769	2.95222	2.96268	2.38568	2.50795	2.6701	3.86236	2.83198	1.87845	2.47117	2.06207	2.46776	2.4238	4.66517	1.72103	3.18423	5.0851	6.33527	2.01874	4.66459	5.38069	1.08112	1.04786	2.05057	3.00354	3.77141	1.55421	0.881835	2.62648	2.09378	3.6434	1.06203	4.54664	2.29226	4.70943	12.9594	5.26186	5.5187	0.676136	2.10453	0.329161	0.891693	6.6749
Gm15832	0.459142	0.308593	0.245408	0.480649	0.473824	0.469796	0.251069	0.393255	1.11435	0.213622	0.710551	0.254485	1.3555	0.54012	0.488716	0.0996193	0.860582	0.209594	0.317347	0	0.417432	1.40885	0	0.344288	2.43795	2.98555	0	1.01812	0	0.054159	0	0	1.25308	0	0	3.14363	0	0.16669	1.93847	1.80737	0.0639562	1.8705	0.385246	0.114864	0.123305	0	0.30014	0	0.580973
Snord89	0.424823	1.58138	0	0.750468	0	2.34727	0	0.409343	0	0	0	0	0	0	0.651148	0	0	0	0.330329	0	0	0	0	0	0	0	0	0	0	0	0	0	0	0	0	25.7985	0	0	0	0	0	0	0	0	0	0	0	0	0
Rnf149	14.3089	12.3966	16.9385	18.7132	12.8616	13.6621	13.9057	13.0419	18.6212	18.7966	6.16843	13.7992	9.33347	17.2796	8.66935	11.4144	15.5657	11.2789	13.3284	19.9843	27.4994	12.0017	10.2791	26.9833	29.0224	20.6263	20.3056	25.3359	18.8025	21.3087	31.0113	21.2071	25.9252	18.8677	7.936	21.2929	26.0695	24.7486	15.5209	18.6047	15.0692	21.9153	21.4444	20.959	24.4758	18.4297	33.8671	36.2086	17.9807
Gm23722	0	0	0	0	0.333863	0.662051	0	0	0	0	0	0	0	0	0	0	0	0	0	0	0	0	0	0	2.78565	3.82485	2.19994	2.15215	0	0	0	0	0	0	0	17.9772	0	0	0.479256	32.2923	0	0	0	0	1.30323	0	5.92153	0	0
Gm5100	0.238016	0.2215	0.058716	0.186874	0	0.43837	0.312366	0.152895	0.0787736	0.102221	0.0762092	0	0.147933	0	0.18241	0.0774628	0	0.118529	0.185074	0.076543	0	0	0.113858	0.0629916	0.0683143	0.613959	0.0809259	0	0.624088	0.168454	0	0	0	0	0	0.141708	0.245655	0	0.423112	0.301155	0.397853	0	0	1.19089	0	0	0	0	0.301172
Creg2	0	0	0.0113557	0	0	0	0	0	0.0152348	0	0.0294777	0	0	0.0129962	0	0	0	0	0	0	0	0	0	0	0	0	0	0	0	0	0	0	0	0	0	0	0	0	0	0.0582434	0	0	0	0	0	0	0	0	0
D930019O06Rik	0	0	0	0	0	0	0	0	0	0	0	0	0	0	0	0	0.00843938	0	0	0	0	0	0	0	0	0	0	0.00848664	0	0	0	0	0	0	0	0	0	0	0	1.58188	0	0	0	0	0	0	0	0	0
Rfx8	0	0	0	0	0	0	0	0	0	0.014074	0	0	0	0	0	0	0.0289046	0	0	0	0	0	0	0	0	0	0	0	0	0	0	0	0	0	0	0	0	0	0	0	0	0	0	0	0	0	0	0	0
1700066B17Rik	0	0	0	0	0	0	0	0.0421608	0	0	0	0	0	0	0	0	0	0	0	0	0	0	0	0	0	0	0	0.523931	0	0	0	0	0.214949	0	0	0	0	0	0	0	0	0	0	0	0	0	0	0	0
Map4k4	0.224408	0.172517	0.184129	0.264284	0.267328	0.480694	0.0336122	0.310244	1.23514	0.0879965	0.84348	0.212381	1.41901	0.33882	0.216845	0.152419	0.409856	0.225935	0.174493	0.371816	0.491613	0.0132514	0.402555	0.751414	0.193226	1.93005	1.26889	0.447849	0.0831444	0.196802	0	0.51969	0.712972	0.576685	0.480932	1.02818	0.342381	1.12217	0.552853	1.04933	0.360836	0.482944	0.221037	1.99908	0.135598	0.33793	0.843813	0.229282	0.93828
Il1r2	0.0489837	0	0.0725025	0	0	0.180433	0	0.0943977	0.145905	0.0473337	0.0235258	0.0444269	0.0685006	0.124465	0.16893	0.0717384	0.0648081	0.0365901	0.0190441	0	0	0	0	0	0.0210886	0	0	0	0	1.58605	0	0	0	0	0	0	0	0	0	0	2.48705	0	0	0	0	0	0	0	0
Gm16894	0	0	0	0	0	0	0	0	0.0551041	0	0	0	0	0	0	0	0	0	0	0	0	0	0	0	0	0	0	0	0	0	0	0	0	0	0	0	0	0	0	0	0	0	0	0	0	0	0	0	0
Il1r1	1.70383	0.676615	1.27182	0.890859	0.893555	0.987407	1.00478	0.629808	1.60419	1.05504	0.649006	1.16566	1.95819	1.27517	1.93052	0.917818	0.636439	0.663796	0.885135	2.92623	0.910874	0.778009	0.363609	2.71137	3.16813	4.18426	0.988814	1.96398	1.60792	0.444405	0.113639	2.37525	0.847836	0.486166	0.80445	4.02703	0.485108	1.34379	1.80163	0.250892	2.49509	3.15946	2.88386	1.53229	0.710023	0.240976	0.734524	0.972743	2.85289
Gm38070	0.137018	0	0	0	0.00669788	0.0132819	0	0	0	0	0	0	0.0403393	0.0244321	0	0	0	0.00538687	0	0.0278295	0.596285	0	0.269076	0.0400794	0.757551	0.47435	0.0220673	0.666826	0.00945442	0	0.0478232	0.00692097	0.31884	0	0	0	0	0.160228	0.317285	0	0.524362	0.132205	1.26509	0.573704	0.244021	0.192806	0.0848544	0	0.520126
Il1rl2	0.0137201	0.012768	0.0152306	0.0403951	0	0.0758074	0.00675218	0.0198302	0	0.0132579	0.0197683	0.0186656	0.166284	0.0232413	0.00525736	0.0267913	0.0136143	0.015373	0.00533415	0.0529464	0	0	0	0	0.0767884	0	0	0	0	0	0	0	0	0	0	0	0	0	0	0	0	0	0	0	0.613482	0	0	0	0
Il1rl1	0	0	0	0.0119744	0	0	0	0	0	0.00436673	0.0325553	0	0	0	0	0	0	0	0	0	0	0	0	0	0	0	0	0	0	0	0	0	0	0	0	0	0	0	0	0.0257297	0	0	0	0	0	0	0	0	0
Il18r1	0	0.072224	0.0574361	0.011425	0	0.0625355	0	0	0.00963207	0.0312479	0.018637	0.0263961	0.0180886	0.0164335	0.133825	0.00947179	0.0192527	0.0144932	0.0754333	0	0.00835567	0	0	0.00770231	0.00835315	0	0	0	0.0381553	0	0	0	0	0	0	0.0346547	0.0100125	0.177507	0.012934	0.0122746	0.0121619	0	0	0	0.199304	0.0117895	0	0	0
Il18rap	0.00692099	0.025763	0.0512199	0.0163016	0.0128561	0.0637342	0.0204365	0	0.109947	0.0579613	0.0531839	0.0188314	0.0387142	0.0234479	0.0636489	0.00675735	0.00915683	0	0	0.280439	0	0	0	0	0	0	0	1.82321	0	0	0	0.345392	0	0	0	0	0	0	0	0	0	0	0	0	0	0	0	0	0
Slc9a4	0	0	0	0.0120636	0	0	0	0	0	0	0.00983937	0	0	0	0.298312	0	0	0.290763	0	0	0	0	0	0	0	0	0	0	0	0	0	0	0	0	0	0	0	0	0	0	0	0	0	0	0	0	0	0	0
Gm37435	0	0	0	0	0	0	0	0	0	0	0	0	0	0	0.00907351	0	0	0	0	0	0	0	0	0	0	0	0	0	0	0	0	0	0	0	0	0	0	0	0	0	0	0	0	0	0	0	0	0	0
Slc9a2	0	0	0.00495185	0.00394003	0.00621452	0.0061617	0.00658589	0	0.00664342	0	0	0	0	0	0.128197	0	0.00442633	0.0599775	0	0	0	0	0	0	0	0	0	0	0	0	0	0	0	0	0	0	0	0	0	0	0	0	0	0	0	0	0	0	0
Gm37623	0	0	0	0	0	0	0	0	0	0	0	0	0	0	0	0	0	0	0	0	0	0	0	0	0	0	0	0	0	0	0	0	0	0	0	0	0	0	0	0	0	0	0	0	0	0	0	0	0
Gm37915	0	0	0	0	0	0.0131964	0.0282097	0	0.014228	0.00923159	0	0	0	0	0.0109823	0	0	0	0.0222853	0	0	0	0	0	0	0	0	0	0	0	0	0	0	0	0	0	0	0	0	0	0	0	0	0	0	0	0	0	0
Mfsd9	0.0547089	0.0424272	0.0742284	0.0859073	0.0592811	0.0755707	0.0628236	0.0527154	0.0543192	0.105732	0.0262754	0.0496195	0.0510046	0.0463376	0.0908431	0.0356102	0.0422233	0.0681111	0.11344	0	0	0	0	0	0	0.379262	0	0.115248	0	0.280718	0	0	0	0	0	0	0.150573	0	0	0	0	0	0	0	0	0	0	0	0.253827
4930448I06Rik	0	0	0	0	0	0	0	0	0	0	0	0	0	0	0	0	0	0	0	0	0	0	0	0	0	0	0	0.0569351	0	0	0	0	0	0	0	0	0	0	0	0	0	0	0	0	0	0	0	0	0
Gm28634	0	0	0	0	0.0166101	0	0	0	0	0	0	0	0	0	0	0	0	0	0	0	0	0	0	0	0	0	0	0	0	0	0	0	0	0	0	0	0	0	0	0	0	0	0	0	0	0	0	0	0
Gm29260	0	0	0	0	0	0	0	0	0	0	0	0	0	0	0	0	0	0	0	0.0140975	0	0	0	0	0	0	0	0	0	0	0	0	0	0	0	0	0	0	0	0	0	0	0	0	0	0	0	0	0
Gm9915	0	0	0	0	0	0	0	0	0	0	0	0	0	0	0	0	0	0	0	0	0	0	0	0	0	0	0	0	0	0	0	0	0	0	0	0	0	0	0	0	0	0	0	0	0	0	0	0	0
Gm37047	0	0	0	0	0	0	0	0	0	0	0	0	0.0817381	0	0	0	0	0	0	0	0	0	0	0	0	0	0	0	0	0	0	0	0	0	0	0	0	0	0	0	0	0	0	0	0	0	0	0	0
Pantr1	0	0	0	0	0	0	0	0	0	0	0	0	0	0	0	0	0	0	0	0	0	0	0	0	0	0	0	0	0.164912	0	0	0	0	0	0.114821	0	0	0	0	0	0	0	0	0	0	0	0	0	0
4930420N18Rik	0	0	0	0	0	0	0	0	0	0	0	0	0.257789	0	0	0	0	0	0	0	0	0	0	0	0	0	0	0	0	0	0	0	0	0	0	0	0	0	0	0	0	0	0	0	0	0	0	0	0
Gm20646	0	0	0	0	0	0	0	0	0	0	0	0	0	0	0	0	0	0	0	0	0	0	0	0	0	0	0	0	0	0	0	0	0	0	0.0498317	0	0	0	0	0	0	0	0	0	0	0	0	0	0
Pou3f3	0	0	0	0	0	0	0	0	0	0	0	0	0	0	0	0	0	0	0	0	0	0	0	0	0	0	0	0	0	0	0	0	0.0154923	0	0	0	0	0	0	0.119706	0	0	0	0	0	0	0	0	0
Mrps9	3.86785	3.69756	4.35072	4.36894	3.31372	4.57738	3.50376	3.31282	4.80642	4.40359	3.0065	3.46391	3.87055	4.12077	3.00152	3.38847	3.99627	3.25871	2.976	3.34824	4.00188	7.51082	8.11076	5.3242	6.91914	4.69048	2.77076	3.66803	2.90218	6.68004	1.99857	5.47077	6.08469	1.32918	2.41295	2.70833	3.94178	4.59945	3.94598	0.789999	2.17542	4.31095	4.27688	4.45471	4.42929	1.38945	3.91187	1.70919	4.32985
Gpr45	0	0	0	0	0	0	0	0	0	0	0	0	0.00601912	0	0	0	0	0	0	0	0	0	0	0	0	0	0	0	0	0	0	0	0	0	0	0	0.026654	0	0	0	0	0.639144	0	0	0	0	0	0	0
Tgfbrap1	1.41401	0.891794	1.59491	1.27905	1.21441	1.51785	1.702	1.40763	1.69149	1.30602	1.44006	1.23998	1.94961	1.23372	1.49493	1.22256	1.22561	1.22168	1.38761	2.00108	3.3162	1.26873	1.25298	2.59363	4.01931	0.782767	1.80287	1.01714	1.28984	1.40166	0.677859	0.997346	1.24491	1.68494	0.808644	1.68879	3.16056	0.846102	0.579195	1.37955	2.76047	1.13476	0.163286	1.31695	1.29706	1.31986	4.01918	0.291161	1.01856
8430432A02Rik	0.52422	0.278768	0.581937	0.0881961	0.0347774	0.55171	0.405412	0.360799	0.63202	0.144732	0.287739	0.33961	0.558544	0.697724	0.143482	0.182795	0.247704	0.531435	0.116462	2.88999	3.48311	0	5.3467	0	0	0	0	0	0	0	0.206927	1.25775	0	0	7.38277	0	0.0386461	0	0.0998449	0	0	0	0.26101	0	0.543014	0	0.088118	0	0.0947599
AI597479	1.89192	1.77322	1.70018	2.41909	1.87014	1.87913	1.56955	1.19796	2.54932	2.27218	1.27211	2.1449	2.20478	1.92291	1.43957	1.70205	1.89521	1.88768	1.85989	2.59447	0.279347	0.0122359	1.87146	3.45485	3.13007	0.156863	0	0.305652	0.814972	2.55365	1.7774	2.26963	2.19076	0.298195	2.39308	1.81028	2.65002	0.476874	0.6306	0.376168	0.304948	0.29729	2.32357	0.0202844	3.85418	2.8083	1.27208	2.67527	0.461687
Fhl2	0.0985356	0.0687736	0.0911537	0.275607	0.0686382	0.0907398	0.0969865	0.0474726	0.146751	0.698253	1.11212	0.312792	1.90617	3.27573	0.132152	0.16836	0.635543	0.33122	1.0535	0	0	0	0	0	0.148477	0	0	0	0	0	0	0	0.211776	0	0	0	0	0.0643914	0.229901	0	0	0	0	0	0	0	0.0289856	0	0
Gm8210	7.06279	2.16089	0.0716019	4.21588	8.44681	2.1383	1.6189	3.729	3.07397	2.68009	0	3.59775	0	0	2.74345	2.5505	0	3.54128	2.85875	0	0	0	0.0694225	0	0	0	0.098686	0.0643614	0	0	0.106934	0	0.356467	0.45748	0	0	0	0	0	0	0	0	0	0	0	0.587888	0	0	0
Gm29610	0	0	0	0	0	0	0	0	0	0	0	0	0	0	0	0	0	0	0	0	0	0	0	0.081903	0	0	0	0	0	0	0	0	0	0	0	0	0	0	0	0	0	0	0	0	0	0	0	0	0
Nck2	0.18881	0.0683311	0.139732	0.358248	0.107166	0.22217	0.11357	0.151608	0.156221	0.101361	0.413103	0.123677	0.596532	0.284301	0.136661	0.153622	0.166537	0.0783545	0.122344	0.141678	0.135519	0.0569855	0.368804	0.208204	0.596106	0.0405861	0.310279	0.0628012	0	0.400886	0.162309	0.553677	0	3.81911	0	0.0187353	0	0.137094	0.22376	0.504336	0	0.166659	0.219353	0.70852	0.0507057	0.522646	0	0	0.172546
Gm37536	0	0	0	0	0	0	0	0	0	0	0	0	0	0	0	0	0	0	0	0	0	0	0	0	0	0	0	0	0	0	0	0	0	0	0	0	0	0	0	0	0	0	0	0	0	0	0	0	0
Gm38228	0	0	0	0.063845	0	0.0332818	0	0.0348242	0.0358837	0	0.138862	0	0.404329	0	0.0553954	0.10586	0	0	0	0	0	0	0	3.21379	0	0	0	0	0	0	0	0	0	0	0	0	0	0.850235	0	5.21303	0	0	0	0	0	0	0	0	0.411579
1500015O10Rik	0	0	0.0383411	0.0305068	0	0.0477088	0	0	0	0.100125	0.547405	0	1.49729	0.219401	0.357337	0.101165	0.0685442	0.309596	0	0.499821	0.178489	0	0	0	0	0	0	0.0344641	0	0	0	0	0	0	0	0	0	0	0	0	0	0	0	0	0	0	0	0	0
Gm29155	0.306095	0.189903	0	0.180243	0	0	0.200855	0	0.506525	0	0.588042	0.18508	0.285369	0.172838	0.0781946	0.0996193	0.269986	0	0	0	0	0	0	0	0	0	0.832582	0	0	0	0	0	0	0	0	0	0	0	0	0	0.127912	0	0	0	0	0	0	0	0
Gm29157	0	0	0	0.0449627	0	0	0	0	0	0.0491899	0	0	0	0	0	0.0745517	0.0505122	0	0	0	0	0	0	0	0	3.91462	0	0	0	0	0	0	0	0	0	0	0	0	0	0	0	0	0	0	0	0	0	0	0
Gm29156	0.655538	0.1743	0.138612	0.0551446	0.0869784	0	0.092176	0.0902359	0	0	0.0899543	0	0.174615	0.0793186	0	0.274302	0	0	0	0	0	0	0	0	0	0	0	0	0	0	0	0	0	0	0	0	0.386616	0	0	0	0	0	0	0	0	6.37323	0	0	0
Uxs1	0.861814	1.00678	0.861709	1.21471	0.945193	1.19889	0.974603	1.00709	0.919397	1.02178	0.74856	1.06436	1.16245	1.45989	1.03989	1.17264	1.07351	1.34916	1.39014	1.57444	1.61092	0.647501	2.23672	1.55047	1.74464	1.6318	0.439527	1.53085	0.96158	0.593719	1.38825	0.765502	0.191417	0.0722525	0.050213	0.0818774	0.9841	2.54031	1.32014	0.0580015	0.287345	1.28859	0.479311	1.36241	0.44319	0.72422	0.0215757	1.04461	1.2065
Gm16103	0	0.136006	0	0.0215146	0	0	0	0	0	0	0.0350955	0	0	0	0	0	0.02417	0	0	0	0.0629386	0	0.0262166	0	0	0	0	0	0.191602	0	0.0403824	0.0701296	0	0	0	0	0.0377094	0.0477523	0.0487125	0	0	0	0	0.0548424	0	0	0	0	0
Gm19587	0	0	0.0634563	0	0	0	0	0	0	0	0	0	0	0	0	0.0837167	0.0567219	0	0	0.0827226	0.0738518	0	0	0	0	0	0	0	0	0	0	0	0	0	0	0	0	0.112065	0	0	0	0	0	0	0	0	0	0	0
Gm8241	0	0.0532939	0	0.033722	0.106378	0	0	0.055181	0	0	0.0550088	0	0	0	0.0438886	0.0559137	0.0378841	0.0427781	0	0	0	0	0	0	0	0	0	0	0	0	0	0	0	0	0	0	0	0	0	0	0	0	0	0	0	0	0	0	0
Tpp2	2.20252	1.98927	2.06583	2.2171	1.61068	1.9941	1.77083	1.59505	2.21906	2.17463	1.79941	1.89249	2.53323	2.19147	1.35037	1.62981	1.86806	2.16826	2.08758	3.51616	1.20612	3.96331	3.15081	1.5904	2.50334	3.31463	5.08437	2.38131	2.05472	4.47461	4.78156	3.2174	3.95782	5.30591	3.5469	9.12674	1.79464	3.55131	4.47584	2.31743	4.27841	5.59905	3.32377	1.79569	1.49617	3.81493	4.28297	2.76705	3.49101
Mettl21c	0	0	0	0	0.0100935	0.0200155	0.0213934	0	0.0107902	0	0	0	0	0	0	0	0	0	0	0	0	0	0	0	0	0	0	0.0867532	0	0	0	0	0	0	0	0	0	0	0	0.0137504	0	0.06641	0	0	0	0	0	0	0
Gm8251	0	0	0.0057784	0.0137931	0	0	0	0	0.00775233	0	0	0	0.00727927	0	0.00598382	0	0	0	0	0	0	0	0	0	0	0	0	0	0	0	0	0	0	0	0	0	0	0	0	0	0	0	0	0	0	0	0	0	0.454467
Tex30	4.48865	2.70952	4.34541	5.95777	3.62812	5.09429	3.94045	3.08601	4.4085	3.53248	3.16961	3.96106	4.16211	3.92512	3.36562	4.00349	4.55837	4.63976	3.26384	0.749056	0.815016	4.74524	0.0174097	2.52356	2.56966	3.19189	5.2219	0.500355	1.52684	2.80761	0.670419	5.51866	2.50305	0.535389	0.753013	0	2.22871	12.8112	3.91417	11.9113	4.25844	6.87961	3.32618	4.00612	1.0849	1.91659	0.256942	4.21581	4.78936
Kdelc1	1.49	1.26426	1.39459	1.16985	1.1261	2.05817	1.13588	1.11197	0.986259	1.43981	0.77174	1.23215	1.83853	1.83115	0.738877	1.05542	1.30457	1.00389	1.24945	2.39583	0.717164	1.15071	0.922392	1.46135	0.880463	3.60322	1.14731	2.44883	0	1.05453	0	1.85055	0.358808	1.2433	0	0.182638	1.1006	0.801863	2.08392	1.49711	1.04385	0.232093	2.2741	1.03055	0.0176535	0.923126	1.13443	3.66164	1.44175
Bivm	2.0221	1.81975	1.42249	1.75335	2.02255	1.53471	1.37791	1.76642	1.70985	2.04703	1.91032	1.41076	2.54811	2.0891	1.85622	2.07192	1.81541	2.16612	2.00428	0.857515	0.0382779	0.553291	0.159444	2.17002	1.06189	1.28966	2.82184	0.258685	0.786565	5.28414	0.0491194	2.28185	0.0818706	7.51252	3.20478	0	0.92883	1.04551	2.45895	5.10295	1.53215	1.62946	2.01361	2.30143	0.725052	1.63376	0.0392194	0	0.463931
Ercc5	1.49818	0.867681	1.39774	1.56732	1.45809	1.409	1.09028	1.32073	2.16797	1.41178	1.55391	1.42386	1.99853	1.30943	0.989381	0.933676	1.44973	1.08935	1.03481	2.02201	0.967794	1.78223	2.9677	2.13856	1.79777	4.59428	1.86142	4.83475	3.80292	0.00846003	3.0387	2.37088	4.01269	2.12271	0.290968	2.14927	2.77999	0.968621	1.66808	6.16072	1.42863	1.93817	5.59194	4.25837	3.91963	8.1931	2.10978	1.02147	2.84357
Gm15833	0	0	0.108413	0.0862607	0	0	0	0.141153	0	0	0	0	0	0	0	0	0	0	0	0	0	0	0	0	0	0	0	0	0	0	0	0	0	0	0	0	0	0	0	0	0	0.0596788	0	0	0	0	0	0	0
Txn-ps1	1.66355	1.68885	2.35035	0.623366	1.26414	1.39266	0.893123	1.02005	1.50154	1.75364	3.63165	1.37163	1.12793	1.15282	1.2749	2.06718	1.70074	1.92045	0.823151	1.02132	0.781539	1.7801	0.868118	0.960571	0.520869	1.60916	1.38831	1.10664	1.1896	0.642196	1.50434	1.01597	0.928661	1.19182	0.27609	2.70116	0.936512	1.38358	0.806514	0.765395	0.94796	0.739322	0.702783	0.908006	1.09657	0.183786	0.177947	0.64616	1.33952
Gulp1	0.0497397	0.0115721	0	0.0732229	0.0115493	0	0.0244789	0.0119818	0.0740782	0.080107	0.0119444	0.0112782	0.370975	0.0631932	0.0476492	0.0121409	0.0164521	0.102176	0.0386761	0.0959741	0	0.0225182	0	0	0	0	0	0	0	0	0	0.525095	0	0	0	6.57421	0	0.601326	0	0	0	0.31915	0	0	0	0	0	0	0
Gm37626	0	0	0	0	0	0	0	0	0	0	0	0	0.00954775	0	0	0	0	0	0	0	0	0	0	0	0	0	0	0	0	0	0	0	0	0	0	0	0	0	0	0	0	0	0	0	0	0	0	0	0
Gm16102	0	0.103543	0	0	0	0	0	0	0	0	0	0	0	0.0942381	0	0	0	0	0	0	0	0	0	0	0	0	0	0	0	0	0	0	0	0	0	0	0.114834	0	0	0	0	1.22384	0	0	0	0	0	0	0
Gm38110	0	0	0	0	0	0	0	0	0	0	0	0	0	0	0	0	0	0	0	0	0	0	0	0	0.0259427	0	0	0	0	0	0	0	0	0	0	0	0	0	0	0	0	0	0	0	0	0	0	0	0
Gm5268	0	0	0	0	0	0	0	0	0	0	0	0	0	0	0	0	0	0	0	0	0	0	0	0	0	0	0	0	0	0	0	0	0	0	0	0	0	0	0	0	0	0	0	0.0746207	0	0	0	0	0
Col3a1	1.71859	0.841758	1.31063	2.23423	0.725139	1.70099	1.17614	1.61469	1.87652	2.57922	6.34713	1.44214	13.2617	4.8225	2.20731	0.567067	1.30381	2.22969	2.39872	0.753234	1.42693	1.00434	0.737847	2.17336	0.504194	0.893371	0.126253	0.994416	1.06726	1.86996	0.631407	2.9332	0.912086	0.112552	0.165131	0.518685	1.13992	0.958189	1.57408	2.34917	0.119364	0.0116366	0.718999	0.107187	1.08736	0.520691	2.54314	2.27815	1.8674
Col5a2	0.116936	0.0317397	0.122599	0.094679	0.0814556	0.174987	0.0575488	0.103285	0.149966	0.0910252	0.243367	0.114896	0.794925	0.297129	0.235244	0	0.106365	0.0545932	0.140177	0	0	0.044116	1.30055	0.174079	0.415335	0	0	0	0	0.289661	0	0	0	0.0230385	0	0	0	0.133727	0	0.246593	0	0.107187	0	0	0.0117763	0.0947388	0.498775	0.159603	0.0184955
Gm38211	0.0259002	0.0120515	0.00958396	0.0114385	0.0120278	0.0178883	0.0191198	0.0249565	0.0450026	0.00417129	0.0186589	0.0058727	0.0845129	0.00548427	0.0198493	0	0.0128503	0.019347	0	0	0	0.0762162	0.213722	0.0925366	0	0	0	0	0	0	0	0	0	0	0	0	0	0	0	0.00819271	0.016235	0.197841	0	0	0	0	0	0	0
Gm7063	0	0	0	0	0	0	0	0.0458998	0	0	0	0	0	0	0	0	0	0	0	0	0	0	0	0	0	0	0	0	0	0	0	0	0	0	0	0	0.0491645	0	0	0	0	0	0	0	0	0	0	0	0
Gm8304	0	0	0	0	0	0	0	0	0.0794481	0	0	0	0	0	0	0	0	0	0	0	0	0	0	0	0	0	0	0	0	0	0	0	0	0	0	0	0	0	0	0	0	0	0	0	0	0	0	0	0
Gm8307	0	0	0	0	0	0	0	0	0	0	0	0	0	0	0	0	0	0	0	0	0	0	0	0	0	0	0	0	0.266368	0	0	0	0	0	0	0	0	0	0	0	0	0	0	0	0	0	0	0	0
Wdr75	1.65941	1.57089	1.96915	1.65665	1.22235	1.37882	1.67087	1.30489	1.98847	1.60351	1.17256	1.63478	1.91159	2.38288	1.19864	1.33152	1.99991	1.50313	2.2395	0.0368031	1.93853	2.8841	3.66104	0.302874	0.927918	1.88191	0.233463	3.73039	1.15027	3.16894	0.231894	1.29967	1.14783	0.721511	2.94239	2.74245	1.43707	1.50818	1.42407	0.2534	1.82925	0.582782	3.33496	3.27813	1.91318	0.231796	1.64957	1.7114	1.7015
Gm28906	0	0	0	0	0	0	0	0	0	0	0	0	0	0	0	0	0	0	0	0	0	0	0	0	0	0	0	0	0	0	0	0.151258	0	0	0	0	0	0	0	0	0	0	0	0	0	0	0	0	0
Gm5526	0.110474	0	0	0	0.205212	0	0	0.212897	0	0	0.106116	0	0	0	0.0846646	0.323586	0	0	0.0859012	0	0	0	0	1.22796	0.0951233	0	0	0	0	0	0	0	0	0	0	0	0.228039	0	0	1.25802	0	0	0.128345	0.165824	0	0	0.12999	0.157339	0
Gm5269	0	0	0	0	0	0	0	0	0	0	0	0	0	0	0	0	0	0	0	0	0	0	0	0.0495354	0	0	0	0	0	0	0	0	0	0	0	0	0	0	0	0	0	0.0762518	0	0	0	0	0	0	0
Gm18303	0	0	0	0	0	0	0	0	0	0	0	0	0	0	0	0	0	0	0	0	0	0	0	0	0	0	0	0	0	0	0	0	0	0	0	0	0	0	0	0	1.14577	0	0	0	0	0	0	0	0
Slc40a1	13.8011	8.50429	9.37987	9.51483	13.6765	17.0842	5.7597	6.45397	12.749	19.5677	4.86278	10.9867	7.38693	8.25903	8.52353	9.82979	19.3175	5.14295	7.73558	11.281	7.72785	13.2812	11.3298	12.2437	12.9429	8.06116	12.1705	19.2702	14.0364	20.9959	3.99419	17.4807	6.95072	8.85487	8.92932	13.3453	3.7834	6.66399	6.20263	7.14777	5.94952	5.57165	4.94039	9.78891	8.09453	6.13332	2.77372	3.71226	11.5238
Rpl23a-ps1	0	0	0	0	0	0	0	0	0	0	0	0	0	0	0	0	0	0	0	0	0	0	0	0	0	0.0972102	0	0	0	0	0	0	0	0	0	0	0	0	0	0	0	0	0	0	0	0	0	0	0
Gm18849	0	0	0	0	0	0	0	0	0	0	0	0	0	0	0	0	0	0	0	0	0	0	0	0	0	0	0	0	0	0	0	0	0	0	0	0	0	0	0	0	0	0	0	0	0	0	0	0	0
Dnah7b	0	0	0	0.00275447	0	0	0	0	0.00232221	0	0.00449321	0.00212129	0.004361	0.00198098	0.0035849	0	0	0	0.00727452	0.0112822	0	0	0.0369211	0	0	0	0	0	0	0	0	0	0	0	0	0	0	0	0	0.0177558	0	0	0	0	0	0	0	0	0.00591894
n-R5s211	0	0	0	0	0	0	0	0	0	0	0	0	0.732208	0	0	0	0	0	0	0	0	0	0	0	0	0	0	0	0	0	0	0	0	0	0	0	0	0	0	0	0	0	0	0	0	0	0	0	0
Gm8326	0.0957102	0	0.08854	0	0	0	0	0.0230557	0	0.0308287	0	0.0434033	0.0223074	0.0202663	0.036675	0	0	0.035747	0	0	0.0206089	0.04333	0	0.0379949	0.0206027	0	0	0.0159173	0	0.0508035	0	0.0918543	0	0.0377134	0	0.0854744	0.0740866	0.0312725	0	0	0.0299969	0	0	0.0359157	0	0.0290783	0.0281544	0	0
Dnah7c	0	0	0	0	0	0	0	0	0	0	0	0	0	0	0	0	0	0	0	0	0	0	0	0	0	0	0	0	0	0	0	0	0	0	0	0	0.00382689	0	0	0	0	0.00906334	0	0	0	0	0	0	0.00469175
Slc39a10	0.260679	0.392425	0.153201	0.212191	0.185145	0.31772	0.241488	0.206854	0.137023	0.158053	0.191479	0.333782	0.550388	0.331186	0.146896	0.321887	0.248525	0.332174	0.667704	0	0.158488	0	0.220056	0.0182619	0	0.177993	0.0547428	0	0	0.66743	0.228798	0.220744	0	0	0.489896	0	0	1.0722	0	1.135	0.37486	0	1.79037	0	0	0.214302	0.0451072	0.272988	0.261938
Gm28151	0.491383	0.137186	0.181828	0.52083	0.638939	0.316754	0	0.378782	1.17092	0.126621	0.708	0.534805	1.28271	0.499432	0.376584	0.143929	0.390075	0.440466	0.458501	0	0.253938	0	0	0.0780274	0	0	0	0.0653766	0	0.417326	2.38965	0	0	0	0	0.175533	0	0	0	0	0.24641	0	0	0	0.0593833	0	0	0.419902	0.248707
Gm4852	0	0	0	0	0	0.0590306	0	0	0.0636456	0	0	0	0	0	0	0	0	0	0	0	0	0	0	0.152683	0	0	0	0	0	0	0	0.0615197	0	0	0	0	0	0	0	0	0	0	0	0	0	0	0	0	0
Gm8337	0.0241127	0.0224396	0	0.0425962	0	0	0	0.0232341	0	0.0155337	0	0	0	0.0612693	0.0369589	0.0235426	0	0	0.0187493	0	0	0	0.0519057	0	0	0	0	0.0160405	0	0.0511967	0	0	0.0296137	0.0380053	0	0	0.0497733	0.0315146	0	0	0	0	0.0560268	0	0	0	0	0	0.0305109
Gm5974	0.331758	0.308737	0.0701495	0.223263	0.132055	0.130933	0.139947	0.137001	0.0470565	0.0305317	0.182098	0.214925	0.309295	0.160568	0.21793	0.0925469	0.156762	0.177013	0.221113	0	0	0.128737	0.102021	0.188144	0.204042	0.137534	0.0483421	0.252224	0	0.050314	0.104765	0.0909693	0.0582061	0	0	0	0.0489152	0	0.0631879	0.179899	0.0594157	2.54864	0.0550608	0.355697	0.0572753	0.115193	0.0557664	0	0
Gm23240	0	0	0	0	0	0	0	0	0	0	0	0	0	0	0	0	0	0	0	0	0	0	0	0	0	0	0	0	0	0	0	0	0	0	0	0	0	0	0	0	0	8.49609	0	0	0	0	0	0	0
Gm28830	0	0	0	0	0	0	0	0	0	0	0	0	0	0	0	0	0	0	0	0	0	0	0	0	0	0	0	0	0	0	0	0	0	0	0	0	0	0	0	0	0	0.268134	0	0	0	0	0	0	0
Gm8357	0.138666	0.172059	0.0684148	0	0.04293	0.0425651	0.0454954	0.0890756	0.0458928	0.08933	0.221994	0.0838443	0.0861848	0.0782987	0.177117	0.180517	0.21404	0.207163	0	0	0.0398113	0.0418513	0.0663325	0.0733967	0.238796	0.0447109	0.0942934	0	0	0.0490698	0	0.0443599	0	0	0	0.0825576	0.190822	0.0604107	0.0616254	0	0.115893	0	0.0536993	0	0	0	0.0543874	0	0.0584868
Gm8367	0.0526838	0	0	0	0	0	0	0	0	0	0	0	0	0	0	0	0.0348517	0	0	0	0	0	0	0.125486	0	0	0	0	0	0	0	0	0	0	0	0	0	0	0	0	0	0	0	0	0	0	0	0	0
Gm6757	0	0	0	0	0	0	0	0	0	0	0	0	0	0	0	0	0	0	0	0	0	0	0	0	0	0	0	0	0	0	0	0	0	0	0	0	0	0	0	0	0	0	0	0	0	0	0	0	0
Gm8384	0	0	0	0	0	0	0	0	0	0	0	0	0	0	0	0	0	0	0	0	0	0	0	0	0	0	0	0	0	0	0	0	0	0	0	0	0	0	0	0	0	0	0	0	0	0.161335	0	0	0
Gm27330	0	0	0	0	0	0	0	0	0	0	0	0	0	0	0	0	0	0	0	0	0	0	0	0	0	0	0	0	0	0	0	0	0	0	0	0	0	0	0	4.03137	0	0	0	0	0	0	0	0	0
Gm28321	0	0	0	0	0	0	0	0.0387002	0	0	0	0	0	0	0	0	0	0	0	0	0	0	0	0	0	0	0	0	0	0	0	0	0	0	0	0	0	0	0	0	0	0	0	0	0	0	0	0	0
Tmeff2	0.00696742	0	0.134065	0.0656441	0	0.0192486	0	0.349104	0.428903	0.0179539	0.535407	0.0631926	0.0324783	0.0118026	0.106793	0.0136054	0.00921827	0.0520455	0.0487589	0.0537753	0	0	0	0	0	0	0	0	0	0.11095	0	0	0	0	0.0127198	0	0	0	0.0464464	0	0	0	0.0161891	0	0.0168402	0	0	0	0
Gm28322	0	0	0	0	0	0	0	0	0	0	0	0	0	0	0	0	0	0	0	0	0.0545752	0	0.0227329	0	0.0545588	0	0.0323155	0	0	0	0	0	0	0	0	0.113174	0	0.0414069	0	0	0	0	0.0368068	0	0	0	0	0	0
Gm28320	0	0	0	0	0	0	0	0	0.0408251	0	0	0	0.0191669	0	0	0	0	0	0	0	0	0	0	0	0	0	0	0	0	0	0	0	0.0252491	0	0	0	0	0	0	0	0	0	0	0	0	0	0	0	0
Gm29325	0	0	0	0	0	0	0	0	0	0	0.017756	0	0	0	0	0	0	0	0	0	0.0318428	0.0167372	0.0265277	0	0.0636664	0	0.018855	0.0491876	0	0	0	0	0.0454045	0.0291354	0	0.0660331	0	0	0	0.0233888	0.023174	0	0	0.0277466	0	0.0449288	0.0435013	0.0263269	0
Sdpr	3.22754	2.19219	1.79994	3.40474	2.68511	4.33855	0.918411	2.24033	4.70811	4.05988	1.96887	3.13539	4.72029	1.86564	1.24262	1.79217	4.80651	2.05671	1.85547	6.33092	3.53087	5.88624	9.45016	4.90646	5.04446	2.84089	4.49349	6.89908	3.68992	4.77421	3.19531	3.53792	2.10403	0.337532	1.22872	1.36605	1.89448	2.31906	2.08017	7.12231	2.87646	0.317812	1.43944	3.16851	2.29221	14.4996	3.70771	0.653563	9.2905
Gm5253	0	0	0	0	0	0	0	0	0	0	0	0	0	0	0	0	0	0	0	0	0	0	0	0	0.0392557	0	0	0	0	0	0	0	0	0	0	0	0	0	0	0	0	0	0	0	0.0550961	0	0	0	0
Nabp1	1.0723	0.849492	1.31042	1.3438	0.572023	1.01785	1.34231	0.84778	1.45778	1.03441	0.55462	1.68576	1.62515	1.3833	0.81336	0.762396	1.87707	0.899578	1.05614	1.17246	0.0378906	1.69287	0.319606	0.419133	0.781258	0.702137	0.723562	0.63651	0.886744	1.51783	0.0790113	2.06876	0.40521	1.80279	1.18461	0.383051	0.295126	0.265919	0.205282	2.76918	0.661809	0.369639	0.287485	0.7016	1.80758	2.19862	0.0647042	0.501234	0.85585
Gm17767	0	0.0109293	0.00869156	0.0069156	0.0436313	0.0648907	0.0577982	0.0226327	0.0466425	0.0226973	0.0451241	0.0213035	0.0437963	0.00994722	0.0180011	0.103199	0.0466149	0.0614095	0.027396	0	0	0	0	0	0	0	0	0	0	0.0249357	0	0	0.0288471	0	0	0	0	0	1.70672	0.0445791	0	0	0	0	0	0	0	0	0
Gm37535	0	0	0	0	0	0	0	0	0	0	0	0	0	0	0	0	0	0	0	0	0	0	0	0	0	0	0	0	0	0	0	0	0	0	0	0	0	0	0	0	0	1.76288	0	0	0	0	0	0	0
Gm28055	0	0	0	0	0.152825	0	0.0323914	0	0	0.0212002	0.0948321	0	0.153403	0.139366	0	0.0321307	0.02177	0	0.0511778	0.349241	0	0	1.08622	0	0.028336	0	0	0	0.258865	0	0	0	0	0	0	0	0	0	0	0	0.206281	0	0	0	0	0	0	0	0
Myo1b	6.07081	6.33862	5.86116	6.22145	5.03517	5.33531	4.37711	4.29749	5.97168	4.74772	3.53957	6.0441	5.16725	5.59298	3.56738	5.94841	5.15033	5.38871	5.47804	14.6088	9.83481	5.62222	9.76228	7.03742	10.1786	18.216	11.298	9.90611	8.07817	8.37093	7.37023	10.0525	5.4828	8.17622	9.04345	18.0281	7.80302	12.4618	8.93675	8.0209	11.3292	9.99153	11.7414	11.5627	8.12146	12.1663	9.30863	10.3236	9.5555
Gm29453	0	0	0	0	0	0	0	0	0	0	0	0	0	0	0	0	0	0	0	0	0	0	0	2.05961	0	0	0	0	0	0	4.64397	0.210389	0.044872	0	0	0	0	0	0	0	0	0	0.254683	0	0	0	0	0	0
Gm28323	0.0186997	0	0	0.0220225	0.0173678	0.0172202	0	0.0720732	0.0556995	0	0.215545	0.0508803	0.0523006	0.0316767	0	0	0.037111	0	0	2.11077	3.60777	1.06668	2.13343	0.0890805	0.611849	0.0180883	0.0190738	0	0	0	2.04612	0	0.252623	0	0	14.9965	0.714095	1.07535	0.0747938	0	0	3.61096	2.93283	0.0842058	0	0.181801	0.132018	0.612546	0
Gm8419	0	0	0	0	0	0	0	0	0	0	0	0	0	0	0	0	0	0	0	0	0	0	0	0	0	0	0	0.0754529	0	0	0	0	0.139299	0	0	0.202587	0	0	0	0	0	0	0	0	0	0	0	0	0
Gm8420	0.0781446	1.89078	3.23861	0.0920307	0	0	0	0.150594	3.41388	3.2722	5.85485	0	0.0728535	4.43455	2.5153	0	0	4.31958	0.0607629	5.50355	8.07677	8.49064	4.93434	0	6.05576	5.82042	10.4417	3.74287	3.17593	2.98653	0	3.97481	5.18249	3.32552	2.85324	7.81619	7.42005	2.65544	6.35535	0	4.70239	0	0	5.16106	2.92756	3.4188	2.29873	7.79065	6.13055
Stat4	0.0362065	0.0112314	0.0803857	0.0710671	0.0784648	0.144482	0.0118791	0.0930325	0.155777	0.124398	0.197077	0.0109461	0.371305	0.102221	0.00924926	0	0.0239515	0.0270456	0.0469218	0	0.135134	0	0	0.0191643	0.0103918	0	0	0.0883141	0	0	0	0	0.251976	0	0	0	0	0	0	0.0305407	0	0.383504	0	0	0	0	0	0	0.0305424
Gm28177	0	0.0246251	0	0.0233725	0	0	0	0	0	0	0	0.0119998	0	0	0.0101396	0	0	0	0	0.0510576	0	0	0	0	0	0	0.0269906	0	0	0	0	0	0	0	0	0	0	0	0	0	0	0	0	0	0	0	0	0	0
Gm3940	0	0	0	0	0	0	0	0	0	0.0696857	0	0	0	0	0.0829008	0	0	0	0	0	0	0	0	0	0	0	0	0	0	0	0	0	0	0.170496	0	0	0	0	0	0	0	0	0	0	0	0	0	0	0
Gm45679	1.35798	1.11507	1.41882	1.08187	1.29836	2.90567	1.76907	1.73184	1.54659	1.621	1.49624	1.63013	1.67563	0.778068	1.16316	1.98881	1.18898	1.37241	1.61494	0	0	1.59121	2.12077	2.82229	3.78298	8.30649	0	3.24151	1.98979	0.254408	2.86939	1.91658	0	2.26628	8.82286	0	1.52523	1.09622	0.106501	0	4.00574	0.195257	0.324812	1.31894	1.97899	0	4.46465	0	0.808618
Stat1	1.71005	1.76889	2.64306	2.94343	1.34391	4.58497	3.02323	2.1484	4.92383	1.8643	2.72924	2.00433	4.29839	2.5681	1.66338	1.43202	2.41042	3.15415	2.8486	1.26907	3.99943	4.8654	4.38429	7.70762	3.43757	3.00291	2.32121	2.18766	2.50922	1.50819	2.36255	1.47704	1.57513	1.21288	2.02924	1.55067	1.40516	2.59602	2.61314	2.18033	2.65504	2.6607	3.98101	4.51169	1.55789	3.24514	3.95463	3.07246	4.06962
Gls	0.211043	0.109752	0.0987646	0.171788	0.129714	0.220068	0.0122191	0.0717716	0.354369	0.0859721	0.23253	0.177336	0.575793	0.168235	0.102276	0.109087	0.186832	0.0788228	0.0482649	0.0718611	0.657589	0.0590121	0.523331	0.0418898	0.0133616	0.366257	0.0316566	0.0805191	0.0854458	0.00329479	0.0102907	0.139991	0	0.0684837	0.0169978	0.00554332	0.0384382	0.0121688	0.306199	0	0.124506	0.174482	0.11538	0.274853	0.0300052	0.0264017	0.0328665	0.543681	0.141375
Nab1	8.82181	6.07769	9.22794	10.4028	7.83357	10.265	7.66223	6.82005	11.3278	7.81976	6.87541	8.34227	10.4559	8.8331	8.18461	7.28897	10.9705	8.0967	7.32042	8.13708	5.19313	17.482	13.3797	7.70999	9.30361	8.77595	6.08024	8.12042	12.1782	11.0593	4.61062	10.5447	3.70944	9.64691	6.55445	10.3823	9.58725	13.7643	5.37935	10.0227	8.5161	9.05444	8.85854	5.54304	4.75204	8.98944	3.66124	7.51578	14.8258
Gm5976	0.140754	0.087325	0.173613	0.165766	0.0435765	0	0.0923611	0.180834	0.23292	0.0906754	0.225337	0.0425535	0	0	0.179785	0.0916177	0.12415	0.24533	0.0729643	0	0	0	0.0673314	0.186255	0	0	0	0.0936343	0.0615107	0	0.0518565	0	0.0576217	0.07395	0	0	0.048424	0	0	0.0593642	0.0588192	0	0.054508	0.0704251	0	0.0570181	0	0	0.118735
Rps27a-ps1	0.10093	0	0	0	0	0	0	0	0	0	0.0969486	0.0915406	0	0.0854859	0	0	0	0	0.0784799	0	0.695451	0	0	0	0	0	0	0	0	0	0	0	0	0	0	0	0	0	0	0	0	0	0	0	0	0	0	0	0
Gm553	0	0	0	0	0	0	0	0.0642336	0	0	0	0	0	0	0	0	0.176396	0	0	0	0	0	0	0	0	0	0	0	0	0	0	0	0	0	0	0	0	0	0	0	0	0	0	0	0	0	0	0	0
Gm28178	0	0	0	0	0	0	0	0	0	0	0	0	0	0	0	0	0	0	0	0.15319	0	0	0	0	0	0	0	0	0	0	0	0	0	0	0	0	0	0	0	0	0	0	0	0	0	0	0	0	0
Gm5527	0.0727889	0	0	0	0	0	0	0	0	0	0	0	0	0	0	0	0	0	0	0	0	0	0	0	0	0	0	0	0	0	0	0	0.0893945	0	0	0	0	0.0951328	0	0	0	0	0	0	0	0	0	0	0
Nemp2	0.0660222	0.0245764	0.0244304	0.0699787	0.0551879	0.0729585	0.0324921	0.0636165	0.0852175	0.0212661	0.234646	0.0419162	0.375466	0.0335518	0.0607174	0.0515689	0.122291	0.0493175	0.0821389	0	0.26158	0	0.00473736	0	0.00568482	0.134114	0.269372	0	0	0	0	0	0	0	0	1.35611	0	0.448702	0	0	0	0	0	0	0	1.63678	0	0	0.00835408
Gm37242	0	0	0	0	0	0.041279	0	0	0	0	0	0	0	0	0.0171766	0	0	0	0	0	0	0	0	0	0	0	0	0.462199	0	0	0	0	0	0	0	0	0	0	0	0	0	0	0	0	0	0	0	0	0
Mfsd6	0.488254	0.264171	0.756295	0.588388	0.442934	0.711036	0.279406	0.251643	0.558057	0.559585	0.430821	0.545818	0.846875	0.620316	0.583035	0.365847	0.450688	0.415609	0.344335	0.0766825	1.63814	0.411242	0.765865	1.09985	1.68653	0.15377	4.00734	0.857326	0.826191	1.71172	0.332572	1.41665	0.836709	1.19908	0.891365	1.8557	1.84577	0.0445209	2.77795	1.84614	1.30962	0.874279	0.903624	2.07933	0.363637	0.220785	1.7636	0.0970299	2.19825
Gm29670	0	0	0	0	0	0	0	0	0	0	0	0	0	0	0	0	0	0	0	0	0	0	0	0	0	0	0	0	0	0	0	0	0	0	0	0	0	0	0	0	0	0	0	0	0	0	0	0	0.0949501
Inpp1	1.59867	1.43389	1.11353	1.8572	1.53184	1.59876	1.13922	1.27555	2.10441	1.38871	0.944994	1.64022	1.86135	1.75843	1.15866	1.20774	1.36861	0.961831	1.69869	2.95906	1.84424	3.18975	2.50704	2.10207	4.50955	2.40708	4.8477	2.61782	2.07693	2.10418	0.18389	1.94387	1.35927	1.16296	1.00367	0.142124	1.21696	1.76797	1.33094	3.14855	1.98605	1.82124	2.39515	0.52119	3.65417	0.747237	2.44286	5.55307	1.87642
Hibch	9.17025	10.1776	10.0172	9.66893	9.39104	9.95044	11.5616	8.65032	9.5644	11.6561	6.06003	10.2548	9.03829	10.1514	6.4959	9.31488	11.0613	8.83187	10.5189	3.98827	10.1105	8.37994	5.15777	8.86065	7.55069	5.98327	4.91679	6.76219	7.05772	8.70358	4.87593	9.81486	8.25017	10.6731	3.57637	3.73316	10.0218	10.6244	5.47043	5.54283	5.93671	3.2897	8.55701	9.88653	4.01718	2.92432	3.72984	2.19688	9.14424
Gm16107	0	0	0	0	0	0	0	0	0	0	0	0	0	0	0	0	0	0	0	0	0	0	0	0.0430418	0	0	0	0	0	0	0	0	0	0	0	0	0	0	0	0	0	0	0	0	0	0	0	0	0
1700019D03Rik	0.0107923	0	0.023961	0.01271	0.0200472	0	0.0318678	0	0.0214308	0	0.0725659	0.0195766	0.0201231	0.0182818	0.0165419	0.0316113	0.0142787	0.0161233	0.00839174	0	0	0	0.271036	0	0	0.0104394	0.5394	0	0.0990422	0.0916575	0	0	0	0.136082	0	0	0	0	0	1.44745	0	0	0	0	0	0	0	0	0
Mstn	0	0	0	0	0	0	0	0	0	0	0	0	0	0	0	0	0	0	0	0	0	0	0	0	0	0	0	0	0.113243	0	0	0	0	0	0	0	0	0	0	0	0	0	0	0	0	0	0	0	0
1700019A02Rik	0	0.279845	0	0	0	0	0.17759	0	0.0597139	0	0	0	0.05607	0	0	0	0.0397857	0	0	0	0	0	0	0	0	0	0	0	0	0	0	0	0	0	0.32939	0	0	0	0	0	0	0	0	0	0	0	0	0	0
Pms1	0.576231	0.484352	0.366839	0.37215	0.368303	0.31382	0.628159	0.45971	0.393722	0.343273	0.339243	0.280982	0.47945	0.488059	0.370382	0.447666	0.409884	0.536887	0.481785	1.11783	1.81447	0.448811	0.862507	0.364035	0.426806	0.0179804	1.30192	0.783141	0	1.08533	0.499918	0.362731	0.159801	3.18367	0.848369	0.055334	0.0191847	0.769311	1.15652	0.148954	1.84871	0.658817	0.993373	1.04164	1.12318	0.609917	1.24669	1.35015	0.125442
Gm28777	0	0	0	0	0	0	0	0	0	0	0	0	0	0	0	0	0	0	0	0	0	2.29353	0.250699	0	0	0	0	0	0	0	3.47545	0	0	0	0	0	0	0	0	0	0	0	0	0	0	0	0	0	0
Ormdl1	5.7136	5.12328	4.28718	4.74877	5.01185	5.43512	4.98915	4.4827	5.18047	4.58177	3.00137	5.74887	3.93956	4.43605	3.58816	5.58819	4.79024	5.89809	5.19089	3.95237	1.99922	2.4699	1.54452	2.51232	2.42567	5.41166	3.1669	2.52731	6.41127	5.56015	1.60067	3.79841	2.48521	2.25137	4.52727	0.478365	2.32398	0.363003	2.40696	2.59801	3.40734	3.97643	5.22041	1.68249	2.70919	0.892053	0.443527	1.80831	2.05845
Osgepl1	2.69117	2.58932	2.52612	2.39494	2.51362	2.55526	3.21006	2.16092	2.33989	3.13922	1.04423	2.86141	1.97739	2.64639	1.6954	2.39002	2.59498	2.33394	2.9024	3.43978	2.42923	1.13575	2.73289	3.92327	2.54632	1.55162	2.79928	3.29223	3.59794	2.24361	0.773013	4.9758	0.513506	0.0958571	3.33087	1.18131	2.23616	1.95735	2.7366	1.943	2.11577	2.34137	6.3855	1.16392	2.01199	1.57057	2.64775	0.249024	1.66415
Gm28551	0.0594914	0	0.0220138	0.0262736	0	0.0273923	0	0.0143309	0.0443008	0	0.0142862	0.0134893	0.0831949	0	0.0113982	0.0145212	0.0393551	0	0	0	0.320252	0	0	0	0	0	0	0	0	0	0	0	0	0	0	0	0	0	0	0	0	0	0	0	0.0179737	0	0	0	0
Gm18800	0	0	0	0	0	0	0	0	0	0	0	0	0	0	0	0	0	0	0.0275483	0	0	0	0	0.0281289	0	0	0	0	0	0	0	0	0	0	0	0	0	0	0	0	0	0	0	0	0	0	0	0	0
Asnsd1	2.5564	1.91061	2.16638	2.2931	1.75922	2.84205	1.95561	1.99102	3.05109	1.81752	2.12476	2.04228	2.80317	2.3223	2.23325	1.8752	2.83023	1.99864	1.53461	2.60689	2.53269	0.647628	1.07398	1.39869	1.72217	1.57595	3.86403	2.68747	1.28503	1.33586	1.01014	1.8051	0.0650695	1.98332	2.56323	1.79802	1.16201	2.18126	1.90724	4.87695	0.730639	3.39956	1.41573	0.0795277	0.688311	0.772653	2.16638	0.905503	2.11179
Dnah7a	0.00732051	0	0	0	0	0	0	0	0	0	0	0	0.00682485	0	0	0	0	0	0	0	0	0	0	0	0	0	0	0.00973967	0	0.00388577	0	0	0	0	0	0	0	0	0	0	0	0.098416	0	0	0.00884679	0	0	0	0
Stk17b	0.793112	0.469686	0.687005	0.849132	0.619434	1.06235	0.674192	0.833686	1.10066	1.14959	0.805113	0.83377	0.98308	0.870225	0.63545	0.510373	1.3534	0.908859	0.58166	1.48685	0.00776263	1.33015	0.439752	0.400716	0.822592	0.287694	0	1.9845	0.744392	3.51142	0.428334	1.7818	0.154962	0.255694	0	0	1.01391	0.164909	0.0360482	0.615785	0.429352	0.0220299	0.963294	1.20401	0.729744	1.53338	0.710518	1.88689	0.718457
Hecw2	0.0974529	0.0638194	0.0320541	0.0913909	0.0804552	0.176162	0.0319736	0.0591234	0.129012	0.00930076	0.027736	0.0949344	0.164884	0.0855982	0.0497904	0.0458124	0.0835692	0.0269614	0.0308719	0.0626793	0	0.27125	0.549053	0.27224	0.127421	0.00698274	0	0.151267	0.00473196	0	0.175528	0.190518	0.0132984	0.125156	0.250394	0	0.454476	0	0.279106	0.0137005	0.0045249	0	0	0.200456	0.082876	0	0	0	0.452142
Gm37633	0	0	0	0	0	0	0	0	0	0	0	0	0	0	0	0	0	0	0	0	0	0	0	0	0	0	0.176538	0	0	0	0	0	0	0	0	0	0	0	0	0	0	0	0	0	0	0	0	0	0
Gm25829	0	0	0	0	0	0	0	0	0	0	0	0	0	0	0	0	0	0	0	0	0	0	0	0	0	0	0	0	0	0	0	0	0	0	0	0	0	0	0	0	0	0	0	0	0	0	0	0	0
Ccdc150	0	0.0346448	0.00688781	0	0.0345766	0.00857067	0	0.00896788	0.0277222	0	0	0.00844121	0.0260305	0	0.0142653	0	0.0184705	0.00695218	0	0	0	0	0	0	0	0	0.541112	0	0	0	0	0.133981	0	0	0.135928	0	0	0	0	0	0	0.0113747	0	0	0	0	0	0	0
Gtf3c3	1.53712	1.12141	1.57997	1.68176	1.21614	1.75628	1.53164	1.38969	1.63923	1.33253	1.44004	1.33389	2.12303	1.73589	0.967136	1.3155	1.3558	1.59473	1.46083	1.55619	1.02973	1.80415	2.00165	2.00389	2.15687	0.614941	2.73894	1.40758	1.65446	0.725257	1.39479	1.90319	0.26802	2.49751	0.831467	1.44053	2.30135	2.45541	1.5054	2.13697	1.61775	2.12215	2.85505	2.73453	3.47441	1.84495	0.904332	3.40543	1.71688
Gm34066	0	0	0	0	0	0.104323	0	0	0	0	0	0.0513737	0	0	0	0	0	0	0	0	0	0	0	0	0	0	0	0	0	0	0	0	0	0	0	0	0	0	0	0	0	0	0	0	0	0	0	0	0
Pgap1	0.320708	0.295836	0.53715	0.571514	0.412832	0.391189	0.368277	0.428293	0.868682	0.228351	0.424255	0.418449	0.597986	0.393155	0.411794	0.307632	0.349872	0.491735	0.347809	0.029855	0.00484609	0.10953	0.355275	0.569564	1.11669	0.704805	0.192257	0.705535	0.958931	0.85714	0.851956	0.294288	0.241851	1.06861	0.210571	0.0854204	0.525537	0.294144	0.333814	0.91835	0.306833	1.40968	0.457564	0.447607	0.28898	0.75214	1.70806	0.476791	0.968238
Gm36955	0.028134	0	0.020821	0.0165666	0.0522604	0.0518162	0	0.0542176	0.0838007	0	0.0540484	0	0.0786871	0.047658	0	0	0	0	0	0	0.823886	0	3.02809	0	1.23546	0.299356	0	0.33688	0.331958	0	0.0310952	0	4.00806	0	0	0	0	0	0	0	0	2.68199	0.653702	0	0.203998	1.02571	0	0.0400689	0
Ankrd44	0.148351	0.110445	0.0829521	0.188301	0.159218	0.364303	0.0843663	0.146122	0.26513	0.0828264	0.148832	0.13455	0.421065	0.103313	0.169275	0.0708122	0.307499	0.100965	0.0922825	0.0254441	1.09887	0.110443	0.198703	0.884691	0.791969	0.522981	0.188307	0.153514	0.87737	0.0104994	0.368011	0.13921	0.0607315	0.0675488	0.337035	0.388624	0.01361	0.112025	0.347228	0.212731	0.119854	0.0443202	0.371508	0.217729	0.227089	0.0080127	0.244381	0.197198	0.308687
4930444A19Rik	0	0	0	0	0	0	0	0.0168896	0	0	0	0	0	0	0	0	0	0	0	0	0	0	0	0	0	0	0	0.0816227	0	0	0	0	0	0	0	0	0	0	0	0.177425	0	0	0	0	0	0	0	0	0
Gm37370	0	0	0	0	0.0307817	0	0	0.0319346	0	0	0	0.0300591	0	0	0	0	0.0657733	0.0990267	0	0	0	0	0	0	0	0	0	0	0	0	0	0	0	0	0	0	0	0	0	0	0	0	0	0	0	0	0	0	0
Gm24053	0	0	0	0	0	0	0	0	0	0	0	0	0	0	0	0	0	0	0	0	0	0	0	0	0	0	0	0	0	0	0	0	0	0	0	0	0	0	0	0	0	0	0	0	0	0	0	0	5.63144
A130048G24Rik	0	0	0	0	0	0	0	0	0	0	0	0	0	0.0143927	0	0	0.0337238	0	0	0.0327882	0.292722	0.0461582	0.231669	0	0	0	1.40396	1.13042	0	0	0	0	0.0626086	0	0	0	0	0.0666275	0	0.860026	0.0213032	0	0	0.127534	0.143751	0.846687	0.199948	0	0
Sf3b1	6.72804	4.66242	6.0012	5.9439	5.3747	7.73616	5.35202	5.11661	7.19837	6.93165	4.58347	5.69957	8.09638	5.47227	4.75619	4.4181	7.02554	4.67575	4.86081	8.26339	13.7067	10.3788	8.34295	9.22167	11.6288	9.69653	11.298	9.91107	7.11252	9.37216	7.00465	7.47859	14.0727	8.33711	9.27402	13.1255	6.38829	8.36897	11.0359	8.25799	10.2844	4.60116	7.51083	10.173	6.82947	9.16532	11.5484	5.18036	13.2978
E330011M16Rik	0.156289	0.0727222	0.501213	0.506169	0.217737	0.0239874	0.307665	0.627477	0.103451	0.436293	0.100083	0.165375	0.582828	0.242687	0.618845	0.228891	0.775421	0.0778304	0.14178	0	0	0.518873	0	0	0	0	0	0	0	0	1.9865	1.17494	0.0319907	4.84459	0	0	0	0	0	0	0	0	0	0	0	0.443177	0.122599	0	0
Coq10b	4.84324	1.51144	6.81598	6.40254	5.55513	1.39713	7.64842	4.00142	3.84314	13.6706	1.80296	7.15356	3.26408	3.05602	6.31295	1.63322	12.2431	1.22047	1.83761	0.272098	2.0355	7.24714	2.54013	2.50178	1.62456	2.3989	1.13087	2.0444	8.95063	11.5635	2.75175	15.4657	1.39746	1.37958	2.07731	2.88352	2.28856	0.622828	1.81529	1.58738	0.865652	0.867684	1.17506	2.97799	1.06953	5.40126	4.15396	5.65124	1.66131
Gm17971	0.289891	0.10791	0.643617	0.341404	1.18468	0.213565	0.1712	0.670388	0.460523	0.149401	1.55936	0.631017	0.702684	0.0491067	0.355465	0.0566075	0.46025	0.0433088	0.0450822	0	0.099874	0.0524959	0.0832036	5.9842	9.38534	0	10.5266	10.4136	2.1283	2.76977	9.67619	0.945923	4.2011	0	0.105846	0.103556	0	0.985084	0.618394	0.293433	0	0.0708593	2.42486	4.09025	2.94279	8.31417	6.89026	0.0825738	3.74149
Hspd1	36.4894	36.41	43.4849	47.6395	31.7549	38.8961	43.4715	32.4329	39.8472	51.2182	20.5577	36.7044	30.5558	42.1717	27.8155	37.2327	40.1922	32.3966	43.3642	61.8239	36.0598	44.0413	42.5928	42.284	57.3707	45.716	39.3483	41.4762	34.9222	44.3707	32.4322	42.4035	22.2657	23.6965	36.2947	25.2735	46.058	39.9694	39.9712	31.7566	56.4996	41.0943	51.968	33.2133	35.6967	29.1903	37.004	31.8162	51.7445
Hspe1	43.1163	42.1307	37.5634	58.4693	37.0715	49.9817	39.162	35.1913	55.6205	36.6806	39.2535	45.1149	51.9014	44.3865	31.707	40.054	34.29	52.763	54.2578	41.0159	37.0817	49.3445	55.5742	41.2301	40.4555	49.3121	36.0885	32.5418	32.7105	39.3444	29.2234	30.3347	34.8475	36.977	33.8007	36.6932	45.5145	42.5952	30.3908	50.9036	39.6654	44.3262	43.7561	38.4028	39.0027	34.7906	30.2906	47.139	51.9896
Gm5147	0	0	0	0.0346564	0.109326	0	0	0	0	0	0	0	0.0548695	0	0	0	0	0	0	0	0	0	0	0	0	0	0	0	0	0.0624806	0	0	0	0	0	0	0.121487	0	0	0	0	0	0.0683753	0	0	0	0	0.0838217	0
Gm16581	0	0.0438828	0	0	0	0	0	0	0	0	0	0	0.0439621	0	0	0	0	0	0	0	0	0	0	0	0	0	0	0	0.061821	0	0	0	0	0	0	0	0	0	0	0	0	0.0576313	0	0	0	0	0	0	0
Mob4	7.99857	5.29378	6.7529	6.73335	5.35488	7.12643	6.55595	4.88766	6.49854	6.41769	4.06805	6.66086	6.84679	6.72575	4.04235	4.70823	7.28424	5.7591	5.22403	4.63375	5.29748	7.52983	4.17843	6.00663	4.91465	5.26978	8.86546	5.09039	10.2087	9.94236	3.20214	7.83336	6.48976	6.35656	5.65818	2.02862	2.08617	8.39077	3.54185	13.1772	8.10884	1.01168	10.7126	2.42721	2.0705	8.09448	8.9019	1.1378	5.44412
Gm6822	0	0	0.112651	0.35853	0.141375	0.140174	0	0	0	0	0	0	0	0	0.23331	0.148618	0	0	0	0.146853	0	0	0	0.120854	0	0	0	0.303778	0.199559	0	0	0	0	0	0	0	0	0	0	0	0.190827	0	0.353681	0.22848	0.183953	0.184984	0	0	0.192606
Rftn2	0.087555	0.096294	0.0942496	0.0796784	0.0369632	0.0659683	0.0235032	0.0460171	0.205474	0.0410209	0.122329	0.115505	0.356189	0.0134832	0.1098	0.0543995	0.0579199	0.0475652	0.0680801	0	0	0	0	0.00631954	0.411213	0	0	0	0	0.312648	0	0.168055	0	0.225818	0.464994	0	0	0.156043	0.0955083	0	0	0.00972792	0	0	0	0	0	0	0.443149
Gm10561	0	0.0671454	0	0	0	0	0	0.0231743	0	0	0.046204	0.0218133	0.112111	0	0	0	0	0	0.0187011	0	0	0	0	0	0	0	0	0	0	0	0	0	0	0	0	0	0	0	0	0	0	0	0	0	0	0	0	0	0
Mars2	0.194469	0.127067	0.235784	0.236335	0.16909	0.228617	0.272864	0.251173	0.193084	0.327857	0.174875	0.300218	0.250736	0.241812	0.218798	0.133314	0.276453	0.139084	0.241298	0.355274	0	0	0.391898	0.236528	0.552219	0.124073	0.00844082	0	0.0488208	0.105422	0.0777434	0.170751	0.0203263	0.267383	0.317257	0	0.00427044	0.0270388	0.171011	0.146587	0.975188	0.0050569	0.956588	0	0	0	0.0389486	0	0.240835
Boll	0	0	0	0	0	0	0	0	0	0	0	0	0	0	0	0	0	0	0	0	0	0	0	0	0	0	0	0	0	0	0	0	0	0	0	0	0.0137252	0	0	0.0168261	0	0	0	0	0.048213	0	0	0	0.016827
Gm8292	0.118006	0	0	0.0694878	0	0	0	0.113706	0	0	0	0	0.220032	0	0.271312	0	0.156129	0	0.0917581	0.227696	0.406558	0.213695	0.338698	0.93692	0.304827	0.68489	0	0.0785015	0.309417	1.75388	0	1.01927	0	0	0.646303	0.421544	0.487175	1.23384	0.786657	1.64241	0.591757	0.576895	0.137096	1.06278	0.570439	1.14727	0.833116	0.336134	0.149319
Gm29138	0	0	0	0	0	0	0	0	0	0	0	0.121791	0	0	0	0	0	0	0	0	0	0	0	0	0.115624	0	0	0.0893292	0	0	0	0	0	0	0	0	0	0	0	0	0	0	0	0	0	0	0	0	0
Plcl1	0.0838591	0.0845435	0.0775767	0.0205751	0.0129811	0.0257415	0.0068784	0.00673362	0.013877	0.09454	0.0738387	0.0190145	0.0781811	0.00591895	0.0267782	0.0136461	0.0785896	0.00522012	0.038037	0	0.0180571	0.0189824	0.0100287	0.0110968	0.361033	0	0	0.00929762	0.0183235	0.25224	0.038619	0.100601	0.017165	0	0.0127579	0.262118	0.00721255	0.0182669	0.00931707	0.0265261	0.00876087	0.0256225	0.0893061	0	0	0.0254778	0.0164455	0.0199056	0.00884255
Gm38056	0	0	0	0.0164216	0.00863382	0	0	0	0	0	0	0	0.0346659	0	0	0	0	0	0	0.00896834	0.912754	0	0	1.23993	0	0.00899199	0	0	0	0	0.0513717	0.0178428	0	0	0	0	0.00959426	0	0	1.28204	0.1515	0	1.42556	0	0	0	0.0109381	0	0.223488
Gm37382	0	0	0	0	0	0	0	0	0	0	0.0562496	0	0	0	0	0	0	0	0	0	0	0	0	0	0	0	0	0	0	0	0	0	0	0	0	0	0	0	0	0	0	0	0	0	0	0	0	0	0
Gm28900	0	0	0	0	0	0	0	0	0	0	0	0	0	0	0	0	0	0	0	0	0	0	0	0	0.25793	0	0	0	0	0	0	0	0	0	0	0	0	0	0	0	0	0	0	0	0	0	0	0	0
Hsfy2	0	0	0	0	0	0	0	0	0	0	0	0	0	0	0	0	0	0	0	0	0	0	0	0	0	0	0	0	0	0	0	0	0	0	0	0	0	0	0	0.169905	0	0	0	0	0	0	0	0	0
Satb2	0.0137686	0.00640658	0.00509483	0.0040538	0.0639397	0.0190189	0.0474324	0	0	0.0221746	0.0330636	0.0312193	0.0641815	0	0.0422076	0.0336076	0.00910827	0.0411396	0.016059	0	0	0.00623331	0	0	0	0	0	0	0	0.0219253	0	0	0	0	0.0754083	0.0491843	0.00710524	0	0.192747	0	0.397004	0	0	0	0	0	0	0	0.00871098
9130024F11Rik	0	0	0	0	0.022531	0	0	0.00779161	0	0	0.0155346	0.00733402	0	0.00684893	0.00619712	0.00789507	0	0.0060403	0.0188629	0	0	0	0	0	0	0	0	0	0	0	0	0	0	0.0637257	0	0	0	0	0	0	0	0	0	0.0121376	0.00977219	0	0	0	0
BC055402	0	0	0	0	0	0	0	0	0	0	0	0	0	0.0359709	0	0	0	0	0	0	0	0	0	0	0	0	0	0	0	0	0	0	0	0	0	0	0	0	0	0	0	0	0	0	0	0	0	0	0
Gm5254	0	0	0	0.028165	0	0	0	0	0	0	0	0	0.044592	0.0405118	0	0	0	0.0357287	0	0	0	0	0	0	0.0823688	0	0	0	0	0	0.052865	0	0	0	0	0	0	0	0	0	0	0	0.055568	0.143589	0	0	0	0	0
4930558J18Rik	0.0227731	0.0211929	0.0337073	0.0268199	0.0211512	0	0	0	0	0	0.0218749	0	0.0212312	0.038577	0	0.0444694	0	0.0170112	0	0	0	0	0	0	0.372566	0	0	0	0	0	0	0	0	0	0	0	0	0	0	0	0	1.33597	0	0	0	0	0	0	0
1700066M21Rik	6.51482	7.9851	6.48912	6.13288	6.54723	6.22553	5.30338	4.12	6.4254	4.24344	4.03777	6.61625	6.88174	5.06526	4.05181	7.55961	4.88308	8.51362	8.63757	7.30261	4.04359	9.23402	1.9901	2.13322	11.3186	9.76715	1.78285	11.3872	5.22691	9.36985	2.1873	7.23666	0.0709629	5.89689	4.74688	5.18597	2.23634	8.23147	4.52589	7.29261	3.87541	4.14883	6.09189	3.66437	5.21965	11.2	3.22945	1.97503	3.43631
Tyw5	4.75959	3.8563	3.33767	3.26325	4.79156	5.37917	4.06231	3.30332	3.6021	3.49501	2.78147	5.10169	3.95635	2.56537	1.40294	5.28074	4.09537	3.64235	4.51615	0.931219	6.33553	2.15476	0.143295	4.01675	2.56497	3.46104	4.95665	2.96695	3.51268	2.73842	0.0735742	3.01861	0.2657	6.21654	5.89406	4.0425	2.18136	5.76387	4.54849	0	2.35754	1.17968	7.96562	5.22079	2.05139	7.36167	0.646199	3.01012	1.20029
9430016H08Rik	3.10232	2.78768	2.91929	2.99343	2.87585	3.7254	3.41553	3.01214	3.33347	2.5832	2.64378	2.70074	3.61671	2.6879	2.76395	3.2085	2.41327	3.52259	3.36703	2.58096	3.7756	4.57598	2.98366	3.15071	2.88065	2.26071	3.4185	1.4324	2.34856	1.04534	2.81257	1.39474	2.59346	2.29059	4.78648	7.98847	3.0121	4.72911	1.62915	5.83162	2.6771	3.08834	2.05362	1.29994	0.946243	2.3284	2.35214	1.36015	2.91222
Gm24014	0	0	0	0	0	0	0	0	0	0	0	0	0	0	0	0	0	0	0	0	0	0	0	0	0	0	0	0	0	0	0	0	0	0	0	0	0	0	0	0	0	9.09437	0	0	0	0	0	0	0
Gm8581	0	0	0	0	0	0	0	0	0	0	0	0	0	0	0	0	0	0	0	0	0	0	0.0376753	0	0	0	0	0	0	0	0	0	0	0	0	0	0	0	0	0	0	0	0	0	0	0	0	0	0
Gm37373	0	0	0	0	0	0	0	0	0	0	0	0	0	0	0	0	0	0	0	0	0	0	0	0	0	0	0	0	0	0	0	0	0	0	0	0	0	0	0	0	0	0	0	0	0	0	0	0	0
Spats2l	0.174346	0.0270413	0.0430092	0.0650201	0.0917595	0.192663	0.0514815	0.106396	0.201955	0.0786207	0.273532	0.152856	0.411771	0.17228	0.124707	0.0113482	0.088423	0.121551	0.108453	0.117742	0	1.26288	0.1251	0.825925	0.235188	0.084323	0.675768	0.201032	0.39619	0.246783	0	0.0223096	0.356866	0	0.116706	0	0	0	0	1.17651	0.21857	0.021308	0.108026	0.00872322	0.0210696	0.0565004	0	0	0.367679
Gm17234	0	0	0	0	0	0	0	0	0	0	0.229016	0	0	0	0	0	0	0	0	0	0	0	0	0	0	0	0	0	0	0	0	0	0	0	0	0	0	0	0	0	0	0	0	0	0	0	0	0	0
Kctd18	0.162096	0.224596	0.149286	0.214232	0.187353	0.308495	0.219821	0.27767	0.236048	0.250617	0.186843	0.215625	0.335824	0.262382	0.146311	0.182882	0.281183	0.191042	0.18486	1.48391	0.17064	0.0195691	0.0284315	0.0400392	0.707166	0.452968	0.253519	0.0742838	0.325851	0.363286	0.322483	0.165937	0.238891	0.124905	0.466904	0.855696	0.11525	0.0564945	0.465846	0	0.614154	0	0.0753272	0	0.674739	0.0437755	0.0762924	0.615627	0.282592
Sgol2a	0.0200073	0	0.00987119	0.0039271	0.0123883	0.0184244	0.00656427	0.0128522	0.0198649	0.0171852	0.0384363	0.0120974	0.0248702	0.00564864	0	0.00651143	0	0.00996344	0.0103714	0	0	0	0	0.100605	0	0	0.925144	0	0	0	0	0	0	0	0	0	0	0	0.142265	0	0	0	0	0	0.57223	0	0.133403	0	0.32911
Aox1	3.42547	4.14361	3.95583	3.955	4.32025	3.35254	4.68427	3.53382	4.85334	2.26908	3.08374	3.02389	6.61768	3.5162	1.96169	3.44949	2.14509	4.14545	4.49081	2.76521	6.56771	7.84884	2.79361	6.47685	4.83864	8.53078	6.22556	9.01117	2.72836	4.69265	4.63593	5.3931	4.45129	3.61914	6.09652	28.0076	9.07996	9.1648	6.21598	3.2251	6.66738	10.3973	10.958	4.31838	2.35902	2.92119	9.54181	6.10402	5.80415
Aox3	33.5412	6.34417	25.5604	13.0602	12.0524	10.0409	2.96916	13.6754	19.5605	1.56235	12.5924	29.7822	17.1713	2.44245	8.05579	5.55967	1.53842	4.07984	4.59821	74.6803	54.3448	24.7325	17.0492	19.0548	26.4834	37.9335	27.4213	40.4395	65.9338	38.5492	35.1402	27.5604	38.4594	65.5484	66.0855	90.1236	24.9347	50.2462	68.9295	23.1698	28.9796	26.7332	32.4443	70.303	49.608	45.776	28.1613	24.5948	31.461
Gm24548	0	0	0	0	0	0	0	0	0	0	0	0	0	0	0	0	0	0	0	0	5.96285	0	0	0	0	0.418544	0	0	0	0	0	0	0	0	0	0	0	9.04818	1.73065	0	0	0	0	0	0	0	0	0	0
Aox4	0	0	0	0	0	0	0	0	0	0	0	0	0.0207065	0	0	0	0	0	0	0	0.0286948	0	0	0	0	0	0	0	0.00727954	0	0	0.175853	0	0	0	0	0.028654	0	0	0.119434	0	0	0	0	0	0	0	0	0
Gm15759	0	0	0	0	0	0	0	0	0	0	0	0	0	0	0	0	0	0	0	0	0	0	0	0	0	0	0	0	0	0	0	0	0	0	0	0	0	0	0	0	0	0	0	0	0	0	0	0	0
Aox2	0	0.00753558	0.0119853	0.00476818	0.00752075	0.00745683	0	0.00780241	0	0.0208659	0	0.00734419	0.0226476	0.00685843	0	0	0.0214268	0.00604868	0	0	0	0	0	0	0	0	0	0	0.0318478	0.0429818	0	0	0	0	0	0	0	0	0	0	0	0	0	0	0	0	0	0	0.0922148
Gm37607	0.0890783	0.0165794	0.0922935	0.157361	0.082734	0.0656246	0.0350712	0.0858325	0.0884439	0.011477	0.222468	0.0646333	0.199313	0.105627	0.027307	0.0173944	0.10607	0.0665401	0.138529	0.0171879	0	0	0.357937	0.183884	0.0153401	0	0.127204	0.189625	0	0	0	0.136783	0	0.168481	0	0	0.110325	0	0.071258	0	0	0	0	0	0	0.0433016	0	0	0
Bzw1	12.7689	12.3034	13.969	14.3147	11.2245	15.4293	15.1115	10.0595	13.1381	16.81	7.50161	14.0087	13.8272	15.7515	10.9224	15.4763	14.1192	12.204	13.3344	22.9164	17.7145	19.4405	20.7106	16.6605	15.5541	22.1811	12.1498	17.2737	15.6921	16.5939	8.10659	20.1276	2.09187	13.0032	22.4015	8.58872	13.7886	8.11711	21.4887	21.566	16.1095	21.1429	19.1422	13.5313	13.8488	15.926	7.83951	12.0633	18.239
Clk1	6.70041	3.0803	3.69568	5.10279	4.83018	7.28688	3.14482	3.75416	6.84668	3.00968	2.97519	5.09204	9.09687	5.2663	2.38255	2.73238	5.81243	2.65279	3.48974	2.33957	6.02848	4.75564	2.09054	5.0096	2.90942	6.52583	6.76998	5.21805	5.94415	4.09346	1.48621	7.2522	2.06784	7.50853	9.81948	8.28294	1.47087	8.71216	5.22514	5.43135	3.01132	6.16636	6.22879	7.16788	3.27091	6.37596	2.81284	1.25219	8.37653
Ppil3	3.71361	2.71609	3.61876	3.99515	3.2974	4.85391	4.24478	3.00115	4.2278	4.04804	3.55667	3.24962	3.584	4.8518	2.7876	3.21112	3.76062	3.44107	3.62431	1.38687	2.29808	3.49064	6.47022	3.1992	3.27261	3.00228	1.78842	2.76744	2.51284	3.69962	2.02215	2.268	3.0227	1.8538	2.94248	4.29875	1.65226	4.24153	5.29962	5.1121	2.34827	3.19437	2.06229	3.07317	0.0526437	3.13662	1.55052	0	5.19508
Nif3l1	2.97972	3.48441	2.47695	3.62973	2.86255	3.03223	3.71498	3.05096	2.41462	4.77759	3.32476	2.74621	2.85654	4.37455	3.57532	3.70859	3.52819	3.96148	3.89434	2.63662	1.37914	1.84225	1.89187	2.42791	2.39464	4.51271	3.00249	1.50167	1.42843	2.20473	3.25343	2.79035	0.266145	0.066415	2.82432	0.0107517	2.38573	1.55776	2.32744	0.99776	4.58831	6.53304	6.47591	0.749956	0.414658	3.98693	1.46619	2.29764	4.0522
Orc2	0.751177	0.462277	0.896648	0.948868	0.697677	0.423974	0.965948	0.466971	0.974387	0.842949	0.81465	0.593388	0.937519	0.55414	0.696392	0.544148	0.713326	0.524916	0.77251	0	0.69917	2.17208	0.843275	4.04977	1.18928	3.55106	0.173014	0.120897	1.15953	0.604525	0.026782	0.976723	0	0.591984	0.154831	0.0649202	0.0125046	0	0.726898	0.245276	0.45567	0	2.28026	0.072744	0	0.250306	0.228097	0.0172555	1.82434
Gm15834	0.0101236	0.0376845	0.0224764	0.00596126	0	0.0186453	0	0.00975471	0	0.0195651	0	0	0.0188763	0.00857452	0.00775848	0.00988423	0	0	0.0078718	0.15627	0	0	0	0	0	0	0	0	0	0	0	0	0	0	0	0	0	0	0	0	0	0	0.0235225	0	0	0	0	0	0.0128098
Fam126b	1.06338	0.494796	0.626131	0.665019	0.73893	0.872032	0.851846	0.557191	0.866994	0.787545	0.570363	0.908138	1.03118	0.55552	0.701927	0.647951	1.10909	0.431952	0.455674	1.33668	2.89811	2.24894	0.846561	2.46197	1.92481	1.11496	0.625457	1.18759	1.66886	0.856972	1.35546	1.12483	1.74924	1.29068	2.40186	1.19227	0.380523	1.70428	2.12145	1.81196	1.03632	1.37078	1.37517	0.518459	1.03182	0.674443	1.26493	2.89079	2.69108
Ndufb3	147.357	135.593	105.881	131.96	112.573	159.895	130.573	90.7046	135.484	105.503	123.484	139.426	161.418	119.311	109.786	112.121	112.512	126.36	125.391	108.13	128.397	102.646	117.644	77.3162	89.0174	105.098	89.6458	100.919	122.529	104.746	92.0612	86.5217	63.5591	202.235	136.857	123.831	130.026	137.92	82.3089	105.932	104.576	70.0621	101.038	125.946	129.156	99.0662	84.172	83.3021	123.608
Als2cr12	0.0275209	0.0128056	0.0101837	0.0567197	0.0255608	0.152061	0.135441	0.0397771	0	0.00886461	0.0264353	0.0499214	0.051315	0.0116549	0	0	0.0637203	0.0102788	0.0106997	0	0	0	0.00987369	0	0	0	0	0.924542	0	0	0	0	0	0	0	0	0	0	0	0.0696428	0	0	0	0	0	0.183949	0	0	0
Gm20257	1.14829	1.16153	1.40404	0.617372	0.278219	3.44818	0.540549	0.481065	1.33839	0.546765	1.05504	3.21497	2.51345	1.01487	2.02788	0.877416	1.28806	0.522112	0.737594	4.23865	1.33304	4.92732	0	0	1.37563	0.627816	0	0.0332122	0	1.06003	1.26915	0.527058	0	0	0	0.0891728	1.44279	0.0652513	0	0	0	0.732213	4.35016	0.0749396	0	0	0.117491	0.0711052	5.74877
Gm28803	0	0	0	0	0	0	0	0	0	0	0	0	0	0	0	0	0	0	0	0	0	0	0	0	0	0	0	0	0	0	0	0	0	0	0	0	0	0	0	0	0	0	0	0	0	0	0	0	0
Cflar	2.61151	2.01838	2.65609	2.98217	2.48032	2.79552	1.68459	2.52346	3.76484	1.89859	2.36677	2.98078	3.33565	2.25564	2.06641	2.21484	2.9037	1.87085	2.3117	1.86115	4.90844	7.08702	5.08431	6.16171	9.1692	4.37791	8.54808	8.8605	4.24583	4.11162	4.6231	2.92047	6.65465	6.08698	6.42415	13.7496	7.21038	2.96482	5.75871	7.26192	4.27276	5.10312	8.62623	4.75042	6.14259	7.06905	2.97736	7.38093	6.5529
Gm3841	0	0	0	0	0.0962356	0	0	0	0	0	0	0	0.289799	0	0	0.202331	0	0	0	0	0.0892444	0	0	0	0	0	0	0	0	0	0	0	0.127253	0	0	0	0	0	0	0	0	0	0	0	0	0	0.121919	0	0
Casp8	9.75638	7.95198	9.98182	8.71266	7.15619	9.83237	10.7318	7.29969	8.96519	9.61504	5.38398	8.21881	8.7946	9.7274	9.39584	7.41239	6.61439	7.78256	9.82196	2.15056	5.18941	5.46995	11.2079	6.33543	6.60651	8.12493	5.10759	7.94089	10.5461	5.31593	1.39254	7.10001	0.515787	5.37195	7.8441	8.02056	4.66799	2.80781	9.17428	6.64231	9.84161	0.769925	3.26528	5.57656	7.00794	5.35903	2.83196	3.93391	11.5481
Gm37760	0.279823	0.0452881	0.0720306	0.0788047	0.0338992	0.112037	0.011975	0.0586146	0.132875	0	0.0467453	0.0882755	0.158794	0.0309138	0.0745913	0	0.112676	0.0545279	0.0567606	0.0234751	0.534421	0.0660948	0.00872977	0.289784	0.0209514	0.0117685	0.0124096	0.218521	0	0.284148	0.322723	0	0.209184	0.325988	0.155476	0.434604	0	0.747341	0.340632	0	0	1.9776	0.183746	0	0.455787	0.0443556	1.51744	0.190601	0.0307889
Gm28802	0	0	0	0	0	0	0	0	0	0	0	0	0	0	0	0	0	0	0	0	0	0	0	0	0	0	0.100986	0	0	0.105105	0	0	0	0	0	0	0	0	0	0	0	0	0	0	0	0.240636	0	0	0
Trak2	1.13398	0.607407	1.11733	1.30831	1.00423	1.1414	1.29136	1.15619	1.68231	1.01933	1.38689	1.25571	1.94229	1.08331	1.08127	0.772443	1.09907	1.01451	0.702322	0.788713	1.14138	2.36988	0.860984	1.0783	1.47597	2.028	0.383313	0.13596	0.458102	1.32983	0.145737	0.177164	1.50603	0.633875	0.132397	0.777193	0.61921	0.284351	0.711987	0.0834181	1.22325	1.65182	1.61614	2.12766	0.199187	2.81226	1.93939	2.27232	1.88536
Stradb	5.08136	4.87261	6.10076	5.72642	6.60963	4.08627	7.48003	5.87048	4.90449	5.89555	2.7838	5.87034	5.25367	4.52748	3.80046	5.25047	5.22325	5.39768	6.18958	6.38729	3.06751	7.32991	6.40953	7.70062	5.82263	6.43529	8.19823	5.60381	8.71349	6.91225	2.3561	9.22793	1.02032	0.822215	5.51424	8.90332	3.9483	3.05544	7.55607	9.26504	8.32415	6.91082	4.84839	4.69814	3.13655	2.0271	3.7814	2.3206	3.95233
Als2cr11b	0	0	0	0	0	0	0	0	0	0	0	0	0	0.0450797	0	0.0519654	0	0	0	0	0	0	0	0	0	0	0	0	0	0	0	0	0	0	0	0	0	0	0	0.0673426	0	0	0	0	0	0	0	0	0
Gm29018	0	0	0	0	0	0	0	0	0	0	0	0	0	0.0663537	0	0	0	0	0	0	0	0	0	0	0	0	0	0	0	0	0	0	0	0	0	0	0	0	0	0	0	0	0	0	0	0	0	0	0
Als2cr11	0	0	0	0	0	0.0195251	0	0	0	0	0	0	0	0	0	0	0	0	0	0	0	0	0	0	0	0	0	0	0	0	0	0	0	0	0	0	0	0	0	0	0	0	0	0	0	0	0	0	0
Tmem237	0.56726	0.618915	1.20153	1.39371	0.708534	1.29694	0.962659	0.885853	1.49545	1.27272	0.695197	1.04672	1.00299	0.795245	0.914442	0.286473	1.13871	0.642907	0.638812	1.50971	0	4.69343	3.60715	0.155304	0.673707	0.132448	0.119712	0.637607	0.384667	0.913697	0	1.40795	0	0	0	0.0698751	2.07942	4.0393	4.04228	2.40071	0	0	2.47702	0.146805	0	3.39932	0.529372	0	0.24751
G730003C15Rik	0.242861	0.226009	0.254622	0.154926	0.244361	0.242284	0.219123	0.292514	0.0602828	0.0651889	0.194401	0.0734228	0.264153	0.0685665	0.0930614	0.256879	0.107106	0.181413	0.0944207	0	0	0	0	1.7836	0	0	0	0	0.318396	0.0214853	0	0	0	0	0	0	0	0.0529019	0	0	0	0	0.470247	0.516431	0	0	0	0	0.435346
Mpp4	0.277882	0.0554142	0.0440682	0.0896071	0.0614501	0.0670206	0.110708	0.18488	0.177366	0.0255735	0.0826184	0.0840105	0.339254	0.0672462	0.0659169	0.032299	0.0744059	0.0790756	0.0926026	0.938316	0	0.10184	0.469995	0	0.102544	0.915191	0.7221	0.123237	0.190829	0	0	0	2.06391	0.0104282	0.0603936	0.0118173	0.102429	0.0518832	0.282274	0	0.340074	2.47437	0.745594	0.158898	0.327823	0	0	0.131922	0.0753464
Gm29017	0.0223377	0	0.0330628	0.0657676	0.145227	0.0205704	0.0659596	0.0215238	0.0443572	0.0143902	0	0.0405194	0.0624757	0	0.0513573	0.0218096	0.014777	0	0.0173691	0	0	0	0	0	0	0	0	0	0	0	0	0.364442	0	0	0	0	0	0	1.48908	0	0	0	1.68683	0	0	0	0	0	0
Gm19125	0	0	0	0	0	0	0	0	0	0	0	0	0	0	0.0517905	0	0	0	0	0	0	0	0	0	0	0	0	0	0	0	0	0	0	0	0	0	0	0	0	0	0	0	0	0	0	0	0	0	0
Als2	2.63769	2.19821	2.55663	2.48338	1.85566	2.01662	2.59138	1.93938	2.57493	2.09233	1.23846	1.77192	2.11042	2.74676	1.31244	1.72009	1.73188	2.73124	2.49869	2.68243	3.51799	3.67598	5.91808	3.59455	1.83898	4.19373	5.09481	2.42577	2.69678	2.1315	1.63171	3.07928	2.44771	0.286985	2.20108	4.00805	2.27032	3.92976	2.55879	0.915294	5.55856	2.86886	4.80812	1.59551	1.48082	2.41609	2.73886	2.96467	4.13463
Cdk15	0.01864	0.0173466	0	0.0219523	0.0519373	0.0343305	0.0550409	0.0718432	0.0185072	0	0	0	0.0695116	0.0473634	0.0142853	0.0363986	0.0369926	0	0.0434817	0.0899159	0	0	0	0	0	1.24411	0	0	0	0	0	0.178891	0	0	0	0	0	0	0.248517	0	0	0	0	0	0	0	0	1.80523	0
Gm29016	0.0461308	0.257579	0.273119	0	0.0856905	0	0	0.0444499	0	0	0	0.125518	0.0430073	0.156288	0.0353535	0.0900802	0.1831	0.0689179	0.10761	0	0.754922	0	0	0	0	0.0892453	0.329375	0	0	0	0	0	0	0	0	0	0	0.42204	0	0	0	0	0.107187	0	0	0	0.05428	0	0
Gm37737	0	0	0	0	0	0	0	0	0	0	0	0	0	0	0	0	0	0.0213107	0	0	0	0	0	0	0	0	0	0	0	0	0	0	0	0	0	0	0	0	0	0	0	0	0	0	0	0	0	0	0
Fzd7	3.28928	2.30298	2.89215	3.12088	2.25056	2.9151	2.02983	2.24542	3.55251	1.58094	1.763	2.37541	3.42225	2.8733	1.375	2.90949	1.55522	2.15665	3.0788	3.67077	1.15455	3.30502	1.56853	4.04422	4.31493	2.67307	3.06059	4.22536	1.36534	1.20412	0.55843	1.44479	1.41832	3.36417	0.884744	7.5878	5.06568	3.43649	2.18584	3.83567	3.02485	5.17945	4.33649	0.634572	1.81931	0.814508	2.06257	0.249653	6.83676
Gm26813	0.156333	0.0727424	0.096414	0.0613709	0.096799	0.227944	0.0897605	0.12553	0.310439	0.0671407	0.38793	0.14179	0.315787	0.0441372	0.189699	0.190796	0.120655	0.272482	0.0911698	0	0	0.34208	0	0	0	0	0.265767	0.277327	0	0	0.129591	0	0.303996	0	0.285404	0	0	0	0	1.30221	0.195987	0.191065	0.832436	0	0.0629757	1.12408	0.245266	0.0185543	0.642898
Gm973	0	0	0.0126126	0	0	0	0	0	0	0	0	0	0	0	0	0	0	0	0	0	0	0	0	0	0	0	0	0	0	0	0	0	0.0313957	0	0	0	0	0	0	0	0.0747789	0	0	0	0.0411915	0	0	0	0
Sumo1	9.13901	6.07489	7.54644	8.89404	7.33824	8.64398	8.95102	6.96238	9.49856	8.58463	4.4325	7.10471	7.13515	8.88453	7.43519	6.3955	11.332	5.16205	6.94869	2.58429	3.60615	3.40369	3.35957	7.29173	5.75647	8.12169	3.97211	9.80815	6.13827	7.43188	5.29925	10.0886	1.85222	3.3705	2.42457	2.05046	4.94849	1.73576	4.65174	7.00635	6.29297	4.12663	4.07959	5.27089	5.95746	4.54101	5.08538	6.12327	5.21234
D430013B06Rik	0.0499257	0	0	0.0146993	0.023185	0	0	0	0	0	0.0719346	0.0226407	0	0	0.0191309	0	0	0	0	0.0240832	0	0	0.806035	0.911695	0	0.434642	0	0.0166061	0	0	0	0	0	0	0	0	0	0.489385	0.665633	0.0631696	0	0	0.0290011	0	0	0.0910096	0	0.14221	0.442213
Gm29596	0	0	0	0	0	0	0	0	0	0	0	0	0	0	0	0	0	0	0.0943798	0	0	0	0	0	0	0	0	0	0	0	0	0	0	0	0	0	0	0	0	0	0	0	0	0	0	0	0	0	0
Nop58	2.13714	1.51185	2.18921	1.65748	0.972294	1.43604	2.12065	1.19287	1.9451	1.78532	1.10153	2.87204	1.8588	2.93226	1.43812	1.46318	1.61205	1.62237	2.1718	1.47933	2.47302	1.89573	2.83945	0.427649	2.67799	1.25213	1.38237	1.27432	1.54329	1.84918	0.0960198	3.13076	0.997599	3.12883	2.04596	2.43616	1.82915	1.32846	2.75089	2.3853	5.26046	1.5024	1.41806	0.645492	0.761169	1.5995	0.80756	1.90544	2.1271
Gm26287	0	0	0	0	0	0	0	0	0	0	0	0	0	0	0	0	0.381648	0	0	0	0	0	0	0	8.44483	0	0	0	0	0	0	0	0	0	0	0	0	0	0	0	0	0	0	0	0	0	0	0	0
Snord11	0	0	0	0	0	0	0	0	0	0	0	0.504563	0	0	0	0	0.368017	0	0	0	0	0	0	0	0	0	0	0	0	0	0	0	0	0	0	0	0	0	0	0	0	0	0	0	0	0	0	0	0
Bmpr2	1.02644	0.522348	0.680789	0.801813	0.692679	1.14864	0.529452	0.58341	1.06041	0.480449	0.609046	0.949812	1.23555	0.77474	0.665161	0.679957	1.10534	0.782266	0.735494	0.641798	0.850509	2.09641	0.464285	0.829396	1.23063	0.673655	1.21662	1.73731	0.419037	1.67453	0.683561	0.538683	0.210634	0.856016	1.00574	1.09072	0.764369	1.28719	0.661732	1.00611	0.853528	0.917842	0.576622	1.55242	0.970378	0.625281	0.2599	2.01332	0.851622
Gm38125	0	0	0	0	0	0	0	0	0.0134955	0	0.0130562	0	0	0	0	0	0	0	0	0	0	0	0	0	0	0.709991	0	0	0	0	0	0	0	0	0	0	0	0.0177648	0	0.034396	0.630484	0.0332243	0	0	0	0	0	0	0
Fam117b	0.730765	0.298271	0.450679	0.653014	0.446525	0.956297	0.246068	0.376775	1.01197	0.351009	0.535691	0.395345	1.10559	0.25518	0.4274	0.413071	0.56399	0.435738	0.473517	0	0.0828174	0.0290204	0.657742	0.0356261	0.458118	0.38444	0.876153	1.14709	0.739546	0.040831	0.524284	0.356814	0.18107	0.101035	0	0.515221	0.469733	0.511055	0.777722	0	0.120543	0.611081	0.230863	0.0192437	1.61131	0.0389506	0.34696	0.967733	0.738113
Gm37531	0	0	0	0	0	0.00794706	0	0	0.0257051	0	0.0248683	0	0.0402275	0.0146186	0	0	0.00570886	0.019339	0	0.166515	1.86566	0	0	0.00685172	0	0	0	0.0172225	0	0	0	0	0.0423943	0	0	0	0	0	0.103551	0	0.0216376	0	0	0	0	0.0943878	0.436636	0.0122908	0
Gm18829	0	0	0	0	0	0	0	0	0	0	0	0	0	0	0	0	0	0	0	0	0.645179	0	0	0	0	0	0	0	0	0	0	0	0	0	0	0	0	0	0	0	0	0	0.435123	0	0.452623	0	0	0	0
Ica1l	0	0	0	0	0	0	0	0	0	0	0	0	0	0	0	0	0	0	0	0	0	0	0	0	0	0	0	0	0	0	0	0	0	0	0	0	0	0	0	0	0	0	0	0	0	0	0	0	0
Wdr12	1.36419	1.35684	1.64312	1.48001	1.00564	1.19867	1.76981	1.25799	1.34672	1.37238	1.32165	1.53154	1.24632	2.14536	1.18928	1.43498	1.1481	1.41029	1.80541	1.12003	1.983	2.03861	0.953623	0.201726	1.57179	2.73372	2.38825	1.87222	0.773815	0.937831	1.28313	1.30548	1.41618	1.20755	1.47717	2.23413	1.81545	0.393375	1.34456	1.32547	2.04345	1.83926	2.12074	1.14999	1.36047	2.61267	1.14525	1.14125	1.27114
Carf	0.125197	0.0597484	0.0807753	0.0793928	0.0626123	0.180328	0.0789927	0.0804232	0.178489	0.084789	0.117175	0.0757001	0.221468	0.0652552	0.0934876	0.0658197	0.121046	0.103112	0.0399381	0.0154853	0.0718885	0.351701	0.0437652	0.132535	0.381447	0.0310522	0.121153	0.0790138	0.113632	0	0.00354806	0.098587	0.417907	0	0.603636	0.355491	0.016566	0.00419559	0.111279	0.304631	0.486958	0.541426	0.0186474	0.0578224	0.00775895	0.00390122	0.729012	0.653795	0.150293
Gm15464	0	0	0.0802406	0	0	0.0998453	0	0	0	0	0.104147	0	0.202164	0	0	0.10586	0	0.0809905	0	0	0	0	0	0	0.653503	0	0	0	0	0	0.119835	0.104055	0	0	0	0	0	0	0	0	0	0.265024	0	0	0	0	0	0	0
Nbeal1	0.274392	0.19419	0.167805	0.193504	0.195334	0.352546	0.197303	0.188401	0.292014	0.163006	0.149934	0.281651	0.45495	0.186481	0.214065	0.227799	0.249995	0.171828	0.114984	0.562736	0.945343	1.34934	1.03396	1.0671	1.05258	1.21109	0.646912	1.58925	1.41309	0.610505	1.1568	0.756899	0.183629	1.0825	0.341956	1.97505	1.20911	1.2949	0.705378	0.446969	0.65091	0.8173	0.658558	1.64501	0.669159	1.50955	0.794596	1.71996	0.997942
Cyp20a1	3.51603	3.00572	5.12855	4.57416	2.71501	3.3508	2.71629	3.07276	4.22166	4.63547	2.1992	2.54003	3.37325	5.12497	1.73896	3.15348	4.02984	2.45845	2.70217	1.69607	2.28889	3.14654	3.43231	5.40463	2.58743	0.494343	3.35701	6.70415	4.82399	1.28039	0	3.06048	3.03777	0.676614	3.17214	0.146047	1.30808	2.05721	5.64163	0	5.84302	0.0249836	4.67853	4.35712	4.07617	0.645906	0.0962128	0.0873418	1.42264
6030460B20Rik	0	0	0.0326878	0.0260087	0	0.122023	0	0.468152	0.131562	0	0.339412	0	0.658849	0.0748204	0	0.0431244	0.0584375	0.0659866	0.0686885	0	0	0	4.34192	0	0	0	6.84795	0	0	0	0	0	0	0	0	4.57563	0	0	0	0	0	0	0	0	0	0.805151	0	0	5.14175
Abi2	0.235211	0.162895	0.170024	0.286671	0.11685	0.518838	0.129217	0.226641	0.4019	0.281908	0.204916	0.21333	0.887341	0.268716	0.268295	0.14954	0.314816	0.163441	0.144613	0.907693	0.815067	0.00990558	0.0549496	0.634074	0.0282597	0.714313	0.301291	0.574936	0.43028	0.603933	0.133007	0.162739	0.329178	0.00862159	0.109848	3.29252	0.0056456	1.45128	0.765754	0.152264	0.246871	0.381063	0.0444844	0.632219	0.13221	0.837591	0.0128727	1.13742	0.477582
Raph1	1.37697	1.20505	1.37673	1.42432	1.30643	1.34781	1.55055	1.90453	2.05528	0.788661	1.78471	1.33159	2.55473	1.65673	1.2859	1.30658	1.54582	1.3879	1.37205	3.4355	2.52319	2.6628	3.85727	3.07705	2.95036	4.20316	3.35783	2.15656	1.02516	1.45939	2.51467	1.54029	3.23662	1.35824	2.39729	8.10715	1.97646	3.55761	4.58353	3.02874	3.27816	2.87263	3.93839	1.38247	2.14069	2.43805	2.88099	4.71122	4.80588
Gm11575	0.204958	0.572209	0	0	0	0.566228	0.403472	0.39498	0	0	0	0	0	0.347193	0	0.200112	0	0.153101	0	0	0	0	7.3533	0.162728	0	2.37909	0	0.136345	0	0	0	0	0	0	0	0	0	0	1.63956	6.22387	0	0	0.238114	1.23059	1.23845	1.99263	5.30563	0	0
Gm11576	0	0	0	0	0	0	0	0	0	0	0	0	0	0	0	0	0	0	0	0	0	3.24694	0	0	0	0	0	0	0	0	0	0	0	0	0	0	0	0	0	0	0.421467	0	0	0	0	0	0	0	0
Gm11578	0	0	0	0.0599503	0	0	0	0.0980996	0	0	0	0	0	0	0	0	0	0	0	0	0	0.184365	0	0	0	0	0	0	0	0	0	0	0	0	0	0	0	0	0	0	0	0	0	0	0	0	0	0	0
Gm38388	0.0653573	0.212878	0.0967376	0.404098	0.182107	0.180559	0.12866	0.251903	0.16223	0.10526	0.0313897	0.177832	0.243728	0.16607	0.175309	0.223342	0.0648534	0.146463	0.0254099	0	0	0	0	0	0	0	0	0	0	0	0	1.12904	0	0	0	0	0	0	0	0	1.55678	0	0	0	0	0	0	0	0
Gm23762	0	0	0	0	0	0	0	0	0	0	0	0	0	0	0	0	0	0	0	0	0	0	0	0	0	0	0	0	0	0	0	0	0	0	0	0	0	0	0	0	0	0	0	0	0	0	0	0	0
Gm11577	0	0	0	0	0	0	0	0	0	0	0	0	0	0	0.0485931	0	0	0	0	0	0	0	0	0	0	0	0	0	0	0	0	0	0	0	0	0	0	0	0	0	0	0	0	0	0	0	0	0	0
Eif4a-ps4	0.537132	0.464156	0.36912	0.384066	0.35634	0.423974	0.679742	0.369686	0.34284	0.642619	0.294826	0.521962	0.393457	0.649918	0.529258	0.524432	0.406088	0.544525	0.507156	0.111044	0.0660907	0.0347387	0.0275296	0.121846	0.198213	0.111337	0.117402	0.127613	0.150898	0.0814608	0.0424048	0.147284	0.141358	0.120943	0.140085	0.0685269	0.039598	0.0501439	0.102304	0.0970883	0	0.093781	0.0891461	0.115178	0.231829	0.0466256	0.180577	0.0546424	0.0485469
Cd28	0.00763321	0.0142071	0.0338945	0.0629272	0	0.0702929	0.0225396	0.00735507	0.0606307	0.00491738	0.0219963	0.0346156	0.0925128	0.032326	0.00584991	0.00745273	0.0100991	0.0114038	0.0415475	0	0	0	0	0	0	0	0	0	0	0.129656	0	0	0	0	0	0	0	0	0	0	0	0	0	0	0.0922468	0	0	0	0
Gm11579	0	0	0	0	0	0	0	0	0	0	0	0	0	0	0	0	0	0	0	0	0	0	0	0	0	0	0	0	0	0	0	0	0	0	0	0	0	0	0	0	0	0	0	0	0	0	0	0	0
Gm11609	0	0	0	0	0	0	0	0	0	0	0	0	0	0	0	0	0	0	0	0	0	0	0	0	0	0	0	0	0	0	0	0	0	0	0	0	0	0	0	0	0	0	0	0	0	0	0	0	0
Gm11581	0.0612457	0.284979	0.317282	0.360644	0.0568837	0.225601	0.241132	0.177042	0.121619	0.0789102	0.17649	0.277741	0.628087	0.0518742	0	0.179393	0.324125	0	0.0476228	0.472701	0	0.998179	0	0	0	0	0	0	0	0	0	0	0	0	0	0	0	0	0	0	0.460686	0	0	0	0	0	0	0	0
Gm38137	0	0	0	0	0	0	0.0984922	0.0321397	0	0	0	0.0605044	0.0621933	0	0.0766877	0	0	0.0249157	0	0	0	0	0	0	0	0	3.94659	0	0	0	0	0	0	0	0	0	0	0	0	0	0	0	0	0	0	0	0	0	0
Ctla4	0	0	0	0.0118099	0	0	0.0197407	0	0	0.0129203	0	0	0.0560941	0.152884	0	0	0.0132676	0	0	0	0	0	0	0	0.259037	0	0	0.280179	0	0	0	0	0	0	0	0	0	0	0	0	0	0	0	0	0.0242375	0	0	0	0
Rpl18-ps1	0	0.165668	0.329369	0.157241	0.0826709	0	0	0.171534	0.176753	0.0573414	0.0854994	0.0807301	0.248951	0.226171	0	0	0.0588828	0.0664894	0	0.085874	0.229996	0.161187	0.0638687	0.212012	0.153284	0	0	0	0	0	0	0.170849	0.218633	0.140294	0	0	0.0918673	0	0.118673	0	0	0	0	0	0	0	0	0.253541	0.450516
Gm11582	0	0	0	0	0	0.182345	0	0	0	0	0	0	0	0	0	0	0	0	0	0	0.170548	0	0	0	0	0	0	0	0	0	0	0	0	0	0	0	0	0	0	0	0	0	0	0	0	0	0	0	0
Icos	0.177113	0.038036	0.0100827	0.272765	0.139191	0.351293	0.0402296	0.0918933	0.324648	0.201865	0.0785199	0.14828	0.254032	0.196169	0.135735	0.0532077	0.0450633	0.0305308	0.0529682	0.013144	0	0.0493431	1.7792	0	0	1.62097	0.0555864	0.46222	0	0	0	0.784511	0	0	0	0	0	0.160256	1.14435	0	0.0341597	0	0.0791399	0.736199	2.14039	0	0	0	0
Gm37039	0	0	0	0	0	0	0	0	0	0	0	0	0	0	0	0	0	0	0	0	0	0	0	0	0	0	0	0	0	0	0	0	0	0	0	0	0	0	0	0	0	0	0	0	0	0	0	0.482085	0
Rpl17-ps1	0	0.236347	0	0	0	0	0.166652	0.081572	0	0	0.0813174	0	0	0.0717029	0	0.0826551	0	0	0	0.0816736	0	0	0	0	0	0	0	0	0	0	0	0	0	0	0	0	0	0	0.112868	0	0	0	0	0	0	0	0	0	0
Gm11590	0	0	0	0	0	0	0	0	0	0	0	0	0	0	0	0	0	0	0	0	0	0	0	0	0	0	0	0	0	0	0	0	0	0	0	0	0	0	0	0	0	0	0	0	0	0	0	1.09781	0
Gm11591	0	0	0	0	0	0	0	0	0	0	0	0	0	0	0	0	0	0.049725	0	0	0	0	0	0	0	0	0	0	0	0	0	0	0	0	0	0	0	0	0	0	0	0	0	0	0	0	0	0	0
Gm28083	0	0	0	0	0	0	0	0	0	0	0	0	0	0	0	0	0	0	0	0	0	0	0	0	0	0	0	0	0	0	0	0	0	0	0	0	0	0	0	0	0	0	0	0	0.209939	0	0	0	0
Gm11587	0	0	0	0	0	0	0	0	0	0	0	0	0	0	0	0	0	0.155834	0	0	0	0	0	0	0	0	0.127675	0	0	0	0	0	0	0	0	0	0	0	0	0	0	0	0	0	0	0	0	0	0
Gm28094	0	0	0	0	0	0	0	0	0	0	0	0	0	0	0	0	0	0	0	0	0	0	0	0	0	0	0	0	0.471266	0	0	0	0	0	0	0	0	0	0	0	0	0	0	0	0	0	0	0	0
4930587A21Rik	0	0	0	0	0	0	0	0	0	0	0	0	0	0	0	0	0	0	0	0	0	0	0	0	0	0	0	0	0	0	0	0	0	0	0	0	0	0	0	0	0	0	0	0	0	0	0	0	0
Pard3b	0.127902	0.261198	0.0815095	0.0857754	0.201288	0.121055	0.0839276	0.157476	0.134046	0.0846846	0.262778	0.148227	0.357726	0.0812484	0.201488	0.107534	0.133967	0.106157	0.124316	0.287922	0.804801	0.0965066	0	0.177711	0.535353	1.27157	1.48943	1.14628	0.661414	1.55018	0.840333	0.862655	2.89727	1.24876	0.149181	0.58381	0.00366687	2.18706	0.113683	0	0.182615	0.729485	0.610881	1.65853	1.24085	1.63207	1.32939	1.88739	0.737273
Gm37205	0	0	0	0	0	0	0	0	0	0	0	0	0	0	0	0	0	0	0	0.263648	0	0	0	0	0	0	0	0	0	0	0	0	0	0	0	0	0	0	0	0	0	0	0	0	0	0	0	0	0
Gm38012	0	0	0	0	0.0143289	0	0	0	0.0153178	0	0	0	0.0287662	0	0	0	0	0	0	0	0	0	0.6642	0	0	0	0	0.0615779	0	0	0.0170515	0	0.132631	0	0	0	0	0	0.164551	0	0	0.226263	0.0537702	0.138944	0.0372885	0	0	0	0
Pard3bos1	0	0	0	0	0	0	0	0	0	0	0	0	0	0	0	0	0	0	0	0	0	0	0	0	0	0	0	0	0	0	0	0	0	0	0	0.420694	0	0	0.753668	0	0.738205	0	0	0	0	0	0	0	0
Gm38075	0.050794	0	0	0.0598199	0.141529	0.233877	0	0.14683	0.100865	0	0.0975809	0.0921376	0.189419	0	0.0778546	0	0.0336016	0	0	0	0.393743	0	1.49432	2.58101	0	0	2.12422	1.28401	0	0	1.45965	0.487477	0	0	0	0.272171	0.104849	0.663861	0	11.9539	0	1.98653	1.0622	0.0762429	0	0	0	0	1.28544
Gm29640	0.840477	0	0	0	0	0	0	0	0	0	0	0	0	0	0.128824	0	0	0	0	0	0.289563	0	0	0	0	0	0	0	0	0	0	0	0	0	0	0	0	0	0	0	0	0	0	0	0	0	0	0	0
Pard3bos2	0	0	0	0	0	0	0	0	0	0	0	0	0	0	0	0	0	0	0	0	0	0	0	0	0	0	0	0	0	0	0	0	0	0	0	0	0	0	0	0	0	0	0	0	0	0	0.0714099	0	0
Gm38351	0	0	0	0	0	0	0	0	0.0368528	0	0	0	0.017302	0	0	0	0	0	0	0	0	0.352878	0	0	0	0.0179518	0	0	0	0	0.184607	0	0	0	0	0	0	0	0	0	0	0.226817	0	0	0	0	0	0	0
Pard3bos3	0.758964	1.1099	1.36409	2.20265	0.755259	1.0983	1.49406	1.1492	1.66859	1.53664	0.833173	0.786697	0.707575	0.964246	0.332372	1.32325	1.90071	1.05288	1.43322	0	0	0	0	0	0	0	1.21652	3.02932	2.13218	7.13642	0	1.873	0	0	0	0.774624	0	0	0.216833	0	2.58259	0.993839	0	0	0	0	0	0	0
Gm29084	0	0	0	0	0	0	0	0	0.0319543	0	0	0	0	0	0	0	0	0	0	0	0	0	0	0	0	0	0	0	0	0	0	0	0	0	0	0	0	0	0	0	0	0	0	0	0	0	0	0	0
Gm11599	0.0532238	0	0	0.0313407	0	0	0.0523871	0	0.158534	0.0342873	0.0511244	0	0.0496201	0.0450797	0	0	0	0	0.0413852	0	0.0916839	0.096382	0.0381903	0.0845149	0.0458282	0.0514838	0	0.0708123	0	0.056503	0	0.0510796	0.0653659	0	0.194332	0	0	0	0	0	0	0.0650485	0	0.07989	0.128641	0.194043	0.125252	0.227407	0
Nrp2	1.06152	1.0356	0.902412	1.05031	0.725692	1.26098	0.497168	0.650206	1.53196	0.816032	0.606481	0.762341	1.02643	1.06955	1.58471	0.920835	0.931946	0.666185	1.16907	0.430204	0.305897	1.18982	0.475698	2.42188	0.68976	0.282469	0.591691	1.01854	0.817414	0.582312	1.85801	0.371144	0.218089	0.684172	1.97395	1.2264	1.27887	1.6143	0.368285	0.684037	0.375982	0.188093	0.499714	1.33866	0.729644	0.0959129	1.94089	1.01726	0.893793
Gm29083	0.0637524	0.177986	0	0.075081	0	0	0	0.122859	0.0632983	0.0410699	0	0.115643	0	0	0	0	0.168696	0.047622	0	0	0	0.461792	0	7.44065	3.73278	0	0	0	0	0	0	0	0	0	0	0	0	0	0	0	0	8.18121	0	7.17702	0	0	0	0	0
Gm37121	0.201109	0.0680561	0.0811824	0.107657	0.186786	0.084181	0.0899762	0.123315	0.290439	0.0706672	0.245861	0.182401	0.102269	0.0464554	0.0560456	0	0.0362834	0.0409706	0.0284321	0	0	0.0827694	0	0	0	0	0	0.839192	0	0	1.61656	0	0.606246	0	0	0	0.113217	0.143369	0.0975012	0	0.137521	0	0	0	1.12682	0	0	0	0.485811
Gm4208	0	0.0499287	0.158823	0.189556	0.149491	0	0.316849	0.361876	0.0532694	0.172814	0	0	0.300113	0.090884	0.123352	0.157149	0.17746	0.280538	0.166871	0	0	0	0	0	0	0	0	0	0	0	0	0	0	0	0	0	0	0	0	0	0	0	0	0	0	0	0	0	0
Ino80d	0.445856	0.260245	0.193292	0.271863	0.289136	0.498043	0.148013	0.261833	0.516024	0.122368	0.228073	0.375666	0.578	0.248031	0.266885	0.20349	0.467725	0.277868	0.217447	0.206164	0.836206	0.71901	0.416464	0.77501	0.760992	1.45717	0.939152	0.844162	0.460012	0.207255	0.26243	0.093681	0.615612	1.22667	0.269715	2.31836	0.313131	0.855115	0.791409	0.834511	0.446499	0.0161217	0.965469	0.43956	0.353896	0.791912	0.738812	0.4584	0.744427
Gm24942	0	0	0	0	0	0	0	0	0	0	0	0	0	0	0	0	0	0	0	0	0	0	0	0	0	0	0	0	0	0	0	0	0	0	0	0	0	0	0	1.03731	0	0	0	0	0	0	0	0	0
Rps27-ps1	0	0	0	0	0.176432	0	0	0	0.565825	0	0	0	0.885496	0.160894	0.291164	0	0.125664	0.141898	0	0	7.03544	0	0	0	0	0	0.387523	0.631841	0	0	3.98916	0	0	0	0	3.39292	0	0	0	0	0	0	0.220691	0	0	0	0	11.6335	0
Ino80dos	0.0973552	0.0754998	0.0240165	0.0573274	0.0602809	0.134479	0	0.0156346	0.177213	0.0313586	0.0779292	0.0588657	0.0151272	0.0824583	0.0248702	0.0316845	0.0429354	0.0363614	0.0630837	0	0.810575	0	0	0.038648	0	0	0	0.0215879	0	0.637346	0	0.14015	0	0	0	0	0.0334933	0.0848267	0.0648992	0	0	0	0.358163	0.0730661	0	0	0	0.138655	0.123188
Gm20342	0.197114	0.125274	0.103182	0.192507	0.218797	0.177092	0.104106	0.375231	0.367554	0.0340686	0.244755	0.122092	0.457178	0.158809	0.143695	0.107962	0.235349	0.043095	0.0598127	0.510208	0.19048	0.0217653	0.538153	1.32834	0.169725	0.106961	0.323654	0.722795	0.17018	0.260297	0.520742	0.318364	0.791196	0.21975	0.658271	0.197501	0.213365	0.703747	0.814044	1.10102	0.578607	0.158646	1.07798	1.18349	1.2724	1.27953	0.741062	0.664175	0.158167
Ndufs1	11.0209	12.8162	12.5016	11.6895	9.87634	12.3044	14.1184	9.53345	10.0874	16.8094	6.70588	11.1593	9.32642	11.6449	7.94125	11.4318	11.4616	10.6715	12.3982	19.7318	6.49085	4.67804	11.0595	9.13097	11.3406	10.2413	10.2216	7.03158	15.4563	11.0925	4.57981	11.4754	5.23094	6.98649	8.68312	11.819	3.91879	9.38864	6.16406	6.62489	8.24493	9.89547	9.33256	11.1643	9.54029	8.30148	7.31011	8.83991	8.41687
Gm24557	0	0	0	0	0	0	0	0	0	0	0	0	0	0	0	0	0	0	0	0	0	0	0	0	0.452103	0	0	0	0	0	0	0	0	0	0	0	0	0.686239	0	0	0	0	0	0	0	0	0	0	0
Eef1b2	73.0302	56.8159	65.6162	62.1853	60.8008	64.686	47.9759	61.3352	77.6226	50.5661	69.5823	57.4485	65.2808	62.3401	55.3321	55.8968	51.8521	59.8325	48.9936	40.5968	37.2925	46.6565	64.546	40.5016	54.8573	69.5537	39.4387	27.7348	39.3429	50.6676	43.7956	52.1808	47.1234	40.5215	44.8124	46.7105	37.6585	44.8898	40.5758	65.4785	54.049	38.6615	60.5938	44.0197	56.8303	46.5176	47.5587	42.4508	44.5111
Gm26457	0.599109	0.557537	0	0.705569	0.556439	1.10342	0	0.577279	0	0	0	1.08675	0.558544	0	0	0	0	0	0	0	0	0	20.2046	15.2214	0	0	0	0	0	0	0	0	0	0	0	0	0	0	0	0	0	0	0	0	0	0	0	0	0
Snora41	1.41608	0	0.261998	0.833854	1.97283	1.30404	0	0	0.351498	0.912249	1.36022	3.85303	0.330049	0	0.542623	0	1.40516	0.264446	0.550549	0	0	0	16.5115	8.99443	0	0	0	0	0	0	0	2.3783	0	0	0	0	0	0	0	0	0	0	0	0	0	0	0	0	0
Gpr1	0	0	0	0	0	0	0	0	0	0	0	0	0.0174545	0	0.0143482	0	0	0	0	0	0	0	0	0	0	0	0	0	0	0	0	0	0	0	0	0	0	0	0	0	0	0	0	0	0	0	0	0	0
Gm11608	0	0	0	0	0	0	0	0	0	0	0	0	0	0	0	0	0	0	0	0	0	0	0	0	0	0	0	0	0	0.112493	0	0	0	0	0	0	0	0	0	0	0	0	0	0	0	0	0	0	0
Zdbf2	0	0	0	0	0	0	0	0	0	0	0	0.0100442	0	0	0.00282906	0	0	0	0	0	0	0	0	0	0	0	0	0	0	0	0	0	0	0	0	0	0	0	0	0	0	0	0	0	0	0	0	0	0
Gm11606	0	0	0	0	0	0	0	0	0	0	0	0	0	0	0	0	0	0	0	0	0	0	0	0	0	0	0	0	0	0	0	0	0	0	0	0	0	0	0	0	0	0	0	0	0	0	0	0	0
Gm11605	0	0.0673187	0	0	0.0671861	0.26646	0.213603	0.0697024	0	0	0.0694848	0.0656088	0.134881	0	0.110877	0.141256	0.0478536	0.108071	0	0	0	0.065498	0.0519057	0	0	0.0699733	0	0	0.0948369	0	0.159904	0.0694239	0	0	0.132062	0	0.07466	0	0	0	0	0.0884096	0	0	0	0.0879102	0	0	0.274598
Adam23	0.438416	0.11657	0.117809	0.434878	0.373259	0.418149	0.025686	0.341976	0.471568	0.105912	0.117814	0.388164	0.362506	0.176825	0.105997	0.198738	0.580048	0.111113	0.162333	0.704946	0.0314675	0.460757	0.411952	0.992454	0.4876	0.373597	0.521718	0.829809	0.550824	0.462657	0.259587	0.483366	0.192298	0.111055	0.476417	0.713144	0.17507	0.133017	0.37924	0.0297169	0.405674	0.200932	0.454766	1.20255	0.659125	1.15438	0.583418	0.2007	0.921277
Gm22281	0	0	0	0	0	0	0	0	0	0	0	0	0	0	0	0	0	0	0	6.56561	0	0	0	0	0	0	0	0	0	0	0	0	0	0	0	0	0	0	0	0	0	0	0	0	0	0	0	0	0
Dytn	0	0	0	0	0	0	0	0	0	0	0	0	0	0	0	0	0	0	0	0	0	0	0	0	0	0	0	0	0	0	0	0	0	0	0	0	0	0	0	0	0	1.57122	0	0	0	0	0	0	0
Mdh1b	0	0.0505967	0	0	0	0	0	0.0261941	0	0	0.0261124	0	0	0	0	0	0	0	0	0	0	0	0	0	0	0	0	0	0	0	0	0	0	0	0	0	0	0	0	0.0687921	0	0	0	0	0	0	0	0	0
Fastkd2	2.5621	1.98446	3.27406	3.12514	2.70479	2.49862	3.25801	3.04376	2.87566	4.29035	2.07889	2.51861	2.27735	3.04617	1.93914	2.31507	2.69499	2.95993	3.56371	2.61767	1.89836	0.799693	1.31315	1.09291	0.554948	1.91648	2.32118	0.471089	1.61689	3.39572	2.87574	4.03959	3.42999	0.413858	1.46714	3.15501	1.75741	0.0935939	1.58065	0.875878	3.09229	4.00654	3.39255	0.143321	0.326937	1.4988	0.49621	1.7905	1.22831
4933402D24Rik	0	0	0	0	0	0	0	0	0	0	0	0	0	0	0	0	0.0175844	0	0	0	0	0	0	0	0	0	0	0	0	0	0	0	0	0	0	0	0	0	0	0	0	5.65278	0	0	0	0	0	0	0
Gm13754	0	0	0	0	0	0	0	0	0	0	0	0	0	0	0	0	0	0	0	0	0	0	0	0	0	0	0	0	0	0.298254	0	0	0	0	0	0	0	0	0	0	0	0	0	0	0	0	0	0	0
Gm13749	0	0	0	0.0768636	0	0	0	0	0	0.0210225	0	0	0	0	0	0	0	0	0.0253745	0	0	0	0	0	0	0	0	0	0	0	0	0	0	0	0	0	0	0	0	0	0	0	0	0	0	0	0	0	0
Klf7	0.511501	0.208588	0.276465	0.436566	0.293583	0.518665	0.231931	0.459636	0.639102	0.218442	0.452681	0.401367	0.900154	0.257993	0.154158	0.291788	0.330767	0.227532	0.263662	2.21787	0.801916	1.30614	1.42273	1.38716	0.841264	1.71227	0.820704	0.485549	0.527429	0.622332	1.59438	1.21896	0.0564666	0.57974	0.409195	2.54575	0.21354	0.495753	0.896505	0.567198	0.778141	2.0721	0.387261	0.82816	1.27102	0.384141	2.63736	2.19365	0.785396
Mir6899	0	0	0	0	0	0	0	0	0	0	0	0	0	0	0	0	0	0	0	0	0	0	0	0.579719	0	0	0	0	0	0	0	0	0	0	0	0	0	0	0	0	0	0	0	0	0	0	0	0	0
Gm13748	0	0	0	0	0	0	0	0	0	0	0	0	0	0	0	0	0	0	0	0	0	0	0	0	0	0	0	0	0	0	0	0	0	0	0	0	0	0	0	0	0	0	0	0	0	0	0	0	0
Gm13750	0.401983	0	0	0.0591767	0.0933381	0	0.0989158	0	0	0	0.0965316	0.0911469	0	0.170237	0.154035	0.196239	0.132961	0	0	0	0	0.0909929	0.504769	0	0.0865315	0	0	0.0668529	0	0	0	0.192894	0	0	0	0	0	0	0	0	0	0	0	0	0	0	0.118249	0.143128	0
Gm28980	0	0	0	0	0	0	0	0	0	0	0	0	0	0	0	0	0	0	0	0	0	0	0	0	0	0	0	0	0	0	0	0	0	0	0	0	0	0	0	0	0	0	0	0	0	0	0	0	0
Creb1	0.635905	0.373422	0.425313	0.586707	0.448488	0.729644	0.361487	0.265409	0.665139	0.295741	0.480164	0.484222	0.668935	0.52708	0.351825	0.365217	0.578137	0.46485	0.478595	0.393688	0.849387	0.880596	0.873535	2.07892	1.02774	0.233546	1.1377	1.14239	0.477028	0.104692	1.15761	0.776728	0.689096	1.00764	0.968466	1.37267	0.449242	0.328887	0.290162	0.305487	0.635206	1.20941	1.87261	0.48491	0.73561	0.309944	0.300096	0.222785	0.718581
Mettl21a	2.76806	3.19828	3.61374	4.53278	3.45196	4.06704	3.99498	3.58124	3.28875	3.91706	2.24063	3.39913	3.72598	3.9119	2.96754	3.29476	3.65201	3.03185	3.70013	3.79574	9.9652	2.45	2.32095	2.38293	4.1777	0.24068	1.53861	0.682767	3.6086	2.88908	3.11098	3.01473	5.3858	2.81871	0.59619	0	3.56311	3.21128	4.4369	1.35765	4.93236	0	4.46244	0.746952	2.04846	3.09935	0.786816	0.0442958	6.55253
Gm28982	0.0912705	0	0	0.322467	0.33908	0	0.179671	0.527669	0.181241	0.0587973	0.0876703	0	0.510544	0	0	0.0891125	0	0.409065	0.354846	0	0	0	0	0	0	0	0.930964	0	0	0.484469	0	0.175187	0	0	0.6665	0	0	0	0	0	0.572109	0	0	0	0	0	0	0	0.346466
Gm29152	0	0	0	0	0	0	0	0	0	0	0	0	0	0	0	0	0	0	0	0	0	0	0	0	0	0	0	0	0	0	0	0	0.353177	0	0	0	0	0	0	0	0	0	0	0	0	0	0	0	0
2810408I11Rik	1.13782	0.965984	0.620468	0.858075	0.593281	0.294119	1.98444	0.807845	0.356753	0.501523	1.26551	1.44838	1.54464	0.507219	1.92758	1.11092	0.27731	0.492067	0.962343	0.0577751	0.361057	0.144594	0.300791	0.412069	0.756273	0.0772367	1.71033	0.0398376	0.471065	0.847665	2.64754	0.191576	0.588377	0.0314627	0.947506	0.320885	2.22507	1.12184	0.87826	1.51542	4.35438	0.829487	0.950828	0.029963	1.90577	1.55257	1.29185	2.35968	0.757755
Ccnyl1	0.229866	0.201333	0.0800549	0.167205	0.276287	0.361102	0.0931629	0.104231	0.322206	0.148082	0.155858	0.294328	0.453817	0.0687153	0.259065	0.184826	0.125228	0.121205	0.0946256	1.10883	0.0465848	0.477476	0	0.69781	0.337638	0	0.0965444	0.485728	0.0531811	0.502412	0.687459	0.32442	1.42814	0.042624	0.0987407	0	0.0976888	1.07801	0.630965	0.342169	0.203416	0	0.408432	0	0	0	0.270473	0	0.256641
Fzd5	0.277072	0.352179	0.225057	0.286513	0.30755	0.367168	0.2062	0.169302	0.24155	0.126251	0.382986	0.232909	0.428419	0.234675	0.279669	0.323305	0.192231	0.287736	0.204933	0.091276	0.0232823	0.446674	0.528544	0	0.500419	0	0.268828	0.845159	0	0.911124	0.0672222	0.207539	0.107894	0.0639082	0.0616862	0.096562	0.0209242	0.11482	0.306336	0.487379	0.033888	0.0412962	0.910721	0.263735	0.686012	0.246377	0.0397582	0	0.111163
Gm38058	0	0.00995601	0	0	0	0	0	0	0	0	0.0102764	0	0	0	0	0.0208909	0	0	0	0	0	0	0	0	0	0	0.316459	0.0284676	0.140258	0	0	0	0	0	0	0	0.209793	0	0	0	0	0	0	0	0	0.117012	0.327295	0	0
Plekhm3	0.0941371	0.0597306	0.066501	0.0982666	0.0874324	0.165498	0.0379052	0.0865838	0.148697	0.107505	0.184958	0.038809	0.219408	0.126847	0.0262343	0.0835557	0.0990725	0.041552	0.0565622	0.672893	0.165847	0	0.113602	0.941055	0.0221063	0.0827813	0	0.011386	0.168294	0.0317981	0	0	1.30327	0	0.35934	0.0229281	0.136905	0.139811	0.382228	0.492678	0.0107287	0	0.437462	1.08545	0.0465398	0	0.00503485	0	0.324861
Rpl31-ps24	0	0	0	0	0	0	0	0	0	0	0	0	0	0	0	0	0	0	0	0	0	0	0	0	0	0	0	0	0	0	0	0	0	0	0	0	0	0	0	0	0	0	0	0	0	0	0	0	0
Rpl10a-ps1	1.50052	0.997428	1.21625	1.26226	0.730007	1.0528	0.98462	0.757347	1.06417	0.736495	2.33359	0.648063	1.13246	0.847278	1.20472	0.418584	0.378146	1.54786	0.50004	1.37871	1.23086	0.776361	1.17923	1.24808	0.861346	1.52058	1.82207	0.760528	0.843091	0.682701	2.36922	0.617172	2.45712	1.35145	0.260893	0.382871	0.589974	2.14791	2.00056	1.71775	0.985357	2.00855	0.830122	0.429012	1.20891	1.47619	1.93375	2.84943	1.3562
Akr1cl	0	0	0	0	0	0	0	0	0	0	0	0	0	0	0	0	0	0	0	0.0321339	0	0	0	0.00881493	0	0	0	0.0664717	0	0.141439	0	0	0.0136354	0	0	0	0	0	0	0	0	0	0	0	0	0	0	0	0
Cryge	0	0	0	0	0	0	0	0	0	0	0	0	0	0	0.0495341	0	0	0	0	0	0	0	0	0	0	0	0	0	0	0	0	0	0	0	0	0	0	0	0	0	0	0	0	0	0	0	0	0	0
Crygc	0	0	0	0	0	0	0	0	0	0	0	0	0.110856	0	0	0	0	0	0	0	0	0	0	0	0	0	0	0	0	0	0	0	0	0	0	0	0	0	0	0	0	0	0	0	0	0	0	0	0
Gm7329	0	0	0	0	0	0	0	0	0	0	0	0	0	0	0	0	0	0	0	0.42937	0	0	0	0	0	0	0	0	0	0	0	0	0	0	0	0	0	0	0	0	0	0	0	0	0	0	0	0	0
D630023F18Rik	0	0	0	0	0	0	0.0517389	0	0.0869848	0	0	0	0	0	0	0.0171075	0.0115911	0.0130885	0	0	0	0	0	0	0	0	0.339573	0	0	0	0	0	0	0	0	0	1.17547	0	0	0	0	0	0	0	0	0	0	0	0
Idh1	167.258	216.717	202.335	215.182	161.36	159.601	216.717	128.632	164.795	234.272	79.4719	169.946	139.912	203.871	135.563	210.922	218.793	150.449	211.225	101.492	128.083	135.303	114.001	165.908	162.894	121.302	187.152	157.867	187.774	256.033	73.8296	267.922	56.3143	154.272	154.06	178.588	140.775	161.846	140.997	128.432	149.98	109.444	185.381	123.58	124.401	110.239	90.5844	49.6937	133.432
Pikfyve	0.452442	0.41652	0.468053	0.446898	0.307256	0.468168	0.272944	0.208603	0.512014	0.344747	0.261692	0.527282	0.476235	0.401754	0.231161	0.334871	0.423207	0.323431	0.327217	1.1992	1.68866	0.58806	0.317664	0.973371	1.26507	1.97884	1.10659	1.24761	0.695211	0.637842	0.405966	0.396863	0.415251	1.13102	0.754934	2.46344	0.532239	0.845662	2.04964	1.35421	1.12831	0.942413	1.62777	0.248282	0.535015	1.09672	0.601061	0.692879	1.63438
Pth2r	0	0	0	0	0	0	0	0.0348782	0	0.0349778	0	0	0.0168731	0.0306584	0.0138703	0	0	0	0	0	0.109119	0	0	0	0	0	0	0	0	0	0	0	0	0	0	0	0	0	0	0.0915984	0	0	0	0	0	0	0	0	0
Gm28927	0	0	0	0	0	0	0	0	0	0	0	0	0	0	0	0	0	0	0	0	0	0	0	0	0	0.166187	0	0	0	0	0	0	0	0	0	0	0	0	0	0	0	0	0.199596	0	0	0	0	0	0
Gm28926	0	0	0	0	0	0	0	0	0	0	0	0	0	0	0	0	0	0	0	0	0	0	0	0	0	0	0	0	0	0	0	0	0	0	0	0	0	0	0	0	0	0	0	0	0	0	0	0	0
Gm28925	0	0	0	0	0	0	0	0	0	0	0	0	0	0	0	0	0	0	0	0	0	0	0	0	0	0	0	0	0	0	0	0	0	0	0	0	0	0	0	0	0	0	0	0	0	0	0	0	0
Gm28923	0	0	0	0.0854571	0	0	0	0	0	0	0	0	0	0	0	0	0	0	0	0	0	0	0	0	0	0	0	0	0	0	0	0	0	0	0	0	0	0	0	0	0	0	0	0	0	0	0	0	0
Gm28728	0	0	0	0	0	0	0	0	0	0	0	0	0	0	0	0	0	0	0	0	0	0	0	0	0	0	0	0	0	0	0	0	0	0	0	0	0	0	0	0	0	0	0	0	0	0	0	0	0.146
Gm5255	0	0	0	0	0	0	0	0	0	0	0	0	0	0	0	0	0	0	0	0	0	0	0	0	0	0	0	0	0	1.1591	0	0	0	0	0	0	0	0	0	0	0	0	0	0	0	0	0	0	0
Gm8805	0	0	0.110491	0	0.138665	0	0	0	0	0.0961796	0.430229	0	0.27838	0.252907	0.457676	0	0.098765	0	0	0.432113	0.128592	0.135181	0.214256	0.474147	0	0	0	0.0993181	0	0	0.495039	0.143284	0	0.470634	0.272562	0	0	0	0	0.755614	0	0	0	0	0.180426	0.362875	0	0	0
Crygf	0	0	0	0	0	0	0	0	0	0	0	0	0	0	0	0	0	0	0	0	0	0	0	0	0	0	0	0	0	0	0	0	0	0	0	0	0	0	0	0	0	0	0	0	0	0	0	0	0
Gm8809	0	0	0	0	0	0	0	0	0	0	0	0	0	0	0	0	0	0	0	0	0	0	0	0	0	0	0	0	0	0	0	0	0.0772426	0	0	0	0	0	0	0	0	0	0	0	0	0	0	0	0
Gm15659	0	0.12753	0	0	0	0	0	0	0	0	0	0	0	0	0	0	0	0	0	0	0	0	0	0	0	0	0	0	0.179662	0	0	0	0	0	0.250182	0	0	0	0	0	0	0	0	0	0	0	0	0	0
Gm8812	0	0	0	0	0	0	0	0	0	0	0	0	0	0	0	0	0	0	0	0	0	0	0	0	0	0	0	0	0	0	0	0	0	0	0	0	0	0	0	0	0	0.138623	0	0	0	0	0	0	0
Map2	0.0113637	0.0105752	0.0168198	0.0200745	0.013193	0.031394	0.00279627	0.0383238	0.0338484	0.00549047	0.062764	0.0257665	0.0900515	0.021656	0.00870889	0.0305114	0.0206729	0.00212213	0.00662707	0.296009	0	0	0	0	0.0097847	0	0	0	0	0.0120639	0.0345395	0.00817944	0.00348904	0	0	0	0.00586423	0	0.0795409	0.0107837	0.0926003	0	0	0	0	0.0172624	0	0	0
Gm10558	0	0	0	0	0	0.0259081	0	0	0	0	0	0	0.026229	0	0	0	0	0	0	0	0	0	0	0	0	0	0	0	0	0	0	0	0	0.13303	0	0	0	0	0	0	0	0	0	0	0	0	0	0	0
Unc80	0	0	0	0	0	0	0	0.0029735	0	0	0	0	0	0	0	0	0	0	0	0	0	0	0	0	0	0	0	0	0	0	0	0	0.00757991	0	0	0	0	0	0	0.167896	0	0	0	0	0	0	0	0	0
Gm37181	0	0	0	0	0	0	0	0	0	0	0	0	0	0	0	0.026419	0	0	0	0	0	0	0	0	0	0	0	0	0	0	0	0	0	0	0	0	0	0	0	0	0	0	0	0	0	0	0	0	0
Rpe	6.3198	5.22469	7.33223	5.7368	4.44758	5.43273	4.03369	4.10789	5.94689	5.79262	1.70147	6.80747	3.96058	3.86518	3.9345	4.92458	4.54814	4.40682	4.41217	11.0791	1.65496	1.30483	3.96384	0.97731	1.07282	6.67949	3.38389	2.44658	7.99018	6.78885	0.11614	4.30758	0.036872	5.34721	5.56323	2.33264	2.86624	0.902493	2.50174	2.0323	8.37451	5.66906	2.17997	0.225324	2.53976	2.13441	0.565223	0.44897	1.21565
Kansl1l	0.504891	0.280609	0.238723	0.466603	0.397289	0.510149	0.262281	0.371627	0.473446	0.266529	0.397411	0.337082	0.542619	0.451392	0.193468	0.30125	0.547387	0.408574	0.381683	0.764477	0.887851	0.438101	1.50447	1.4921	0.380393	0.685096	1.01568	2.47237	0.84579	0.952886	0.0697541	0.632608	0.0172243	2.45367	0.947342	1.32764	0.246073	1.63136	0.373969	0.434756	0.993395	0.462797	0.969464	0.821007	0.271181	0.562446	0.668343	0.299615	1.10026
Gm37570	0	0.0420037	0	0.00885936	0.0838421	0	0	0.028994	0.0896285	0	0	0	0.126239	0	0	0	0	0	0	0	0.0259171	0	0	0.0119453	0	0.611241	0	0.090077	0	0	0	0	0	0	0	0	1.04038	0.235964	0.541593	0	0	0	0.104874	0	0.0181821	0	0.017703	0.899964	0.0380748
Gm38387	0.0181337	0	0	0	0	0.033398	0	0	0.0360091	0	0	0.0328935	0.0507176	0	0	0.0177049	0.0119959	0.0541823	0.0141002	0	0	0.853787	0.039035	0	0.140526	0	0	0	0.213963	0	0.841778	0	2.73928	0	0	0	0	0	0	0	0	0	0.779484	0	0	0.0440745	0	0	0.550688
Gm38162	0	0.0946005	0	0.0179577	0.0188829	0.0187224	0.0100056	0	0.0807443	0	0.0292934	0	0.0284314	0.00860996	0.00779054	0	0.0739717	0	0	0.313831	0	0.34976	0.0218824	0	0	0.747315	0.279957	0.926444	0	0.388502	0	0.0097559	0.24969	0.336467	0	0.181566	0	1.64745	0.311719	0	0.54799	0	0.177148	0.0152585	0	0.395319	0.143534	0.738368	0.0643139
Gm15789	0.0687719	0.0639998	0	0	0	0	0	0.033133	0	0	0	0	0.0320577	0	0	0	0	0	0	1.22745	0	0	0	0	0	0.36588	0	0	0	0	0	0	0	0	0	0.798422	0.283917	1.07859	0	0	0	0	0	0	0.747993	0	0	0	0
6820402A03Rik	0	0	0	0.0207364	0.0490606	0.0648581	0	0.016966	0.0349643	0	0	0.0319392	0.131323	0	0	0	0	0	0	0	0	0	0	0	0	0	0	0.983901	0	0	0	0	0	0	0	1.6039	0	0	0	0	0	0	0	0	0.0425573	0	0.269334	0	0
Gm37285	0	0	0.0607264	0.0483181	0	0	0	0	0	0	0	0	0	0	0	0	0	0	0	0	0	0	0	0	0	0	0	0	0	0	0	0	0	0	0	0	0	0	0	0	0	0	0	0	0	0	0	0	0
Gm37755	0	0	0	0	0	0.0197491	0.0211087	0	0	0	0	0	0	0	0	0	0	0.0160197	0	0	0	0	0	0	0	0	0.0874995	0	0	0	0	0	0	0.202811	0	0	0	0.028029	0	0	0	0	0	0	0	0	0	0	0
Gm38218	0	0.00927444	0	0.0234738	0.0277685	0.0642426	0	0	0.01979	0	0.0191457	0	0.00929119	0	0	0	0	0.052111	0.0464955	0	0	0	0	0	0	0	0	0	0	0	0	0	0	0	0	0	0	0	0	0	0	0	0	0	0	0	0	0	0
Acadl	126.347	146.232	184.475	168.63	103.949	175.61	177.491	111.907	142.386	191.826	78.4015	111.423	104.559	154.707	112.012	126.227	132.303	129.373	171.695	92.866	86.3401	128.307	119.792	184.955	141.422	121.247	121.434	91.2286	121.399	125.768	105.771	180.465	65.0339	107.047	99.4384	160.646	162.131	104.635	92.0099	103.538	141.273	102.119	132.273	76.3007	116.355	75.2857	89.6499	105.491	155.744
Gm15793	0	0	0	0	0	0	0	0	0.187465	0.18245	0	0	0	0	0	0	0	0.070519	0	0	0	0	0	0	0	0	0	0	0	0	0	0	0	0	0	0	0	0	0	0	0	0	0	0	0	0	0	0	0
Gm27934	0	0	0	0	0	0	0	0	0	0	0	0	0	0	0	0	0	0	0	0	0	0	0	0	0	0	0	0	0	0	0	0	0	0	0	1.32485	1.53112	0	0	0	0	0	0	0	0	0	0	0	0
Gm25832	0	0	0	0	0	0	0	0	0	0	0	0	0	0	0	0	0	0	0	0	0	0	0	0	0	0	0	0	0	0	0	0	0	0	0	0	0.371003	0	0	0	0	0	0	0	0	0	0	0	0
Myl1	0	0	0	0	0	0	0	0	0	0	0	0	0.042012	0	0	0	0	0	0	0	0	0	0	0	0	0	0	0	0	0	0	0	0	0	0	0	0	0	0	0	0	0	0	0	0.408439	0	0	0	0
Rpl31-ps14	0	0	0	0.0727968	0	0.22769	0	0.119121	0	0	0.118749	0	0.23051	0	0	0	0	0	0	0	0	0	0	0	0	0.119584	0.126099	0	0	0	0	0	0.151829	0	0.225693	0	0	0	0	0	0	0	0	0	0	0	0	0	0.156429
Lancl1	3.81988	3.16828	5.41205	5.35669	4.30671	3.46123	3.32419	4.199	5.17858	4.21977	4.47368	4.15619	5.34503	5.13277	2.81266	3.12459	3.38728	3.8452	3.20847	0.722603	4.10527	2.75584	5.15449	2.20569	5.01865	4.28119	4.66027	1.99755	2.8298	4.54676	2.43834	2.00616	2.34148	5.49482	2.87149	2.23775	0.955752	2.99013	4.08516	2.56736	3.61935	7.47299	5.2605	4.04733	2.55089	0.678534	4.43859	6.45858	5.88458
Cps1	216.937	206.291	145.631	208.219	247.045	198.194	109.148	136.956	172.477	239.858	145.174	267.431	151.482	173.04	81.271	208.03	271.176	171.053	132.393	324.311	379.567	346.979	399.18	171.865	234.064	213.458	251.429	318.051	253.032	316.171	91.4993	296.238	102.581	205.569	235.909	163.386	73.2702	264.476	301.691	319.604	314.581	187.202	214.922	277.164	240.513	272.756	150.248	214.652	287.572
Gm15668	0	0	0	0	0	0	0.0678405	0	0	0	0	0	0	0	0	0	0	0	0	0	0	0	0	0	0	0	0	0	0	0	0	0	0	0	0	0	0	0	0	0	0	0	0	0	0	0	0	0	0
Kif22-ps	0	0	0	0	0	0	0	0	0	0	0	0	0	0	0	0	0	0	0	0	0	0	0	0	0	0	0	0	0	0	0	0	0.144635	0	0	0	0	0	0	0	0	0	0	0	0	0	0	0	0
Erbb4	0.0869932	0.0915163	0.0979708	0.0779523	0.108901	0.146289	0.0856256	0.0583119	0.131438	0.0536053	0.0254318	0.188675	0.116365	0.0576641	0.0579735	0.0258502	0.192662	0.0367293	0.0441152	0	0.00977319	0	0	0	0.0618782	0	0.111881	0.231482	0.153719	0.45775	0	0.0108898	0.0789681	0.924031	0.0621455	0	0	0.0444903	0	0.0909275	0.123285	0.286603	0	0	0.0319963	0.00459652	0.0578562	0.2047	0.0574312
Gm37100	0	0	0	0	0	0	0	0	0	0	0	0	0	0	0	0	0	0	0	0	0	0	0	0	0	0	0.422752	0	0	0	0	0	0	0	0	0	0	0	0	0	0	0	0	0	0	0	0	0	0
Gm15670	0	0	0	0	0	0.0962715	0	0	0	0	0	0	0	0	0	0	0	0	0	0	0	0	0	0	0	0	0	0	0	0	0	0	0	0	0	0	0	0	0	0	0	0	0	0	0	0	0	0	0
Gm19335	0.022586	0	0	0	0	0	0	0	0	0	0	0	0	0	0	0	0	0	0	0	0	0	0	0	0	0	0	0	0	0	0	0	0	0	0	0	0	0	0	0	0	0	0	0.0339021	0	0	0	0	0
Gm37735	0.166182	0.0618604	0	0.0978562	0.185216	0.0306069	0.032714	0	0.0659995	0	0.191553	0.0904338	0.309861	0	0.0509433	0.0649013	0	0	0.077531	0	0	0	0.0715456	0	0.515127	0	0	0.950728	0	0	0	0	0	0	0	0	0	0	0	0.210266	0	0.0812413	0	0	0	0	2.42469	0	1.34578
Gm37769	0.0789033	0	0	0.0813087	0.0732836	0.0181652	0	0	0	0	0	0	0	0	0	0	0.0130492	0	0	0	0	0	0	0	1.10402	5.83877	0	0.104978	0.284471	0	0	0	0	0	0	0.0352325	1.09938	3.35153	0.0525988	2.3461	0	0	0.733339	0	2.19315	0	0	3.51174	0
Gm37061	0.0144096	0	0	0	0	0	0	0	0.014307	0	0	0	0	0	0	0	0	0	0	0	0	0	0	0	0	0	0	0	0	0	0	0	0	0	0	0	0	0	0	0	0	0	0.0167407	0	0	0	0	0	0.729327
Gm16076	0	0	0	0	0	0	0	0	0	0	0	0	0	0	0	0	0	0	0	0	0	0	0	0	0	0	0	0	0	0	0	0	0	0	0	0	0	0	0	1.23181	0	0	0	0	0	0	0	0	0
Gm8840	0	0	0	0	0	0	0	0.116652	0	0	0	0	0	0	0	0	0	0	0	0	0	0	0	0	0	0	0.246971	0	0	0	0	0	0	0	0	0.432465	0	0	0	0	0	0	0	0	0.146304	0	0	0	0
Gm28497	0	0	0	0	0	0	0	0	0	0	0	0	0	0	0	0	0	0	0	0	0	0	0	0	0	0	0.110154	0	0	0	0	0	0	0	0	0	0	0	0	0	0	0	0	0	0	0	0	0	0
Gm29114	0	0	0	0	0	0	0	0	0	0	0	0	0	0	0	0	0	0	0	0	0	0	0	0	0	0	0	0	0	0	0	0	0	0	0	0	0	0	0	0	0	0	0	0	0	0	0	0	0
Ikzf2	0.00804796	0.0187238	0.00297802	0.0189561	0.0149495	0.0444674	0.00396072	0.00775471	0.0159813	0.0103691	0.030922	0.00729928	0.0825334	0.027266	0	0	0.00266197	0.0330643	0.0312893	0	0	0	0.00288737	0	0	0	0	0.0669219	0	0	0.0444752	0.00386187	0.00494198	0	0	0	0	0	0.0429197	0	0	0	0	0	0	0	0	0	0.0203669
Gm28112	0	0	0	0	0	0	0	0	0	0	0	0	0.0232354	0	0	0	0	0	0	0	0	0	0	0	0	0	0	0	0	0	0	0	0	0	0	0	0	0	0	3.43724	0	0	0	0	0	0	0	0	0
Spag16	0	0	0	0	0	0	0	0	0	0	0	0	0	0	0	0	0	0	0	0	0	0	0	0	0	0	0	0	0	0	0	0	0	0	0	0	0	0	0	0	0	0	0	0	0	0	0	0	0
Gm28580	0.531028	0	0	0.312695	0.493207	0	1.04536	0	1.05449	0	0.510082	0	0.495073	0.899545	0	0	0.351289	0.396669	0.825823	0	1.82951	0	0	0.843228	0	0	0	0	0	0.563746	1.17384	1.01927	0.652173	0.83698	0	0	0	0	0	0.671895	0	0	1.23386	0.797085	0	0.645341	0	1.5126	0
Gm38272	0	0	0	0	0	0	0	0	0	0	0	0	0	0	0	0	0	0	0	0	0.0503115	0	0	0	0	0	0	0	0	0	0	0	0	0	0	0	0	0	0	0	0	0	0	0	0.0470612	0	0	0	0
Vwc2l	0	0	0	0	0	0.00559674	0	0	0	0	0	0	0	0	0	0	0	0	0	0	0	0	0	0	0	0	0	0	0	0	0	0	0	0	0	0	0	0	0	0	0	0	0	0	0	0	0	0	0
Bard1	0.0165155	0	0.0183338	0.0194502	0.038348	0.0228132	0.0325116	0.0397842	0.0409946	0	0.031728	0.0149791	0.0692874	0.0209825	0.0379712	0.0241875	0.0109254	0.0123368	0.0577886	0	0	0	0	0	0	0	0.0252688	0	0	0	0	0	0	0	0	0	0	0.0971333	0.27524	0	0	0.0605541	0	0	0	0	0.38866	0	0.28212
Gm8870	0	0	0	0.035506	0	0	0	0	0.119736	0.0388442	0.057919	0	0.0562147	0.102142	0.092421	0	0	0	0	0	0	0.109191	0	0	0	0.0583261	0.615037	0	0	0	0	0	0.148106	0	0	0.215396	0.124465	0	0	0	0	0	0	0	0	0	0	0.0858767	0
Abca12	0	0	0.00233547	0	0	0	0	0	0	0	0	0	0	0	0.0024185	0	0	0	0	0	0	0	0	0	0	0	0	0.0188938	0.00827453	0	0	0	0	0	0	0	0	0	0	0	0	0	0	0	0.0991566	0	0	0	0
Gm6947	0	0	0	0	0	0	0	0	0	0	0	0	0	0	0	0	0	0	0	0.577998	0	0	0	0	0	0	0	0	0	0	0	0	0	0	0	0	0	0	0	0	0	1.46443	0	0	0	0	0	0	0
Atic	0.708126	0.974869	1.23003	1.00626	0.597902	0.673659	1.03685	0.625933	0.412553	1.56836	0.247343	0.663483	0.474675	1.0211	0.551661	0.731381	1.01432	0.668849	0.855505	1.48492	0.544385	0.884916	3.01507	1.11051	1.15395	0.735925	0.829741	0.564503	0.943713	1.09346	1.68822	1.15139	0.186872	2.25067	0.512833	2.05921	1.76975	0.520115	1.45127	0.496117	1.18855	0.886909	1.20342	0.0263532	0.127304	0.590303	1.03292	1.9337	0.47393
Fn1	54.9488	38.6125	55.6181	49.6651	44.6948	65.2958	43.8545	36.5154	61.2402	60.3785	38.4336	50.6351	50.1209	53.9114	73.7533	46.6174	56.8427	43.1818	33.8361	57.1178	58.2882	82.2552	72.7123	76.4616	66.449	64.719	62.3994	60.4625	54.6637	49.2063	55.8614	43.3894	56.409	67.4139	56.8454	65.2512	52.8862	77.8115	69.7519	82.231	56.2626	67.1764	69.5711	60.9711	50.1471	56.2748	48.3601	57.4185	72.6717
Apol7d	0.223484	0.145583	0.181932	0.0789589	0.0207567	0.0205803	0.0659912	0.172272	0.221892	0.014397	0.0429337	0.0608082	0.145846	0	0.0342546	0.08728	0.133056	0.0166939	0.121642	0.194048	0	0	0	0.372617	0	0	0.0455909	0	0	0	0	0.300273	0	0.31702	0	0	0	0	0	0.0282768	0.0560344	0	0.2856	0.368999	0	0	0.0262963	0	0
Gm5829	0	0	0.0985291	0	0	0	0	0	0	0	0	0	0	0	0	0	0	0.29835	0	0	0	0	0	0	0	0	0	0	0	0	0	0	0	0	0.243054	0	0	0	0	0	0	0	0	0	0	0	0.156654	0	0
Gm5256	0	0.0991741	0.19717	0.062753	0.0494894	0.0981376	0	0.0513429	0	0.102979	0	0	0	0	0	0	0.0352491	0	0.0414324	0	0.0917885	0	0.0382338	0.423056	0.0917609	0.0515425	0	0	0.139714	0.169702	0.0588929	0.102276	0	0.0839843	0.194554	0	0.0549947	0.208923	0	0.0674194	0.0668004	0.586104	0.185713	0	0.32197	0.0647548	0	0.0758888	0.0674232
Gm37217	0	0	0	0	0	0	0	0	0	0	0	0	0	0	0	0	0	0	0	0	0	0	0	0	0	0	0	0	0	0	0	0	0	0	0	0	0	0	0	0	0	0	0	0	0	0	0	0	0
Gm8883	29.0208	21.1936	24.6642	16.321	31.3195	53.9802	22.3562	23.1713	25.5323	33.6597	29.9734	26.8987	25.5857	18.2361	51.1749	32.5094	33.421	24.3284	18.2506	22.9369	40.3537	47.0069	32.0079	37.4391	12.1416	19.8294	27.4052	27.173	35.3435	16.5151	26.9809	19.4991	46.1812	18.9274	25.6877	16.899	17.2452	38.3256	37.2768	25.6689	34.1771	39.8046	26.6694	32.9096	29.8675	25.7969	49.8118	19.5215	48.8467
Gm28818	0.213312	0.184331	0.214245	0.152524	0.183968	0.350777	0.104979	0.117451	0.15128	0.235573	0.160991	0.0414574	0.227278	0.167767	0.630554	0.11901	0.171349	0.0227629	0.177712	0.117597	0	0.400078	0	1.97184	0	1.51806	0	0.222988	0.0399509	0.566135	0	0.0584908	0	0.168105	0	0	0.487493	0	0	0.366289	0.152811	0	0	0.182963	0	0	0.0717126	0	0
Gm5528	0	0	0	0	0	0	0	0	0	0	0.093515	0	0	0	0	0	0	0.0727227	0	0	0	0	0.0698564	0	0	0.0941724	0	0	0	0	0	0	0	0	0	0.173887	0	0	0	0	0	0	0	0	0	0	0	0	0
Gm8885	0.390723	0.436333	0.636155	0.506169	0.508053	0.863545	0.230748	0.301189	0.310352	0.503415	0.67556	0.42525	0.437121	0.264749	0.479105	0.686673	0.620337	0.817219	0.729155	0.075391	0	0	0.056072	0	0.134572	0	0.0797079	0	0	0.165918	0	0	0.095972	0.123168	0	0	0	0	0	0	0.195933	0	0.0907859	0	0	0.189933	0	0.111295	0
Gm4319	0	0	0	0	0	0	0	0	0	0	0	0	0	0	0	0	0	0	0	0	0	0	0	0	0	0	0	0	0	0	0	0	0	0.215784	0	0	0	0	0	0	0	0	0	0	0	0	0	0	0
Mreg	11.0893	18.0882	5.98098	7.36121	6.17589	19.5383	5.86024	3.56831	8.61323	7.47333	3.00689	8.44326	5.0357	8.7686	3.3712	12.6449	6.56437	6.37311	9.67269	18.2388	12.547	15.7835	13.9321	16.7641	5.32032	11.835	18.5736	8.95577	17.2474	11.6205	2.75884	8.05062	1.38201	15.8015	13.372	8.9532	6.46168	15.2421	10.5566	2.32986	12.9531	3.50077	9.34149	9.3975	8.43146	7.35983	2.14261	8.59613	5.07422
Gm25360	0	3.87065	0	0.144069	0	2.70367	0.481632	0	0.24292	0	1.41007	0	0.456193	0	0.937517	0.716633	0	1.46207	0.190242	0	1.05365	0.443054	0.175555	0.194252	0.421331	0	0	0	0	0	0	0	0	0	0	0	0	0.319766	1.95717	0	0	0	0.568482	0	0	0	0	0	0
D230017M19Rik	0.236499	0.293451	0.16206	0.278524	0.122031	0.250053	0.155187	0.0844006	0.104362	0.169283	0.0841372	0.214498	0.155157	0.14096	0.248376	0.205251	0.260751	0.06543	0.143029	1.4704	0.377219	0.0713787	1.54614	1.66212	0.346937	3.64333	1.8405	0.565211	0.516759	0.530037	0.396928	0.0924698	0.333482	2.27797	0.687613	2.84738	0.614745	0.75557	0.969291	1.99491	0.560034	0.0321158	1.98436	0.0394434	0.44459	0	0.783301	0.0499002	1.03076
Gm24497	0	0	0	0.144069	0	0.225305	0	0	0.24292	0	0	0	0	0	0	0	0	0	0	0	0.210729	0	0	0	0	0	0	0	0	0	0	0	0	0	0	0	0	0	0	0	0	0	0	0	0	0	0	0	0
Gm25939	0	0.683055	0	0.144069	0	0.675916	0	0	0	0	0.235012	0	0.228096	0	0.56251	0.238878	0	0	0	0	0	1.32916	0	0	0	0	0	0	0	0	0	0	0	0	0	0	0	0.319766	0	0	0	0	0.284241	0	0	0	0	0	0
Pecr	419.465	515.802	465.443	522.173	499.584	436.891	525.069	494.414	420.487	467.39	317.408	460.094	295.395	513.966	379.605	515.064	525.162	445.339	496.627	324.955	325.897	439.863	347.254	386.145	342.387	333.176	363.527	373.141	471.406	367.654	308.532	371.918	323.602	310.504	328.699	173.428	332.236	255.42	396.587	325.509	399.035	255.764	437.4	253.368	317.719	292.566	281.638	306.695	345.03
Tmem169	0.122411	0.0427189	0.0113241	0.0180204	0.113693	0.0986357	0.0301217	0	0.0759621	0	0.0293957	0.0693898	0.0142654	0.0129601	0.0351799	0.0298793	0.0404891	0.0685794	0.0356937	0.13286	0	0	0	0	0	0	0	0	0	0	0	0	0.0187922	0	0	0.21864	0	0	0	0	1.34279	0	0	0	0	0	0	0	0
Xrcc5	4.90167	5.78703	9.56974	8.61594	6.18333	6.535	9.59522	8.03626	6.88247	9.22568	6.04352	6.10452	6.08736	10.2242	6.26555	7.14295	6.81185	6.9404	7.85033	8.78738	5.37182	2.74902	4.86889	2.36698	8.55138	6.9706	15.2231	9.95257	4.3161	10.4073	7.39865	9.67169	2.17885	5.16012	9.08213	8.0689	5.15338	3.84858	6.5839	14.2089	7.15389	9.14249	7.33074	9.63614	1.45881	11.3358	7.6614	2.13599	9.25717
March4	0	0	0	0	0	0	0	0	0	0	0	0	0	0	0	0	0	0	0	0	0	0	0	0	0	0	0	0.136554	0.0403677	0	0	0	0	0	0	0	0	0	0	0	0	0	0	0	0	0	0	0	0
Gm15843	0.0883374	0	0	0.104035	0.0820458	0.162697	0.0869487	0	0.0877083	0	0	0	0	0.0748204	0.0676997	0	0	0.0659866	0	0	0.152171	0.0799843	0.126771	0	0.152125	0	0	0	0	0.09378	0	0.0847786	0.21698	0.139233	0.16127	0	0	0.346362	0.117775	0.111771	0	0	0.102628	0	0	0	0	0	0
Smarcal1	1.24006	1.41973	1.40677	1.77747	1.43209	1.30723	1.34904	2.20108	1.91974	1.35595	1.68484	1.0433	1.6885	1.52018	1.20669	1.29039	1.44097	1.80994	1.75084	5.91096	1.03293	1.00461	2.62254	1.26308	0.526848	0.812829	1.43961	0.971456	1.29417	0.545636	2.51573	1.79297	1.61313	0.552921	1.57875	0.524575	3.50276	0.319877	2.16452	3.43736	2.38304	0.398831	2.97609	3.55126	2.61269	1.16991	4.46374	2.06821	0.258075
RP23-432C4.2	0.0364512	0.0339219	0	0	0	0	0	0	0	0	0	0	0.0679663	0	0	0	0	0.054457	0.0850301	0	0	0	0	0	0	0	0	0	0	0	0	0	0	0	0	0	0	0	0	0	0	0	0	0	0	0	0	0	0
Ankar	0	0	0	0	0	0	0	0	0	0	0	0	0.00949573	0	0	0	0	0	0	0	0	0	0	0	0	0	0.0311674	0	0	0.0865032	0	0	0	0	0	0	0	0	0	0.0128873	0	0	0	0	0	0	0	0	0
Rpl37a	25.7183	22.6075	21.0446	23.1457	20.9624	25.3622	16.7347	22.2903	32.1164	13.9632	37.9472	18.0956	37.7267	24.0568	24.1294	20.03	17.9123	23.4941	20.5905	13.9408	15.3004	17.6749	15.624	14.183	10.7584	17.4079	14.6038	11.5086	9.12452	9.14787	24.3593	10.4009	27.8002	18.6486	15.9128	23.3823	10.3986	25.2964	9.80945	23.9023	13.7942	21.4274	12.4751	14.3769	14.2185	12.2844	20.7464	19.5415	16.2713
Igfbp2	390.998	274.348	199.02	188.732	364.419	378.307	127.653	217.825	159.39	437.285	381.578	316.624	262.2	169.292	106.509	228.177	167.304	348.181	258.465	419.497	369.543	271.968	319.643	152.365	110.973	176.381	196.7	222.739	298.926	368.728	165.07	275.862	163.908	207.763	156.721	124.86	153.726	553.017	368.591	346.501	419.793	338.687	307.957	497.84	307.073	410.721	165.642	196.024	186.643
Igfbp5	0.202297	1.06439	1.28984	0.600191	0.628704	0.745166	1.00324	0.149942	0.293558	2.74176	0.911795	0.303444	1.5233	2.00997	2.09894	0.38743	1.19927	1.22633	0.21175	0	0.247956	1.95144	0.669951	0.59304	0.515861	0.361261	1.03172	0.0103518	0.387622	0.0413	0.318184	0.515235	0.00955565	0.147161	1.88919	0.111177	0.0481822	0.162705	0.840253	0.541454	0	0.038037	0	0.759128	0.310294	0.718621	0.173947	0	0.118142
1700027A15Rik	0	0	0	0	0	0	0	0	0	0	0	0	0	0	0	0	0	0	0	0	0	0	0	0	0	0	0	0	0	0.035537	0	0	0	0	0	0	0	0	0	0	0	0	0	0	0	0	0	0	0
Gm29185	0	0	0	0	0	0	0	0	0	0	0	0	0	0	0	0	0	0	0	0	0	0	0	0	0	0	0	0	0	0.672999	0	0	0	0	0	0	0	0	0	0	0	0	0	0	0	0	0	0	0
Pinc	0	0	0	0	0	0	0	0	0	0	0	0	0.0168405	0	0	0	0	0	0	0	0	0	0	0	0	0	0	0	0	0	0	0	0	0	0	0	0	0	0	0	0	0	0	0	0	0	0	0	0
Gm9553	0	0	0	0	0	0	0	0	0	0	0	0	0	0	0	0	0	0	0	0	0	0	0	0	0	0	0	0	0	0	0	0.765475	0	0	0	0	0	0	0	0	0	0	0	0	0	0	0	0	0
C530043A13Rik	0	0	0	0.00693128	0	0.0108396	0	0	0.0350612	0	0	0	0	0	0	0	0	0	0.0183054	0	0	0	0	0	0	0	0	0	0	0	0	0	0	0	0	0	0	0	0	0.104254	0	0	0	0	0	0	0	0	0
Gm29186	0	0	0	0	0	0	0	0	0	0	0	0	0	0	0	0	0	0	0	0	0	0	0	0	0	0	0	0	0	0	0	0	0	0	0	0	0	0	0	0	0	0	0	0	0	0	0	0	0
6030407O03Rik	0.0191362	0.0534249	0.198269	0.247902	0.0355465	0.105733	0.263694	0.0553166	0.265998	0.406814	0.0367627	0.034712	0.142724	0.372785	0.117324	0	0.0759544	0.0428832	0.0297594	0	0	0	0	0	0.11534	0	0	0.01273	0	0	0	0	0	0	0	0	0	0	0	0	0	2.85329	0	0	0	0	0	0	0
Gm29183	0	0	0	0	0	0	0	0	0	0	0	0	0	0	0	0	0	0	0	0	0	0	0	0	0	0	0.0603359	0	0	0	0	0	0	0	0	0	0	0	0	0	0	0	0	0	0	0	0	0	0
Mir6351	0	0	0	0	0	0	0	0	0	0	0	0	0	0	0	0	0	0	0	0	0	0	0	0	0	0	0	0	0	0	0	0	0	0	0	0	0	0	0	0	0	0	0	0	0	0	0	0	0
Tns1	1.77173	1.59446	1.43865	1.68953	1.62115	2.01862	1.29857	1.54686	2.23729	1.66974	2.33268	2.07548	4.00016	1.74538	1.70901	1.40781	1.63932	1.33218	1.39807	4.09725	4.58555	2.66661	3.33844	3.80754	3.97848	2.36884	2.37582	5.0154	2.78197	1.73525	1.89369	2.2662	4.11525	2.33706	4.0338	6.1674	3.82589	5.57345	4.05886	4.36896	1.65762	2.83601	1.57004	1.8664	2.69845	4.27433	4.94562	3.35474	4.93059
Rufy4	0.120388	0.0186723	0.0296983	0.14178	0.0186356	0.203249	0	0.0193335	0.0398434	0.129258	0	0	0.355415	0.0169944	0.0615082	0.0587707	0.159279	0.104916	0.171618	0	0	0	0	0	0	0	0	0	0	0.127805	0	0	0.024642	0	0	0	0	0.0262238	0	0.0761616	0	0.269746	0	0	0	0	0	0	0
Cxcr2	0.122652	0.0570707	0.0567318	0.0451397	0.0569583	0.0564742	0.030181	0.0738644	0.0152223	0.00987671	0	0.0417158	0.100054	0	0.105747	0.014969	0.314408	0.0229048	0	0	0	0	0	0	0	0	0	1.42786	0	0	0	0	0	0	0	0	0	0	0	0	0	0	0	0	0	0	0	0	0
Cxcr1	0.0313417	0	0	0	0	0.0288621	0	0	0	0	0	0	0	0	0.144117	0.0612014	0	0	0	0	0	0	0	0	0	0	0	0	0	0	0	0	0	0	0	0	0	0	0	0	0	0	0	0	0	0	0	0	0
Mir1928	0	0	0	0	0	0	0	0	0	0	0	0	0	0	0	0	0	0	0	2.69157	0	0	0	0	0	0	0	0	0	0	0	0	0	0	0	0	0	0	0	0	0	0	0	0	0	0	0	0	0
Arpc2	69.3947	60.6862	73.3011	77.0833	60.6948	59.2476	72.3535	59.3799	76.5002	74.9422	43.0546	66.1288	52.4168	76.5512	51.4737	58.1037	74.098	59.7865	67.2211	85.6438	60.265	67.8069	61.174	97.2537	105.194	88.56	83.7953	80.4765	98.602	106.637	62.2177	109.947	33.3677	58.5828	52.3286	52.3047	63.7457	55.878	65.5211	70.2948	91.6076	81.2724	83.7716	110.339	60.3625	66.7904	61.6391	89.8305	65.4126
Gpbar1	0	0	0.0321709	0	0	0	0	0	0	0	0.167022	0	0	0.110456	0.0333145	0.0424424	0	0.0324715	0.0338011	0	0	0	0	0	0	0	0	0	0	0	0	0	0	0	0	0	0	0	0	0	0	0	0	0	0	0	0	0	0
Aamp	38.9331	37.6777	50.5254	50.0768	44.8582	39.524	49.1749	47.3195	49.0275	44.2509	39.0589	39.4662	36.3221	48.2903	38.5266	38.9361	42.0076	44.8097	42.3467	36.127	42.1465	39.7299	40.8036	45.5997	47.3118	42.5622	44.812	46.549	39.597	48.3615	72.007	51.4752	69.3575	24.4946	13.495	27.8541	38.9274	44.7379	44.9708	48.4231	44.0142	51.7779	51.8879	56.0458	61.3239	63.5398	60.0263	46.9615	55.4538
Pnkd	10.5669	18.318	6.88406	7.38523	7.68073	13.0551	4.25191	6.41611	7.80206	4.32806	6.78581	9.03189	8.87793	7.84323	7.97931	17.8669	4.61018	10.7591	15.3612	20.9992	10.7869	15.5373	16.3031	6.7932	11.0149	13.5978	13.5717	8.77982	6.79762	6.01117	10.492	6.10989	3.05569	20.2662	22.9401	23.3922	20.0816	11.6661	21.6534	7.98725	18.012	14.074	11.4583	9.3859	5.21327	6.96098	6.99256	10.0359	8.35765
Gm37503	0.146491	0.272651	0.433651	0.431304	0.816343	0.269802	1.1535	0.141153	0.872683	0.377482	0.281425	0.132863	0.682859	0.744451	0.898135	0	0.581444	0.656556	0.455627	0	1.8926	0.132639	0	2.44245	0.630676	0	2.0919	0	0	0.466548	1.13337	0.702944	0	0	1.06974	0	0.151192	0	0.781232	0	0	0	0	0	0	0	0	0	1.11217
Tmbim1	4.89491	4.9881	6.79162	5.70603	4.86171	5.84022	5.34844	4.4889	6.15019	6.51121	3.27284	5.42388	4.56692	5.47785	4.43597	4.96659	5.37487	5.32193	5.70633	3.05212	2.08893	2.44331	2.34418	5.15835	5.3622	3.21372	5.09449	4.56758	5.14935	5.70203	1.24441	6.0227	1.55957	6.08597	3.74701	2.9934	5.17393	4.66544	5.25633	1.32182	6.07636	5.52674	3.22077	3.75679	4.75557	2.72757	0.847002	3.24387	5.23619
Gm37931	0	0	0	0	0	0	0	0	0	0	0.015662	0	0	0	0	0	0	0.0243593	0.0126784	0	0	0	0	0	0	0.0315441	0	0	0	0	0	0	0	0	0	0	1.07702	0	0.0217387	0	0	0.0199276	0	0	0	3.86394	0	0	0.0412632
Catip	0.0845418	0.0393377	0	0.0497823	0.0981507	0.0389266	0	0	0	0	0.121811	0.0383386	0.0788176	0	0.0161977	0	0.0139817	0	0.0164343	0	0	0	0	0	0.218383	0	0	0.998257	0	0.605816	0	0	0	0	0	0	0.0436276	0	0.507218	0.0534842	0	0	0	0	0	0	0	0	0
Slc11a1	1.07209	0.892059	0.746747	2.46578	0.93716	2.5669	0.595898	0.911492	2.179	1.15379	1.47807	1.76168	1.66975	1.20716	0.83129	0.64036	1.66874	0.791412	0.617863	0.304209	2.56378	1.93001	0.0724017	5.07712	3.9857	1.40305	2.04556	3.25549	0	2.45035	0	1.37993	2.15314	0.934345	0.506576	0.0225279	0.0260353	0.115392	1.51344	0.0319173	1.02779	0	2.40312	0.0189321	1.47852	1.90066	0.148409	2.96396	1.21293
Ctdsp1	14.1285	12.0785	16.1508	18.4053	14.9187	16.0956	13.1476	16.4904	20.6521	12.6683	17.2063	11.9624	18.3334	15.9792	12.0201	12.8502	14.7799	14.459	14.5715	12.4812	14.1729	11.6249	11.3446	20.2425	17.2462	14.0326	16.3269	13.2962	14.4433	15.1924	20.7278	16.976	24.3921	8.77046	15.7369	18.5507	15.9128	17.2747	12.5391	15.4467	17.2378	18.2267	18.0587	24.4892	12.7548	15.5857	16.5584	22.0983	22.063
Mir26b	1.09954	0	0	1.29493	0	0.506275	0	0	0	0	0	0	0	0	0	0	0	0	0	0	0.47352	0	0.394483	0	1.89351	0.531797	0	0	0	0	0	0	2.70077	0	0	0	0	4.31119	0.732979	2.78244	0	0	0.638706	0.825217	0	0	0	0	0.695649
Vil1	0.0131598	0	0.496696	0.294467	0	0.0121187	0.207247	0.44381	0.561842	0.0169553	0.733162	0	0.269913	0.813669	0.605122	0	0.0174111	1.02234	0.266049	0	0	0	0	0	0	0	0	1.08554	0	0.0139706	0.421803	1.64185	5.94762	0	0	0	0.0407466	0	0	0	0.164979	0	0	0	0	0	0	0	2.11477
Usp37	0.227727	0.262944	0.2528	0.283093	0.148839	0.310682	0.19094	0.146286	0.32241	0.163005	0.170135	0.29069	0.322394	0.167878	0.184221	0.267635	0.287346	0.19216	0.232819	1.20023	0.908069	1.01569	1.02279	0.75001	0.279601	0	0.683944	0.838813	0.304084	0.291005	0.293646	0.57876	0	0.358932	0.0307958	0.188308	0.678994	0.83778	0.93334	0.533587	0.42295	0.396866	0.460541	0.487415	0.377135	0.661124	0.788983	0	0.645677
Gm37733	0	0.0146819	0	0	0.014653	0	0	0	0.0156643	0	0.0606174	0	0.0294169	0	0	0	0	0	0	0.380519	0	0	0	0	0.0950912	0	0.0160923	0	0.0827342	0	0	0	0.0193758	0	0	0	0	0	0.0210342	0.0998089	0	0	0	0	0	0	0	0	0
Cnot9	3.30997	2.43241	3.83259	3.81184	3.01751	3.92541	2.88526	2.34201	3.51681	3.39125	2.81572	3.00206	3.78046	3.11385	2.58349	3.01706	2.79562	2.91955	3.51396	5.93891	2.91402	4.99866	1.15685	5.03292	3.97534	0.909726	1.70678	4.03004	5.38027	4.60309	0.026999	4.63014	0.165004	4.11971	2.58656	3.4032	1.76483	3.12879	2.8823	8.0515	5.61952	9.64317	2.99404	3.66667	3.07017	1.98899	1.59524	8.68026	1.97822
Plcd4	0	0	0	0.0117177	0.00616071	0.0183251	0	0	0.0131718	0	0	0.00601608	0.00618402	0	0	0.00647631	0.013164	0.0148645	0	0.0639941	0	0	0	0	0	0	0.00676584	0	0.130443	0	0	0	0	0	0	0	0	0	0.0442181	0	0.108104	0	0	0	0.120242	0	0	0	0.0167864
Zfp142	0.144039	0.0306387	0.0426395	0.121168	0.0305784	0.121274	0.0526593	0.142756	0.130755	0.119303	0.0909208	0.123175	0.149634	0.149885	0.0946186	0.0321449	0.125233	0.0276673	0.0736004	0.40101	0.0921603	0.0335364	0.00590595	0.0326746	0.379161	0.278661	0.205689	0	0	0.0786414	0.44576	0.0236977	0.0202171	0.460542	0.0525921	0	0	0.505599	0.510278	0.557161	0.0980268	0.593508	0.349024	0	0	0.0200053	0	0	0.0937334
Bcs1l	10.233	10.8323	12.0223	12.0262	11.3654	9.89453	9.46356	11.9759	11.0067	11.2891	10.0955	10.4605	10.514	10.2381	12.2046	12.1765	10.1682	11.2428	11.8358	4.77165	16.0116	18.4535	11.0444	26.6248	6.88364	6.88765	13.482	8.40983	3.94084	6.31436	10.6503	7.61104	1.1782	2.4529	16.6965	21.2853	9.8793	7.07715	6.50887	15.7797	4.43656	3.85614	17.3124	0.575995	8.01243	18.3946	23.7552	7.83351	15.9425
Rnf25	8.82759	7.19813	10.2276	9.63921	7.99986	9.3525	8.20375	9.90982	13.1896	8.93051	13.2542	8.06468	13.044	13.3748	11.5436	7.76117	8.13587	11.0274	10.0795	20.0924	7.2157	6.88705	13.2987	8.3016	4.87052	18.0935	10.4029	4.78913	2.16294	11.5779	18.8741	10.3637	12.894	2.83675	10.6787	21.6988	9.64165	12.4615	7.19872	8.67518	10.0998	11.103	22.3781	22.0947	4.63492	5.46809	10.7148	3.57032	3.55161
Stk36	0.0508177	0.0270237	0.107453	0.0427484	0.0337131	0.0668531	0.0428732	0.048966	0.00720797	0.018707	0.132493	0.151439	0.128594	0.0799347	0.0500727	0.0496162	0.062432	0.130149	0.124188	0.441243	0	0	0.046882	0	0	0.449429	0	0.0289761	0	0	0	0.0209016	0	0.0228846	0	0	0	0	0	0.110225	0	0	0	0	0	0.0529346	0	0	0
Ttll4	0.725667	0.350861	0.570045	0.673188	0.485719	0.679454	0.542677	0.375003	0.837227	0.467481	0.412774	0.864065	0.903303	0.583725	0.447392	0.344359	0.616821	0.430015	0.406643	0	0.586612	0.983737	0.613781	1.09114	0.750498	0.356854	0.0206755	0.0916929	0.409246	0.899489	0.161305	0.603055	0.34852	0	0.98434	0.73133	0.0418412	1.43058	0.232414	0.00512942	0.823336	0.985982	0.791248	0.748473	0.0587908	0.0246335	2.21335	0	1.23113
Cyp27a1	272.835	243.636	494.644	438.198	291.172	231.148	331.179	410.616	418.625	273.168	221.482	307.723	316.212	373.378	202.881	239.634	279.402	396.474	306.96	341.127	365.559	228.304	285.407	542.427	550.117	523.649	493.368	384.755	247.117	269.759	506.223	536.461	426.143	123.853	147.225	211.756	422.088	301.497	255.836	150.66	436.993	453.195	480.765	340.904	327.51	320.068	565.52	517.122	416.551
Prkag3	0.139608	0	0.0187853	0.0149469	0	0.0350625	0.0124921	0.0366874	0.0252024	0.0163521	0.036573	0.0690657	0.0828259	0	0	0.0123915	0	0.066363	0.00986861	0	0	0	0	0	0	0	0	0	0	0	0	0	0.015587	0	0	0	0	0	0	0	0	0	0	0	0	0	0.32854	0	0.385422
Wnt6	0	0.0396787	0	0	0	0	0	0.0205418	0	0.041201	0.0204777	0.0193354	0.0596256	0.162509	0	0.0208146	0	0.0477741	0.0331535	0	0	0	0	0	0	0	0	0	0	0	0	0	0	0	0	0	0	0	0	0	0	0	0	0	0	0	0	0	0
Gm29539	0	0	0	0	0	0	0	0	0	0	0	0	0	0	0	0	0	0	0	0	0	0	0	0	0	0	0	0	0	0	0	0	0	0	0	0	0	0	0	0	0	0	0	0	0	0	0	0	0
Wnt10a	0.0189346	0	0.0140128	0.100346	0	0.0523096	0.0372738	0	0	0	0.0727507	0.0171731	0.0529575	0.0481118	0	0	0	0.0141438	0	0	0	0	0	0	0	0	0.17382	0	0	0	0	0	0	0	0	0	0	0	0.0252444	0	0	0	0	0	0	0	0	0	0
Fev	0.0288995	0	0	0.0170174	0	0.0266131	0	0	0	0	0	0	0	0	0	0.0564324	0.0191178	0	0	0	0	0	0	0	0	0	0	0	0	0	0	0	0	0	0	0	0	0	0	0	0	0	0	0	0	0	0	0	0
Ccdc108	0	0	0	0	0	0	0	0	0	0	0	0	0	0	0	0	0	0	0	0.0576741	0	0	0	0	0	0	0.237808	0	0	0	0	0	0	0	0.12005	0	0	0	0	0	0	0	0	0	0	0	0	0	0
Ihh	1.77846	0.513636	5.74126	3.70146	1.65179	0.564742	5.14586	3.13185	4.04914	0.434575	4.37385	0.417158	2.75863	3.67491	1.95045	1.43703	0.750523	2.08434	2.57501	0.488112	1.03	0.652444	0	1.66764	8.67316	4.47875	3.65935	1.24428	0	2.37631	4.21936	5.23814	1.41219	0.0724943	5.73784	0	0.0158236	0.46087	0.776746	0	1.46075	6.23967	4.31043	1.26571	1.33402	0.0186319	8.0458	0.414874	7.11968
Gm37744	0	0	0	0	0	0	0	0	0	0	0	0	0	0	0	0	0	0	0	0	0	0	0	0	0	0	0	0	0	0	0	0	0	0	0	0	0	0	0	0	0	0	0	0	0	0	0	0	0
Nhej1	6.64593	6.37926	5.19684	7.18695	4.96913	4.34952	5.10151	12.2839	10.0016	2.47727	8.7526	4.47337	13.2492	6.23084	5.50971	5.22368	4.1476	8.58623	9.52282	1.8953	2.01606	5.60119	0.29992	9.32529	12.4526	25.2294	20.763	2.16883	3.67149	5.67981	10.1635	7.58161	13.8601	5.73159	0	5.67388	4.91794	7.04714	9.08357	5.97614	8.4889	17.0623	13.1597	0.564661	6.16258	7.16225	10.0332	20.6569	1.63957
Slc23a3	0	0.0602047	0.0478778	0	0.0200287	0.0198585	0.106128	0.0207788	0.149877	0.0833527	0.041428	0	0.0201045	0.0182649	0.165266	0	0.0570622	0.080542	0	0	0	0.292882	0	0.975919	0	0	0.197964	0	0	0	0	0	0	0	0	0	0	0	2.87509	0	0.162207	0	0	0.0323689	0	0	0	0	0
Cnppd1	8.95633	8.03387	13.6862	14.7133	11.461	9.44672	10.9704	14.5431	14.788	9.46133	14.1871	8.4917	14.45	10.1847	8.53541	6.95517	10.0174	10.853	9.07922	4.98442	12.1355	7.45617	6.49794	9.0928	12.0176	11.6637	13.4157	12.1147	8.59988	9.50814	20.3663	18.5042	17.2632	9.31951	7.55469	11.5534	4.73316	14.4586	6.98769	10.3878	7.49583	10.2671	14.548	11.8752	11.3749	18.5739	16.5689	20.8935	15.5512
Fam134a	62.967	48.8096	77.7009	80.9091	67.9616	56.4355	73.4338	89.2297	90.2736	61.7142	68.0268	56.643	55.7836	77.6686	61.7863	60.1698	67.352	74.5511	64.4214	58.4782	42.0879	37.9098	30.4563	85.0539	51.8964	67.3896	57.9963	50.9886	57.9144	66.6148	73.6245	73.1114	67.5912	35.2185	31.4337	18.8974	38.758	46.1068	43.149	53.015	49.7934	71.2622	44.8404	71.8976	62.1792	74.6469	89.3631	70.7488	62.6989
Zfand2b	30.9866	32.1987	38.975	41.7727	38.6995	27.8794	34.6007	52.1935	42.7843	26.9103	42.3287	30.9264	36.9774	30.7795	35.0249	28.1169	30.1633	45.5051	33.5474	31.116	30.4368	16.1415	26.1701	59.6522	59.8562	45.1772	26.5495	31.2094	17.1831	38.999	50.7455	33.4587	98.2647	21.7804	19.3541	18.0403	28.1434	32.8469	28.0927	18.5188	30.0854	32.843	36.704	20.2672	31.9974	34.965	39.7498	52.6576	39.5091
Abcb6	1.29245	1.27641	1.88698	1.89488	1.60053	1.174	1.85195	1.9231	1.99034	1.78983	1.53706	1.47524	1.81971	1.56384	2.02144	1.13313	1.40754	1.3398	1.23741	1.38263	0.507375	0.700551	1.38162	1.52876	1.67308	1.31824	1.11204	1.05279	0.852979	0.774713	0.825996	0.87755	0.777455	1.20563	1.63722	0.172742	0.780397	0.632011	1.06672	0.767591	0.826678	1.50438	0.929518	1.02939	1.7638	1.52793	1.98631	1.3649	0.945638
Atg9a	1.39494	2.33213	3.76327	3.56739	3.14858	1.21736	3.82367	4.14955	2.20635	3.53706	0.444042	1.81685	0.665367	2.39046	1.39846	2.09045	2.59132	3.04118	2.6486	1.83872	2.54265	1.22632	1.4432	2.04119	2.33937	0.572683	4.07	3.4097	0.808072	3.35782	2.4471	3.74381	0.537856	1.99411	0.903164	7.70632	1.69919	1.80194	3.11408	1.39556	2.1758	1.87336	0.763188	1.44864	1.64657	2.18802	1.82268	0	1.92927
Ankzf1	1.77216	1.69993	1.93028	2.18339	1.70503	2.38516	2.01265	2.4344	2.31898	1.86175	1.58004	2.01119	2.7875	1.92435	1.68549	1.10027	1.87573	1.79219	1.73837	3.03365	5.58887	1.25898	2.95402	4.04789	0.884247	4.32512	1.49244	4.05661	2.43057	2.51811	2.45087	4.29988	1.65187	1.77618	2.0739	7.46679	0.459605	3.57519	3.78036	2.18477	2.82552	1.4106	5.30019	4.62439	1.09828	1.88858	1.32599	1.61791	4.03631
Glb1l	0.189929	0.184115	0.199127	0.205039	0.147002	0.291504	0.233679	0.251637	0.251435	0.275297	0.288859	0.172261	0.501696	0.341842	0.188011	0.123626	0.261757	0.141874	0.178451	0.587884	0	0	0.891512	0	0.313448	0.01531	0	1.92679	0	1.13417	0.883413	0.440504	0	0	0	0	0	0.010343	0.0105509	1.39181	0	0	0.156296	1.10471	0.0382547	0	0.130364	0	0.28038
Stk16	29.023	25.9984	27.6869	28.851	26.6677	25.4123	24.3621	32.7094	31.5788	27.9987	21.1024	25.7227	25.0425	24.3279	28.8614	27.5996	21.8406	28.4015	29.9585	25.5854	31.109	17.1288	22.7177	29.4977	33.8248	31.1957	25.9216	24.6945	21.6691	22.9491	35.9188	22.4339	9.69224	14.2483	17.1644	14.6499	28.5987	21.2101	20.6574	17.916	23.1716	21.4014	23.8165	27.2314	27.4993	21.9844	25.5942	46.5793	31.1618
Tuba4a	67.9808	118.114	80.8947	103.013	80.4249	108.008	63.0594	100.75	93.723	59.3544	70.2719	68.3904	71.9475	108.858	49.6797	127.779	57.7174	119.868	150.421	122.826	98.9429	102.321	89.8118	80.0787	108.067	139.614	123.999	78.359	49.6275	60.0516	83.914	74.6212	44.3809	91.3862	76.9214	78.7298	113.389	61.2403	107.587	82.0202	137.888	126.771	174.136	97.3783	94.9872	81.019	127.532	106.962	99.0243
A630095N17Rik	0.0416122	0.154899	0.123183	0	0	0.11496	0.122874	0.0400959	0.123947	0.026807	0.0399708	0	0	0.0352449	0	0	0.0275276	0	0.129426	0	0	0	0.298585	0	0	0	0	0	0	0	0	0.27955	0	0	0	0	0.858955	0	0	0	0	0	0	0	0	0	0	0	0
Dnajb2	8.7874	15.2806	12.9089	19.4738	9.1728	11.1103	12.7303	16.3728	16.9692	9.6923	11.0713	12.2591	11.5453	15.3793	9.34732	11.6077	11.3206	16.8003	18.5059	13.5177	17.7991	11.5712	12.5002	24.5368	20.1517	14.4364	12.609	13.0594	5.52232	11.372	10.6118	13.5631	7.68549	6.17108	10.7418	18.74	20.6702	15.4952	8.70984	2.0734	10.713	8.96543	22.4877	9.24461	21.3321	13.3521	17.9489	20.9265	19.7611
Ptprn	0.05499	0	0.0244178	0.0129523	0.0306441	0.0303836	0	0.105973	0.032759	0.0425101	0.0633851	0.00997489	0.0410133	0.00931513	0.0927146	0.0644278	0.0582037	0.0410766	0.059862	0	0	0	0	0	0	0	0	0	0	0	0	0	0	0	0	0	0	0	0	0	0	0	0	0	0	0	0	0	0
Resp18	0	0	0	0	0	0	0	0	0	0	0	0	0	0	0	0	0	0	0	0	0	0	0	0	0	0	0	0	0	0.432642	0	0	0	0	0	0	0	0	0	0.51564	0	0	0	0	0	0	0	0	0
Gm28902	0	0	0	0	0	0	0	0	0	0	0	0	0	0	0	0	0	0	0	0	0	0	0	0	0	0	0	0	0	0.922969	0	0	0	0	0	0	0	0	0	1.92506	0	0	0	0	0	0	0	0	0
Dnpep	15.6676	25.7541	28.9071	29.2623	20.5526	16.0334	25.1374	36.545	29.9438	25.5138	19.8115	19.3684	19.1371	27.6848	20.8917	24.85	22.3076	27.753	23.569	37.9991	20.7205	11.6014	21.7885	40.8131	30.9401	28.066	17.2146	18.0837	16.2982	14.817	28.2751	15.8102	11.5345	12.3816	13.0285	4.65104	37.615	9.14206	14.9185	9.27776	19.4642	25.4736	30.8095	25.2673	28.138	23.3304	30.8837	19.971	30.799
Des	0.933614	1.17003	1.05944	1.59063	0.79775	0.939993	0.379827	1.16348	1.1618	1.57979	3.22844	1.08386	3.29591	1.70803	1.26882	0.996617	1.31757	1.03214	1.30671	1.27301	2.63754	1.26236	2.84934	0.484283	0.568079	0.710432	2.33629	1.71415	1.50142	2.80161	0.935572	0.955735	0.0305761	0	0.113628	0.28904	0	0	0.730246	0.645764	0	0.0304276	2.27052	0	0.0752177	4.28119	0.541947	0.141832	1.19709
Speg	0.0220064	0.0477851	0.00814309	0.0107987	0.0238455	0.0405306	0.0108302	0.0388749	0.0473408	0.00472557	0.0951224	0.0598775	0.10942	0.0310651	0.019676	0.00716202	0.0266893	0.0191781	0.0171115	0	0.217973	0.441681	0.010527	0.00582404	0	0.0141913	0.0037411	0.00975954	0	0	0	0.0633593	0.0225223	0.00578088	0.120525	0.0131019	0.00378544	0	0.0733497	0.00464067	0	0.0986169	0.00426105	0.00550533	0.0797836	0.0713162	0.00863129	0.0104473	0
Gm15178	0	0	0	0	0	0	0	0	0	0	0	0	0	0	0	0	0	0	0	0	0	0	0	0	0	0	0	0	0	0	0	0	0	0	0	0	0	0	0	0	0	0	0	0	0	0	0	0	0
Gmppa	12.0972	21.1901	16.7359	13.569	15.748	18.543	16.5163	22.9369	16.6412	15.7497	20.1102	16.8825	18.5726	13.5679	17.0468	17.774	13.7207	17.2567	15.6724	21.3654	14.0662	16.5537	23.0167	19.7051	7.92983	18.0622	19.7229	11.7078	21.6153	5.40631	23.0534	9.0632	13.8506	20.5125	14.3196	29.9362	15.9895	4.10568	23.6986	14.8619	14.2852	10.4925	17.069	15.1123	19.3354	17.5942	20.1117	25.3157	8.49302
Asic4	0	0	0	0	0	0	0	0	0	0	0	0	0	0	0	0	0	0	0	0	0	0	0	0	0	0	0	0	0	0	0	0	0	0	0	0	0	0	0	0	0	0	0	0	0	0	0	0	0
Chpf	0.715015	0.992462	2.00901	1.68414	0.686602	0.915128	1.62226	2.37049	1.74473	0.866589	1.57152	0.780398	2.0563	2.01185	1.356	0.662613	0.817731	2.60716	2.49717	2.60729	0.417523	0.0768107	1.20872	0.471473	0.417398	0.832312	0	1.05611	0.524308	0.720472	3.37541	1.11654	5.28369	0	0.132747	0.0216457	1.52596	0.649399	0.306992	2.94407	0.62291	0	0	0	1.25952	4.27103	1.78247	0	0
Obsl1	0.0331148	0.0513616	0.0612679	0.0812483	0.0358823	0.0559073	0.0380266	0.0584983	0.109596	0.074665	0.196153	0.130148	0.246981	0.172961	0.0845946	0.0377205	0.0839742	0.0371043	0.0514981	0.708179	0.0190146	0.0249862	0	0	0	0	0.0112591	0	0.332842	0	0.195201	0.00529678	0	0	0	0.916773	0	0	0.00735836	0.54469	0	0	0	0	0	0	0	0	0
Tmem198	0	0	0.0276228	0.0109893	0	0.0171858	0	0.0359646	0.111177	0.0360674	0.0179262	0.0507787	0.0521962	0.0158067	0.0572095	0.0182211	0	0.111524	0.0725563	0.0540142	0	0	0	0	0	0	0	0	0	0	0	0.125373	0	0	0	0	0	0	0	0	0	0	0	0	0	0	0	0	0
Inha	0.126727	0.0294833	0.0234466	0.0373114	0.235402	0.379277	0	0	0.188736	0.0816386	0.213024	0.0287344	1.03378	0	0.0242801	0.0927979	0.0209583	0.0709971	0.0492694	0	0.191013	0	0	0	0	0	0	0	0	0	0	0	0	0	0	0	0	0	0	0	1.1121	0	0	0	0.114861	0	0	0	0
Stk11ip	0.716051	0.711799	0.722627	1.09245	0.778414	1.13896	0.98511	1.18391	1.41382	1.02217	1.23493	0.922499	2.04822	1.11648	0.798203	0.548175	1.13577	1.22779	0.911094	2.96738	0	1.80504	0	0.0129208	0.644579	2.3298	0.107896	1.41819	0.27736	0.561488	2.23036	0.99176	0.85942	0.115425	2.03513	0.799341	1.47807	0.510467	1.01976	0.586841	1.1527	1.03425	1.02095	0.0610686	1.10135	0.0494428	1.47445	0.162243	0
Slc4a3	0.092385	0.0151719	0.0160873	0.0352005	0.0656157	0.055049	0.0374428	0.0523639	0.102518	0.0420108	0.438484	0.034502	0.977825	0.03222	0.0291536	0	0.0683051	0.0284159	0.0380307	0	0	0	0	0	0	0.178729	0	0	0	0	0	0	0.847621	0.0942198	0	0	0	0.0284104	0	0.281916	0	0	0	0.138672	0.0328372	0.270775	0	0	0
Gm5257	0	0	0	0	0.0549395	0	0	0	0	0	0	0	0	0	0	0	0	0	0	0	0	0	0	0	0	0	0	0	0	0	0	0	0	0.0932332	0	0	0	0	0	0	0	0	0	0	0	0	0	0	0
Gm17751	0	0	0	0	0	0	0	0	0	0	0	0	0	0	0	0	0	0	0	0.0412101	0	0	0	0	0	0	0	0.113662	0	0	0	0	0	0	0	0	0	0	0	0.0270232	0	0	0	0	0	0	0	0	0
Gm816	0	0	0	0	0	0	0	0	0	0	0	0	0	0	0	0	0	0	0	0.881117	1.68798	0	0.0136527	0	0	0.717796	0.42697	0.278463	0.124724	0.181794	0.357506	0.109563	0.747769	1.1396	0.45157	3.43243	1.11935	0.795768	0.279045	0	0.262387	0.465086	0.154735	0.828241	0.482876	1.4105	0.380601	0.785863	0
Gm38265	0	0	0	0	0	0	0	0	0	0	0	0	0	0	0	0	0	0	0	0	0	0	0	0	0	0	0	0	0	0	0	0	0	0	0	0	0	0	0	0	0	0	0	0	0	0	0	0	0
Epha4	0.0290107	0	0.0171759	0.0307493	0.0053889	0.0053431	0.0114219	0.0279536	0.0172825	0.018689	0.0167198	0.0105248	0.0432743	0.029486	0.0222331	0.0113299	0.00383827	0.0130023	0.0270694	0.380643	0	0.031521	0	0.944365	0	0	0	0	0	0.00615962	0	0	0	0	0	0	0	0	0	0	0	0.00709121	0	0	0	0.00705116	0	0	0
Gm28387	0	0	0	0	0	0	0	0	0	0	0	0	0	0	0	0	0	0	0	0	0	0	0	0	0	0	0	0	0	0	0	0	0	0	0	0	0	0	0	0	0	0	0	0	0	0	0	0	0
Pax3	0	0	0	0	0	0	0	0.0072778	0.0449953	0	0	0	0	0	0	0	0	0	0	0	0	0	0	0	0	0	0.654849	0	0	0	0	0	0	0	0	0	0.0467726	0	0	0	0	0	0	0	0	0	0	0	0
Sgpp2	0	0	0.0345664	0.0550068	0.0216903	0.0645178	0	0.0225026	0.115936	0	0.100946	0	0.217723	0.0890105	0.0984369	0	0.0695205	0.130836	0.0363181	0.157715	0.100573	0	0	0	1.297	0	0	0	0	0	0	0	0	0	0	0.145992	0	0	0	0	0	0	0	1.31453	0	0.0141904	0	0	0
Gm37884	0	0	0	0	0	0	0	0	0	0	0	0	0	0	0	0	0	0	0	0	0	0	0	0	0	0	0	0	0	0	0	0	0	0	0	0	0	0	0	0	0	0	0	0	0	0	0	0	0
Farsb	14.2332	15.2871	18.4534	16.3423	13.6999	14.2733	17.8717	16.0862	14.2912	16.948	10.7078	14.8503	14.6662	19.8353	13.9152	19.6956	13.2857	17.3202	20.609	18.3433	11.5217	12.9681	9.96973	7.47705	12.4397	10.8694	24.2147	6.92922	14.5445	12.9705	5.8943	12.0165	3.52671	1.93975	18.4951	4.84229	22.5136	7.06328	8.51319	21.3037	14.5342	28.9705	18.3591	11.5924	19.464	4.09668	23.4004	7.46832	12.6611
4833412K13Rik	0.094788	0	0	0	0	0.0581925	0	0	0	0	0	0	0.0294567	0	0	0	0	0.0472034	0	0.0304826	0	0	0	0	0	0.152815	1.09575	0	0	0	0	0	0	0	0	0	0	5.65741	0.758254	7.4758	0	0	1.24805	0	0	0	0.297421	0.0449996	0
BC035947	0	0.0525533	0.0208965	0.00831335	0	0	0.125064	0.0544142	0.0140174	0	0.0406833	0	0.0263241	0	0.0108197	0.0137842	0.0186788	0	0.208576	0	0	0	0	0	0	0	0	0	0	0	0	0	0	0	0	0	0	0.0184517	0	0	0	0.0172546	0	0	0	0	0	0	0
Mogat1	0.719854	4.63349	1.37624	2.38435	2.98077	1.76774	12.2223	7.77436	3.39495	0.425092	2.42011	2.01307	6.17983	1.93073	3.21812	5.09554	2.16275	4.5034	14.6231	0	0.103336	0	0	0	1.44626	0.0290133	0	1.91548	2.98852	0	4.04441	0.0287855	0.0368365	9.73862	13.087	0.107145	11.6706	0	0	0	0.451224	0	0.871149	3.51167	0	0	0	0	0.531337
5730419F03Rik	0	0	0	0	0.0414935	0.0822817	0	0	0	0	0	0	0	0	0	0	0	0	0	0	0	0	0	0	0	0	0	0.0148597	0	0	0	0	0	0	0	0	0	0	0	0	0	0	0	0	0	0	0	0	0
Acsl3	2.61699	4.96063	6.85007	4.62935	2.08195	4.16802	3.38872	2.52164	4.14246	6.89557	2.2356	3.25876	5.16957	6.07735	2.6303	4.4924	3.28504	3.78152	3.22748	4.93573	2.75287	1.32072	1.80854	4.82829	6.18749	3.25767	2.84439	3.28917	4.06369	3.70051	1.2447	5.99069	1.02743	1.74119	7.46015	2.98845	5.44625	9.19563	7.06399	7.45022	7.7583	4.2995	2.37994	7.03527	1.46466	1.95513	0.0883405	0.122202	1.7507
Utp14b	0.292104	0.271835	0.432353	0.25084	0.129998	0.532383	0.407308	0.322506	0.471288	0.580209	0.368263	0.44155	0.595712	0.778302	0.200542	0.273314	0.297903	0.372753	0.302841	0.839561	0.634218	0.0440804	0.812186	0.198097	0.99558	1.0066	0.707624	0.514129	0.0319128	0.348863	0.369931	0.0467226	1.16591	0.0191833	0.46661	3.79341	0.508746	0	1.31438	1.41676	0.587441	1.309	1.3645	0	0	0.783922	0.837781	5.49492	0.361911
Gm6159	0.0271059	0.025225	0	0.0159612	0	0	0.106719	0	0	0.0174618	0	0	0	0.0229582	0.0623198	0.026465	0	0	0	0.0261507	0	0	0	0	0	0	0	0	0	0	0	0	0	0	0	0	0	0	0	0	0	0	0	0	0	0	0	0	0
Gm29536	0	0	0	0	0	0	0.0140103	0	0	0	0	0	0	0	0	0	0	0	0	0	0	0	0	0	0	0	0	0	0	0	0	0	0	0	0	0	0	0	0	0	0	0	0	0	0	0	0	0	0
Kcne4	0.0527631	0.0163673	0.0260321	0.124278	0.0326701	0.0323924	0.0692448	0.0508405	0.139699	0.226603	0.0337879	0.0159516	0.278746	0.0148965	0.0404364	0.0343437	0.0581736	0.0656886	0.0273513	0	0	0	0	0	0	0	0	0	0	0	0	0	0.0216	0	0.128433	0	0	0.0229865	0	0	0	0	0	0	0.0637638	0	0	0	0
Gm5830	0	0	0	0	0	0	0	0	0	0.0679554	0	0	0	0	0	0	0	0	0.0820231	0	0	0	0	0.0837518	0	0	0	0	0	0	0	0	0	0	0	0	0	0	0	0	0	0	0	0	0.12748	0	0	0	0
Scg2	0	0	0.013751	0	0	0	0	0	0	0	0	0	0.0346453	0	0	0	0	0.0138795	0	0	0	0	0	0	0	0	0	0	0	0	0	0	0.0684588	0	0	0	0	0	0	0	0	0	0	0	0	0	0	0	0
Gm19027	0.0344874	0.0641887	0	0	0.0320312	0.0952768	0	0	0.171209	0	0.0993813	0.0938376	0.0321523	0	0	0.033672	0	0	0	0.0332722	0.0891127	0.0312263	0.0247462	0	0.0593906	0	0	0.0688264	0	0.109837	0	0	0	0	0	0	0.0355944	0.270444	0	0.087272	0.0432354	0.0421495	0	0	0.0833557	0.125734	0	0	0.0436385
Ap1s3	0.0162371	0.0151104	0	0.114735	0.0150807	0.0149525	0.0319638	0.0156455	0.064486	0	0.0779833	0	0.211928	0	0.0248875	0	0.0429652	0.0606444	0	0	0.097896	0.220527	0	0.309399	0	0.0314126	0	0.0216029	0	0	0	0	0	0	0	0.232011	0	0	0.216481	0.0821776	0.0203558	0.119067	0	0	0	0	0	0	0
Gm37886	0	0	0	0	0	0	0	0	0	0	0	0	0	0	0	0	0	0	0	0	0	0	0	0	0	0	0	0	0	0	0	0	0	0	0	0	0	0	0	0	0	0	0	0	0.0373255	0	0	0	0
Wdfy1	3.67333	2.21193	3.99248	3.83832	2.87654	3.0378	3.14768	3.22717	4.91295	1.61007	3.0303	3.18136	4.22369	3.7457	3.09667	2.46131	3.17806	3.50253	3.72435	1.4523	6.53244	3.78901	3.19393	6.94805	5.16608	3.22578	5.62757	7.50333	0.88762	3.34911	7.89702	2.91705	3.66214	6.27786	3.57658	7.25566	3.60538	4.32083	3.40901	6.99898	3.19647	0.466549	4.61063	4.10828	2.59388	2.24079	3.16117	1.65155	2.7797
Mrpl44	14.6388	18.9929	20.2369	20.822	16.6322	22.5637	21.2913	16.4883	17.0463	17.6707	15.5358	20.1604	21.3062	21.6679	15.2707	18.9829	14.9114	20.8295	23.0527	24.9826	15.5219	12.4825	5.07861	15.1432	21.4158	13.0329	26.4131	19.7033	18.2229	16.1744	4.68109	10.9392	20.457	16.6663	13.7516	5.58469	11.9402	13.7828	19.4792	17.6229	19.1716	16.6057	24.1399	29.7811	11.5764	21.6244	15.0508	15.9909	14.1711
Serpine2	0.0620291	0.0892112	0.183623	0.169347	0.115223	0.0882788	0.388525	0.152139	0.134372	0.305147	0.83957	0.0664876	1.5351	0.902693	0.0605025	0.0825853	0.0484946	0.16849	0.280622	0.0217612	0.145707	0.00510579	0.590749	1.11481	0.0194218	0.518193	0.155299	0.337612	0.77625	0.395105	1.10316	3.41487	0.173136	2.54195	0.607386	2.31654	1.55394	0.965471	0	0.313935	1.51285	0	0.353766	0.81257	1.22665	2.23405	0.0597165	0	0
Gm5529	0	0.146424	0.0388145	0.0617669	0	0	0.154868	0.0505362	0.0520737	0.033787	0	0	0.0977922	0.088844	0	0.0512072	0	0.235063	0.0407814	0	0.0451731	0	0.0376331	0	0	0	0.160489	0.0348895	0	0.0556786	0	0.151003	0	0	0	0	0.0541306	0.0685468	0	0	0.131502	0.576895	0.0609315	0.0787244	0	0	0.0617123	0	0
Gm28071	0.293288	0.181958	0.0723508	0.0575673	0	0.0900279	0.384902	0.0942003	0.194133	0.188939	0.281719	0.177336	0.273429	0.0828033	0.0749229	0	0.0646725	0.511189	0	0.0943177	0.0842034	0	0	0	0.0841781	0	0	0.0650347	0	0	0	0	0	0	0	0	0	0	0.130342	0	0.122561	0	0	0.440231	0	0.356423	0	0	0.37111
Gm28058	0	0	0	0	0	0	0	0	0.175749	0	0	0	0	0	0	0	0	0	0	0	0	0	0	0	0	0	0	0	0	0	0	0	0	0	0	0	0	0	0	0	0	0	0	0	0	0	0	0	0
Gm23934	0	0	0	0	0.811257	0	0	0	0	0	0	0	0	0	0	0	0	0	0	0	0	0	0	0	0	0	0	0	0	0	0	0	0	0	0	0	0	0	0	0	0	0	0	0	0	0	0	0	0
Fam124b	0	0	0	0	0	0	0	0	0	0	0	0	0.0259556	0	0	0	0	0	0	0	0	0	0	0	0	0	0	0	0	0	0	0	0	0	0	0	0	0	0	0	0	0	0	0	0	0	0	0	0
Cul3	6.79908	4.14978	5.39372	6.56166	5.35291	6.80868	4.77609	4.35216	6.96965	4.46652	4.55965	6.21007	7.9301	6.05112	5.13716	3.9418	7.24465	5.73067	5.14508	5.19024	7.34282	6.58163	3.67445	5.8474	6.96079	8.24651	9.93802	7.61695	9.46692	8.19531	6.93176	7.80443	2.89724	8.01082	5.1996	5.39539	3.63237	3.49682	5.85571	5.47223	7.30947	2.61361	5.04686	11.501	5.37732	6.5379	2.08749	3.89247	10.4354
Gm37902	0	0	0	0	0	0	0	0	0	0	0	0	0	0	0	0	0	0	0	0	0	0	0	4.69562	0	0	0	0	0	0	0	0	0	0	0	0	0	0	0	0.526977	0.0348092	0	0	0	0.0335552	0	0.0326712	0	0
Gm37262	0	0	0	0	0	0	0	0	0	0.016559	0	0	0	0	0	0	0	0	0	0	0	0	0	0	0	0	0	0	0	0	0	0	0	0	0	0	0	0	0	0	0	0	0	0	0	0	0.151226	0	0
Gm29125	0	0	0	0	0	0	0	0	0	0	0	0	0	0	0	0	0	0	0	0	0	0	0	0	0	0	0	0	0	0	0	0	0	0	0	0	0	0	0	0	0	0.0177368	0	0	0	0	0	0	0
1700016L21Rik	0	0	0.035727	0	0	0	0	0	0	0	0	0	0	0	0	0	0	0	0	0	0	0	0	0	0	0	0	0	0	0	0	0	0	0	0	0	0	0	0	0	0	0	0	0	0	0	0	0	0
Gm45261	0	0	0	0	0	0	0	0	0	0	0	0	0	0	0	0	0	0	0	0	0	0	0	0	0	0	0	0	0	0	0	0	0	0	0	0	0	0	0	0	0	0	0	0	0	0	0	0	0
Dock10	0.0639548	0.0833238	0.0662632	0.153651	0.0498958	0.247359	0.0251797	0.0172548	0.241297	0.0856966	0.11795	0.0951287	0.221803	0.0758362	0.0960663	0.0574473	0.104923	0.0611497	0.0497293	0.0049361	0.0661016	0.176038	0.00367122	0.0913993	0.513234	0.00247456	0.0365312	0.0272286	0.0838461	0.0108632	0.00282745	0.110481	0.361307	0.0846739	0.00467028	0.379245	0.0132015	0.190578	0.231928	0.110051	0.298259	0.137568	0.0445804	0	0.340071	0.00310889	0.0301011	0.0291474	0.216879
Gm37645	0	0	0	0	0	0	0	0.0126625	0	0	0.0126229	0	0	0	0	0	0	0	0	0	0	0	0	0.0417346	0	0	0	0	0	0	0	0	0	0	0	0	0	0	0	0	0	0	0	0	0	0	0	0	0
Gm38062	0	0	0	0	0	0	0	0	0.0749962	0	0	0	0.0234733	0	0	0	0	0	0	0	0	0	0	0	0	0	0	0	0	0	0	0	0	0	0	0	0	0	0	0	0	0	0.468017	0	0	0.0611961	0	0	0
A630081D01Rik	0	0	0	0	0	0.023477	0	0	0	0	0	0	0	0	0	0	0	0	0	0	0	0	0	0	0	0	0	0	0	0	0	0	0	0	0	0	0	0	0	0	0	0	0	0	0	0	0	0	0
Gm29124	0	0	0	0	0	0	0	0	0	0	0	0	0	0	0	0	0	0	0	0	0.178094	0	0	0	0	0	0	0	0	0	0	0	0	0	0	0	0	0	0.137839	0	0	0	0	0	0	0	0	0	0
Nyap2	0	0	0	0	0	0	0	0	0	0	0	0	0	0	0	0	0	0	0	0	0	0	0	0	0	0	0	0	0	0	0	0	0	0	0	0	0	0	0	0	0	0	0	0	0	0	0	0	0
Gm6198	0.0159544	0.0296947	0.0118073	0	0.0296362	0.0146922	0.0157036	0.0614923	0.0475224	0.0411119	0	0	0.0148742	0.0135131	0	0.0155772	0.0105543	0.0119177	0.0248113	0	0	0.0144458	0	0	0	0	0	0	0	0	0	0	0	0	0	0	0	0	0	0	0	0	0	0	0	0	0	0	0
Gm5530	0	0.0883002	0	0.0838087	0	0	0.0466963	0	0	0.122251	0	0.0430287	0.0442299	0.0803655	0	0	0.0313842	0.283508	0	0	0	0	0	0	0	0	0	0	0	0	0	0.0455308	0	0	0	0	0	0	0	0	0	0	0	0	0	0	0	0	0
Gm7516	0.0661905	0	0.146956	0.116929	0.0614763	0	0	0	0	0	0	0.060033	0.185126	0.0560623	0.101454	0	0.0875735	0	0	0	0	0	0.0949888	0	0	0	0	0	0	0	0.0731573	0	0.0812907	0	0.241677	0	0	0	0	0	0	0	0.076898	0	0.0799908	0.160878	0	0.18854	0
Irs1	0.0868787	0.133165	0.094553	0.0932888	0.0189861	0.0658866	0.0452715	0.0689401	0.0862599	0.0855982	0.00981785	0.0556211	0.0381158	0.0605993	0.027416	0.0449071	0.0270459	0.0458096	0.0794755	0.69519	1.40415	0	0	0.0243452	0.770068	0.0148303	0.218935	0.605141	0.200999	0.135634	0	0.196185	0.00627638	0.5719	0	0	0	0.687965	0.00681357	0.93113	0.550986	0	0.189991	0	0.018528	0.434744	0.589304	0.72057	0.232796
Rhbdd1	1.96555	1.77922	1.85181	2.02646	1.81933	2.52047	1.50546	1.24107	1.63184	2.42009	1.16632	2.01391	1.93879	1.26138	1.2493	1.4737	1.71298	1.89417	1.70571	0.12944	1.72183	0.273331	2.8111	1.74165	2.50688	1.69364	1.32062	1.52621	1.45994	2.64214	0.541255	3.1418	1.37587	0	3.71081	1.15026	1.00393	1.91134	1.19848	0.390444	1.67359	0.0819877	0.732595	0.624303	0.972842	1.21472	0.899851	1.53822	2.80117
Gm19552	0	0	0	0	0	0.0303801	0	0	0	0	0	0	0	0	0	0	0	0	0	0	0	0	0	0	0	0	0	0	0.0432507	0	0	0	0	0	0	0	0	0	0	0	0	0	0	0.0495188	0	0	0	0	0
Col4a4	0.00440355	0.00819598	0.0195535	0.0363023	0.0204496	0.0689377	0.0476776	0.0254586	0.0655828	0.127656	0.156505	0.0279573	0.554228	0.119352	0.0202487	0.0171977	0.0495221	0.0328938	0.0924499	0.0849677	0.0151712	0	0.0442362	0.167819	0.109958	0	0.0583914	0	0	0.243093	0	0.173272	0.00540815	0	0	0	0	0.0057553	0.135033	0.0612886	0.0165616	0.0322913	0	0	0.03193	0	0	0	0.0835801
Col4a3	0.107836	0.0567214	0.0659266	0.135281	0.0609643	0.112257	0.0553778	0.0948713	0.0512064	0.102693	0.153122	0.0807949	0.292861	0.0516244	0.0646771	0.0503543	0.0744379	0.0455292	0.0619761	0.108559	0.0686503	1.06554	0.0134568	0.0297799	0.0686296	0.00453524	0.105211	0.26823	0	0.00497739	0.305738	0.00449963	0.0345488	0.0295592	0.0941539	0.0502453	0.251628	0.827246	0.0187529	0.0177968	0.00587779	0.0916827	0.119833	0	0.0169981	0.056978	0.0827515	0.0267099	0.0118652
n-R5s213	0	0	0	0	0	0	0	0	0	0	1.3741	0	0	0	0	0	0	0	0	0	0	0	0	4.9217	0	0	0	0	0	0	0	0	0	0	0	0	0	0	0	1.20667	0	0	0	0	0	0	0	0	0
C430014B12Rik	0.850037	0.27036	0.469822	0.456191	0.49968	0.465707	0.243588	0.300669	0.576899	0.408968	0.351408	0.517227	0.461445	0.437449	0.38757	0.294155	0.597912	0.361688	0.426697	1.21455	1.2604	0.769658	1.81437	0.478405	0.870894	0.322654	0	0.171789	0.550155	0.445493	1.61738	1.14624	0.409654	2.22167	0.176792	0	0	1.53286	0.186494	0.122528	0	1.39395	0.21251	1.51819	0	0.405363	0.227894	0.0153245	0.299531
Mff	4.77027	3.5211	5.05092	4.80571	3.94121	3.93417	4.63871	5.05795	5.68261	5.0292	3.38598	4.0485	4.09454	4.77459	3.13094	3.67549	4.86973	4.50066	4.42053	2.36578	2.10796	1.74763	2.84895	2.69605	4.56931	4.47534	3.17541	4.51786	2.71255	3.14731	4.13425	5.69504	0.664673	2.72514	2.69305	2.592	2.63964	2.02812	3.20552	3.842	4.14296	1.39899	3.66125	5.41335	3.86059	4.63307	2.81775	0.607087	4.44825
Gm28941	0	0	0	0	0	0	0	0	0	0	0	0	0	0	0	0	0	0	0	0	0	0	0	0	0	0	0	0.336236	0	0	0	0	0.0564319	0	0	0	0	0	0	0	0	0	0	0	0	0	0	3.79563	0
Tm4sf20	0	0	0	0.0547424	0	0	0	0.0597185	0	0	0.0595321	0	0.0288902	0	1.04495	0	0	0.787026	0.0963825	0	0.160143	0	0	0	0	0	0	0	0	0	0	0	0	0	0	0	0	0	0	0	0	0	0	0	0	0	0	0	0
Gm28942	0	0	0	0.0753895	0	0	0	0	0	0	0	0	0	0	0	0	0	0	0	0	0	0	0	0	2.42525	0	0	0	0	0	0	0	0	0	0	0	0	0	0	0	0	0	0	0	0	0	0	0	0
Gm17764	0.119515	0	0.176899	0	0	0	0	0	0	0	0	0	0.111423	0	0	0	0	0	0	0	0	0.108214	0	0.0948901	0	0	0	0	0	0	0.132095	0	0	0	0	0.213467	0	0	0	0	0	0	0	0	0	0	0	0	0
Gm22396	0	0	0	0	0	0	0	0	0	0	0	0	0	0	0	0	0	0	0	0	0	0	0	0	0	0	0	0	0	0	0	0	0	0	0	0	0	0	0	0	0	0	0	0	0	0	0	0	0
Agfg1	1.34885	0.96997	1.20861	1.25705	0.802403	1.56037	0.888756	0.789489	1.53294	1.00898	1.12432	1.13238	1.55891	1.27464	0.948296	0.76732	1.36058	0.940955	1.07483	0.548491	0.542481	0.595513	1.91572	4.43419	0.700695	0.458282	1.34741	1.0382	0.343444	1.28403	0.535958	1.08589	0.691378	0.289908	0.783519	0.776518	1.42091	0.575494	1.21872	1.27647	1.35559	1.00819	0.259017	1.12109	0.936285	0.298039	0.216427	0.087321	0.451375
Gm7553	0	0	0	0	0	0	0	0	0	0	0	0	0	0	0	0	0	0	0	0	0	0	0	0	0	0	0	0	0	0	0	0	0	0	0	0	0	0	0	0	0	0	0	0	0	0	0	0	0
Slc19a3	0	0	0	0	0	0	0.0450204	0	0	0	0.0146451	0.0138282	0	0	0	0.014886	0	0	0.0237104	0	0	0	0	0	0	0	0	0	0	0	0	0	0	0	0	0	0	0	0	0	0	4.30441	0	0	0	0	0	0	0
Gm7539	0	0	0	0	0	0	0	0.142945	0	0	0.0712495	0	0	0	0	0	0	0.110816	0	0	0	0	0	0	0	0	0	0	0	0	0	0	0	0	0	0	0.0765561	0	0	0	0	0	0	0	0	0	0	0	0
A030005K14Rik	0	0	0	0	0	0	0	0	0	0	0	0	0	0	0	0	0	0	0	0	0	0	0	0	0	0	0	0	0	0	0	0	0	0	0	0	0	0	0	0	0	0	0	0	0	0	0	0	0
Ccl20	0	0	0	0	0.0610869	0.0302838	0	0	0.0326514	0	0.0947654	0	0.153295	0.0278536	0.100811	0	0	0.0982601	0.0255709	0	0	0	0	0	0	0	0	0	0	0	0	0	0	0	0	0	0	0	0	0	0	0	0	0	1.232	0	0	0	0
Gm29519	0	0	0	0	0	0	0	0	0	0	0	0	0	0	0	0	0	0	0	0	0	0	0	0	0	0	0	0.156214	0	0	0	0	0	0	0	0	0	0	0	0	0	0	0	0	1.27704	0	0	0	0
Daw1	0	0	0	0	0	0	0	0	0	0	0	0	0.0407163	0	0	0	0	0	0	0	0	0	0	0	0	0	0	0	0	0	0	0	0	0	0	0	0	0	0.087341	0	0	0	0	0	0	0	0	0	0
Sphkap	0	0	0	0	0	0.00896341	0	0	0	0	0	0	0.0272233	0	0	0	0	0	0	0	0	0	0	0	0	0	0	0	0	0.025833	0	0	0	0	0	0	0	0	0	0	0	0	0	0	0	0	0	0	0
Gm6374	0.0593027	0	0	0	0.165237	0	0	0	0	0.0382033	0	0	0.0552873	0	0.136344	0.115801	0	0	0	0	0	0.0536951	0	0	0	0	0	0	0	0	0	0	0	0	0	0	0	0	0	0	0	0	0	0	0	0	0	0	0
4933436I20Rik	0	0	0	0	0	0	0	0	0	0	0	0	0	0	0	0	0	0	0	0	0	0	0	0	0	0	0	0	0	0	0	0	0	0	0	0	0.224745	0	0	0	0	0	0	0	0	0	0	0	0
Pid1	13.3524	14.9749	14.5961	12.8562	9.06603	20.0843	10.7841	8.50193	14.3304	11.4788	7.97555	10.9226	12.4643	13.1304	9.79471	14.0863	8.12178	16.5778	16.1539	11.4806	17.7211	17.5263	15.5469	14.0472	15.116	15.0289	18.0699	9.7079	13.4344	11.7164	4.99932	14.2907	7.92887	12.2667	20.9417	22.2351	14.6308	21.9727	18.3128	15.0928	18.1014	22.511	21.0928	13.2871	8.43094	9.20787	7.08515	15.1401	17.7637
Gm37058	0	0	0	0	0	0	0	0	0	0	0	0	0	0	0	0	0	0	0	2.55036	0	0.463267	0	0	0.0489503	0	0.0869805	1.70182	0	0	0	0	0.279276	0	0	0.0507699	0	0	0	3.3088	0.035635	0	0.132092	0	0	0.0690876	0	0.0404832	0.0359673
Gm18304	0	0	0	0	0	0.0788156	0	0	0	0	0	0	0	0	0	0	0	0	0.19965	0	0	0	0	0	0	0	0	0	0	0	0	0	0	0	0	0	0	0	0	0	0	0	0	0	0	0	0	0	0
Mir6353	0	0	0	0	0	0	0	0	0	0	0	0	0	0	0	0	0	0	0	0	0	0	0	0	0	0	0	0	3.79515	0	0	0	0	0	6.79476	0	0.426817	14.5932	2.20542	0	0	4.04337	3.84354	0	0	0	0	0	0.523276
Dner	0	0.0181805	0.0144581	0.0287596	0	0	0	0	0	0	0	0	0.0182134	0	0	0	0	0	0	0	0	0	0	0	0	0	0	0.0974705	0	0	0	0	0.0119965	0	0	0	0	0	0	0	0	0	0	0	0	0	0	0	0
Gm37959	0	0	0	0	0	0	0	0	0	0	0	0	0.0150385	0	0	0	0	0	0	0	0	0	0	0	0	0	0	0	0	0	0	0	0	0	0	0	0	0	0	0	0	0.0197144	0	0	0	0	0	0	0
Gm37925	0	0	0	0	0	0	0	0	0	0	0	0	0	0	0	0	0	0	0	0.042382	0.0283778	0.009944	0	0	0	0	0	0.0365295	0	0	0.0121384	0	0.0269759	0.01731	0.0200498	0	0.011335	0.0143538	0	0	0.0137683	0.0134225	0.0127591	0.0164849	0	0.0133467	0.0129226	0.0312829	0
Trip12	2.88248	1.76037	2.46029	2.79133	2.20658	2.78922	1.89791	2.39772	3.70321	2.0165	2.38753	2.49434	3.57958	2.74659	2.21985	1.79193	2.76156	2.27512	2.32012	2.15357	4.50231	2.75519	2.43186	4.23742	4.0671	2.54591	2.66163	4.26385	2.11461	2.2323	1.70805	1.9559	2.74493	2.31598	2.11725	1.05583	3.71874	2.20373	3.97816	5.15013	2.44203	2.42886	4.12056	4.04779	2.10232	2.2441	2.01712	3.72843	3.49061
Gm38374	0	0	0	0	0	0	0	0	0	0	0.0220793	0	0	0	0	0	0	0	0	0	0	0	0	0	0	0	0	0	0	0	0	0	0	0	0	0	0	0	0	0	0	0	0	0	0	0.47488	0	0	0.0872555
Gm37738	0	0	0	0.00583485	0	0	0	0	0	0	0	0	0	0	0.00759396	0.00967464	0	0	0	0	0.00853461	0	0	0	0.0170641	0.00958498	0	0	0	0	0	0	0	0	0	0.601747	0	0	0	0	0.136646	0	0	0	0	0.0722519	0	0	0
Fbxo36	5.13426	5.99274	8.51712	8.12192	5.35456	5.32908	9.89296	9.91532	7.02013	5.45184	10.4695	5.80107	6.63232	8.2919	3.88476	6.96704	7.10952	6.3541	7.54467	2.62359	1.42409	2.63956	16.1879	4.24912	10.3403	3.70376	7.78889	4.89165	4.76313	4.24961	1.63507	5.19884	7.48117	4.83484	1.8667	4.58518	3.70485	5.51611	2.90052	0.467949	9.38216	13.5868	9.40218	4.99625	8.33431	3.14619	11.8777	7.80806	11.4241
Slc16a14	0	0	0	0	0	0	0	0	0	0	0.0133912	0	0	0	0	0	0	0	0.0108402	0	0	0	0	0	0	0	0	0	0	0	0	0	0	0	0	0	0	0	0.0185869	0	0	0	0	0.0209258	0	0	0	0	0
Gm15433	0	0.0976158	0	0.0308835	0	0	0.103245	0	0.0520737	0.067574	0.100757	0.0475682	0.0977922	0.044422	0	0	0.0693905	0	0	0	0	0	0	0	0	0	0	0	0.137519	0	0	0	0	0	0	0	0.270653	0	0	0	0	0	0	0	0	0	0	0	0
Gm29284	0	0	0	0	0	0	0	0	0	0	0	0	0	0	0	0	0	0	0	0	0	0	0	0	0	0	0	0.243816	0	0	0	0.175874	0	0	0	0	0	0	0	0	0	0	0	0	0	0	0	0	0
C130026I21Rik	0	0	0	0.00719027	0	0	0	0	0.0121238	0	0	0	0	0.0310269	0	0	0.0242332	0.0364849	0.0094947	0.0353414	0	0	0	0	0	0	0	0	0.0160085	0	0	0	0.0449892	0	0	0	0	0	0	0	0	0	0	0	0.0147566	0	0	0	0.0154508
Rpl19-ps1	0	0	0.0585173	0	0	0.0728145	0	0.076189	0.157014	0	0	0	0	0.0669712	0.121195	0.308803	0.052307	0	0	0	0.0681036	0.143187	0.0567361	0.0627784	0.0680832	0.15297	0.161304	0.0526	0	0	0	0.0758847	0.194217	0.249253	0.288704	0	0.081608	0.206684	0	0	0	0.193275	0.0918612	0.118686	0	0.0960914	0.0930383	0	0
Gm7582	0	0	0	0	0	0	0	0	0	0.0499241	0	0	0.144499	0	0	0	0.102532	0	0	0	0	0	0	0	0	0	0	0	0	0	0	0	0	0	0	0	0	0	0	0	0	0	0	0	0	0	0	0	0.09806
Gm18342	0	0	0.0498324	0	0	0	0	0	0	0	0	0	0	0	0	0	0	0	0	0	0	0	0	0	0	0	0	0.0895867	0	0	0	0	0	0	0	0	0	0	0	0	0	0	0	0	0	0	0	0	0
A530032D15Rik	0	0	0	0.017166	0.0270756	0.0268455	0.0286936	0	0.0868328	0.0187799	0	0	0.027178	0	0	0	0	0.065328	0	0.0281247	0	0	0	0	0	0	0	0.601175	0	0	0	0	0	0	0	0	0	0.152402	0.0777333	0	0	0	0	0	1.26828	0	0	0	0
A530040E14Rik	0.0402329	0.0187206	0.0446626	0	0	0.0740996	0	0.0193834	0.119839	0.0777552	0.0193229	0.0182451	0.0562631	0	0	0	0	0.0300533	0	0	0	0.0182142	0	0.143744	0	0	0	0	0	0	0	0	0	0	0	0	0	0	0.0536403	0	0	0	0.0467413	0	0	0	0	0	0
Gm2619	0	0	0	0	0	0	0	0	0	0	0	0	0	0	0	0	0	0	0	0	0	0	0	0	0	0	0	0	0.0801893	0	0	0.0587014	0	0	0	0	0.126257	0	0	0	0	0	0	0.734486	0	0.148665	0	0	0
Gm6264	0	0	0	0	0	0	0	0	0	0	0	0	0	0	0	0	0	0	0	0.030586	0	0	0	0	0	0	0	0	0	0	0	0	0	0	0	0	0	0	0	0	0	0	0	0	0	0	0	0	0
Gm7609	0.0187222	0.0871151	0.0138557	0.022049	0.0173887	0.0862046	0.0552835	0.16236	0.111533	0.012061	0.0179837	0.0509415	0.0523635	0	0.0143482	0.0548385	0.210548	0.0699257	0.0436733	0.0180624	0	0	0	0.0445938	0	0.742513	0	0	0	0	0	0.0179679	0	0	0.170897	0	0	0	0	0	0	0	0	0	0	0	0	0	0
Gm16028	0.210025	0	0	0	0	0	0	0	0	0	0	0	0	0	0	0	0.0347342	0	0	0	0	0	0	0	0	0	0	0	0.275347	0	0	0	0	0	0.191712	0	0	0	0	0	0	0	0	0	0	0	0	0	0
Gm16025	0	0.0179331	0	0.0340419	0	0	0	0.0185681	0	0	0	0	0	0.0489649	0	0	0	0	0	0	0	0	0	0	0	0	0	0	0	0	0	0.110964	0	0	0	0	0	0	0	0	0	0	0	0	0	0	0	0	0
Gm16092	0	0	0	0	0	0	0	0	0	0	0	0	0	0	0	0	0	0	0	0	0	0	0	0	0	0	0	0	0	0	0	0	0	0	0	0	0	0	0	0	0	0	0	0	0	0	0	0	0
Gm7592	0	0	0	0	0	0	0	0	0	0	0	0	0	0	0	0	0	0	0	0	0.19258	0	0	0	0	0	0	0	0	0	0	0	0	0	0	0	0	0	0	0	0	0	0	0	0	0	0	0	0
Sp110	0.130936	0.0897847	0.117302	0.215073	0.23042	0.279231	0.101746	0.0996042	0.369484	0.044395	0.311119	0.125006	0.346938	0.221802	0.0950651	0.100927	0.200589	0.0875118	0.225058	0.312482	0.385813	0.305747	0.113732	0.393946	0.367896	0.126656	0.759159	0.137531	0.352355	0.0731597	0.0914008	0.0132275	0	0	0.0377431	0	0	0.0900682	0.192946	0.49701	0.0518365	0.227406	0.10408	0	0.383097	0.360119	0.421657	0.618335	0.531919
Sp140	0.182541	0.0653363	0.374103	0.35554	0.156498	0.711188	0.304059	0.270599	0.711022	0.479424	0.512534	0.267443	0.471271	0.11893	0.204462	0.0959673	0.501601	0.346132	0.19653	0.135468	0.145129	0.508554	0.11083	1.15944	0.108814	0.950779	0	0.196159	0.349768	0.253414	1.24156	0.29647	0	0.066395	0.0256346	0.376198	0.101446	0.587262	0.224651	0.337563	0.440084	0.13729	0.391514	0.0421535	0	0.426608	1.60265	0.0199983	1.10158
Gm10552	0	0	0	0	0	0	0	0	0	0	0	0	0	0	0	0	0	0	0	0	0	0	0	0	0	0	0.135413	0	0	0	0	0	0	0	0	0	0	0	0.117999	0	0	0	0	0	0	0	0	0	0
Gm17017	0	0	0	0	0	0	0	0.0374451	0	0	0	0	0	0	0	0	0	0	0	0	0	0	0	0	0	0	0	0	0.101895	0	0	0	0	0	0	0	0	0	0	0	0	0	0	0	0	0	0	0	0
Sp100	0.630825	0.684894	0.48516	1.04154	0.476758	1.20739	0.24958	0.619757	1.486	0.502003	0.748516	0.622624	1.49334	0.639063	0.402874	0.537411	0.916439	0.531273	0.658822	1.64082	1.19853	2.1279	0.239634	1.23739	1.65081	0.275189	0.574053	0.724092	0.883781	0.170705	0.656208	0.949663	0.0987409	0.0682345	0.700019	1.86682	0.217024	2.60273	0.395786	1.4946	0.294625	0.619803	0.20118	0.167097	0.0672659	1.09732	1.60824	0.176163	0.406931
A630001G21Rik	0.189751	0.0321062	0.0510649	0.182838	0.096129	0.413018	0.0679156	0.0831076	0.49669	0.0222253	0.165697	0.125163	0.321642	0.0876633	0.0793203	0.0673689	0.216816	0.0257711	0.0402394	0	0.074288	0	0	0	0.0891188	0.383781	0.369499	0	0	0	0	0.430433	0	0	0	0.0924316	0	0	0	0	0.475765	0.189743	0	0	0.145926	0	0	0	1.74618
9930111H07Rik	0	0	0	0	0	0	0	0	0	0	0	0	0	0	0	0	0	0	0	0	3.28465	0	0	0	0	0	0	0	0	0	0	0	0	0	0	0	0	0	0	0	0	0.417388	0	0	0	0	0	0	0
Cab39	7.18423	5.81927	7.42301	6.86666	5.6545	6.56111	6.03139	5.99988	8.58196	6.49132	3.79927	7.06089	6.57467	6.59946	5.83475	6.06021	6.93227	7.01887	7.09062	5.09638	8.92911	3.56932	5.01758	6.39076	8.10201	9.51704	8.50662	7.384	3.75708	4.59855	3.37905	6.38783	10.5343	7.52466	9.29427	3.84483	9.74557	6.55888	4.54267	14.8297	7.48338	8.36877	6.43624	7.2651	5.33853	4.18883	6.7518	4.25076	5.18026
Itm2c	10.2241	11.0684	13.9806	16.2827	10.4542	13.2331	9.39859	14.1536	18.8496	16.0612	16.8485	11.1445	18.5214	19.2577	12.2061	9.5061	13.2539	14.1674	12.4865	13.7731	9.9694	10.6671	6.99966	15.8775	17.2837	3.39338	12.1316	17.9456	12.5185	14.2595	10.9477	13.557	15.2752	3.37077	8.11679	1.67535	8.44176	11.1068	10.8049	22.1221	17.1448	2.4074	11.8126	13.2065	14.1694	9.18762	6.60004	0.026718	20.4855
4933407L21Rik	0	0	0	0	0	0	0	0	0	0	0	0	0	0	0	0	0	0.0208836	0	0	0	0	0	0	0	0	0	0	0	0	0	0	0.549363	0	0	0	0	0	0	0	0	0	0	0	0	0	0	0	0
Gm28884	0	0	0	0	0	0	0	0	0	0	0	0	0	0	0.0179335	0	0	0	0	0	0	0	0	0	0	0	0	0	0	0	0	0	0	0	0.02136	0	0	0	0	0	0	0	0	0	0	0	0	0	0
Gpr55	0	0	0	0.0369755	0	0.04626	0	0	0.0124691	0	0.0120632	0	0.0351248	0.0425477	0.105871	0	0	0.131335	0	0	0	0	0	0	0	0	0.0128098	0	0	0.559958	0	0	0	0	0	0	0	0	0	0	0	0.168836	0	0.169656	0	0	0	0	0
Gm28100	0	0	0	0	0	0	0	0	0	0	0	0	0.149713	0.204021	0	0	0	0	0	0	0	0	0	0	0	0	0	0	0	0	0	0	0	0	0	0	0	0	0	0	0	0	0	0	0	0	0	0	0
Gm18180	0	0.0293045	0	0.111255	0.116987	0	0	0	0	0	0	0	0.0880722	0	0	0	0.0833247	0.0470444	0	0	0.542443	0	0	0	0.108456	0	0.0321195	0	0	0.0668593	0	0.0604419	0	0	0	0	0	0	0	0	0	0	0	0	0	0	0.222314	0	0
Spata3	0	0	0	0	0.0212652	0.0210844	0	0.0220616	0	0	0	0	0	0	0	0	0	0	0	0	0	0	0	0	0	0.0221474	0	0.517856	0	0	0	0	0	0	0	5.43898	0	0	0	0	0	0	0	0.790446	0	0	0	0	0
2810459M11Rik	17.9711	16.9852	14.2342	14.7871	20.2874	18.345	13.9051	14.9642	16.1577	12.6707	21.4397	14.3271	17.9576	13.9023	14.6112	18.1763	11.1459	14.8598	17.7045	15.5107	24.106	18.6471	19.8609	11.6285	13.1426	23.5852	22.8238	23.7512	10.0054	12.8529	14.0325	15.0525	12.3535	14.5938	12.2423	16.5127	17.766	27.008	17.5631	9.90476	23.0924	18.3631	19.5418	28.3227	15.4111	28.932	22.4003	13.5267	7.65089
Psmd1	8.23975	11.3314	13.3717	13.6014	7.43782	10.3718	11.8076	11.5219	12.3003	12.5887	10.1575	8.33081	11.2199	13.5929	8.16825	11.1473	8.48471	11.3634	14.4395	10.0655	13.7285	16.7966	10.0616	25.5654	20.2764	12.556	10.2285	12.3448	11.6542	17.1602	12.2707	17.3342	7.23612	12.7133	17.6965	15.4064	18.5021	11.7779	12.9923	19.7198	13.2247	18.0025	16.6644	10.4757	14.3419	11.9365	13.3131	9.11517	19.843
Gm22786	1.14911	0	0	0	0	0	0	0.36908	0	0	0	0	0.714203	0	0	0	0	0	0	0	0	0	0	0	0	2.22309	0	0	0	0	0	0	0	0	0	0	0	0	0	18.9012	0	0	0	0	0	0.930984	0	0	0
Htr2b	0	0	0	0.0129128	0	0	0	0.0633896	0	0	0.0842557	0	0	0	0.0168058	0	0	0	0	0	0	0	0.818214	0	2.19029	0	0	0.102115	0	0	0	0.441954	0	0	0	3.72091	0	0	0.438549	0	0	0	2.14001	0	0	0	1.13532	0	0.443962
Gm37914	0	0	0	0.0102714	0	0	0	0.0168077	0.0519571	0	0.0167552	0.0474617	0.0325244	0	0.0267362	0.0170308	0	0	0	0	2.64422	0	0	0	0	0.101238	0	0	0	0	0.0192792	0	1.26394	0	0	0.373867	0	0.433158	0.0232562	0	0	2.15318	0.871396	0	0	0	0.677315	0	0.264861
Armc9	0.348521	0.481489	0.404177	0.467576	0.353732	0.536014	0.29353	0.557394	0.545813	0.254611	0.603972	0.329134	0.790533	0.419963	0.407531	0.529715	0.15925	0.697816	0.71242	0.242647	0.074272	0.530279	0.806952	1.26945	0.516654	0.16335	1.04082	0.207945	0.0847888	0.167832	0.214443	0.758614	0.353014	1.04767	0.714978	0.00641748	0.589622	0.793612	0.708971	0.536442	1.21168	0.500603	0.62196	0.30741	0.286579	0	0.422771	0.890395	0.668317
Gm16341	0.123954	0	0	0	0	0	0	0	0	0	0	0	0.115561	0	0	0	0	0	0	0	0	0	0	0	0	0	0	0	0	0	0	0	0	0	0	0	0	0	0	0	0	0	0	0	0	0	0	0	0
B3gnt7	0	0.0630716	0.0167192	0	0	0	0.0111182	0.0217683	0.0224306	0.0436609	0.0542509	0.0307348	0.0105309	0	0.0692543	0.0110287	0	0.0759396	0.0175665	0	0	0	0	0	0	0	0	0	0	0	0	0	0	0	0	0	0	0	0	0	0	0	0	0	0	0	0	0	0
Gm5258	0	0	0	0	0	0	0	0	0	0	0	0	0	0	0	0	0	0	0	0	0	0	0	0	0	0	0	0	0	0	0	0	0	0	0	0	0	0	0	0	0.179156	0	0	0	0	0	0	0	0
Ncl	8.8709	7.67056	11.6501	9.14538	7.68102	8.98429	10.9166	9.21504	9.89161	11.0571	10.9574	8.28696	10.8745	11.9463	8.85837	7.55949	9.35475	8.40123	8.58473	13.6207	11.1961	14.5026	14.4617	14.953	15.5609	17.2993	12.0801	14.2373	9.98226	10.9659	16.2126	13.0916	26.893	13.7071	14.3945	17.0487	12.5405	13.4044	13.4354	13.2031	13.3579	18.2079	14.1533	13.7147	12.655	14.1752	17.8914	22.2959	13.4128
Mir3535	0	0	0	0	0	0	0	0	0	0	0	0	0	0	0	0	0	0	0	0	0	1.72701	0	0	0	0	0	0	0	0	0	0	0	0	0	0	0	0	0	0	0	0	0	0	0	0	0	0	0
Snord82	0	0	0	0	0	0	0	0	0	0	0	0	0	0	0	0	0	0	0	0	0	0	0	0	0	0	0	0.888188	0	0	0	0	0	0	0	0	0	0	0	0	0.836913	0	0	0	0	0	0	0	0
C130036L24Rik	0.0290387	0.0540474	0.0644717	0.0299239	0.0606836	0.11365	0.0428732	0.139903	0.0792876	0.0701512	0.0697331	0.0460903	0.135362	0.0184465	0.0111273	0.0921443	0.0672345	0.0542285	0.0395143	0.0700386	0	0	0	0.0288194	0.0312546	0	0.562772	0.178686	0.066623	0.0308278	0.369094	0	0.356634	0.125866	0.490375	0	0	0.0948815	0	0.229636	0.0182022	0	0	0	0	0	0.708996	0	0.156162
Nmur1	0	0	0.0204034	0	0	0	0	0	0	0	0	0	0	0	0	0	0.0729521	0.0823762	0	0	0	0	0	0	0	0	0	0	0	0	0	0	0	0	0	0	0	0	0	0	0	0	0	0	0	0	0	0	0
1700019O17Rik	0	0	0	0	0	0	0	0	0	0	0	0	0	0	0	0	0	0	0	0	0	0	0	0	0	0	0	0	0	0	0	0	0.0665792	0	0	0	0	0	0	0	0	0	0	0	0.0982717	0	0	0	0
Rpl30-ps6	0	0	0	0	0	0	0	0	0	0	0	0	0	0.113736	0	0	0	0	0	0	0	0	0	0	0	0	0	0	0	0	0	0	0	0	0	0	0	0	0	0	0	0	0	0	0	0	0	0	0
Ptma	10.0685	8.32873	7.99541	7.30278	7.27329	13.7459	7.14163	6.83732	8.82254	5.84788	15.4434	8.00122	15.9724	9.12343	10.2883	10.517	7.65436	11.9381	9.29531	8.04848	10.2137	10.4187	11.5363	8.50149	7.78872	10.234	11.3132	9.24943	7.45903	9.77262	8.61995	9.17203	11.8944	12.897	12.2541	19.0681	12.9978	11.6135	9.84408	13.4269	13.3837	10.6256	10.6203	9.93139	9.07748	9.51679	7.14588	10.015	10.0303
Pde6d	3.21835	2.13646	3.36627	3.65127	2.65037	4.68269	2.25967	3.10108	3.6641	3.12376	3.21506	2.72436	4.82071	3.67087	2.4007	2.32527	1.5329	3.83046	3.10309	1.65597	1.14575	1.5153	2.84814	4.61646	3.30691	3.96406	1.5976	0	4.55687	3.98608	0.23714	1.62671	0	3.38174	0.11751	6.59142	3.36594	1.59839	5.03461	1.81887	3.68503	0	7.75215	7.95474	0.0518581	4.32835	1.28754	0.0611152	4.04518
Gm37152	0	0	0	0	0	0	0	0	0	0	0	0	0	0.0336851	0	0	0	0	0	4.71941	0	0	0	0	0	0	0	0	0	0	0	0	0	2.69543	0	0	0	0.103958	0	0.0503207	0	1.5068	0	0.119393	0.0961251	0	0	0	0
Cops7b	2.90636	1.83729	2.22615	3.65731	2.88037	3.32406	2.04333	3.63324	3.44933	2.0306	2.93008	1.77526	4.28159	2.11715	1.80527	1.07549	2.39348	1.70895	2.6025	2.18266	6.29829	2.10216	1.50175	3.95576	5.10716	7.17998	3.72507	3.13966	2.04401	1.82607	2.27574	1.58574	1.88356	1.58928	1.14471	0.923194	2.99089	4.16397	2.37238	4.94242	3.90914	8.42968	6.06394	5.62165	4.70015	3.62467	5.12468	4.76682	8.15921
Gm37022	0	0	0	0	0	0	0	0	0	0	0	0	0	0	0	0	0	0	0	0	0	0.0187718	0	0	0	0	0	0	0	0	0	0	0	0	0	0	0	0	0	0	0	0	0	0.0622391	0	0	0	0	0
Nppc	0	0	0	0	0	0	0	0	0	0.0288908	0	0	0	0	0	0	0	0	0	0	0	0	0	0	0	0	0	0	0	0	0	0	0	0	0	0	0	0	0	0	0	0	0	0	0	0	0	0	0
Dis3l2	1.47526	1.15303	1.42982	1.55192	1.62862	1.00561	1.82412	1.96784	1.32922	1.27168	2.54668	1.40944	2.58922	1.28065	1.40822	1.2661	1.30239	1.69417	1.13079	4.07735	0.881766	1.97749	1.50684	1.16296	1.50081	2.45286	3.31478	1.9488	1.16321	1.62188	1.74078	2.45376	1.54101	0.504764	1.4281	0.0375085	1.33296	3.78075	1.16893	0.597844	1.86263	1.79018	2.88497	2.49809	3.48954	1.56314	1.50112	5.28637	1.06289
Gm29055	0	0	0	0	0	0	0	0	0	0	0	0.0247856	0.0509549	0	0.0628301	0	0	0	0	0	0	0.247437	0	0	0.400018	0	0	0	0	0	0	0.183588	0	0	0	0	0	0	0	0	0	0	0	0	0	0	0	0	0.138316
Gm37485	0	0	0.0117114	0	0	0	0	0	0	0	0	0	0	0	0	0	0.0314055	0	0	1.78625	0	0	0	0	1.19908	0	0	1.80014	0	0	0	0	0	2.14503	0	0	0	0	0	0	0	0	0	0	0	0	0	0	0
Gm38142	0	0.0244657	0.0194564	0	0.0244176	0.012105	0	0	0.0130514	0	0.0378795	0	0.0490199	0	0	0	0.0173915	0	0	0	0	0.107118	0	0	0	0	0	0.218612	0.275734	0.362827	0	0.239693	0	0	0	0	0	0	0	0	0	0	0	0	0	0	0.402145	0	0
Gm38010	0	0	0	0	0	0	0	0	0	0	0	0	0	0	0	0	0	0	0	0	0	0	0	0	0.72265	0	0	0	0	0	0	0	0	0	0	0	0	0	0	0	0	0	0	0	0	0	0	0	0
Gm37541	0	0	0	0	0	0	0	0	0	0	0	0.0183081	0	0	0	0	0	0	0	0	0	0	0	0	0	0	0	0	0	0	0	0	0	0	0	0	0	0	0	0	0	0	0	0	0	0	0.0475038	0	0
Gm38021	0.0599109	0	0.0886762	0	0.111288	0.110342	0	0.173184	0.386647	0	0.172643	0.0271688	0.279272	0.0761154	0.0459143	0.0292472	0.0396326	0.0671287	0	0.144499	0	0.0271229	0	0.0237834	0.025793	0	0.0611094	0	0	0	0	0	0	0	1.64061	0.0535037	0	0.195754	0	0.0379018	0	6.04076	0	0	0.036201	0	1.2689	0	0.113712
Gm6136	0.209789	0.0488079	0.34933	0.216184	0.487118	0.241489	0.206491	0.202145	0.520737	0.270296	0.201514	0.142705	0.440065	0.399798	0.200972	0.204829	0.0693905	0.313418	0.367032	0.354194	0.180692	0.0949758	0.225798	0.45805	0.0451595	0.558059	0.213986	0.139558	0	0.0556786	0.46374	0.0503343	0.322061	0.330659	0.0957485	0.0936765	0.378914	0.479828	0	0.46452	0.131502	0.128199	0.182795	0.157449	0.190146	0	0.370274	0.224089	0.331819
Gm37967	0.0526047	0	0	0	0.032572	0.0322952	0	0.0675838	0.08705	0	0	0.0159037	0.179824	0	0.0134383	0.0513609	0.0115998	0.0130983	0	0	0	0	0	0	0.301967	0	0	0	0	0.260613	0.0193805	0	0	0	0	0	0	0	0	0.155305	1.09914	0	0	0.0789607	0	0	0	0	0.0221877
Gm37017	0	0	0	0	0	0	0	0	0	0	0	0	0	0	0	0	0	0	0	0.0603532	0	0	0	0	0	0.181537	0.510472	0.0416152	0.164028	0	0	0	0	5.1272	2.39833	0.111735	0	3.10691	0	0	1.33324	0	0	0.1878	1.20961	2.28072	0	0	2.29555
Gm37447	0.0797993	0.0297048	0.0118114	0.00939794	0	0.10288	0	0.046135	0.0158462	0	0.0153303	0	0.0148792	0	0	0	0.0105579	0	0	0	0	0	0	3.23122	0.247359	1.88345	0	1.15725	0	0	2.75179	0	0	0	3.99171	0	0.0164721	0.020859	0	0.181742	0.0200082	0.0195057	0.0185417	0	0	0	0	0	0.0403895
Akp-ps1	0	0	0	0	0.0418335	0	0	0	0	0	0	0	0	0	0	0	0	0	0	0	0	0	0	0	0	0	0	0	0	0	0	0	0	0	0	0	0	0	0	0	0	0	0	0	0	0	0	0	0
Gm29371	0	0	0	0	0	0.0486252	0	0	0	0	0	0	0	0	0	0	0	0.0394428	0	0	0	0	0	0	0	0	0	0	0	0	0	0	0	0	0	0	0	0	0.0703991	0	0	0	0	0	0	0	0	0	0
Alppl2	0	0	0	0	0	0	0	0	0.0205663	0	0	0	0	0	0	0	0	0	0	0	0	0	0	0	0	0	0	0.344488	0	0	0	0	0.0254394	0	0	0	0	0	0	0	0	0	0	0	0	0	0	0	0
Alpi	0	0	0	0.0117746	0	0	0	0	0	0	0	0	0	0	0	0	0	0	0	0	0	0	0	0	0	0	0	0	0	0	0	0	0	0	0	0	0	0	0	0	0	0	0	0	0	0	0	0	0
Gm29372	0	0	0	0	0	0	0	0	0	0	0	0	0	0	0	0	0	0	0	0	0	0	0	0	0	0	0	0	0	0	0	0	0	0	0	0	0	0	0	0	0	1.09832	0	0	0	0	0	0	0
Akp3	0	0	0	0	0	0	0	0	0	0	0	0	0	0	0	0	0	0	0	0	0	0	0	0	0	0	0	0	0	0	0	0	0	0	0	0	0	0	0	0	0	2.91141	0	0	0	0	0	0	0
Gm29374	0	0	0	0	0	0	0	0	0	0	0	0	0	0	0	0	0	0	0	0	0	0	0	0	0	0	0	0	0	0	0	0	0	0	0	0	0	0	0	0	0	0	0	0	0	0	0	0	0
Ecel1	0	0	0	0	0	0	0	0	0	0	0	0	0	0	0	0	0	0	0.0622907	0	0	0	0	0	0	0	0	0.879306	0	0.0141742	0	0	0	0	0	0	0	0	0	0	0	0	0	0.020041	0	0	0	0	0
Prss56	0	0	0	0	0	0	0.042198	0.0826197	0	0	0.0205905	0	0.0399692	0	0	0	0	0.0160123	0	0	0	0	0	0	0	0	0.0437297	0	0	0	0	0	0.0789788	0	0	0	0	0	0	0	0	0	0	0	0	0	0	0	0
Chrnd	0	0	0	0	0	0	0	0	0	0	0	0	0	0	0	0	0	0	0	0	0	0	0	0	0	0	0	0	0	0	0	0	0	0	0	0	0	0	0	0	0	0	0	0	0	0	0	0	0
Chrng	0	0	0	0	0	0	0	0	0	0	0	0	0	0	0	0	0	0	0	0	0.0773466	0	0	0	0	0	0	0.291227	0	0	0.0124067	0	0	0	0	0	0	0	0	0	0	0	0	0	0	0	0	0	0
Eif4e2	7.11211	6.10814	8.17886	8.73561	6.88345	6.79051	7.44204	9.29144	10.4467	7.28814	9.09479	6.73881	8.70515	9.78809	6.19099	6.09802	7.50879	7.73381	7.58034	8.5874	9.38451	6.12354	5.31792	10.9866	11.9794	7.50666	5.38516	6.76715	5.79387	9.09873	9.335	7.73486	8.43606	2.90805	7.3739	1.78132	6.96725	6.35437	8.10266	3.90393	7.67366	10.5967	6.32912	9.69303	8.6778	13.3169	12.4904	10.0404	8.82575
Efhd1	0.0879633	0.0818595	0.0813734	0.220137	0.0408492	0.0810039	0	0.169516	0.131005	0.1275	0.211234	0.0199451	0.184517	0.0372518	0.0505597	0.171767	0.130928	0.0492804	0.205193	0	0	0	0	0	0	0	0	0	0	0	0	0.358783	0	0	0	0	0	0	0	0	0	0	0	0	0	0	0	0	0
Gigyf2	0.979578	0.792301	0.795503	0.919433	0.793794	1.02013	0.672984	0.570132	1.33162	0.74117	0.555722	1.05243	1.02358	0.913213	0.597054	0.70929	0.835029	0.672798	0.807699	3.17452	0.917329	1.88105	1.34917	2.46634	2.5219	2.87446	2.61864	3.18169	1.60746	1.27374	2.1254	0.927495	3.56475	1.34708	2.95855	5.21368	1.63527	1.0311	2.26143	3.47291	2.43962	2.47879	2.65798	1.06577	1.46984	1.9934	3.99164	2.18633	3.01557
Gm22549	0	0	0	0	0	0	0	0	0	0	0	0	0	0	0	0	0	0	0	0	0	0	0	0	0	0	0	0	0	0	0	0	0	0	0	0	0	6.27876	0	0	0	0	0	0	0.52779	0	0	0	0
Kcnj13	0	0	0	0	0	0	0	0	0	0	0	0	0.0686085	0	0.0281993	0	0	0	0.114445	0	0	0	0	0	0	0	0	0.0734329	0	0	0	0	0	0	0	0	0	0	0.392461	0	0	0	0	0	0	0	0	0	0.0931184
Gm23504	0.4919	0	0	0.289654	0.456866	0	0	0	0.488397	0	0.472497	0.44614	0	0	0	0	0.976214	0	0.382486	3.79653	5.93147	0	0	0	0	0	0	0	0	1.56662	0	0	0	0	0	0	0	0	0	0	6.16673	0	0	0	0	0	0	0	0
3110079O15Rik	0.0647237	0.0602325	0.1437	0	0	0	0	0.249461	0.0642627	0.0416956	0.186512	0	0.120683	0.16446	0	0	0	0.145043	0.0503272	1.56107	0	0	0	2.36384	0	0	0	0	0	0	0	0	0	0	0	0	0	0	0	2.12922	0	0	0	1.55443	0.469309	0	0	0	0.245693
Ngef	8.07761	4.45458	7.19129	11.3522	10.0809	4.1215	9.56431	10.666	9.73104	8.24879	7.12678	6.1974	9.11492	8.4836	8.29067	4.43988	11.7162	5.52432	5.78774	8.72814	7.64787	4.25826	8.52659	10.5368	9.63425	2.97493	4.96794	12.8406	18.6383	6.60615	5.14507	8.69394	8.9063	4.71538	5.68018	4.48856	2.53194	4.84848	5.28102	8.67596	5.94091	4.89955	9.14797	7.59813	10.2824	12.8559	8.70195	7.2264	5.7086
Neu2	1.04647	2.06525	1.1884	0.977444	1.24006	1.07999	2.78817	1.28651	1.03902	1.39479	0.797225	1.0964	0.941976	1.61988	0.387169	1.70876	1.80229	0.99734	1.65547	2.64585	1.78713	4.41087	2.07142	0.243527	0.0155356	1.18679	1.12262	0.0120025	1.89234	0	0	0	0	0	0	2.90036	1.91804	0.0707435	0	0	1.58335	0	0.0838455	0	3.31427	2.54349	0.02123	0	0
Gm6153	0	0	0	0	0	0	0	0	0	0	0	0	0	0	0	0	0	0	0	0	0	0	0	0	0	0	0	0	0	0	0	0	2.65801	0	0	0	0	0	0	0	0	0	0	0	0	0	0	0	0
Inpp5d	0.25818	0.131573	0.118282	0.296818	0.17128	0.418899	0.12706	0.177694	0.524888	0.269283	0.401517	0.234162	0.550168	0.385283	0.18373	0.0660197	0.280588	0.123979	0.181633	0.142333	1.06421	0.0111317	0.0573407	0.0976113	0.174668	0.220008	0.520419	1.32901	0	0.163147	0.0135883	0.306773	0.0830444	0.0290664	0	0	0.0570999	0.907853	0.00819564	0.0933335	0.524034	0.150257	0.299945	0.0553618	0.0668589	0	1.17175	0.00875486	0.645594
Atg16l1	2.23266	1.71187	3.04242	3.1667	2.33059	2.34654	2.76128	2.60963	3.90824	2.91725	2.35439	2.67207	3.35753	3.14897	2.35828	1.71546	2.61037	2.02306	2.47575	1.8262	2.20727	1.42387	3.79262	6.80538	3.71947	2.9625	2.66348	2.13422	1.81987	1.45304	2.0224	2.89266	1.28755	2.4327	1.18735	5.71292	2.25923	1.92208	2.03191	0.792205	2.52517	4.24726	3.03365	5.98857	0.920891	1.45691	3.95202	0.131339	3.88756
Gm25395	0	0.319764	0.254292	0	0.319134	0	0	0	0	0.110677	0	0	0.800853	0	0	0	0	0.256668	0	0	0	0	9.36897	0	0	0	8.06105	0	0	0	0	0	0	0	0	6.13719	0	0	0	0	0	0	0	10.3152	3.94484	0	0	0.244685	5.65215
Scarna6	0	0.164105	0	0	0.327564	0	0	0	0	0	0	0	0	0	0	0	0	0	0	0	0	0	0	0	0	0	0	0	0	0	0	0	0	0	0	0	0	0	0	0	0	0	0	0	0	0	0	0	1.11566
Sag	0	0	0	0.00927129	0.00974893	0.0289982	0.0258288	0	0	0.10481	0.00504124	0	0.0391432	0.0400067	0.00402214	0	0.0104156	0	0.0244853	0.0303799	0	0	0	0	0	0	0	0	0	0	0	0	0	0	0	0	0	0	0	0	0	0	0	0	0.0951373	0	0.00617539	0	0.517987
Dgkd	1.38486	1.03482	1.64083	2.00052	1.15951	1.82813	1.46381	1.14377	2.65517	1.5162	1.5858	1.1756	2.63306	1.72765	1.16066	1.06571	1.33131	1.40137	1.23066	0.190866	3.46672	1.61835	1.10628	1.08869	0.563907	1.30659	3.07563	3.91646	0.769162	0.57214	0.746461	1.46001	2.28727	0	0.112089	4.20375	0.267555	1.275	3.50171	0.595584	1.12036	4.15213	2.98	0.645115	0.552368	1.0446	2.63289	0.0388639	1.13944
4833421G17Rik	0	0	0	0	0	0.101975	0	0	0.0549735	0	0	0	0	0	0	0	0	0	0	0.0534169	3.81509	1.95516	0.119186	3.8245	0	0	0	0	0	0	0.611956	0.425098	0	0	0	0.197786	0	0	0.073819	0	0	0	0.0643246	0	0	0	0.195447	0	4.55386
Gm38365	0.109293	0	0	0.00919384	0	0	0	0.0150443	0.0155021	0	0.0299948	0	0.0436683	0	0	0	0.0413143	0	0	0	0	0.0141369	0.985878	0.421473	0	0.407776	1.54478	0.228501	0	0	0	0.239748	0.115051	0	0	0	0	0.632587	0.499592	0	0.117442	0.0572462	0.725559	0	0	0.379485	0.312314	0	1.4422
Usp40	0.85029	0.956139	1.08083	1.42326	1.03835	1.81617	1.04615	1.22517	2.18094	1.17161	1.29319	0.967557	1.72856	1.11028	0.805501	0.883994	0.994772	1.18503	1.04071	2.70404	2.33948	3.28984	2.74271	6.44152	2.49131	6.34385	2.77456	1.74929	2.97782	0.697903	2.7628	1.39028	4.87809	0.62666	1.70322	11.3763	3.06747	4.70759	2.90234	2.12181	1.09558	3.31004	1.08845	2.05036	0.918152	2.51156	1.98247	8.56109	4.05956
Gm5832	0	0	0	0	0	0	0	0	0	0	0	0	0	0	0	0	0	0	0	0	0	0	0	0	0	0	0	0	0	0	0	0	0	0	0	0	0	0	0	0	0	0	0	0	0.0713951	0	0	0	0
Gm15375	0.165125	0	0.203673	0.25929	0	1.06443	0.108353	0.106072	0.0546498	2.37572	0	0.0998429	0	0.139859	0.295279	0	0.436939	0.246692	0.213994	1.27445	0	0	4.77887	0.174803	0	0	0	0	0	0	0.12167	0.845189	0	0	0	0	0	0	0	0	0	0	1.72654	0	0	0	0	0	0.487528
Ugt1a10	1.66968	2.66644	2.73069	1.97852	1.68478	0.512528	2.86079	1.66843	0.675396	1.12874	0.138602	2.11262	0.192176	1.95543	1.02684	2.29436	2.37271	1.17024	2.59659	0.636384	0.568141	1.19451	0.384564	0.703744	1.02945	0.418729	0.504618	1.50839	2.54031	2.99802	0.045566	2.41351	0	0.194938	0.978434	0	1.25522	0.215528	1.64896	0.234734	0.697735	0.100772	1.02976	0.464116	0.946622	0.175355	1.40678	0.176148	1.46065
Ugt1a9	53.1533	76.63	81.6586	59.9598	55.1149	21.9686	91.6976	43.9586	28.3471	35.8364	5.10361	63.9039	11.558	74.7863	29.2556	83.4803	67.8826	47.8177	86.1948	24.3947	20.0143	21.4843	12.7081	15.9759	37.2423	15.6868	14.6261	50.8457	81.0987	77.4046	1.43863	60.2886	0.0524121	8.64344	28.8269	0.0381122	21.6706	15.1154	54.8496	18.467	23.2998	7.09344	33.9126	14.7974	31.8985	8.4796	11.5244	7.81027	36.4501
Ugt1a8	0.503607	0.585827	0.698818	0.358329	0.623651	0.0966173	0.88811	0.343723	0.145839	0.229803	0	0.742231	0.0978141	0.515411	0.257301	0.594137	0.721823	0.564279	0.636332	0.404884	0.632566	0.170995	0.316189	1.28283	1.39123	0.811904	0.428068	1.82862	2.75099	0.289594	2.15688	0.362488	0.721578	0.0330733	0.651236	0.712101	0.411485	0.0274249	1.81846	0.2124	0.263062	0.0512911	0.75572	1.22838	0.659322	0.255007	3.08631	2.18162	4.80582
Ugt1a7c	0.0775334	0.0309229	0.0163943	0.0586998	0.0822986	0.112199	0.0218041	0.128071	0.175957	0.0142708	0	0.0803665	0.0929362	0.0656696	0.466869	0.032443	0.0146544	0.413687	0.0258376	0	0.1431	0.0802308	0.0158953	0	0.371948	0	0	0.287361	0	0	0.012242	0.18071	0	0	0	4.47103	0	0.34743	0.70883	0	0.486001	0.040611	0.527587	0.282635	0	0	0.534347	0	0.140152
Gm15373	0	0	0	0	0	0	0	0	0	0	0	0	0	0	0	0	0	0	0	0	0.752322	0	0	0	0	0	0	0	0.572567	0	0	0	0	0	0	0	0	0	0	0	0	0	0	0	0	0	0	0	0.276309
Ugt1a6b	1.80487	4.05302	3.62969	2.27577	2.76958	2.13179	3.93919	2.47634	1.07131	8.59398	0.678396	2.22414	0.914492	2.32628	2.05978	3.12216	2.47879	1.81715	2.45597	1.94947	7.43479	2.46907	2.8576	4.26783	2.71964	2.59982	4.12219	2.63623	6.94436	5.29003	1.86474	13.6878	2.21662	4.17436	1.71913	0.876005	2.7942	3.92297	3.50488	4.51766	5.87807	4.77137	3.46435	5.00604	3.84077	6.91398	1.61587	0.838217	1.91143
Gm15372	0	0	0	0	0	0	0	0	0	0	0	0	0	0	0	0	0	0.0418548	0	0	0	0	0	0	0	0	3.1434	0	0	0	8.2366	0.107549	0	0	0	0	0	0	0	0	1.33465	0	0	0	0	0	0	0	0
Gm15370	0	0	0	0	0	0	0	0	0	0	0	0	0	0	0	0	0	0	0	0	1.11362	0	0	0	0	0	0	0	0	0	0	0	0	0	0	0	0	0	0	0	0	0	0.214585	0	0	0	0	0	0.233716
Ugt1a6a	0.639401	0.675716	0.409037	1.41032	0.946153	1.72652	0.512013	0.845836	1.35578	0.432853	0.385164	1.71027	1.27304	0.275371	0.423578	0.179878	1.54137	0.186192	0.396058	0.669148	1.59615	1.46207	0.41214	4.02684	1.79164	2.43206	0.420056	2.58094	1.27871	0.897391	4.6235	1.17528	5.41703	0.97363	1.1673	4.74237	1.15207	0.807349	4.33464	3.59258	1.76621	0.304636	1.92634	1.15496	0.117871	2.26528	2.47384	0.123478	3.09912
Gm15369	0	0	0	0	0	0	0	0	0	0	0	0	0	0	0	0	0	0	0	0	0	0	0	0	0	0	0	0.4734	0	0	0	0	0	0	0	0	0	0	0.63252	0	0	0	0	0	0	0	0	0	0
Gm15374	0	0	0	0	0	0	0	0	0	0	0	0	0.051619	0	0	0	0	0	0	0.106834	0	0.100265	0	2.24195	2.33604	0	0	3.27809	0	0	2.87619	0	0	0	0.202161	0.197786	0	0	1.5502	0	0.0694122	0.135338	0	0.249325	0	0	0	0.078856	0
Gm15371	0	0	0	0	0	0	0	0	0	0	0	0	0	0	0	0	0	0	0	0	0	0	0	0	0.256614	0	0	0	0.156287	0	0	0	0	0	0	0	0	0	0	0	0	0	2.00818	0	0	0	2.31445	0	4.22358
Ugt1a5	1.69698	7.54079	30.4236	29.1784	2.63999	12.6385	14.7404	9.19767	15.4378	42.4848	1.20215	5.96406	2.5511	32.1599	1.72319	6.95879	22.6764	10.03	15.059	5.70966	7.235	10.2946	12.1765	37.6915	19.2145	5.86836	16.8982	2.58232	8.50975	10.8542	9.72962	31.3711	1.61519	3.14276	0.658331	0.0757747	7.50931	3.74269	2.06452	16.2646	6.56842	6.40346	11.2375	1.14624	2.92237	5.1557	1.74716	7.09954	11.6489
Gm15368	0.0544644	0	0	0.0641426	0	0.250777	0	0.209919	0	0.0350865	0	0.148193	0.0507767	0.0461305	0	0	0.180148	0	0	0	0.0469105	0	0	12.1944	0.984825	0.105368	0	1.59418	0	0.0578201	0.060197	0	0	0	4.97156	3.7939	0	0	0.145229	0	0.204839	0	4.0496	0	0	0	0.76903	0	0
Gm15376	0	0	0	0	0	0	0	0	0	0	0	0	0	0	0	0	0	0	0	0	0	0	0	0	0	0	0	0	0	2.09083	0	0	0	0	0	0	0	0	0	0	0	0	1.24805	2.32916	0	0	0	0	0
Ugt1a2	0	0	0	0	0.0785206	0	0	0	0	0	0	0	0.0197044	0	0	0	0	0	0	0	0.436898	0	0	0	0	0	0.409607	0	0	0	0	0	0	0	0	0	0	0	0.648111	0	0	0	0	0	0	0	1.41754	0	0
Dnajb3	0	0	0	0	0	0.0818903	0	0	0	0.0286434	0.213545	0	0.0414523	0.0376594	0	0	0	0.033213	0	0	0	0	0	0	0	0	0	0	0	0	0	0	0	0	0	0	0	0	0.41496	0	0	0	0	0	0	0	0	0	0
Ugt1a1	10.2958	14.157	39.6375	30.6228	10.6749	33.7069	25.8727	13.646	17.1279	63.4165	3.51186	12.3681	3.33017	29.9519	6.53783	14.976	28.064	10.8299	24.5237	15.3455	11.1663	10.0262	18.2732	25.4743	25.1663	12.4389	14.081	11.8392	11.9003	21.7711	9.84676	46.8442	3.69018	10.0678	3.41401	5.7045	18.4767	7.82664	10.7854	4.22714	15.8577	5.52123	9.54469	6.46556	5.6118	9.03942	3.58494	5.53623	26.0024
Mroh2a	0.621826	0.332868	0.871516	1.32531	0.674646	0.820938	0.595801	0.938519	1.75931	0.436036	0.60787	0.499097	0.723371	0.745737	0.290992	0.209538	1.08845	0.596032	0.765919	0.546825	0.819962	1.42999	0.236913	1.88306	1.70577	0.489714	0.768977	0.787048	0	0.595876	1.47186	0.728804	1.99369	0.00867337	0.2612	0.855102	0.443001	0.165418	0.579599	2.11664	1.1038	0.793604	0.389978	1.51983	0.305909	0.0468123	0.815849	0.266469	1.9218
Hjurp	4.99221	6.29533	10.0293	15.6628	11.7115	11.1625	9.43547	15.6686	17.5544	5.10952	10.1671	7.32589	15.0137	8.29512	4.36756	4.12936	9.58462	5.56851	9.17674	10.5039	10.0152	7.83663	5.78371	17.814	26.4722	10.5261	13.2509	9.46665	2.43411	4.58521	9.54742	5.85698	1.25378	5.53445	8.57113	19.5365	5.04824	10.1755	9.29575	9.67348	10.5832	12.5592	2.36553	16.5613	7.82942	12.7268	11.636	13.6368	21.7897
Trpm8	0.00987542	0	0	0	0	0	0.0486008	0.0190312	0	0	0	0	0	0	0	0.0289258	0.0391971	0	0.0153577	0	0	0	0	0	0	0	0.141022	0.0262778	0.0258938	0.0209677	0	0	0	0	0	0	0	0	0.0131664	0	0	0	0	0	0	0	0	0	0.0124958
4930453O03Rik	0	0	0	0	0	0	0	0	0	0	0	0	0	0	0	0	0	0	0	0	0	0	0	0	0	0	0	0.0503019	0	0	0	0	0	0	0	0	0	0	0	0	0	0	0	0	0	0	0	0	0
Spp2	213.067	244.312	490.343	507.57	210.186	555.399	356.792	433.846	588.717	370.446	479.732	275.235	405.053	456.526	145.166	183.79	368.375	395.518	310.213	310.315	360.864	519.683	467.508	610.164	450.721	383.904	370.656	252.547	238.018	201.289	558.456	315.924	649.875	311.471	245.444	207.991	382.974	293.186	275.34	331.992	300.302	340.373	347.138	302.706	359.563	258.933	489.827	426.633	513.991
Gm19589	0	0	0	0	0.0165468	0	0.0350712	0	0	0	0	0	0	0	0	0	0	0	0	0	0	0	0	0	0	0	0	0	0	0	0	0	0	0	0	0	0	0	0	0	0	0	0	0	0	0	0	0	0
Gm38130	0	0	0	0	0	0	0	0	0	0	0	0	0	0	0	0	0.0175545	0	0	0	0	0	0	0	0	0	0	0	0	0	0	0	0	0	0	0	0	0	0	0	0	0	0	0	0	0	0	0	0
Gm29336	0	0.075895	0	0.048023	0	0	0	0	0	0.0525379	0	0	0	0	0	0	0	0	0	0	0	0	0	0	0	0	0	0	0	0	0	0	0	0	0	0	0	0	0	0	0	0	0	0	0	0	0	0	0
Arl4c	0.306318	0.213797	0.214102	0.36576	0.276598	0.705208	0.0586254	0.311554	0.675858	0.230222	0.547604	0.393581	0.706011	0.381963	0.313006	0.199384	0.467192	0.241526	0.13894	0.541794	0.153903	0.169493	0.158741	0.0270226	0.227122	0.411533	0.0173581	0.973578	0.044621	0	0	0.375638	0	0	0.0621354	3.34349	0	0.0667246	0.272265	0	0.170674	0	0	0	0	0	0	0	1.31353
Gm29335	0	0	0	0.0599503	0	0	0	0	0	0	0	0	0	0	0	0	0	0	0	0	0	0	0	0	0	0	0	0	0	0	0	0	0	0	0	0	0.105077	0	0	0	0	0	0	0	0	0	0	0	0
Platr5	0	0	0	0	0	0	0	0	0	0	0	0	0	0	0	0	0	0	0	0	0	0	0	0	0.422068	0	0	0	0	0	0	0	0	0	0	0	0	0	0	0	0	0	0	0	0	0	0	0	0
1700067G17Rik	0	0	0	0	0	0	0	0	0	0	0	0	0	0	0	0	0	0	0	0	0	0	0	0	0	0	0	0	0	0	0	0	0	0	0	0	0	0	0	0	0	0	0	0	0	0	0	0	0
Sh3bp4	0.0639893	0.0425351	0.0947128	0.183017	0.0424513	0.159944	0.0629834	0.105699	0.208753	0.259113	0.544407	0.0165819	0.911895	0.402613	0.217177	0.044626	0.0907085	0.211681	0.0852963	0	0.393674	0	0	0.043547	0.456525	4.1206	0	0	0	0	0	0	0	0	0	0	0	0.477897	0	1.60771	0	0	0	0	0.0994251	0	0	0	0.728717
Gm38312	0.0267643	0	0	0	0	0	0	0	0	0	0.0257086	0.0242745	0	0	0.0205115	0	0.0177053	0	0	0.0516424	0.0230523	0.0242335	0.0192045	0.0424995	0.0230453	0.0517786	0.0545995	0.0356089	0.0350886	0	0.0295814	0	0.0328701	0	0.0488614	0.143412	0	0	0.0356834	0.101592	0	0.0654211	0.0310939	0.0401738	0.064689	0.162629	0.0314923	0.0762365	0.0338661
Gm5259	0.116826	0	0	0	0	0	0.0574948	0	0.0579971	0	0	0	0	0	0	0	0	0	0	0	0.150935	0	0	0.0463776	0	0.0565034	0	0	0	0.062012	0	0	0.78913	0	0	0.104332	0	0	0	0	0	0	0	0	0	0	0	0	0
C030007H22Rik	0	0	0	0	0	0	0	0	0	0	0	0	0	0	0	0	0	0	0	0	0	0	0	0	0	0	0	0	0	0	0	0	0.0971087	0	2.02093	0	0	0	0	0	0	0	0	0	0	0	0	0	0
Agap1	0.17831	0.121357	0.122113	0.173951	0.148308	0.149498	0.125736	0.130783	0.116265	0.118298	0.176389	0.135171	0.28285	0.12623	0.161127	0.140315	0.102112	0.0834951	0.0889833	0.980809	0.00458446	0.0963875	0.336093	0.0464858	0.44685	0.525164	0.502198	0.711704	0.136074	0.296657	0.070595	0.395889	0.758288	0.222318	0.0583031	0.199645	0.244462	1.01218	0.706096	0.552241	0.417051	0.276472	0.222614	0.0159789	0.00964864	0.931461	0.904997	0.822502	0.56911
Gm37297	0.0392034	0	0.0290132	0.0115424	0.0182056	0.0902545	0.0771742	0	0.0194621	0	0	0	0.036549	0	0.0450669	0	0	0	0	0	1.02987	3.86911	0.154715	0	0.202536	1.63064	0	0.430309	1.74748	0	0	0	4.76656	0	0	18.9759	0	0	1.20216	0	0	1.24574	1.07031	1.44171	2.22672	0	2.42177	0	0.0248029
Gm25180	0	0	0	0	0	0	0	0	0	0	0	0	0	0	0	0	0	0	0	0	0	0	0	0	0	0	3.73033	0	0	0	0	0	0	0	0	0	0	0	0	0	0	0	0	0	0	0	0	0	0
Gm28499	0	0	0	0.165268	0	0	0	0.0676092	0.0696662	0	0	0	0	0.0594294	0.16132	0	0.0464166	0	0	0	0	0	0	0	0	0	0	0	0	0	0	0	0	0	0	0	0	0	0	0	0	0	0	0	0	0	0	0	0
4933400F21Rik	0.0137726	0	0	0	0	0.012683	0	0	0	0	0	0	0	0	0	0	0	0	0	0.558067	0	0	0	0.601418	0	0	0	0	0	0.24856	0	0.185049	0	0	0	0	0	0.324007	0	0	0	0	2.33609	0	0	0	0.40514	0	0
Gm37521	0	0.0212655	0	0	0	0	0	0	0	0	0	0	0	0	0	0	0	0	0	0.0661377	0	0	0.311535	0	0	0	0	0	0	0	0	0	0	0	0	0	0	0	0.822586	0	0	0	0	0.0343	0	0	0	0	0
Gbx2	0	0	0	0	0	0	0	0	0	0	0	0	0	0	0	0	0	0	0	0	0	0	0	0	0	0	0	0	0	0	0	0	0	0	0	0	0	0	0	0	0	0	0	0	0	0	0	0	0
D130058E05Rik	0	0	0	0	0	0	0	0	0	0	0.0293668	0	0	0	0.0117151	0	0.0101123	0	0.0118862	0	0	0	0	0	0	0	0	0	0	0	0	0	0	0	0	0	0	0	0	0	0	0	0	0	0	0	0	0	0
Asb18	0	0	0	0	0	0	0	0	0	0	0	0	0	0	0	0	0	0	0	0	0	0	0	0	0	0	0	0.0786604	0	0	0	0	0	0	0	0	0	0	0	0	0	0	0	0	0	0	0	0.0168407	0
Iqca	0	0	0	0.0128645	0	0	0	0	0.0325369	0	0	0	0	0	0	0	0	0	0	0	0	0	0	0	0	0	0	0.00726661	0	0	0	0	0	0	0	0	0	0	0	0	0	0	0	0	0	0	0	0	0
Ackr3	0.0558309	0.142881	0.165275	0.123285	0.0518545	0.0899741	0.219813	0.121042	0.291025	0.296726	0.254736	0.139252	0.689671	0.484701	0.673903	0.0408832	0.120034	0.563015	0.282181	0	0	0.0252758	0	0.0110819	0.0480731	0	0.014237	0	0	0	0	0.0133954	0.017142	0	0	0	0	0	0.0186091	0	0	0	0	0	0	0	0	0	0
Gm28723	0	0	0	0	0	0	0	0	0	0	0	0	0	0	0	0	0	0	0	0	0	0	0	0	0	0	0	0	0.550831	0	0	0	0	0	0	0	0	0	0	0	0	0	0	0	0	0	0	0	0
Gm27648	0	0	0	0	0	0	0	0	0	0	0	0	0	0	0	0	0	0	0	0	0	0	0	0	0	0	0	0	0	0	0	0	0	0	0	0	0	0	0	0	0	0	0	0	0	0	0	0	0
Gm35048	0	0	0	0	0	0	0	0.0160699	0	0	0	0	0.0310966	0	0.0383438	0	0	0	0	0	0	0	0	0	0	0	0	0	0	0	0	0	0	0	0	0	0	0	0	0	0	0	0	0	0	0	0	0	0
Cops8	8.07908	5.61197	8.24162	7.70209	6.82063	8.56216	7.61082	7.33928	9.13767	8.20963	5.41916	7.10835	7.0815	7.78608	5.70852	6.3802	7.94381	6.64707	7.43389	0.841268	9.80894	4.64211	6.53584	6.18089	5.03869	11.5039	5.46523	10.9865	12.3273	6.12313	8.25595	8.29806	2.33539	1.0101	3.58663	3.52778	11.2444	7.20874	10.2251	1.98064	8.04739	7.87096	7.15241	5.94516	2.56467	6.4093	0.815884	3.06737	8.66746
Gm9991	0	0	0	0	0	0	0	0	0	0	0.0371891	0	0.0360948	0	0	0	0	0	0	0	0	0	0	0	0	0	0	0	0	0	0	0	0	0	0	0	0	0	0	0	0	0	0	0	0	0	0	0	0
Col6a3	0.269531	0.0508928	0.150326	0.23922	0.0507926	0.226624	0.107656	0.188196	0.298639	0.319588	1.3808	0.290515	2.56744	0.817208	0.158664	0.0572084	0.258409	0.245104	0.270327	0.207273	0.185046	0.141475	0.0336348	0.338053	0.0269077	0.0680138	0.605628	0.509318	0	0.273697	0	0.00374888	0	0	0	0.00697699	0	0	0.255192	1.5124	0	0.262576	0.00907632	0	0	0.00474714	0.0137889	0	0.0741413
Gm36970	0	0	0	0	0	0	0	0	0	0	0	0	0	0	0	0	0	0	0	0	0	0	0	0	0	0	0	0	0	0.0266862	0	0	0	0	0	0	0	0	0	0	0	0	0	0	0	0	0	0	0
Mlph	0.0872326	0.0649436	0.0710138	0.195194	0.113428	0.265092	0.0515167	0.10927	0.173223	0.14049	0.6033	0.142412	0.593681	0.184712	0.394432	0.0766531	0.294304	0.430065	0.196705	0	0	0	0.206557	0	0	0	0.0266933	0	0	0.268561	0	0	0	0	0	0	0	0.125411	0.279126	0	0.10936	0	0	0.10475	0.274092	0	0	0	0
Prlh	0	0	0	0	0	0	0	0	0	0	0	0	0	0	0.259515	0	0	0	0	0	0	0	0	0	0	1.474	0	0	0	0	0	0	0	0	0	0	0	0	0	0	0	0	0	0	0	0	0	0	0
Rab17	11.7999	13.7755	18.403	24.4643	17.7792	14.9925	12.8613	27.306	25.5513	14.4174	22.1957	10.4682	16.578	13.8292	20.4595	14.9795	13.9048	24.0423	17.5479	6.31445	23.2161	12.7657	10.4195	28.5157	33.3694	30.3394	22.038	5.91456	21.2827	12.6764	27.4062	12.6529	13.5699	5.39835	8.99373	27.1934	6.4404	10.7004	11.7913	17.4828	15.7341	21.0732	15.3985	30.7758	30.5615	27.8818	40.7976	60.5739	36.7782
Lrrfip1	1.66146	1.99658	1.53967	1.52708	1.80479	2.20189	0.910105	1.35731	1.77873	2.39196	1.56123	1.86725	2.3908	1.29098	1.32867	1.45996	1.94971	1.17094	1.19642	2.40438	9.36391	3.64316	5.7898	5.60918	5.1004	5.60405	3.59572	3.36383	5.86224	2.05524	2.63475	2.97414	3.72613	4.59983	5.03774	3.76751	1.77444	7.04315	6.24092	5.17325	5.14387	5.7298	5.49698	5.57331	3.62289	7.37418	3.28945	9.23882	4.74394
Rbm44	0	0	0	0	0	0	0.00705674	0.00690821	0	0	0	0.0065025	0	0	0	0	0	0	0	0	0	0	0	0	0	0	0	0	0	0	0	0	0	0.0113001	0.0130887	0	0	0	0	0	0	0	0	0	0	0	0	0	0
Gm7776	0.389421	0.422799	0.192132	0.343965	0.482247	0.657454	0.702714	0.375231	0.773295	0.334491	0.56109	0.41206	0.54458	0.439778	0.497405	0.506951	0.429354	0.678746	0.757005	0.0626164	0	0	0.0465709	0	0	0.125563	0	0.0431758	0.0850898	0	0	0.0622887	0	0	0	0	0.20096	0.169653	0	0.164241	0	0.158646	0.0754028	0.0974215	0	0.078875	0.0763689	0	0
Ramp1	3.0463	3.42492	2.34602	3.52387	2.64262	3.85905	0.593593	2.2648	3.16278	2.65977	4.54516	2.79096	4.80067	2.47539	2.74939	3.59328	3.72353	0.889422	1.81561	2.80469	4.52837	0.490043	11.5839	1.63288	6.43102	8.67558	0.410092	3.37406	1.80429	3.48022	0.905824	1.88474	1.61425	0	2.34311	0.0828582	1.10122	4.08246	2.96878	3.11091	1.97735	3.23172	1.94021	6.87044	4.20468	6.7276	3.67541	0	1.11529
Ube2f	4.61914	4.9921	4.16553	4.36005	4.06927	4.30236	4.24481	3.80918	4.30813	3.99029	3.17795	5.53159	4.52318	4.74942	4.30957	5.11882	3.60109	4.35053	5.26838	4.62974	5.01181	4.08187	2.60148	2.52606	2.99435	3.48146	5.42852	2.61574	5.78557	4.83079	2.75711	3.43891	2.7391	4.1317	5.92417	4.36114	3.52373	2.69389	4.29823	1.86568	3.18693	4.19851	5.84529	2.82414	2.77194	3.24991	2.76732	5.53993	3.44402
Gm7785	0	1.26758	0.038771	0.308488	0.486572	0.192975	0.10313	0	0	0.944976	0.150966	0.0475149	0	0.221861	0.0401493	0.255749	0.138625	0.0391333	0.0407357	0.0505424	0.54147	0.142304	0.263136	0.0831884	1.12772	0	0	0	0.0686823	0	0	0.201111	0	0	0.286924	0	0.811049	0.06847	0.0698467	0	0.065677	0	0.121726	0	0.253244	0.445661	0	0.0746126	0
Gm26683	0	0	0	0	0	0	0.0978635	0	0	0	0	0	0.0926945	0.0842128	0	0	0	0	0	0	0.171273	0	0	0	0	0	0	0	0	0	0	0	0	0	0	0	0	0	0.53024	0	0	0	0.115511	0	0	0	0	0	0
Scly	6.36907	7.3133	5.78549	6.7447	6.00132	8.5991	5.55105	5.96872	8.54721	6.71703	5.88102	6.52194	6.77104	6.55171	5.89669	7.08105	6.30637	6.92153	7.21293	5.75812	7.76848	8.4642	5.28507	8.3763	7.43003	8.06873	6.86322	9.41686	5.31975	4.76575	8.23161	4.05198	9.6388	10.3462	4.48221	10.275	5.49205	9.96215	8.9709	8.95545	8.71869	9.75522	11.6481	6.02904	8.25563	8.03974	8.5458	7.02267	8.631
Gm17090	0	0.0887507	0	0	0	0	0	0	0	0	0	0	0.088911	0	0	0	0.0630887	0.0712386	0	0	0	0.0863504	0	0	0	0	0	0.253768	0.37509	0	0	0.0915262	0	0	0	0	0	0	0.381448	0	0	0	0	0	0	0	0	0	0
Espnl	0	0	0	0.0353756	0	0.0158066	0	0	0	0	0	0	0	0.00726905	0	0	0	0	0	0	0	0	0	0	0	0	0	0.0342552	0	0	0	0	0.0105402	0	0	0	0	0	0	0.0434356	0	0	0	0	0.0103716	0	0	0	0
Klhl30	0	0	0.0559788	0.0178162	0.0281012	0	0	0	0	0	0.0145313	0	0.0564149	0	0.0347813	0	0	0.0452016	0	0	0	0	0	0	0	0	0	0	0	0	0	0	0	0	0	0	0	0	0	0	0	1.55308	0	0	0	0	0	0	0
Fam132b	0	0	0.024571	0	0	0	0	0.111969	0	0	0	0.0150562	0	0	0	0	0	0	0	0	0	0	0	0	0	0	0	0	0	0	0	0	0	0	0	0	0	0	0	0	0	0	0	0	0	0	0	0	0
Ilkap	7.95663	6.59832	8.06704	8.88018	7.79615	8.15589	6.53181	8.31505	9.98769	5.52128	8.04673	7.3385	8.8607	8.1924	6.15579	6.89804	6.7491	7.41992	7.63872	6.10206	10.9026	11.1567	7.42318	9.6695	14.0207	13.0092	7.43806	9.73554	7.23355	8.99152	10.3837	7.75716	5.40238	6.24391	0.813811	8.71313	5.56437	11.7292	6.98613	9.47135	8.66738	6.20879	5.14954	8.58487	7.52167	11.8772	6.13591	10.4695	7.41788
1700020N18Rik	0.256292	0	0	0	0	0	0	0	0	0	0	0	0	0	0	0	0	0	0	0	0	0	0	0	0	0	0	0	0	0	0	0	0	0	0	0	0	0	0	0	0	0	0	0	0	0	0	0	0
Hes6	99.9226	140.566	112.416	106.127	129.559	32.9653	115.829	176.525	79.4509	67.7012	74.3569	124.759	65.9761	98.5997	99.2388	128.07	101.324	89.0435	112.606	153.804	115.828	31.3125	78.7461	66.2214	108.204	91.6056	105.085	117.022	69.1599	66.7041	99.7844	118.371	97.07	77.3614	80.2631	79.6341	93.9532	116.408	64.5776	66.4849	92.9307	68.2951	141.761	153.827	119.069	131.798	161.976	160.091	80.4537
Per2	1.12517	0.816883	1.12799	1.31101	1.49714	0.404172	1.98718	1.03804	0.768541	1.753	0.498236	2.09166	0.952271	1.64917	1.32098	0.514223	3.47354	0.327848	0.682545	0.615899	2.29564	0.0650282	0.36646	2.73704	0.8795	1.0112	0.00813957	5.15986	1.06711	0.381221	2.39018	1.85334	1.77388	1.89921	0.422481	0.669893	0.35415	0.0625771	0.914972	0.777452	0.200082	0.195057	0.0927083	0.107802	0.0096437	1.95894	0.769949	1.93208	0.565452
Gm28381	0	0.225326	0	0	0	0	0	0	0	0	0	0	0	0	0	0	0	0	0	0	0	0	0	0	0	0	0	0	0	0	0	0	0	0	0	0	0	0	0	0	0	0	0	0	0	0	0	0	0
Gm28382	0	0	0	0	0	0	0	0	0	0	0	0	0	0	0	0	0	0	0	0	0	0	0	0	0	0	0	0	0	0	0	0	0	0	0	0	0	0	0	0	0	0	0	0	0	0	0	0	0
Gm19085	0	0	0	0	0	0	0	0	0	0	0	0.0196037	0	0	0	0	0	0	0	0	0	0	0	0	0	0	0	0.0718931	0	0	0	0	0	0	0	0	0	0	0	0	0	0	0	0	0	0	0	0	0
Traf3ip1	1.33444	1.14812	1.14596	1.44554	1.44986	1.51869	1.51172	1.40712	2.46238	1.11918	0.955304	1.49575	2.30038	1.73802	0.974441	1.00789	1.14093	1.20369	1.09635	5.39257	2.21197	3.53357	1.22851	3.67822	3.30612	0.511454	0.385226	3.45034	0.0660179	0.267293	0.153055	2.77883	0.401986	1.15085	0.0229827	1.19173	1.74107	0.85558	3.13866	0.143357	3.10911	4.27729	1.21392	0	0.48684	2.14186	2.84408	0.0717182	3.09032
Asb1	0.486776	0.446237	0.650595	0.693063	0.587064	0.976814	0.514879	0.805067	0.923337	0.519523	0.900257	0.448082	0.799259	0.455367	0.400893	0.397238	0.725736	0.439593	0.491488	0.988312	1.20147	0	0	1.39594	0.794483	0.60439	1.11901	1.03429	0	0.439637	0.0321201	0.850659	0.151687	0.75578	0	0	0.69736	0.427299	0.60056	0.717022	0.045541	1.15433	0.219456	0	1.08873	0.105951	0	0.227643	1.45251
Gm28380	0	0	0	0	0	0	0	0	0	0	0	0	0	0	0	0	0	0	0	0	0	0	0	0	0	0	0	0	0	0	0	0	0	0	0	0	0	0	0	0	0	0	0	0	0.440053	0	0	0	0
Gm29100	0	0	0	0	0.00984178	0.0292744	0	0	0	0.00682635	0	0	0.019758	0	0	0	0	0	0.016479	0	0	0	0	0	0	0	0	0	0	0	0	0	0	0	0	0	0	0	0	0	0	0	0	0	0	0	0	0	0
Twist2	0	0	0	0.00866956	0.0136743	0.0271162	0	0.0567457	0	0.0379385	0.0707108	0	0.0274521	0.0124701	0	0	0.00973959	0.0549888	0.0228962	0	0	0	0	0.0116894	0	0	0	0	0	0	0	0	0	0	0	0	0	0	0	0	0	0	0	0	0	0	0	0	0
Gm29101	0	0	0	0	0	0	0.156342	0	0	0	0	0	0.0296169	0	0	0	0	0	0	0	0	0	0	0	0	0	0	0	0	0	0	0	0	0	0	0	0	0	0	0	0	0	0	0.0953684	0	0	0	0	0
Hdac4	0.342803	0.189759	0.188086	0.367174	0.236046	0.351059	0.203612	0.296141	0.440122	0.16182	0.499598	0.324314	0.581326	0.272827	0.278569	0.181775	0.33234	0.25386	0.289532	1.32004	1.07413	0.944541	1.44828	1.95681	0.267179	1.33496	1.32027	0.53079	0.918214	0.743532	0.378884	0.266597	0.714986	0.661411	0.760702	0.5595	1.24442	0.351473	0.58706	0.964694	0.429756	0.884879	0.528721	1.14444	0.471416	0.0969664	0.608517	1.17848	0.901181
Gm37048	0	0	0	0	0	0	0	0.00807238	0	0	0	0	0	0	0	0	0	0	0	0	0	0	0	0	0	0	0	0	0	0	0	0	0	0	0	0	0	0	0.692506	0	0	0	0	0	0.0404973	0	0	0	0
Gm29099	0	0	0	0	0	0	0	0	0	0	0	0	0	0	0	0	0	0	0	0	0	0	0	0	0	0	0	0	0	0	0	0	0	0	0	0	0	0	0	0	0	3.00593	0	0	0	0	0	0	0
Ndufa10	77.3557	87.3804	77.5875	85.8229	76.2764	75.1113	98.0674	86.9734	82.0143	78.4644	89.478	82.26	94.0909	83.4376	71.4327	85.197	77.2512	82.4415	95.5148	103.594	95.24	86.2493	76.5748	79.6508	92.8559	94.368	90.1506	81.3701	92.3108	83.3132	95.7159	74.0912	89.9549	103.173	94.276	76.7254	109.811	81.4092	92.5851	61.4343	114.582	90.8384	122.694	92.0014	84.7865	94.5022	105.135	83.8774	76.9881
Olfr1416	0	0	0	0	0	0	0	0	0	0	0	0	0	0	0	0	0	0	0	0	0	0	0	0	0	0	0	0	0	0	0	0	0	0	0	0	0	0	0	0	0	0	0	0	0	0	0	0	0
Olfr1415	0	0.0154486	0	0	0	0	0	0	0	0	0.0159457	0	0	0	0	0	0	0	0	0	0	0	0	0	0	0	0	0	0	0	0	0	0	0	0	0	0	0	0	0	0	0	0	0	0	0	0	0	0
Olfr1414	0	0	0	0	0	0	0	0	0	0	0	0	0	0	0	0	0	0	0	0	0	0	0	0	0	0	0	0	0	0	0	0	0	0	0	0	0	0	0	0	0	0	0	0	0	0	0	0	0
Olfr1413	0	0	0	0	0	0	0	0	0	0	0	0	0	0	0	0	0	0	0	0	0	0	0	0	0	0	0	0	0	0.230207	0	0	0	0	0	0	0	0	0	0	0	0	0	0	0	0	0	0	0
Olfr1412	0	0	0	0	0	0	0	0	0	0	0	0	0	0	0	0	0	0	0	0	0	0	0	0	0	0	0	0	0.183978	0	0	0	0	0	0	0	0	0	0	0	0	0	0	0	0.0925037	0	0	0	0
Olfr1411	0	0	0	0	0	0	0	0	0	0	0	0	0	0	0	0	0	0	0	0	0	0	0	0	0	0	0	0	0	0	0	0	0	0	0	0	0	0	0	0	0	0	0	0	0	0	0	0	0
Olfr1410	0	0	0	0	0	0	0	0	0	0	0	0	0	0	0	0	0	0	0	0	0	0	0	0	0	0	0	0	0	0	0	0	0.00723997	0	0	0	0	0	0	0	0	0	0	0	0	0	0	0	0
Myeov2	62.5359	53.2647	53.9174	62.1018	47.948	75.0715	47.9903	54.7902	79.7644	41.8728	88.8461	60.3375	89.4288	56.6636	62.0936	56.1569	48.649	63.4798	58.807	35.9708	31.8181	41.352	46.6616	41.4335	29.0169	37.5132	28.2367	22.3765	29.8354	27.0387	38.866	22.1098	27.8725	36.0164	36.9363	55.1242	38.2561	39.8884	34.2065	56.0107	34.0795	38.8625	29.1913	25.0345	41.2155	44.25	43.431	33.033	43.7066
Otos	0	0	0	0	0	0	0.014924	0	0	0	0.0582572	0	0	0	0	0.0296078	0	0	0	0	0	0	0	0	0	0	0	0	0	0	0	0.0582062	0	0	0	0	0	0	0	0	0	0	0	0	0	0	0	0	0
Gm29483	0	0.0806825	0.0962441	0.102105	0.281833	0.119759	0.256007	0.626545	0	0.195482	0.124918	0.0786332	0.242485	0.0367161	0	0.211622	0.114707	0.259049	0.134828	0	0	0	0	0	0	0	0	0	0	0	0	0	0	0	0	0	0	0	0	0	0	0	0	1.30136	0	0	0	0	0
Gpc1	1.76632	1.9135	1.54852	1.30679	2.11164	1.0677	2.40723	1.71941	0.989289	4.32394	3.20188	2.99862	2.55876	1.427	3.48482	3.45796	2.37888	2.34788	3.12721	0.262166	0.819184	0	0	0.855814	0.116991	0.131429	0	2.37413	0.0712518	2.96177	2.39274	0.425963	0	1.92737	2.0836	2.45916	3.50579	0	0.326069	1.65037	0.828964	1.69378	0.22099	0.435082	3.13073	0	1.85453	0	0.401154
Gm29480	0	0	0	0	0	0	0	0	0	0	0	0	0	0.0239154	0	0	0	0	0	0	0	0.025566	0	0	0	0	0	0	0	0	0	0	0	0	0	0	0	0	0.225873	0.142905	0	0	0	0	0	0	0	0	0
Ankmy1	0.00964311	0.00897397	0	0.0227133	0.0268689	0	0.018983	0	0.0478721	0	0.00926273	0.00874604	0.0449509	0.0245027	0	0.00941511	0.00637917	0	0.00749819	0	0	0	0	0	0	0	0.0983602	0	0	0	0	0	0	0	0	0	0	0	0	0	0	0	0	0	0	0	0	0	0
Dusp28	10.5979	12.3778	16.0022	13.5492	10.2725	13.2637	10.0463	9.97189	14.2653	12.0967	8.64267	11.3538	11.1403	13.7054	11.4199	12.9863	11.7161	11.8747	11.9462	6.10725	4.96223	8.37218	3.92982	9.20492	15.1578	0.37841	8.23442	4.28209	5.96794	8.53255	4.75612	14.3691	25.5509	21.02	16.7507	7.43188	2.67946	13.8047	2.79748	9.53948	10.2098	40.596	3.92507	4.32391	6.61866	7.73623	5.06337	0.861055	7.69502
5033417F24Rik	0.627606	0.949092	0.735412	0.246376	0.461468	0.240813	0.720696	0.881908	0.623136	0.505387	0.301425	0.948703	0.609491	0.354382	0.460941	1.02128	0.449776	0.742285	0.508341	2.24536	0.157664	0.213098	1.61369	3.42576	0	1.16359	0.0533468	0.121772	1.61133	1.16598	0	1.07916	0	0	0	0	0.107958	0	0	0	0	4.31461	0	0.353269	0	0	0	0	0.36398
Rnpepl1	6.94022	5.80634	8.9537	9.74306	7.06943	7.52754	7.21494	12.1999	13.3601	4.53773	14.3998	6.19162	14.0083	9.62429	8.26573	6.21707	7.56264	7.45925	6.77442	4.93841	6.56011	6.08284	11.3588	14.3713	10.5066	10.8578	10.3618	6.0748	8.7752	5.39223	17.0272	5.92634	8.58414	3.89783	9.75045	9.74223	5.75687	11.4318	3.90259	6.56409	8.20559	21.4949	10.5346	8.74292	9.65782	7.28846	13.0974	17.9409	11.049
9430060I03Rik	0	0	0	0.130336	0.051394	0.152872	0.0544652	0.106638	0	0.0356474	0.106305	0.0501874	0.0773826	0.0703019	0.127223	0.0270134	0.0183028	0.0413344	0.107567	0	0	0	0.158821	0	0	2.4622	0	0	0.689182	0	0	0.424846	0	0	0	0	0	0	0	0	1.35274	0	0	0	0	0	0	0	0
Capn10	3.64511	4.44285	9.41383	8.64898	4.40414	5.23807	3.93706	6.5169	9.15996	5.0774	5.2365	3.83264	4.31053	5.75577	4.00487	4.39879	4.97204	5.23684	4.98306	3.45442	4.98253	6.00698	5.49335	7.13698	11.3045	3.42193	6.50381	6.06567	3.87662	11.2666	3.25629	5.07712	3.20895	0.169476	4.39712	0.864234	8.71165	4.8343	1.90666	2.789	8.26322	5.78223	4.57205	0.0322795	3.48249	3.54121	1.92311	13.5069	11.524
Gpr35	0.0482853	0.0629087	0.0643218	0.13079	0.0538155	0.222326	0.0285157	0.0744414	0.201354	0.0995387	0.0556568	0.0613108	0.414146	0.0572556	0.0296037	0.0942873	0.178875	0.0721366	0.0375452	0.00931677	0	0.122415	0	0	0.0249455	0.476408	0.157604	0	0.341836	0	0	0.352184	0	0	0	0	0	0.0126215	0.0128752	0.0122188	0.10896	0.0236051	0	0	0.280092	0	0	0.11003	0
Aqp12	0	0	0	0	0	0	0	0	0	0	0	0	0	0	0	0	0	0	0	0	0	0	0	0	0	0	0	0	0	0.136791	0	0	0	0	0	0	0	0	0	2.22812	0	0	0	0	0	0	0	0	0
Kif1a	0	0	0.0518941	0.0678344	0	0.0184495	0.0591586	0.0675657	0.298377	0.0225862	0.187631	0	0.331534	0.106056	0.00383849	0	0.00994002	0.1085	0.00389456	0.0386571	0	0	0	0	0	0	0	0.0799655	0	0	0	0.18266	0.0369076	0	0	0	0	0	0	0.259828	0	0	0	0	0	0	0	0.142668	0
Gm28086	1.32673	1.64623	3.6002	4.16664	0.136916	9.50263	1.16078	0.85226	11.7092	3.13388	1.1328	0.534805	3.98557	1.87287	0.338926	1.15144	2.24293	3.52373	1.26088	0	0	10.8115	6.13502	2.57491	4.18872	0.142595	0.300728	0	0	3.28644	0.162931	0.990331	0	1.39409	0	0	0	3.85333	1.17924	8.76643	0.369615	0	0.342524	0	2.31595	0	0	0	6.90163
Agxt	345.701	390.468	529.006	539.366	410.774	601.047	332.867	436.002	550.101	528.021	497.198	321.084	336.799	397.712	237.987	379.712	450.258	513.113	427.577	413.007	476.516	568.602	594.332	553.841	705.276	335.811	422.5	386.705	294.807	503.171	389.909	352.255	543.272	172.569	231.956	90.1548	152.024	338.775	413.837	780.25	344.427	404.803	403.64	359.149	376.845	486.948	335.811	344.891	683.777
2310007B03Rik	0	0	0.102232	0	0.0366573	0.12721	0.0388478	0.0950754	0.137155	0	0.075823	0	0.128786	0.100287	0.166362	0.0578027	0.078328	0.117929	0.0920681	0.0951939	0	0	0	0	0	0	0	0	0	0	0	0	0	0	0	0	0	0	1.02611	0	0	0	0	0	0	0	0	0	0
Crocc2	0	0	0	0	0	0	0	0	0	0	0.00629378	0	0	0	0	0	0	0	0	0.00632135	0	0	0	0	0	0	0	0	0	0	0	0	0	0	0	0	0.00676253	0	0	0.0165807	0	0	0	0	0	0	0	0	0
Sned1	0.354504	0.233683	0.182192	0.345016	0.205784	0.476083	0.121156	0.213491	0.234653	0.203	0.179719	0.294732	0.491161	0.229365	0.143388	0.221134	0.39737	0.172861	0.260337	0.0665023	1.24255	0.0312066	2.16215	0.19155	0.661363	2.2337	0.155687	2.32224	0.587407	0.392026	0.500655	0.212639	2.97508	0.248334	0.512357	5.25893	1.32632	0.283143	0.387303	0.00622977	0.339492	0	0.823702	1.4781	0.714026	0.568439	0.063728	2.82599	1.58868
Mterf4	4.26435	3.33316	4.12039	5.33534	4.25706	4.11474	3.97915	4.88633	4.63889	3.0327	4.16427	3.0314	4.71949	3.36404	3.7437	3.45373	3.34295	4.88737	4.67387	1.3343	1.81736	2.19947	4.73926	5.77894	2.9924	1.7323	5.75131	3.14935	4.4516	2.24942	5.64406	2.4249	0.0653287	0.838409	3.07518	1.29846	2.90059	2.95469	2.34036	0.0336521	2.33402	1.43025	3.74911	9.87411	6.55697	1.81004	2.33671	8.29563	5.05933
Gm28535	0	0	0	0	0	0.145876	0	0	0	0	0	0	0	0	0	0	0.0349305	0.0394428	0.369521	0	0	0	0	0	0	0	0	0	0	0	0	0	0	0	0	0	0	0	0	0	0	0	0	0	0	0	0	0	0
Gm7867	0	0	0	0	0	0.0788156	0	0	0	0	0	0	0	0	0.131184	0	0	0	0	0	0	0	0	0	0	0	0	0.0569351	0.112206	0	0	0	0	0	0	0	0	0	0	0	0	0	0	0	0	0	0	0	0
Pask	0.0361052	0	0.0190859	0.0334094	0.0383243	0.0617476	0.050768	0.00993989	0.0870596	0.00664552	0.079271	0.0233903	0.120216	0.0436865	0.0237173	0.00503594	0.0307087	0.0192643	0.0481274	0	0	0	0	0	0	0	0	0	0	0	0.319244	0	0	0	0	0	0.0585578	0	0.110028	0.0391568	0	0.252153	0.0419459	0	0	0	0	0	0
Ppp1r7	1.99478	2.00968	2.65268	2.53541	2.03881	2.07068	2.18694	2.22672	2.63487	2.34638	2.3438	2.30998	2.6775	2.67387	2.01332	2.16064	2.55378	2.31493	2.21583	3.3292	2.01342	1.22964	3.82756	4.62759	2.51123	2.42488	1.8076	1.25294	1.52359	0.737408	1.49608	1.71358	2.26393	0.10527	2.21917	2.76761	1.66819	3.32291	1.91748	3.86479	2.18818	2.5849	1.96572	2.71351	1.35601	0.70886	2.45196	2.06734	3.84247
Mir6902	0	0	0	0	0	0	0	0	0	0	0	0	0	0	0	0	0	0	0	0	0	0	4.19138	0.579719	0	0	0	0	0	0	0	0	0	0	0	0	0	0	0	0	0	0	0	0	0	0	0	0	0
Gm26446	0	0	0	0	1.26414	0	0	0	0	0	0	0	0	0	0	0	0	0	0	0	0	0	0	0	0	0	0	0	0	0	0	0	0	0	0	0	0	0	0	0	0	0	0	0	0	0	0	0	0
Ano7	0	0	0	0.00690692	0	0.0216031	0	0	0.034938	0	0	0	0.032806	0	0	0.0229044	0	0.0175236	0	0.0678973	0	0	0	0	0	0	0	0	0	0	0	0	0	0	0	0	0	0	0	0	0	1.14684	0	0	0	0	0	0	0
Hdlbp	14.8118	16.8573	19.6901	19.0919	17.15	13.7311	15.3794	20.4614	20.8626	15.8606	19.2793	17.8294	21.0789	19.5627	17.6503	17.6054	15.0744	17.9037	17.2886	32.2357	22.7735	21.0362	24.1382	34.2669	28.2655	38.0031	37.307	27.5221	21.4534	23.867	32.9651	20.9343	37.3601	23.6904	21.1923	32.7227	29.6753	24.3006	28.6254	37.2676	26.5077	43.0464	36.0894	28.6646	31.5693	30.3566	36.0467	27.7389	29.6643
Gm17415	0	0	0	0	0	0	0	0	0	0	0	0	0	0	0	0	0	0	0	0	0	0	0	0	0	0	0	0	0	0.0628766	0	0	0	0	0	0	0	0	0	0	0	0	0	0	0	0	0	0	0
2002-09-01	4.36323	3.76615	4.1653	4.63505	3.62819	5.61445	3.78735	3.1941	4.71013	3.4296	3.5948	4.00514	5.60756	4.41982	3.59523	4.03706	4.40126	3.63112	3.86633	2.83646	5.53875	4.237	4.97145	3.44562	7.19115	5.03638	5.05388	4.36747	4.46873	5.49629	2.95822	6.86292	1.94925	3.79394	9.10964	2.93945	2.85308	2.43413	5.19259	6.00234	7.15871	4.24461	5.6338	7.73609	3.02928	3.14591	3.25958	3.65345	5.05411
Farp2	0.696271	0.847328	1.88939	1.28256	0.729589	0.476778	2.21413	1.47942	1.17878	1.40314	0.402999	0.858191	0.474362	1.05093	0.834614	0.88898	1.25189	1.40028	1.45067	1.99798	0.00768849	0	0.0512413	0.758342	0.184468	0.276311	0.00910513	1.64489	0.456413	0.634927	0.0295983	3.08409	0	0.126626	0.570376	0.510202	0.727831	0.0116667	0.238026	0.338835	1.25337	0.0218195	0.508158	1.3265	0.0647261	0.0325444	0.504166	0	1.42319
Gm37250	0	0	0	0	0.0363503	0	0	0	0.038859	0	0	0	0.0182439	0	0.0299942	0	0.0258907	0	0	0	0	0	0	0	0	0	0	0	0	0	0	0	0	0	0	5.31273	0	0	0	0	0.220794	0	1.29587	0	0	0	0	0	0.198091
Stk25	6.05438	5.13294	5.01023	6.94084	6.0339	7.66337	5.06492	7.0656	6.50621	5.5526	5.86963	5.27239	7.87074	6.1018	4.7755	4.718	6.77628	5.58559	5.93933	17.3214	8.72575	9.35488	9.68662	8.51585	7.79543	10.103	9.49698	4.63731	4.71185	7.51997	5.20756	6.88305	6.17163	1.00115	3.80175	1.42173	7.73412	9.72034	6.58193	2.72642	10.2008	9.48274	5.48318	10.6929	6.04379	10.7581	10.4162	7.87843	7.90505
Gm28536	0	0	0	0.0626815	0	0	0	0.0341896	0	0	0	0	0.03308	0.0300531	0	0	0	0	0	0	0	0	0	0	0	0	0	0.0472082	0	0	0	0	0	0	0	0	0	0	0	0	0	0	0	0	0	0	0	0	0
Bok	21.9176	14.6062	10.2999	14.0427	14.9549	11.3898	7.6993	21.8042	15.8862	7.57514	35.7146	12.9223	40.7014	15.875	9.4788	13.167	10.4333	26.1612	19.6887	13.5497	12.731	3.61029	4.41006	6.83565	15.6356	14.8137	19.2475	22.1661	4.62814	17.2555	23.2982	16.2817	22.1455	12.8495	0.0463652	2.35882	14.9147	17.6587	16.8964	17.0311	18.4667	28.2149	29.83	11.3983	10.8036	20.216	11.9534	8.60867	15.6181
Thap4	1.78492	1.54766	1.96287	1.98813	1.53795	1.78233	1.53108	2.36225	2.44835	1.11292	2.36865	1.40432	2.80017	2.16752	1.80192	1.39277	1.35149	2.36675	1.93972	1.07886	2.30913	2.36904	0.807543	4.684	2.14796	4.43776	2.39094	2.65135	1.45667	2.02426	2.64623	1.96067	5.13255	1.27672	1.41336	0.563352	3.22571	3.79437	1.08952	1.15188	1.68949	1.05131	2.49839	0.258236	2.04445	2.21271	2.47979	0.622768	4.39916
Gm10550	0	0	0	0	0	0	0	0.0458531	0	0	0	0	0	0	0	0	0	0	0.111007	0.367282	0	0	1.02437	0.868989	1.06534	0	0	0	0	0	0	0	0	0	0	0	0	0	0.126891	0	0	0.465276	0	0	0	0	0	0	0.662354
Atg4b	4.04757	4.36034	5.83219	5.00614	4.13679	4.76184	4.6896	5.23819	5.40876	4.8513	4.08854	4.16255	3.52089	5.64677	3.61246	5.0542	4.19374	4.99273	4.70115	5.42444	6.36461	1.54363	3.46328	9.81559	2.9456	4.05176	2.98268	4.79179	4.25552	4.03325	6.9506	4.76217	3.3209	2.83833	7.05952	4.21463	2.67428	2.50853	2.89012	2.12136	5.37857	6.39567	3.62677	1.6947	3.69759	3.93784	4.24448	2.71749	3.65724
Dtymk	10.2306	11.1901	9.43789	11.7976	9.79891	11.1386	10.2796	10.6964	10.6692	8.10102	10.5607	8.61842	12.2867	10.4102	8.65722	10.1275	7.54331	9.41996	10.5238	9.85299	5.04837	5.33922	13.7514	13.6083	10.3384	5.70403	6.34088	8.44808	5.77485	9.50332	6.22302	9.95483	9.96876	14.6693	7.84701	10.9765	6.03109	12.814	9.70898	5.88796	8.39458	15.6512	9.55388	5.25209	6.7399	3.23774	6.43694	12.4711	9.93369
Ing5	0.948642	0.542564	0.855634	1.11721	1.19313	1.13749	0.661391	0.856945	1.1283	0.783003	0.930206	0.779731	1.32662	0.68631	0.757309	0.685011	0.640626	0.981734	1.01425	2.20223	1.31923	1.28841	2.77948	4.66816	2.09311	1.59629	2.55008	0.453579	2.26714	1.94074	1.40891	1.98207	0.558257	1.01238	2.85035	1.27078	2.07037	1.11069	0.342543	1.03775	1.84585	0.181157	0.0688813	3.87131	2.63917	0.744551	1.19761	1.32293	1.43793
Gm22089	0	0	0	0	0	0	0	0	0	0	0	0	0	0	0	0	0.606146	0	0	0	3.946	0	0	0	0	0	0	0	0	0	0	0	0	0	0	0	0	0	0	0	0	0	0	0	0	0	0	0	0
D2hgdh	2.6962	2.93576	3.03748	3.76023	2.31154	4.04097	3.11581	2.86091	1.72325	3.23474	1.86637	1.65335	2.39152	3.16196	1.88226	2.89889	2.95342	2.35648	3.70916	2.79075	3.49748	1.16627	2.21661	2.47867	4.13556	3.80121	1.01321	1.77907	3.11976	3.85891	4.35536	3.3628	0.0536242	3.81949	4.68309	2.86603	2.56868	1.24119	4.78808	0.165737	4.26961	2.54812	3.67767	1.68764	0.962991	0.543889	3.71195	1.94331	7.03043
Gal3st2	0.0152564	0	0	0	0	0.0140494	0	0	0	0	0	0	0.0142234	0	0.175383	0	0	0.0683779	0.0237259	0	0	0.4006	0	0	0	0	0	0	0	0	0	0	0	0	0	0	0	0	0	0	0	0	0	0	0	0	0	0	0
Gm18666	0	0	0	0	0	0	0	0	0	0	0	0	0	0	0	0	0	0	0	0	0	0	0	0	0	0	0	0.0324495	0	0	0	0	0	0	0	0	0	0	0	0	0	0.0596165	0	0	0	0	0	0	0
Gm9994	0	0.0158253	0.0377551	0	0	0	0	0.0655425	0.0168842	0.0219099	0	0.0308467	0	0.0144032	0.0390973	0	0.0112494	0.0254053	0.0132228	0	0	0	0	0.0945103	0	0	0	0	0	0	0	0	0	0	0	0	0	0	0	0	0	0	0	0	0.082203	0	0	0	0
Gm7889	0.146338	0.40855	1.1191	0.430853	0.45305	0	0.912235	0.329013	0.290591	0.377088	0.0468551	0.530897	0.136429	0.289207	0.186916	0	0.225881	0.765183	0.720656	0	0	0	0	0	0	0	0	0	0.319753	0	0	0.280884	0	0	0	0	0	0	0	0	0	0.775015	0	0	0.471595	0	0	0	0
Gm6086	0	0	0	0	0	0	0	0.00465788	0	0	0	0	0	0	0.00370468	0.00943946	0	0	0.00751758	0	0	0	0	0	0	0	0.34022	0	0	0	0	0	0	0	0	0	0	0	0	0	0	0	0	0	0	0	0	0	0
Neu4	0	0	0	0	0	0	0	0	0	0	0	0	0	0	0	0	0	0	0	0	0	0	0	0	0	0	0	0	0	0	0	0	0	0	0	0	0	0	0	0	0	0	0	0	0	0	0	0	0
Pdcd1	0	0	0	0.0142576	0	0	0	0	0.168282	0	0.302349	0.131762	0.13544	0.0205078	0.148448	0	0.048052	0.0542595	0	0	0	0	0	0	0	0	0	0	0	0	0	0	0	0	0	0	0	0	0	0	0	0	0	0	0	0	0	0	0
Gm7895	0	0.037074	0.0294831	0	0	0	0	0	0	0.0769929	0.038267	0	0.037141	0	0	0	0	0	0.0309772	0	0	0.0360714	0	0	0	0	0	0	0.052229	0	0.132095	0	0	0	0	0	0	0.0520675	0	0	0.0499437	0.0973787	0	0	0	0	0	0	0
4930440C22Rik	0	0	0	0	0	0	0	0	0	0	0	0	0	0	0	0	0	0	0	0	0	0	0	0	0	0	0	0	0	0	0	0	0	0	0	0	0	0	0	0	0	0	0	0	0	0	0	0	0
Fam174a	4.77595	3.87542	5.115	5.96186	4.45382	7.01728	5.01616	3.29243	5.11782	5.39049	2.3404	5.44098	4.01817	4.80156	3.69737	3.87638	4.97672	5.62687	4.15142	4.65448	4.74898	4.20129	2.4309	6.21964	5.27412	0.779358	1.76245	4.11991	4.79783	9.68696	1.65226	8.55221	0.0357652	0.0153	3.70382	0.0346763	2.27426	2.27097	3.75321	0.0122823	4.42969	0.130502	3.98096	2.54988	2.82719	4.38843	0.879496	0.0414756	5.09743
BC055308	0.110474	0	0.0408791	0.0867366	0.0342019	0.0508668	0.0543686	0.0354828	0.109687	0	0.0530582	0.0834974	0.0514969	0.015595	0.0564431	0	0.0974419	0.0137537	0.0143169	0	0.412325	0	0	0	0.253662	0	0	0.600174	0.0724168	0	0	0	0	1.39299	0	0	0	0.120322	0	0.0698898	0	0	0	0	0	0	0	0	0
Gm15427	5.01627	2.86643	3.7775	2.902	4.82247	3.97106	2.07891	4.3247	4.54365	3.4583	9.8904	3.5918	6.80981	4.47232	4.04668	5.15544	3.55126	5.522	2.87405	0.0849036	0.530593	0.239049	0.126294	0.34936	0.227328	0.510766	0.448826	0.117087	0.461504	0.186854	0.583605	0.422296	0.540407	0	0.321326	0	0.181659	0.345058	0.351996	0.11135	0.220655	0.32267	0.204482	0.396291	0.212706	0.213898	0.310653	0.501352	0
St8sia4	0.0325632	0.00216454	0.0240989	0.0246533	0.0172823	0.0663996	0.0137363	0.0201707	0.03695	0.0104888	0.0647916	0.0126574	0.0975804	0.0236404	0.0178255	0.00681284	0.0261574	0.0104246	0.0162772	0	0	0	0	0	0	0	0.282324	0	0.00304936	0	0.00514151	0	0.0085697	0	0	0	0	0	0.220175	0.0206006	0.0758141	0	0	0	0	0	0.249051	0	0.0470899
Gm37642	0	0	0	0	0.100063	0	0	0	0	0	0.0258716	0	0	0.0228127	0	0	0	0	0	0	0	0	0	0	0	0	0	0	0	0	0	0	0	0	0	0	0	0	0	0	0	0	0	0	0	0	0.63384	0	0
Gm37761	0	0	0	0	0	0	0	0	0	0	0	0	0	0	0	0	0	0	0	0	0	0	0	0	0	0	0	0	0	0	0	0	0	0	0	0	0	0	0	0	0	0.299447	0	0	0	0	0	0	0
Gm22360	0	0	0	0	0	0	0	0	0	0	0.419507	0	0	0.369906	0	0	0	0	0	0	0	0	0	0	0	0	0	0	0	0	0	0	0	0	0	0	0	0	0	0	0	0	0	0	0	0	0	0	0
1700063A18Rik	0	0	0	0	0	0	0	0	0	0	0	0	0	0	0	0	0	0	0	0	0	0	0	0	0	0	0	0	0	0	0	0	0	0	0	0	1.76122	0	0	0	0	0	0	0	0	0	0	0	0
Gm29601	0	0	0	0	0	0	0	0	0	0	0	0	0	0	0	0	0	0	0	0	0	0	0	0	0	0	0	0	0	0	0	0	0	0	0	0	0	0	0	0	0	0	0	0	0	0	0	0	0
Gm1833	0	0.382591	0.304255	0	0	0	0.134885	0	0.340159	0.441411	0.197451	0	0	0.638387	0.26256	0	0	0.563015	0.0532789	1.1899	0.826231	0.372244	1.5733	0	1.17997	1.12675	0.629015	0.0455815	0.179662	0.800155	0	0.723353	0.168303	1.40397	0.750545	1.59099	1.98013	0.805978	1.00489	0	1.5462	0	0	0.925647	0.414028	1.08251	0.403121	1.85416	3.20794
Slco4c1	0	0	0.0422784	0	0	0	0	0	0.0378139	0	0	0	0.0177532	0	0.0218907	0	0	0.0355612	0	0	0	0	0	0	0	0	0.0291353	0	0	0	0	0	0	0	0	0	0	0	0	0	0	0	0	0	0	0	0	0	0
Panct2	0	0.0105553	0	0.00667893	0	0	0	0.0109291	0.0900926	0	0.0544748	0	0.190339	0.0192136	0.017385	0	0	0.0254177	0	0	0	0	0	0	0	0	0	0.0150906	0	0	0	0	0	0	0	0	0	0	0	0.0287023	0	0	0	0	0	0	0	0	0
Slco6b1	0	0	0	0	0	0	0	0	0	0	0	0	0	0	0	0	0	0	0	0	0	0	0	0	0	0	0	0	0	0.0199075	0	0	0	0	0	0	0	0	0	0	0	0	0	0	0	0	0	0	0
Gm9499	0.0969512	0.180448	0	0	0.0450231	0	0	0.0467093	0	0.0624569	0.093127	0	0.0451934	0.0410581	0.0371506	0.0473295	0.0320679	0.0362105	0.0376932	0	0.0835046	0	0.0347833	0	0	0	0	0	0	0	0	0	0	0	0	0	0	0	0	0	0	0	0	0	0	0	0	0	0
Slco6c1	0	0	0	0	0	0	0	0	0	0	0	0	0	0	0	0	0	0	0	0	0	0	0	0	0	0	0	0	0	0	0	0	0	0	0	0	0	0	0	0	0	0	0	0	0	0	0	0	0
Gm7133	0	0.021328	0	0	0	0	0	0	0	0	0	0	0	0	0	0	0	0	0	0	0	0	0	0	0	0	0	0	0	0	0	0	0	0	0	0	0	0	0	0	0	0.448162	0	0	0	0	0	0	0
Gm7135	0	0	0	0	0	0	0	0	0	0	0	0.0187953	0	0	0	0	0	0	0	0	0	0	0	0	0	0	0	0.0275712	0	0	0	0	0	0	0	0	0	0	0	0.157322	0	0	0	0	0	0	0	0	0
Gm37171	0	0	0	0	0	0	0	0	0	0	0	0	0	0	0	0	0	0	0	0	0	0	0	0	0	0.0381458	0	0	0	0	0	0	0	0	0	0	0	0	0	0	0	0	0	0	0	0	0	0	0
D1Ertd622e	0.1357	0.131545	0.140598	0.195771	0.114482	0.163494	0.113532	0.0882597	0.190872	0.177024	0.128175	0.159999	0.243535	0.146543	0.13433	0.124763	0.176546	0.106434	0.152998	0.149465	0.111035	0.195565	0.281562	0.0278328	0.0116844	0.0120325	0.0565192	0.315951	0.0400287	0.320534	0.0462447	0.285427	0.0763847	0.165759	0.00412893	0.00403958	0.115546	0.0694641	0.0572917	0.439259	0.167285	0.106419	0.0525506	0.286861	0.0765297	0.0755844	0.0385873	0.710253	0.078699
Ppip5k2	1.12431	0.916266	0.865735	0.954806	0.8873	1.25979	0.853966	0.535411	0.848521	0.699173	0.55871	1.19066	1.3996	0.787141	0.674874	0.999379	0.993117	0.907808	0.818645	1.68034	1.19228	2.17134	0.671507	1.63052	0.579173	1.42388	0.802101	1.70554	1.12041	1.71448	0.21908	1.9678	1.27306	1.67477	2.52715	4.57347	0.79484	4.21721	0.428901	2.22429	1.25877	0.742651	0.690847	0.404833	1.3116	1.00698	0.638523	0.578493	1.16772
Gin1	1.2208	1.25833	1.04071	1.10105	0.825274	1.40171	1.36132	1.01997	0.92826	0.920847	0.556637	1.08621	1.2606	1.0929	0.645442	0.671409	0.981379	0.790716	1.07543	0.730525	0.665497	0.342803	3.91417	0.828171	2.0092	0.164428	2.03334	1.86581	0.719211	0.976115	0.153717	0.259536	0	1.05951	0.648867	2.92572	1.08454	1.03004	2.57537	1.02651	0.988023	0.0188864	1.34648	0.463912	1.6901	0.995327	1.17281	0	0.91902
Pam	0.668028	0.793547	1.04403	0.944081	0.941623	0.716499	0.688468	1.16242	1.00271	1.38218	1.01536	1.00505	1.61194	1.22814	0.45173	0.617703	1.17758	0.636966	0.806657	2.57416	3.49287	2.19528	1.68332	1.75963	1.79666	1.50144	1.24254	2.05989	1.64856	3.0495	0.386543	1.71592	0.776992	1.14581	1.70739	1.33354	1.56144	1.95161	0.937797	1.90427	0.384254	0.177697	1.36501	2.34755	1.08274	1.97227	1.94198	1.75732	1.81488
Gm37140	0	0	0	0	0	0	0	0	0	0	0	0	0	0	0	0	0	0	0	0	0	0	0	0	0	0.0268425	0	0	0	0	0	0	0	0	0	0	0.0859211	0.217608	0	0	0	0	0	0	0	0	0	0	0
Gm3531	3.82254	3.64622	3.25327	4.89569	2.66271	4.75215	2.63371	3.22284	4.55437	3.38596	3.30458	2.9469	4.18736	4.28986	3.07597	4.94511	4.80454	3.6406	2.15491	0.184392	0	0.173054	0.0685707	0.45524	0.329138	0.184878	0.19495	0.190715	0	0	0.211244	0.0917134	0	0.150622	0.174462	0	0	0	0.382228	0	0.359411	0.116795	1.22125	0.430328	0.115488	0	0.112445	0	0.120921
B230216N24Rik	0.00798402	0	0.0118174	0.0329097	0.0370769	0.00735236	0.015717	0.0307724	0.0554901	0	0.0536837	0.00724129	0.0967646	0.00676234	0.00611877	0.00779525	0.0105633	0.00596394	0	0	0	0	0.240612	0	0	0	0.0488625	0.292117	0	0	0	0	0	0	0	0	0	0	0	0.0303059	0	0	0.157685	0	0.00964864	0	0.0469722	0.011371	0.0606152
1810006J02Rik	0	0	0	0	0	0	0	0	0.0246534	0.0159959	0.0715524	0	0.023149	0	0	0	0	0	0	0	0	0	0	0	0	0	0	0	0	0	0	0	0	0	0	0	0	0	0	0	0	0	0	0	0	0	0	0	0
Gm7952	0.0474903	0	0.035146	0.167788	0.044108	0	0.0467437	0.13728	0.188608	0.122375	0.0456171	0.129217	0	0.120671	0.0727909	0.0463675	0.125664	0.070949	0.036927	0	0	0.0429997	0	0	0.0408914	0.0918755	0	0	0	0	0	0	0	0	0	0	0	0	0	0	0	0	0	0.213852	0.114784	0	0	0	0
Gm29462	0	0	0	0	0.301404	0.149421	0	0	0	0.104529	0	0	0.302544	0	0	0	0	0	0	0	0.139754	0	0	0	0	0	0	0	0	0	0	0	0	0	0	0	0	0	0	0	0	0	0	0	0	0	0	0	0
Slco6d1	0	0	0	0	0	0	0	0	0	0	0	0	0	0	0	0	0	0	0	0	0.190274	0	0	0	0	0	0	0	0.135157	0	0	0	0	0	0	0	0	0	0	0	0	0	0	0	0	0	0	0	0
Gm3555	0	0.0311741	0	0.0197256	0	0	0	0.0322779	0	0	0	0	0	0	0	0	0	0	0	0	0	0	0.0240366	0.0265964	0	0	0	0	0.746594	0	0	0	0	0	0	0	0.0345737	0	0	0	0	0	0	0	0	0	0	0	0
Gm7967	0.0549771	0.00730888	0.0929982	0.0323731	0.029178	0.0795574	0	0.0227031	0.0233938	0.00505953	0.0301763	0.0712324	0.00732208	0	0.00601901	0.046009	0.067542	0.146668	0.0122139	0	0.135292	0.426673	0.281774	0	0	0.0455826	0	0	0	0.275146	0	0	0.00964559	0	0	0	0	0.0205295	0	0.0496864	0.374149	0	0	0	0	0.0859008	0	0	0
Gm29460	0	0	0	0	0	0	0	0	0	0.0421628	0	0	0	0	0	0	0	0	0	0	0	0	0	0	0	0	0	0	0	0	0	0	0	0	0	0	0	0	0	0	0	0	0	0	0	0	0	0	0
Cntnap5b	0	0	0	0	0	0	0	0	0	0	0	0	0	0	0	0	0	0	0	0	0	0	0	0	0	0	0	0	0	0.0476557	0	0	0.0110262	0	0	0	0	0	0	0	0	0.362097	0	0	0	0	0	0	0
Tdpx-ps1	0.70448	16.9726	1.15858	9.40285	6.47035	9.65908	9.01426	1.50847	1.08805	7.51345	13.8346	1.49087	1.75141	1.39226	0.719862	11.4637	0.880283	0.818588	0.91297	0.453104	7.55095	0	4.54944	0.124295	7.75087	0.22715	0.0798414	0.208285	0.205242	0.166196	0	0.150244	0.0961328	4.31809	9.14567	6.01177	13.5724	0.102304	0.208721	0	6.96727	0	0.272814	0.234986	0.0945955	6.37342	0	12.263	0.198091
Gm37877	0	0	0	0.0101577	0	0	0	0	0	0	0	0	0	0	0	0	0	0	0	0	0	0	0	0	0	0	0	0	0	0	0	0	0.0211854	0	0	0	0	0	0.0919944	0	0	0	0	0	0	0	0	0	0
Gm19029	0	0	0	0	0	0	0.0815529	0	0	0.0533763	0.0795872	0	0	0	0	0	0	0	0	0	0	0	0	0	0.0713425	0.0801467	0	0	0	0	0.274729	0	0	0	0	0	0	0	0	0	0	0.202527	0.192518	0	0	0	0	0	0
Gm29668	0.445052	0.138057	0.329369	0.174712	0.137785	0.409841	0.438056	0.28589	0.441883	0.382276	0.427497	0.672751	0.414918	0.125651	0.341077	0.579373	0.294414	0	0.461412	0.286247	0.255551	0.805937	0.745135	0.235569	0.510948	0.430502	0.151319	0.493438	2.52838	0.314982	0.491896	0.284748	0.364389	0.233823	0	0.794912	0.306224	0.19389	1.18673	1.12622	0.557942	0.18131	0.344698	0.668033	0	0	0.523673	1.2677	0.37543
Gm29667	0	0.0887507	0.211737	0	0.177152	0.0878231	0	0.0918933	0	0.184312	0	0.0864965	0	0.161551	0.219264	0.372454	0	0	0.0741555	0.0920078	0.164283	0	0	0.0757185	0	0	0	0.126884	0.875209	0	0	0.183052	0	0	0.174106	0	0.295288	0.124643	0	0	0	0.116556	0	0.2863	0.230504	0.231796	0	0	0.120674
Gm20268	0	0	0	0	0	0	0	0	0	0	0	0	0	0	0	0	0	0	0	0	0	0	0	0	0	0	0	0	0	0	0	0	0	0	2.42306	0	0	0	0	1.88926	0	0	0	0	0	0	0	0	0
Psmb6-ps2	0.132569	0.185055	0	0.0780629	0.0615635	0.305201	0.260969	0	0.329061	0.042701	0	0.0601182	0.0617963	0.0561418	0.0507988	0	0.0876977	0.0495134	0.103081	0.0639487	0.0570911	0.120033	0.142685	0	0.057074	0.25647	0	0	0.0869002	0.281473	0.146522	0.190842	0.162812	0.104474	0	0	0.0684118	0	0	0.0838678	0	0.0810108	0.0770071	0.0994943	0.0801042	0	0.155988	0.28321	0.251618
Gm18969	0	0.0595724	0.0473749	0	0	0	0	0	0	0	0.0614893	0	0	0	0	0	0	0	0	0	0	0	0.045933	0	0	0	0	0.0851687	0.0839242	0	0	0	0	0	0	0	0	0	0.341388	0.0809956	0	0	0	0	0.0773609	0	0	0	0.0810002
Gm28188	0	0	0	0.116598	0	0	0	0	0	0	0	0	0.55381	0	0	0	0	0	0	0	0	0	0	0	0	0	0	0	0	0	0	0	0	0	0	0	0	0	0	0	0	0	0	0	0	0	0	0	0
Gm28187	0	0	0	0	0	0	0	0	0	0.0282139	0	0	0.142908	0	0	0	0	0	0	0	0	0	0	0	0	0.0211822	0	0	0	0	0	0.231175	0	0	0	0	0	0	0	1.63471	0	0	0	0	0	0	0.128832	0	0
Gm20281	0	0	0	0	0	0	0	0	0	0	0	0	0	0	0	0	0	0	0	0	0	0	0	0	0	0	0	0	0	0	0	0	0	0	0	0	0	0	0.233345	0	0	0	0	0	0	0	0	0	0
Gm22034	0	0	0	0	0	0	0	0	0	0	0	0	0	0	0	0	0	0	0	0	0	0	0	0	0	0	0	0	0	0	0	0	0	0	0	0	0	0	0	0	0	0	0	0	0	0	0	0	0
Gm18728	0	0	0	0	0	0	0	0	0	0	0	0	0	0	0	0	0	0	0	0	0	0	0	0	0	0	0	0.165135	0	0	0	0	0	0	0	0	0	0	0	0	0	0	0	0	0	0	0	0	0
Gm5260	0	0	0	0	0.0914694	0	0	0	0	0	0	0	0	0	0	0	0	0	0	0	4.28364	0	0	0	0	0	0	0	0	0	0	0	0	0	0	0	0	0	0	0	0	0	0	0	0	0	0	0	0
Gm29011	0	0	0	0	0	0	0	0	0	0	0	0	0	0	0	0	0	0	0	0	0.621828	0	0	0	0	0	0	0	0	0	0	0	0	0	0	0	0	0	0	0	0	0	0	0	0	0	0	0	0
Cdh20	0	0	0	0	0	0	0	0	0	0	0	0	0	0	0	0	0	0	0	0	0	0	0	0	0	0	0	0.162716	0	0	0	0	0	0	0	0	0	0	0	0	0	0	0	0	0	0	0	0	0
Gm29012	0.398554	0	0	0	0	0.550533	0	0	0	0.128376	0	0	0.0928921	0.0843923	0	0	0	0	0.309904	0	0	0	0	0	0	0	0	0	0	0	0	0.382498	0	6.90999	0	0	0	0	0	0	0	0	0	0.14956	0	0	0	0	0
Gm29013	0	0	0	0	0	0	0	0	0	0	0	0	0	0	0	0	0	0.147287	0	0.570681	0.339656	0.17853	0.282962	0	0	0.762916	0.402239	0.262334	0.775502	0	0	0.189231	0.242157	2.48622	0.359966	0.352176	0	0.257701	0.262883	0.24948	0.741569	0.240982	0	0	0.238285	0	0.464014	0.28082	0
Rnf152	1.53358	0.402665	0.89175	1.05141	1.59732	1.89141	0.506752	1.00273	1.23988	0.889154	1.63092	0.829584	1.7157	0.797909	1.01999	0.647058	1.14857	0.56869	0.643081	2.59449	2.62762	1.76051	3.00255	7.04469	3.4427	4.10067	0.988838	4.94427	1.52946	1.73855	4.57045	1.80296	2.60992	1.27764	0.819923	2.9935	1.50932	5.16119	1.36553	3.76992	2.11484	4.15024	4.33964	2.57324	2.78661	1.87703	3.80878	2.95642	2.19694
Gm17634	4.74364	2.8116	2.27772	3.54149	4.40579	5.82445	4.1966	3.15602	3.58846	2.65572	9.08593	4.50723	6.71265	2.72636	3.67869	3.61145	4.37084	4.55583	4.69846	2.91479	4.64508	5.24103	3.40376	2.35391	1.70187	3.25023	0.662419	2.34793	1.18457	2.18822	2.02851	1.78849	3.43307	5.91904	3.35062	4.74065	3.90506	3.39512	2.14579	7.21668	5.7345	5.86655	6.29829	1.86484	1.6379	3.60299	2.52502	6.87662	4.21593
Gm28403	0	0	0	0	0	0	0	0	0	0	0	0	0	0	0	0	0	0	0	0	0	0	0	0	0	0	0	0	0	0	0	0	0	0	0	0	0	0.0901479	0	0	0	0	0	0	0	0	0	0	0.0436385
Gm3608	0.0327015	0.0456486	0	0	0.0151862	0.0451715	0	0	0.211046	0.0842665	0.0471174	0	0.152437	0.0276977	0.075185	0.0798209	0	0.0122138	0.177994	0.0315492	0.154913	0.0148047	0.0117323	0.0129818	0.211182	0.221427	0	0	0.17149	0	0	0.015692	0	0.283484	0.716405	0.262838	0.0168756	0.10685	0.217996	0.0413763	0	0	0	0.294514	0.118559	0	0.25011	0.0465741	0.144825
Pign	0.484663	0.300688	0.302719	0.431126	0.389487	0.667895	0.290963	0.331208	0.590423	0.338797	0.353287	0.330462	0.653736	0.34063	0.192303	0.278553	0.400204	0.362036	0.334095	0.895376	0.118424	1.3414	0.3379	1.00431	2.11915	0.877788	0.0701219	0.631107	0.937333	0.514524	0.623056	0.221023	0.603674	0.812661	1.61901	0.681479	0.0674054	0.260564	0.559102	1.16557	1.6806	1.91986	1.46956	0.779085	0.847414	0.371777	0.469168	0.0244775	1.73541
Gm28404	0	0	0	0	0	0	0	0	0	0	0	0	0	0	0	0	0	0	0	0	0	0	0	0	0	0	0	0	0	0	0	0	0	0	0	0	0	0	0	0	0	0	0	0	0	0	0	0	0.13053
Gm20302	0	0	0	0	0	0	0	0	0	0	0.163226	0	0.158423	0	0.13023	0	0	0	0	0	0	0	0	0	0	0	0	0	0	0	0	0	0	0	0	0	0	0	0	0	0	0	0	0	0	0	0	0	0
2310035C23Rik	1.34781	0.897223	1.03023	1.29765	1.30664	2.11996	0.968334	1.30817	1.80218	0.8651	1.28519	1.17781	2.15998	1.1499	0.746421	1.15265	1.53916	1.44037	1.12069	1.44743	1.27527	3.42947	1.76479	1.09353	2.20245	2.53135	2.33811	2.35931	1.94757	0.715423	2.56614	0.981932	1.60091	0.255851	0.134703	1.10702	1.26922	2.43015	1.75761	1.88583	1.28268	1.70737	1.4344	2.11169	1.57531	0.663546	1.90424	2.60613	2.08512
Gm37566	0.0321909	0	0.0158823	0.00631852	0.00996607	0.00988136	0.0105616	0.0206786	0.0532694	0	0.0515353	0.0194642	0.100038	0.0090884	0.0164469	0	0.0993773	0.00801537	0	0	0	0	0	0	0	0	0	0	0.0140677	0.0911313	0.0118597	0	0.0131782	0	1.76305	0	0	0	0	0.0271535	0	1.32454	0	0	0	0.169522	0.0126259	0	0.135775
Gm10193	0.202297	0	0	0	0	0	0	0	0	0	0	0	0.188599	0	0	0	0	0	0	0	0	0	0	0	0.174187	0	0	0	0	0	0	0.194147	0	0.318849	0	0	0	0	0	0	0	0	0	0	0	0	0	0.288115	0
Tnfrsf11a	0.0624635	0.0726614	0.0520056	0.073563	0.0290073	0.0575216	0.0461111	0.0677109	0.170551	0.0402396	0.172499	0.0637343	0.247495	0.066132	0.12566	0.00762333	0.0723122	0.116648	0.0424985	1.31071	0	0.0989747	0	0.0495934	0.356319	0.392739	0	0	0	0	0	0.0974139	0	0	0	0.0139458	0	0	0.0104099	0.642145	0.0489423	0	0.018142	0	0	0	0	0	0
Gm37779	0	0	0	0	0	0	0	0	0	0	0	0	0	0	0	0	0	0	0	0	0	0	0	0	0	0	0	0.202339	0	0	0	0	0	0	0	0	0	0	0	0	0	0	0.385491	0	0	0	0	0	0
Gm26214	0	0	0	0	0	0	0	0	0	0	0	0	0	0	0	0	0	0	0	0	3.76161	0	0	0	0	0	0	0	0	0	0	0	0	0	0	0	0	0	0	0	0	0	0	0	0	0	0	0	0
Gm18801	0	0	0	0	0	0	0	0.168014	0	0	0	0	0	0	0	0	0	0	0	0	0	0	0	0	0	0	0	0	0	0	0	0	0	0	0	0	0	0	0	0	0	0	0	0	0	0	0	0	0
Gm7160	1.94573	1.71865	1.41556	1.26226	1.50085	2.85472	0.68166	0.730866	1.44072	0.637351	0.823618	1.49553	1.47579	0.754171	1.1626	1.67433	1.15625	0.985375	1.12829	0.381797	2.64162	1.16454	0.283961	2.90637	0.397544	1.33981	1.44644	2.74229	0	0.665196	0	0.316499	0	1.03958	0.722472	5.94922	0.850924	1.46546	2.81398	1.2518	0.826873	2.45862	0	0	0	0.120233	0	0.751497	0
Zcchc2	2.09025	0.988652	1.26613	1.29177	1.63383	2.02017	1.01172	0.97713	1.99317	1.11547	0.596376	1.389	1.60142	1.26207	1.06266	0.983369	1.87562	0.757502	1.28201	1.98997	1.46166	2.98568	0.366297	0.394353	1.35431	0.473781	1.81542	0.619529	0.59691	2.62182	0.221114	2.07886	0.262641	0.587146	4.20641	4.80538	0.320396	0.820467	1.20486	2.47889	0.397824	3.03521	1.7712	0.217451	0.425177	1.10663	1.71272	2.38747	0.881628
Gm37372	0	0	0	0.00831083	0	0	0	0	0	0	0	0	0.0131581	0	0	0	0	0	0	0	0	0	0	0	0	0	0	0	0	0	0	0	0.0173335	0	0	0	0	0	0	0.0892884	0	0.672725	0	0	0	0	0	0	0
Gm26509	0	0	0	0	0.045783	0.0453938	0	0	0	0	0	0	0	0.041751	0	0	0	0.0368216	0	0	0	0	0	0	1.40066	0	0	0	0	0	0	0	0	0	0	0	0	0	0	0	0	0	0	0	0	0.0599051	0	0	0
Gm20753	0	0.159588	0	0	0	0.0789603	0	0	0	0.0552371	0	0	0.0799384	0	0	0	0	0	0	0	0	0	0	0.748849	0	0	0	0	0	0	0	0	1.26366	0	0	0	0	0	0	0	1.07493	0	0	0	0	0	0	0	0
Phlpp1	1.39804	0.972551	0.942447	1.14927	1.24704	1.58698	0.912832	1.00699	1.5049	1.12802	0.950662	1.4563	1.49695	0.996534	0.859261	0.99333	1.26364	1.4062	1.1086	2.51059	2.26521	3.2398	4.05233	2.86288	3.14055	1.19166	1.60955	2.19613	2.6767	1.35927	1.52224	0.6775	1.07949	2.10534	3.1335	0.692252	1.02147	1.74578	2.20534	0.65677	1.88281	7.90035	2.44434	1.41284	2.11608	0.513061	3.60762	2.47411	2.18936
Gm38235	0.00943669	0	0.00698379	0	0	0.0173802	0	0	0	0	0.0181289	0	0.00879774	0	0	0	0	0	0	0	0	0	0.135424	0	0.00812543	0.109538	0.231011	0.0690534	0	0	0.0521497	0	0.0811266	0	0	0	0	0	0.100651	0.644759	0.0354911	0	0.0109632	0	0.0456167	1.37617	0.144348	0	0
A530053M12Rik	0	0	0	0.0375149	0	0	0	0	0	0	0	0	0.0296976	0	0	0	0	0	0	0	0	0	0	0	0	0	0	0	0	0	0	0	0	0	0	0	0	0	0	0	0	0	0	0	0	0	0	0	0
Gm6651	0	0	0	0	0	0	0	0	0	0	0	0	0	0	0	0	0	0	0	0	0	0	0	0	0	0	0	0	0	0	0	0	0	0	0	0	0	0	0	0	0	0	0	0	0	0	0	0	0
Bcl2	0.102065	0.0997319	0.158624	0.111187	0.142194	0.234975	0.0452072	0.0590076	0.390152	0.0624637	0.352941	0.0740562	0.737446	0.211796	0.168174	0.0448433	0.226188	0.133422	0.17063	0.0443109	0.0439546	0.184828	0.340547	0.575351	1.01065	0.0740462	0.343553	0.230849	0.00669047	0.108353	0.0112808	0.186111	0.00626747	0.016087	0.00931658	0.00911497	0.0684716	0.0600281	0.551115	0.116226	0.268704	0.0124741	0.824103	0	0.42554	0	0.330262	0	0.632823
D630008O14Rik	0	0	0	0	0	0	0	0	0	0	0	0	0	0	0	0	0.0150357	0	0	0	0	0	0	0	0	0	0	0	0	0	0	0	0.027914	0	0	0	0	0	0	0.115033	0	0	0	0	0	0	0	0	0
Gm37053	0	0	0	0	0	0	0	0	0	0	0	0	0	0	0	0	0	0	0	0	0	0	0	0	0	0	0.867888	0	0	0	0	0	0	0	0	0	0	0	0	0	0	0	0	0	0	0	0	0	0
Kdsr	2.22553	1.85759	2.91204	2.63114	1.76337	2.22905	3.36486	2.01179	3.76444	2.82308	2.33059	2.15896	3.13901	3.09469	2.32541	1.8425	2.17422	2.69075	2.60468	2.95505	5.06388	1.45419	0.724373	3.31992	5.18584	2.24155	4.99061	2.3314	1.80478	5.36468	2.1111	3.15977	0.33109	0.596683	2.11526	3.13496	3.56977	1.74672	2.04185	1.49504	2.22917	4.26925	2.61887	1.74777	2.39148	2.07726	2.95614	3.16148	6.1547
Vps4b	4.25061	3.3501	4.13995	4.93795	4.09409	5.59119	4.07015	3.31703	4.86641	4.48267	3.23611	3.90279	4.83854	3.83577	2.99616	3.54553	4.31504	3.94736	3.73359	5.76142	2.37292	4.01973	3.78048	4.75806	4.86189	2.83755	4.89232	7.33092	3.72197	5.415	2.1692	4.57796	1.37919	2.37381	1.48494	5.80183	2.59973	5.32222	5.04443	8.63165	6.95376	5.12442	4.12128	3.02471	3.45627	1.44765	3.69247	1.1136	3.38646
Serpinb5	0	0	0	0	0	0	0	0	0	0	0	0	0	0	0.208367	0	0	0.0380803	0	0	0	0	0	0	0	0	0	0	0	0	0	0	0	0	0	0	0	0	0	0	0	0	0	0	0.0616074	0	0	0	0
Pou2f3-rs1	0	0	0	0	0	0	0	0	0	0	0	0	0	0	0	0	0	0	0	0	0	0	0	0	0	0	0	0	0	0	0	0	0	0	0	0	0	0	0	0	0	0	0	0	0	0	0	0	0
Serpinb12	0	0	0	0	0	0	0	0	0.0185739	0	0	0	0	0	0	0	0	0	0	0	0	0	0	0	0	0	0	0	0	0	0	0	0	0	0	0	0	0	0	0	0	0	0	0	0	0	0	0	0
Gm15388	0	0	0	0	0	0	0	0	0	0	0	0	0	0	0	0	0	0	0	0	0	0	0	0	0	0	0	0	0	0	0	0	0	0	0	0.114967	0	0	0	0	0	0	0	0	0	0	0	0	0
Gm15390	0	0	0	0	0	0	0	0	0	0	0	0	0	0	0	0	0	0	0	0	0	0	0	0	0	0	0	0	0	0	0	0	0	0	0	0	0	0	0	0	0	0	0	0	0	0	0	0	0
Serpinb11	0	0	0	0	0	0	0	0	0	0	0	0	0	0	0	0	0	0	0	0	0	0	0	0	0	0	0	0	0	0	0	0	0	0	0	0	0	0	0	0	0	0	0	0	0	0	0	0	0
Serpinb7	0.0238786	0.0444434	0	0	0	0	0	0	0.0711257	0	0.0458735	0.0216573	0	0.0404497	0.0549001	0	0	0.017837	0	0	0	0	0	0	0	0	0	0	0	0	0	0	0	0	0	0	0	0	0	0	0	0	0	0	0	0	0	0	0
Serpinb2	0	0	0	0	0	0	0	0	0	0	0	0	0.0370936	0.0336994	0.899521	0	0	0.089162	0	0	0	0	0	0	0	0	0	0	0	0	0	0	0	0	0	0	0	0	0	0	0	0	0	0	0	0	0	0	0
Serpinb10	0.0535593	0	0.0396375	0	0.0870532	0.0739828	0	0	0.0797668	0.00862585	0	0.0971537	0.0873825	0.011341	0	0	0.097435	0.010002	0.0104115	0	0	0	0	0	0	0	0	0	0	0	0	0	0	0	0	0	0	1.33	0	0	0	0	0.0155559	0	0	0	0	0	0
Serpinb8	1.62753	1.80481	2.35126	2.81197	2.3353	2.20776	2.04319	1.69969	2.99964	2.09694	1.39483	1.8562	1.77173	1.64263	0.84398	1.17038	2.74643	1.9146	2.04604	2.31296	0.025182	2.36487	0.531462	2.96352	0.612578	0	0	1.0762	1.90374	1.2105	0.463172	0.86048	0	0.122885	0.978552	0.400357	0.241403	0.636864	0.532728	3.85958	1.86931	0.0238217	4.41566	0	0.647767	0.580336	0.837112	1.34636	0.628913
Gm15389	0	0	0	0	0	0	0	0	0	0	0	0	0	0	0	0	0	0	0	0	0	0	0	0	0	0	0	0	0	0	0	0	0	0	0	0	0	0	0	0	0	0	0	0	0	0	0	0	0
D830032E09Rik	0.012877	0.167768	0.00952982	0	0.0597992	0.0474327	0	0.0372232	0.0127852	0	0.0371071	0.140149	0.0840355	0	0.108555	0.025145	0	0.0673322	0.0901146	0	0	0	0	0	0	0	0	0	0	0	0	0	0.20559	0	0	0	0	0	0	0	0	0	0	0	0	0	0	0	0
Gm18448	0	0	0	0	0	0	0	0	0	0	0	0	0.0727319	0	0	0	0	0	0	0	0	0	0	0	0	0	0	0	0	0	0	0	0	0	0	0	0	0	0	0	0	0	0	0	0	0	0	0	0
Gm28282	0	0	0	0	0	0	0	0	0	0	0	0	0	0	0	0	0	0	0	0	0	0	0	0	0	0	0	0	0	0	0	0	0	0	0	0	0	0	0	0	0	0	0	0	0	0	0	0	0
Gm5702	0	0	0	0	0	0	0	0	0	0	0	0	0	0	0	0	0	0	0	0	0	0	0	0	0	0	0.0772221	0	0	0	0	0	0	0	0	0	0.0390687	0	0	0	0	0	0	0	0	0	0	0	0
Gm17847	0	0	0	0	0	0	0	0.0399536	0.0823384	0	0.0398289	0	0.038657	0.0351198	0.0317774	0	0	0	0	0	0	0	0	0	0	0	0	0	0	0	0	0	0	0	0	0	0	0	0	0	0	0	0	0	0	0	0.0487894	0	0
Gm25293	0	0	0	0	0	0	0	0	0	0	0	0	0	0	0	0	0	0	0	0	0	0	0	0	0	0	0	0	0	0	0	0	0	0	0	0	0	0	0	0	0	0	0	0	0	0	0	0	0
Gm8141	0.0271216	0.0504792	0	0.0159705	0	0.0249758	0.0533904	0.0261333	0	0.017472	0.0260518	0.0491971	0	0.0229716	0.0207853	0	0.0179416	0.0405188	0.0210889	0	0	0.098228	0.0194609	0.0646002	0	0	0.0276642	0	0	0.0287926	0	0	0	0	0.0495136	0	0.0279921	0	0.253118	0.0343162	0	0	0.031509	0	0.0327763	0	0	0	0.0343181
Cdh7	0	0	0	0	0	0	0	0	0	0	0	0	0	0	0	0	0.00307995	0	0	0	0	0	0	0	0	0	0	0	0	0	0	0	0	0	0	0	0	0	0	0	0	0	0	0	0	0	0.0164349	0	0
Gm3332	0	0	0	0	0	0	0	0	0	0	0	0	0	0	0	0	0	0	0	0	0	0	0	0	0	0	0	0.636471	0	0	0	0	0	0	0	0	0	0	0	0	0	0	0	0	0	0	0	0	0
Gm6693	0	0	0	0	0	0	0	0	0.0570697	0	0	0	0	0	0	0	0	0	0.044694	0.332722	0	0	0	0	0	0	0	0	0	0	0	0	0	0	0	0	0	0	0	0	0	0	0	0	3.33423	0	0	0	0
Cdh19	0	0	0	0.00642925	0	0.0502726	0	0.0105205	0	0.0211011	0	0	0	0	0	0.053301	0.0288911	0	0.0339591	0	0	0	0	0	0	0	0	0	0.787279	0	0.205148	0.0419139	0	0	0	0	1.9495	0	0	0	0	0	0	0	0	0	0	0	0
Gm38255	0	0	0	0	0	0	0	0	0	0	0	0	0	0	0	0	0	0	0	0	0	0	0	0	0	0	0	0	0	0	0	0.059877	0	0	0	0	0	0	0	0	0	0	0	0	0	0	0	0	0
Gm36944	0	0	0	0	0	0	0	0	0	0	0	0	0	0	0	0	0	0	0	0	0	0	0	0	0	0	0	0	0	0	0	0	0	0	0	0	0	0	0	0	0	0	0	0	0	0	0	0	0
Gm8173	0	0	0	0	0	0	0	0	0	0	0	0	0	0	0	0	0	0	0	0	0	0	0	0	0	0	0	0	0	0	0.026125	0	0	0	0	0	0	0	0	0	0	0	0	0	0	0	0	0	0
Dsel	0.0729784	0.0377302	0.0720119	0.071622	0.0150624	0.00746718	0.00798123	0.0156265	0.0644077	0.0940267	0.0934663	0.0367719	0.158753	0.0412077	0.0435002	0.00791699	0.0590054	0.139313	0.0315254	0.0312919	0	0	0	0	0	0	0	0	0.297659	0	0	0.443576	0	1.35474	0	0	0	0.0105978	0	0	0	0	0.301454	0	0	0	0	0.0115486	0.0205206
Gm6028	0.081412	0	0	0	0.0756137	0	0.0801321	0	0	0	0	0	0	0	0	0	0	0.0608134	0	0	0	0	0.0584165	0	0.210299	0	0	0	0	0	0	0	0	0	0.148627	0	0	0	0.108542	0	0	0	0	0	0	0	0.0957938	0.115949	0
Gm17752	0	0	0	0	0	0	0	0	0	0	0	0	0	0	0	0	0	0	0	0	0	0	0	0	0	0	0	0	0	0.772238	0	0	0	0	0	0	0	0	0	0	0	0	0	0	0	0	0	0	0
Gm6717	0	0.0518948	0.0412693	0	0	0	0	0.0537324	0	0	0	0	0.0519886	0	0	0	0	0	0	0	0	0	0.0400132	0	0	0	0	0	0	0	0	0	0	0	0	0	0	0	0	0	0	0	0	0	0	0	0	0	0
Gm19086	0	0	0	0	0	0	0	0	0	0	0	0	0	0	0	0	0	0	0	0	0	0	0	0	0	0	0	0	0	0	0	0	0	0.110758	0	0	0	0	0	0	0	0	0	0	0	0	0	0	0
9330185C12Rik	0	0	0	0	0	0	0	0	0	0	0	0	0	0	0	0	0	0	0	0	0	0	0	0	0	0	0	0	0	0	0	0	0	0	0	0	0	0	0	0	0	0	0	0	0	0	0	0	0
Gm4854	0	0	0.0602504	0	0	0	0	0	0	0	0	0.0738385	0	0	0	0	0	0	0	0	0	0.0737138	0	0	0	0	0	0	0	0	0	0	0	0	0	0	0	0	0	0	0	0.0994993	0	0	0	0	0	0	0
Gm17916	0	0	0	0	0	0	0	0	0	0	0	0	0	0	0	0	0	0	0	0.452346	0	0	0	0	0	0	0	0	0	0	0	0	0	0	0	0	0	0	0	0	0	0	0	0	0.269821	0	0	0	0
Cntnap5a	0	0	0	0	0	0	0	0	0	0	0	0	0	0	0	0.00416863	0	0.0031893	0	0	0	0	0	0	0	0	0	0	0.0391825	0	0	0.233561	0	0	0	0	0	0	0	0.194478	0	0	0	0	0	0	0	0	0
Gm24030	0	0	0	0	0	0	0	0	0	0	0	0	0	0	0	0	0	0	0	0	0	0	0	0	0	0	0	0	0	0	0	0	0	0	0	0	0	0	0	0	0	0	0	0	0	0	0	0	0
Gm18182	0	0	0	0	0	0	0	0	0	0	0	0	0	0	0	0	0	0	0	0	0	0	0	0	0	0	0	0	0	0	0	0	0	0	0	0	0	0	0	0	0	0	0	0	0	0	0	0	0
B020011L13Rik	0	0	0	0	0	0	0	0	0	0	0	0	0	0	0	0	0	0	0	0	0	0	0	0	0	0	0	0	0	0	0	0	0	0	0	0	0	0	0	0	0	0	0	0	0	0	0	0	0
Gm28360	0	0	0	0	0	0	0	0	0	0	0	0	0	0	0	0	0	0	0	0	0	0	0	0	0	0	0.223781	0	0	0	0	0	0	0	0	0	0	0	0	0	0	0	0	0	0	0	0	0	0
Gm28169	0	0	0	0	0	0	0	0.130515	0	0	0	0	0	0	0	0	0	0	0	0	0	0	0	0	0	0	0	0	0	0	0	0	0	0	0	0	0	0	0	0	0	0	0	0	0	0	0	0	0
Gm28168	0	0	0	0	0	0	0	0	0	0	0	0	0	0	0	0	0	0	0	0	0	0	0	0	0	0	0	0	0	0	0	0	0	0	0	0	0	0	0	0	0	0	0	0	0	0	0	0	0
Gm7145	0	0	0	0	0	0	0	0	0	0	0	0	0	0	0	0	0	0	0	0	0	0	0	0	0	0	0	0	0	0	0	0	0	0	0	0	0	0	0	0	0	0	0	0	0	0	0	0	0
Gm29106	0	0	0	0	0	0	0	0	0	0	0	0	0	0	0	0	0	0	0	0	0	0	0	0	0	0	0	0	0	0.494612	0	0	0	0	0	0	0	0	0	0	0	0	0	0	0	0	0	0	0
Tsn	6.0854	4.5382	5.33322	5.69751	4.23659	5.975	4.95246	5.0523	6.42161	4.97522	5.74116	4.72279	7.59017	5.57428	4.86165	4.88233	4.89708	4.91614	5.18171	20.1198	11.6441	9.4343	11.0275	14.2937	11.3959	18.5538	9.3634	9.47443	11.1612	6.25193	8.09051	8.22987	7.25163	11.9609	11.7415	17.1619	13.8677	7.75087	12.8932	10.4057	11.4564	10.2469	15.682	9.80116	12.13	9.39176	9.43375	9.66018	12.0731
Nifk	16.0762	17.9263	21.4718	17.0564	13.6281	18.1988	22.6585	15.0551	17.2132	21.9079	13.8431	22.9927	14.6773	28.0182	15.036	17.902	18.202	17.0893	21.3394	7.5025	18.701	10.0773	25.1867	11.1778	15.5829	24.4532	9.94544	15.4563	16.7114	14.8955	0.867389	23.9873	2.48257	15.3681	2.82202	7.73067	14.2605	5.5636	12.8728	21.8754	22.3305	14.7069	15.0575	26.0941	3.64994	6.64718	8.11493	2.77734	20.3119
Clasp1	0.2396	0.23691	0.227983	0.318707	0.184783	0.252164	0.168452	0.197888	0.401445	0.264604	0.30618	0.259996	0.345037	0.291722	0.22789	0.148298	0.267471	0.233309	0.222901	0.879222	0.0202683	1.14476	0.937899	0.728657	0.246831	0.240044	0.88156	0.426935	0.173888	0.449675	0.584019	0.412673	0.0420372	0.269746	0.374929	1.25711	0.379767	0.125819	0.444942	1.53745	0.142142	0.661486	0.64122	0.802777	0.343846	0.431567	0.772779	0.21937	0.78501
2900060B14Rik	0	0	0	0.0893415	0.140916	0.698593	0	0.219291	0.0753209	0	0	0	0.0707247	0	0	0	0.100368	0	0.117975	0	0	1.44244	0	0	0	0.0733811	0	0	0	0	0	0	0	0	0	0	0	0	0	0	0	0	0	0	0	0	0	0	0
Gm28466	0	0	0	0	0	0	0	0	0	0	0	0	0	0	0	0	0	0	0	0	0	0	0	0	0	0	0	1.41517	0	0	0	0.340272	0	0	0	0	0	0	0	0	0	0	0	0	0	0	0	0	0
Tfcp2l1	0.321835	0.225779	0.421395	0.483985	0.289716	0.866321	0.253421	0.395984	0.658751	0.226467	0.337677	0.229026	0.498535	0.524211	0.470526	0.444751	0.357021	0.477113	0.354199	2.19735	0.332638	0.340717	1.49216	0.212281	0.865452	0.0670522	0.156561	1.04083	1.6358	0.0683328	1.06713	0.898098	0.164184	0.054628	1.39204	1.3796	3.0457	3.63682	0.429086	1.61004	0.167595	0	0.736291	0.631722	0.00598363	0.493408	1.57884	0	0.632777
Gm28467	0	0	0	0	0	0	0	0	0	0	0	0	0	0	0	0	0	0	0	0	0	0	0	0	0	0	0	0	0	0	0	0	0	0	0	0	0	0	0	0	0	0	0	0	0	0	0	0	0
Gli2	0.0068031	0.0189931	0.00503475	0	0	0	0	0	0	0	0.0196043	0.0185107	0.0253699	0.0230485	0	0	0	0	0	0	0	0	0	0	0	0	0	0	0	0	0	0	0	0	0	0	0.00702145	0	0.190474	0	0	0	0	0.0102116	0.082215	0.00826758	0	0	0
Gm26831	0	0	0	0	0	0	0	0	0	0.0436293	0	0	0	0	0	0	0	0	0	0	0	0	0.0242979	0	0	0	0	0	0	0	0	0	0	0	0	0	0	0	0	0	0	0	0	0	0	0	0	0.0482279	0
Gm8321	0	0	0.0352895	0.0280787	0	0.0878231	0	0.13784	0	0.0307186	0	0	0	0	0.109632	0.0465568	0	0	0	0	0	0.0431752	0	0.0378592	0	0.0922505	0	0	0	0	0	0.0457631	0.0585625	0	0.087053	0	0	0	0	0	0	0	0	0	0	0	0	0	0.120674
Gm3508	0	0	0	0	0	0	0	0	0	0	0	0	0	0	0.180874	0	0	0	0	0	0	0	0	0	0	0	0	0	0	0	0.0652135	0	0	0	0	0	0	0	0	0	0	0	0.068548	0	0.0713049	0	0	0	0.0746593
Gm29456	0	0	0	0	0	0.056033	0	0	0	0	0	0	0	0	0	0	0	0	0	0	0	0	0	0	0	0	0.0620642	0	0	0	0	0	0	0	0	0	0	0	0	0	0	0	0	0	0	0	0	0	0
Gm29455	0	0	0	0	0	0	0	0	0	0	0	0	0	0	0	0	0	0	0	0.0115956	0.0103522	0	0.0172485	0	0	0	0	0	0	0.0127597	0.0132842	0	0.0147611	0	0	0	0.0124049	0	0	0.0152075	0	0	0	0	0	0.0146065	0	0	0
Inhbb	0.120807	0.122645	0.0487667	0.109939	0.112203	0.212385	0.0216197	0.222228	0.468884	0.0353751	0.158239	0.109569	0.491466	0.074416	0.193585	0.0214456	0.283343	0.0738337	0.187872	0	0	0	0	0.00871963	0.520104	0.382444	0.112022	0	0.273567	1.00269	0.0121384	0	0	0	0	0	0.725439	0.502381	0	0	0	0.0134225	0	0	0	0.306973	0.878736	0.0469244	0.111173
Ralb	1.15641	1.64954	1.9712	2.70706	1.30295	2.06001	1.47411	1.88148	2.5034	1.59986	1.97577	1.98591	2.6511	2.15161	1.17682	1.22162	2.05672	1.671	1.93105	1.63692	4.88216	1.30454	2.97903	8.86536	4.86437	1.54038	3.48063	2.32046	2.55994	3.82386	0.848595	3.12934	0.710115	2.5398	1.1248	0.406324	1.66312	4.37314	2.22421	2.96234	0.998185	2.76875	4.58106	3.08745	3.45943	1.71637	1.89606	3.22647	4.44975
Gm29454	0	0	0	0	0	0	0	0	0	0	0.114217	0	0	0	0	0	0	0	0	0	0	0	0	0	0	0	0	0	0	0	0	0	0	0	0	0	0	0	0	0	0	0	0	0	0	0	0	0	0
Gm27184	1.00082	0.286576	0.455798	0.543997	0.214509	0.992532	0.606206	0.445085	0.840814	0.247975	1.62688	0.349121	0.86128	0.456441	0.472002	0.751658	0.152785	0.977624	1.19724	0	0.0663085	0	1.54674	2.68944	0	0	0	1.02427	1.71581	1.30767	0	0.369422	0	0	0	0	1.74805	0	0	0	0	0	0	0	0	0	1.9023	0	0
Tmem185b	3.49155	3.17227	4.21275	4.0925	3.24287	5.40964	4.34876	3.22082	4.3046	4.7331	1.68486	4.44244	4.52017	4.40089	2.67584	3.37668	4.92601	3.18909	3.53841	0.750333	4.29002	0.719179	0.795531	0.459834	2.32247	1.6967	2.44741	5.61408	6.0527	7.78224	0.292629	6.30474	1.54452	2.3995	6.97842	5.85206	2.54473	1.49228	2.86807	0.439682	2.44791	0.60672	0.192245	0	6.57924	1.40768	2.86221	3.9829	2.47074
3830432H09Rik	0	0	0	0	0	0.0815953	0	0	0	0	0	0	0	0	0	0	0	0	0	0	0	0	0	0	0	0	0	0	0	0	0	0	0	0	0	0	0	0	0	0	0	0	0	0	0	0	0	0	0
Epb41l5	2.15319	2.19237	2.83081	2.77447	2.05865	1.7758	2.02895	1.82759	2.57485	2.21121	1.49644	1.82652	2.19633	2.44324	1.34439	2.06827	2.2099	2.15478	2.25039	1.97039	2.13001	1.87791	2.14255	1.3802	2.12937	4.69854	0.79776	4.65098	1.7892	2.78336	0.902931	5.40618	0.501658	1.11794	1.19083	0.661709	1.9249	3.9605	1.29183	1.45032	3.08044	2.63156	2.01592	0.337457	1.43116	0.946628	1.89272	1.05527	3.50181
Gm37219	0.252324	0.0939263	0.0373474	0.0297162	0.187483	0.0929446	0	0.24313	0.450949	0	0.0484743	0	0.517527	0	0.0386751	0	0.0333839	0	0	3.26201	7.4761	2.83296	3.04169	0.280469	0	3.51468	3.91206	8.12414	0.132321	0	2.95616	2.03414	0.0619776	1.74988	0	9.5544	2.96882	3.42971	5.51713	8.10918	0	0	3.04868	0	0	4.23165	0	6.54045	3.00121
Ptpn4	0.313711	0.184385	0.244386	0.279523	0.226193	0.437138	0.195018	0.155117	0.483608	0.255278	0.202212	0.273296	0.373283	0.321646	0.177152	0.165237	0.286716	0.25592	0.17332	0.230975	0.305753	0.112124	0.476857	0.389996	0.469155	0.946299	0.547345	0.796317	0	0.205958	0.077558	0.340687	0.00506945	0.0455419	0.286358	0.0810992	0.464368	0.140266	0.154093	0.386484	0.238041	1.24608	0.551484	0.00619587	0.867979	0.00501634	0.00971392	0	0.203699
Gm3851	0	0	0	0	0	0	0	0	0	0	0	0	0	0	0	0	0	0	0	0	0	0	0	0	0	0	0	0	0.192656	0	0	0	0	0	0	0	0	0	0	0	0	0	0	0	0	0	0	0.209291	0
Gm37745	0	0	0	0	0	0	0	0	0	0	0	0	0	0	0	0	0.00378702	0	0	0	0	0	0	0	0	0	0	0	0	0	0	0	0	0	0	0	0	0	0	0	0	0.0839583	0	0	0	0	0	0	0
Gm3551	0	0	0	0	0	0	0	0.0678128	0	0	0	0	0	0	0	0	0	0	0	0	0	0.0637224	0	0	0	0	0	0	0	0	0	0	0	0	0	0	0	0	0	0	0	0	0	0	0	0	0	0	0
Tmem177	3.53871	4.97227	3.75752	3.62393	3.79331	5.02335	4.77718	4.29926	3.88846	4.54131	3.09011	3.53934	4.2771	4.1819	3.54808	4.4656	3.32174	4.18967	4.17633	1.75423	3.65026	4.06527	4.40591	10.6164	2.64956	5.15482	2.52522	0.158178	0.45843	2.04912	3.973	1.10073	0	2.13842	6.0773	0.54961	2.03546	1.46244	3.18882	0.566315	4.61166	4.71807	11.001	1.82654	6.3894	0.0169979	4.57528	4.4622	10.3181
Cfap221	0	0	0	0	0	0	0	0	0	0	0	0	0.0149456	0	0	0	0	0	0	0.0618646	0	0	0	0	0	0	0.065407	0.0639861	0	0	0	0	0.0590648	0	0	0	0	0	0	0	0	0	0	0	0	0	0	0	0
Sctr	0	0	0.0171887	0	0	0	0	0	0.0691814	0.0598494	0.290027	0	0.303146	0	0.0177998	0	0.0153645	0.0693974	0.0541792	0.0448149	0	0	0	1.1433	1.03993	0	0	0	0	0	0	0	0	0	0	0	0	0	0	0	0	0	0	0	0	0	0	0	0
Tmem37	185.033	209.511	283.08	224.86	155.169	107.337	219.068	203.226	283.942	179.546	223.922	184.728	201.482	305.047	295.52	282.141	167.112	264.611	260.59	181.745	174.014	228.954	240.881	173.907	205.421	235.978	202.15	128.377	100.472	151.137	219.006	139.914	225.975	210.906	156.503	67.2947	237.804	200.742	226.307	233.17	215.076	262.213	213.392	201.388	218.356	187.091	305.588	173.163	170.851
Dbi	1825.64	1791.66	1521.61	2198.36	1315.07	1997.93	1425.06	1433.13	2214.85	1217.87	2073.97	1527.02	2629.39	1930.23	1919.05	2004.77	1689.33	1994.06	2394.95	1399.95	1715.4	1530.27	1480.22	1886.54	1857.59	1844.32	1614.32	1568.34	1414.08	1493.31	1953.37	1375.08	1970.55	1883	2140.72	1684.69	1910.53	2046.32	1523.8	2177.84	2013.48	1883.63	1433.38	1905.61	1718.67	1673.63	1692.45	2375.13	1802.22
3110009E18Rik	0.500409	0.680617	0.427311	0.532664	0.429017	0.265857	0.663037	0.519265	0.630611	0.334767	0.610081	0.384033	0.735677	0.505346	0.324501	0.319454	0.687532	0.733218	0.493861	0.185683	0	0.278825	0.483355	0.198652	0.182293	0.242025	0.235578	0.256067	0.454186	0.183891	0	0.16624	1.22914	0.758384	0.773008	0.996914	0.258235	0	0	0.024352	0.289542	0	1.40868	0.577788	0.30237	0	0.294404	0.685281	1.07155
Steap3	4.66896	5.1668	4.44172	3.50525	4.60983	3.3508	2.93762	3.38791	4.70066	4.09291	2.76471	4.12338	3.03402	3.8645	3.43405	5.47667	3.01832	4.05568	4.83847	2.68215	2.50017	6.23385	0.768603	3.43429	2.52758	1.96946	1.06757	2.19755	4.41663	2.26564	0.0903746	4.0571	1.37578	1.00525	2.11974	5.88569	4.76818	2.58621	7.09701	5.20398	1.86566	3.63762	3.34385	2.33198	1.74905	3.7065	2.73244	0	2.37969
C1ql2	0	0	0	0	0	0	0	0	0	0	0	0	0	0	0	0	0	0	0	0	0	0	0	0	0	0	0	0	0	0	0	0	0	0	0	0	0	0	0	0	0	0	0	0	0	0	0	0	0
1700012E03Rik	0	0	0	0	0	0	0	0	0	0	0	0	0	0	0	0	0	0	0	0	0	0	0	0	0	0	0	0	0	0.576437	0	0	0	0	0	0	0	0	0	0	0	0	0	0	0	0	0	0	0
Marco	1.69929	1.10696	1.042	1.62959	2.68305	6.01349	0.430091	0.421038	2.6513	1.15725	3.68425	5.2181	2.6253	3.98884	8.20446	1.4221	7.74041	0.47147	0.396395	0.0234202	0.439083	10.9461	0.975449	0	6.56336	0.892314	0.222851	0.274531	0.541038	0.360797	0	0.58244	0	0.0765239	0	0	0	0.951822	7.41166	7.70952	6.63444	2.07682	1.55114	5.79367	7.59825	3.33365	1.54245	0	6.94203
Gm29347	0	0	0	0	0	0	0	0	0	0	0	0	0	0	0	0	0	0	0	0	0	0	0	0	0	0	0	0	0	0	0	0	0	0	0	0	0	0	0	0	0	0	0	0	0.880433	0	0	0	0
Insig2	72.7801	148.057	58.9108	34.5213	63.435	72.5359	47.1348	55.2701	62.8165	20.3786	46.464	62.7634	80.6098	40.1954	23.9751	109	22.4307	116.159	127.088	80.1721	80.2319	57.5649	69.862	62.5383	34.873	81.9064	89.4566	51.2888	56.8899	42.696	33.2083	44.086	19.2186	72	100.394	66.4025	129.221	70.7474	69.0484	85.1235	98.7644	87.2723	124.962	60.146	78.4742	31.5918	65.625	93.594	47.3995
Gm37174	0.244502	0.0711051	0.214876	0.215962	0.014193	0.379954	0.120329	0.206144	0.197243	0.118133	0.176143	0.0831589	0.0997269	0.194146	0.117113	0.179041	0.0707633	0.102735	0.0594117	0	0.0131619	0.0553456	0	0	0	0.798217	0.0311742	0	0.981677	1.28161	0.0675593	0.0146657	0.0187676	0	1.78547	0.655062	0	0.0798891	1.89477	0.251356	0.153261	5.09867	1.5623	0.642255	0	0	0	0	0
Ccdc93	0.465468	0.345775	0.562042	0.490476	0.77741	0.658002	0.510395	0.472112	1.01755	0.331423	0.556923	0.748049	0.829836	0.70203	0.531956	0.358786	0.545611	0.448346	0.527026	0.878436	0.27079	0.177454	0.650406	0.518683	1.13205	1.26781	2.20731	0	0.513884	0.32943	0.356512	0.830734	0.170494	0.00643549	0.096903	0.65635	0.408768	0.837817	0.29396	0.325468	0.552823	2.13081	0.50756	0.496428	1.16944	0.0545819	0.168152	1.50613	0.139494
Gm15392	0	0	0	0	0	0	0	0	0	0	0	0	0	0	0	0	0	0	0	0	0	0	0	0	0	0	0	0	0	0	0	0	0	0	0	0	0	0	0	0	0	0	0	0	0	0	0.777432	0	0
Gm15393	0	0	0	0	0	0	0	0	0	0	0	0	0	0	0	0	0	0	0	0	0	0	0.15311	0.677663	0.183731	0	0	0	0	2.49181	0	0	0	0	0	0	0	0	0	0	0	0	0	0	0	0	0	3.64682	0
Htr5b	0	0	0	0	0	0	0	0	0	0	0	0	0	0	0	0	0.0159759	0	0	0	0	0	0	0	0	0	0	0	0	0	0	0	0	0	0	0	0	0	0	0	0	0	0	0	0	0	0	0	0
Gm8217	0.100496	0.0935223	0	0	0	0	0	0	0	0	0.289595	0.0911469	0	0.0851183	0.0770175	0	0	0	0.0781424	0	0	0	0	0	0	0	0	0	0	0	0	0	0	0	0	0	0	0	0	0	0	0	0	0	0	0	0	0	0
Ddx18	1.78792	1.48871	2.0753	1.89506	1.36342	2.06241	1.55604	1.48702	1.8873	1.79437	2.92861	1.38262	1.78968	2.19977	1.02406	1.37814	1.4442	1.96817	1.93169	1.72492	2.72327	2.14711	3.76769	3.04825	1.94461	2.07536	0.556703	2.05324	0.690862	1.25872	3.34897	2.25775	1.61796	0.978892	1.6492	1.54629	2.89421	0.787115	1.70625	2.2622	2.02908	2.78318	1.66172	1.69497	0.818786	0.75476	2.90097	1.42061	1.45265
Gm37920	0	0	0	0	0	0	0	0	0	0	0	0	0	0	0	0	0	0	0	0	0	0	0	0	0	0	0	0	0	0	0	0	0	0	0	0	0	0	0	0	0	0	0	0	0	0	0	0	0
Gm8392	0	0	0	0.0988641	0	0	0	0	0	0	0	0	0	0	0	0	0	0	0.0435164	0	0	0	0	0	0	0	0	0	0	0	0	0	0	0	0	0	0	0	0.0746147	0	0	0	0	0	0	0	0	0	0
Gm29192	0	0	0	0	0	0	0	0	0	0	0	0	0	0	0	0	0	0	0	0	0	0	0	0	0	0	0	0	2.27508	0	0	0	0	0	0	0	0	0	0	0	0	0	0	0	0	0	0	0	0
Gm37970	0	0	0	0	0	0	0	0	0	0	0	0	0	0	0	0	0	0	0	0	0	0	0	0	0	0	0	0	0.778188	0	0	0	0	0	0	0	0	0	0	0	0	0	0	0	0	0	0	0	0
Gm8403	0	0	0	0	0	0	0	0	0	0	0	0	0	0	0	0	0	0	0	0	0	0	0	0	0	0	0	0	0	0	0	0	0	0	0	0	0	0	0	0	0	0	0	0	0	0	0	0	0
Gm20058	0	0	0	0	0	0	0	0	0	0	0	0	0	0	0	0	0	0	0	0	0	0	0	0	0	0	0	0	0	0	0	0	0	0	0	0	0	0	0	0	0	0	0	0	0	0	0	0	0
Dpp10	0	0	0	0	0	0	0	0	0.00293954	0	0.00284384	0	0	0.0025076	0	0	0	0	0	0	0	0	0	0	0	0	0	0	0	0	0	0	0.0363604	0	0	0	0.00305565	0	0	0.01873	0	0	0	0.00444396	0	0	0	0	0
Gm37478	0	0	0	0	0	0	0	0	0	0	0	0	0	0	0	0	0	0	0	0	0	0	0	0	0	0	0	0	0	0	0	0	0	0	0	0	0	0	0	0	0	0	0	0	0.113109	0	0	0	0
Gm37221	0	0	0	0	0	0	0	0	0	0	0	0	0	0	0	0	0	0	0	0	0	0	0	0	0	0	0	0	0	0	0	0	0	0	0	0	0	0	0	0	0	0	0	0	0	0	0	0	0
Gm37066	0	0	0	0	0	0	0	0	0	0	0	0	0	0	0	0	0	0	0	0	0	0	0	0	0	0	0	0	0	0	0	0	0	0	0	0	0	0	0	0	0	0	0	0	0	0	0	0	0
Gm37781	0	0	0	0	0	0.0133727	0	0	0	0	0	0	0	0	0	0	0	0	0	0	0	0	0	0	0	0	0	0	0	0	0	0	0	0	0	0	0	0	0	0	0	0.780906	0	0	0	0	0	0	0
Gm37396	0	0	0	0	0	0	0	0	0	0	0	0	0	0	0	0	0	0	0	0	0	0	0	0	0	0	0.0318832	0	0	0	0	0	0	0.295602	0	0	0	0	0	0	0	0	0	0	0	0	0	0	0
Gm38263	0	0	0	0	0	0	0	0	0	0	0	0	0	0	0	0	0	0	0	0	0	0	0	0	0	0	0	0.528441	0	0	0	0	0	0	0	0	0	0	0	0	0	0	0	0	0	0	0	0	0
Gm28929	0	0	0	0	0	0	0	0	0	0	0	0	0	0	0	0.0382444	0	0	0	0	0	0	0	0	0	0	0	0	0	0	0	0	0	0	0	0	0	0	0	0	0	0	0	0	0	0	0.0460902	0	0
Gm37551	0	0	0	0	0	0	0	0	0	0	0	0	0	0	0	0	0	0	0	0	0	0	0	0	0	0	0	0	0	0	0	0	0	0	0	0	0	0	0	0	0	0	0	0	0	0	0	0	0
Gm38073	0	0	0	0	0	0	0	0	0	0	0	0	0	0	0	0	0	0	0	0	0.0329462	0	0	0	0	0	0	0	0	0	0	0	0	0	0	0	0	0	0	0.0322656	0	0	0	0	0	0	0	0	0
Actr3	5.61048	4.98641	5.44408	5.95978	4.24557	6.08656	4.91642	3.56838	5.22988	5.83753	3.09199	5.60107	5.93617	5.67504	3.92854	4.13793	5.34694	4.95978	4.9824	7.02883	6.57059	9.04526	4.96703	6.19302	4.63105	5.39778	5.15663	5.4373	6.64108	6.57748	3.01128	8.54153	1.20211	6.37775	9.10043	6.48838	2.92652	4.32578	4.61456	1.3789	2.20117	4.19311	6.04915	8.70924	2.01212	2.31771	2.7665	2.8743	6.19264
Slc35f5	8.74221	9.51849	12.7407	11.3662	9.25014	9.419	12.8371	8.83494	11.3483	13.0458	5.66405	9.01864	11.2748	11.7562	9.24405	10.8044	10.552	11.5018	12.2801	11.2252	14.2561	13.0256	10.7422	6.61461	14.8099	6.23908	19.4467	5.8261	17.4509	28.0439	4.7875	12.9719	3.41707	5.15779	5.28149	6.60724	5.1722	6.65299	6.23875	13.3215	8.02655	4.28924	9.64217	8.85098	10.3165	2.01724	4.48293	3.24217	10.9219
Gpr39	0.325486	0.966397	0.745586	0.857915	0.417468	0.499558	0.900084	0.448037	0.815614	0.718907	0.982606	0.337379	1.02594	1.28651	0.783969	0.862574	0.57418	0.602043	1.06056	0	0	0.771855	1.63485	0.14767	0.0133457	1.06448	0	0.113417	0.14224	0.756896	0.49679	0.208249	1.86545	0	1.64116	0.276835	0.75185	0.263343	1.30186	0.0980544	0.621786	2.87931	1.27847	0	0.0187308	0	1.69607	0.19867	0.254956
Lypd1	0	0	0	0.0039098	0	0.0122289	0	0.0063978	0	0	0	0	0	0	0.00508854	0	0	0	0	0	0	0	0	0	0	0	0	0	0	0	0	0	0	0	0	0	0	0	0	0	0	0	0.00771384	0	0	0	0	0	0
Nckap5	0.0193101	0.0107821	0.00285816	0	0.00717392	0.106694	0	0.0037213	0.00766904	0.00746386	0.0148387	0.00350275	0.0144021	0.0130843	0	0	0.0178838	0	0.012012	0	0	0	0	0	0	0	0	0.0642285	0	0	0	0	0	0	0	0	0	0	0	0	0	0	0	0.202894	0	0	0.00454427	0	0.024434
Gm37161	0	0	0	0	0	0	0	0	0	0	0	0	0	0	0	0	0	0	0	0	0	0.0156884	0	0	0	0	0	0	0	0	0	0	0	0	0	0	0	0	0	0	0	0	0	0	0	0	0	0	0
Gm38177	0	0	0	0	0	0	0	0	0	0	0	0	0	0	0	0	0	0	0	0	0	0	0	0	0	0	0	0	0	0	0	0	0	0	0	0	0	0	0	2.61522	0	0	0	0	0	0	0	0	0
Mgat5	0.435927	0.257775	0.325976	0.537455	0.25305	0.723425	0.37544	0.695696	0.4734	0.356886	0.549586	0.621891	1.21923	0.438453	0.584647	0.492124	0.414542	0.698749	0.723829	0.595802	0.9856	0.805859	0.892771	1.19696	0.692059	0.4656	1.547	0.277909	0.851311	0.911108	0.722716	0.287626	2.48727	0.772972	2.59476	1.0787	1.35444	1.15729	1.49537	2.93594	1.62243	1.60388	1.9361	0.974688	0.175605	1.42375	1.51209	3.56345	0.580327
Gm37510	0.0196264	0	0	0.0173355	0	0.0180736	0	0.00945563	0.0389733	0	0.00942613	0	0.0274463	0	0	0	0	0	0	0	0	0	0	0.0311651	0	0.408173	1.87178	0.992264	0	0	0.0759226	0	2.44654	2.73767	0	0.0876373	0	0.923439	0	0	0	0.0239868	0	0	0	0.0238513	0	0	0.918864
Gm8451	0.104542	0.389153	0.0773685	0	0	0	0	0.100733	0.103798	0.134695	0	0	0.292392	0.0885458	0.0801189	0	0	0	0	0.201717	0	0	0	0	0.090016	0	0	0	0	0	0	0	0.256784	0	0	0	0	0	0	0	0	0.127769	0.242908	0	0	0	0.12301	0	0.132282
Gm23370	0	0	0	0	0	0	0	0	0	0	0	0	0	0	0	0	0	0	0	0	0	0	0	0	0	0	0	0	0	0	0	0	0	0	0	0	0	0	0	0	0	0	0	0	0	0	0.422966	0	0
Gm38301	0	0	0	0	0	0	0	0	0	0	0	0	0.160466	0	0	0	0	0	0	0	0	0	0	0	0	0	0	0	0	0	0	0	0	0	0	0	0	0	0	0	0	0.315539	0	0	0.208005	0	0	0	0
Tmem163	0.0762147	0.0911908	0.0725194	0.0192338	0.131461	0.0300792	0.0535832	0.0419643	0.0432411	0.140281	0.0732084	0.0394998	0.0812049	0.0645526	0.0667533	0.138195	0.0864309	0.0813302	0.0423302	0	0.712708	0	0	0	0.00937492	0	0	0	0	1.06339	0.0842366	0	0	0	0	0	0	0.02846	0	0	0.764376	0	0.126491	0	0	0.0132316	0.986462	0	0.344421
Acmsd	4.81996	4.9617	3.68925	7.6496	3.87876	3.32897	3.37942	4.94653	7.08011	2.72225	6.27882	5.85372	6.81735	6.38928	1.63189	4.49648	3.65807	6.91727	4.58214	2.99391	5.77223	4.91718	10.5651	3.74821	7.63241	8.89365	14.5134	7.19241	1.62305	11.5131	6.73208	7.79412	3.50713	2.6017	1.71769	9.90622	3.25397	11.9734	4.1154	19.1938	10.9056	7.24247	13.2705	12.438	7.20132	6.84048	7.12813	4.72534	6.80905
2900009J06Rik	0.464518	0.259371	0.343774	0.711179	0.431434	0.0855534	0.091443	0.179037	0.461209	0.179548	0.535434	0.505566	1.9921	0.393439	0.0711991	0.362828	0.307291	0.763372	0.794629	0.35852	0	0	0	0	0	0.269599	0.0947621	0	0	0	1.95096	0.713286	0	2.34288	0.678425	0	0.0958854	0	0.74318	3.05625	0	1.58962	1.83485	0	0	0	4.2633	0	0.352665
Ccnt2	0.847925	0.686929	0.666741	0.90498	0.875428	1.25492	0.711641	0.682072	1.29665	0.575504	0.723577	0.741579	1.58808	0.593139	0.580205	0.450897	1.07928	0.489178	0.697585	1.36584	1.17373	1.76513	0.575827	4.30378	1.29724	0.410102	0.984582	1.37491	0.426793	1.22969	0.849312	1.03537	1.93396	1.56914	2.28742	8.62716	1.09392	1.1181	1.51405	1.66197	2.39651	0.240572	1.45125	2.7046	1.46387	0.694637	1.62574	1.95701	2.84515
Map3k19	0.00957004	0	0.0283299	0	0	0	0	0	0	0	0	0.0173595	0.00892206	0	0	0	0	0	0	0	0	0	0	0	0	0	0	0	0	0	0	0	0	0	0	0	0	0	0	0	0	0	0	0	0	0	0	0	0
Rab3gap1	1.39726	1.23732	1.50838	1.32441	1.47891	1.66429	1.48108	1.28881	1.47821	1.76179	1.13566	1.54889	1.94099	1.45993	1.10133	1.20487	1.27983	1.12104	1.40529	0.572237	3.39096	2.63119	1.49103	1.34325	1.70354	1.81751	1.97743	1.66039	1.18469	1.19175	2.53868	1.53963	1.25646	0.972519	0.770344	2.98625	1.90226	1.3267	1.62936	2.20107	0.808467	0.924389	1.4753	2.88605	2.92494	1.07881	1.70967	3.07855	2.58402
Zranb3	0.0823536	0.0718491	0.114276	0.200037	0.105171	0.165896	0.162118	0.153746	0.260632	0.189001	0.168098	0.16339	0.196742	0.213616	0.0907261	0.150762	0.180462	0.130723	0.168094	0.00496573	0.0443322	0	0	0.657939	0.106365	0.0896189	0	0.133536	0.128211	0.0109284	0.44373	0	0.00632132	0	0	0	0.398422	0	0	0	0.0645268	0.371147	0.520237	0.0077259	0.0684226	0	0.181691	0.938316	0.13677
Gm28800	0	0	0	0	0	0	0	0	0.0206855	0	0	0	0.0194233	0	0	0	0	0	0	0	0	0	0	0	0	0	0	0	0	0	0	0	0	0	0	0	0	0	0	0	0	1.2222	0.0726126	0	0.125888	0	0.0245143	0	0
Gm38248	0	0	0	0	0	0.00744135	0	0	0.00802311	0	0.00776192	0	0.0226006	0	0	0	0.0106911	0	0	0.00779593	0	0	0	1.1035	0	0.961428	0.0329693	0.209645	0	0	1.34861	0	0	0	0	0	0	0	0	0.0102242	0	0	0.347351	0	0	0.235684	0	0	0.0102248
Rpl28-ps1	0.790129	0.210086	1.00243	0.864066	1.04836	1.55918	0.777707	1.08763	1.23279	0.65444	2.60216	1.12613	2.31512	1.14725	0.692041	0.440827	0.896042	0.843162	0.61438	0.871185	0.680543	0.204404	0.56695	0.716948	0.680338	0.655112	1.26647	0.750884	0.295964	0.71898	0.623781	0.433313	1.38626	1.06745	1.85461	1.00804	1.39798	0.590099	0.601964	1.85664	0.707535	2.0693	0.917947	0.338857	0.682047	0.548696	0.664078	1.28608	0.856959
Gm37625	0	0	0	0	0	0	0	0	0	0	0	0	0	0	0	0	0	0	0	0	0	0	0	0	0	0	0	0	0	0	0	0	0	0	0	0	0	0	0	0.012136	0	0	0	0	0	0	0	0	0
Gm38026	0	0	0	0	0	0	0	0	0	0	0	0	0	0	0	0	0	0	0	0	0.290458	0	0	0	0	0	0	0.064096	0	0	0	0	0	0	0	0	0	0	0	0	0	3.13531	0	0	0	0.0146366	0	0	0
R3hdm1	0.28496	0.244469	0.249333	0.247328	0.270178	0.318452	0.213282	0.257416	0.4465	0.232336	0.203864	0.325756	0.420637	0.294154	0.226349	0.192727	0.284727	0.236142	0.279279	0.594226	0.425681	0.189479	1.24067	1.05464	0.457502	0.314407	0.700916	0.925114	0.13815	0.286761	0.500316	0.267782	0.689001	0.547389	1.50107	1.03119	0.32321	0.498518	1.17538	0.552095	0.785188	0.716493	1.10697	0.851007	0.65646	1.31487	0.354509	0.507307	1.08923
Gm29383	0	0	0	0	0	0.0896528	0	0	0	0	0	0	0	0	0	0	0	0	0	0	0	0	0	0	0	0	0	0	0	0	0	0	0	0	0	0	0	0	0	0	0	0	0	0	0	0	0	0	0
Gm37868	0	0	0	0	0	0	0	0	0	0	0	0	0	0	0	0	0	0	0	0	0	0	0.833679	0	0	0	0	0	0	0	0	0	0.041968	0	0	0	0	0	0	0	0	0	0	0	0	0	0	0	0
Gm37407	0.106528	0	0	0	0.0329804	0.0654002	0	0	0.0352566	0	0.170544	0	0	0.030076	0.0544273	0	0	0	0.0276111	0	1.3763	0	0	0	0.336329	0	0.0724397	0	0	0	1.84461	0	0	0	0	0.0634238	0	3.24868	0	0	0	3.2983	0	0.0533005	0	0	0	0	4.08879
Mir128-1	0	0	0	0	0	0	0	0	0	0	0	0	0	0	0	0	0	0	0	0	0	0	0	0	0	0	0	0	0	0	0	0	0	0	0	0	0	0	0	12.67	0	0	0	0	0	0	0	0	0
Ubxn4	14.624	23.1021	17.8078	16.8033	11.1603	20.4037	16.2994	13.9945	16.0335	15.4753	14.2976	17.0661	17.0656	19.2335	12.3682	19.6644	11.6713	15.8389	19.9502	34.1879	29.485	28.8254	29.5943	27.6971	29.0961	47.1238	39.2045	25.7687	28.4429	22.5634	29.3554	24.6331	28.7511	31.3967	37.4831	48.7108	63.0649	27.7126	44.7182	47.1847	36.692	50.6769	54.3716	23.6672	26.7519	28.4377	34.5327	20.1992	23.0606
Lct	0	0	0	0	0	0	0.00718012	0	0	0	0	0	0	0	0	0	0	0	0	0	0	0	0	0	0	0	0	0	0	0	0	0	0	0	0	0	0	0	0	0.0184598	0	0	0	0	0	0	0	0	0.0830739
Mcm6	0.240363	0.0652411	1.28966	2.18203	0.372072	0.977611	0.828043	1.10977	1.78988	0.922611	1.41415	0.381504	2.43695	1.22998	0.928716	0.498694	0.669151	0.501235	1.04352	0	0	2.26702	3.04697	3.72929	7.67489	0.135628	0.868314	0.659574	0	0.797411	1.38365	2.19145	0	0	0.530229	0	0.86827	0.863902	1.32191	0.101375	3.5532	2.91316	1.03554	0	0.363096	0	0	0.599076	3.39625
Dars	11.7094	9.77928	15.1095	13.1082	9.41145	13.8639	13.689	10.9005	11.839	15.6738	5.41778	11.6802	10.8266	13.4052	8.1274	12.8564	12.4916	8.29019	11.2561	5.22426	8.0166	15.4178	12.2798	9.03287	14.0618	5.23804	5.63278	6.88356	13.8752	16.8249	4.5984	17.5872	6.47923	4.98577	6.04897	6.30111	8.96434	7.87615	12.3234	6.1596	8.53621	8.5053	3.88675	4.29745	11.1185	10.5162	6.58616	3.58887	11.7365
Gm25384	0	0	0	0	0	0	0	0	0	0	0	0	0	0	0	0	0	0	0	0	0	0	0	0	0	0	0	0	0	0	0	0	0	0.701469	0	0	0	0	0	0	0	0	0	0	0	0	0	0	0
Gm6170	0.202005	0.0626626	0.149497	0.11895	0.0938089	0.0930115	0.0662764	0.194644	0.200566	0.0433778	0.258716	0.152678	0.188327	0.114063	0.0516039	0.2301	0.334079	0.100596	0.157073	0.0649623	0.057996	0.0304839	0.0241578	0	0.0579786	0.0651337	0.034341	0	0.132416	0.0714836	0	0.0323111	0	0	0	0	0.0347481	0	0.0897741	0.0425985	0.0422074	0	0	0	0.0813739	0.040915	0.07923	0	0.042601
Cxcr4	0.0258465	0.024053	0.172153	0.045659	0.0480113	0.261818	0	0.0996189	0.307949	0.0666023	0.173789	0.187537	0.313254	0.0218916	0.118849	0.0252354	0.222276	0.0965346	0	0	0	0.257427	0	0.102605	0.0890202	0	0	0	0	0.0274389	0	0	0.285687	0	0	0	0.160056	0	0	0	0	0	0	0.232777	0.374824	0	0	1.06752	0.0654095
Gm26686	0	0	0	0	0	0	0	0.0389626	0.0133827	0	0	0	0.0628301	0.0114162	0	0	0	0	0	0	0	0	0	0	0	0	0	0.0179328	0	0	0	0	0	0	0	0	0	0	0.0179704	0.0170542	0	0	0	0	0	0	0	0	0
Thsd7b	0	0	0	0	0	0	0	0	0.0114364	0	0	0	0.00357953	0	0	0	0.00253993	0	0	0	0	0	0	0	0	0	0	0	0.0805385	0	0	0	0.0141462	0	0.0280378	0	0	0	0	0	0	0.0140775	0	0	0.00464	0	0	0	0
Gm38240	0	0	0	0	0	0	0	0	0	0	0	0	0	0	0	0	0	0	0	0	0	0	0	0	0	0	0	0	0	0	0	0	0	0	0	0	0	0	0	0	0	0	0	0	0	0	0	0	0
Gm15790	0.0373545	0	0	0	0	0	0	0	0	0	0	0	0	0	0	0	0	0.0558064	0	0	0	0	0	0	0	0	0	0	0	0	0	0	0	0	0	0	0	0	0	0	0	0.136961	0	0	0	0	0	0	0
Rpl31-ps9	0	0	0	0	0	0	0	0	0	0	0	0	0	0	0	0	0.245345	0	0	0	0	0	0	0.0981535	0	0	0	0	0	0	0	0.118645	0	0	0.225693	0	0	0	0	0.15642	0	0	0	0	0	0.150238	0	0	0
Gm37064	0	0	0	0	0	0	0	0	0	0	0	0	0	0	0	0	0	0	0	0	0	0	0	0	0	0	0	0	0	0	0	0	0	0	0	0	0	0	0	0	0	1.45917	0	0	0	0	0	0	0
Gm37278	0	0	0	0	0	0	0	0	0	0	0	0	0	0	0	0	0	0	0	0	0	0	0	0	0	0	0	0	0	0	0	0	0	0	0	0	0	0	0	0	0	0	0	0	0	0	0	0	0
Gm29428	0.228511	0	0	0	0	0	0	0	0	0	0	0	0	0	0	0	0	0	0	0	0	0	0	0	0	0	0	0	0	0	0	0	0	0	0	0	0	0	0	0	0	0	0	0	0	0	0	0	0
Cd55b	0	0	0	0	0	0	0	0	0	0	0	0	0.0520196	0	0	0	0	0	0	0	0	0	0	0	0	0	0	0.315506	0	0	0	0	0	0	0	0	0	0	0	0	0	0	0	0	0	0	0	0	0
Gm15674	0.115005	0.0535125	0	0.0564339	0.106814	0.0882554	0.0188662	0	0	0.0246958	0	0	0	0	0	0.0374287	0.0380395	0	0.0298082	0.702701	0.165091	0	0.385098	0	0	0.0556227	0	0.0637543	0	0	0.12711	0	0	0	0.0699852	0.410824	0.0989138	0.475976	0	0.848826	0	0	0.0222682	0	1.18136	0.0232937	0.0451072	0	0.0485071
Gm15675	0.825179	0.248097	0.347622	0.732595	0.624917	0.678059	0.124955	0.440369	1.00837	0.163565	0.51216	0.667816	1.6688	0.47311	0.505918	0.210713	0.806219	0.066381	0.296139	1.00431	0.0218686	0.609215	0.491898	1.08857	0.666793	1.82972	0.725145	1.23299	0	0	0.378844	0	0.265051	0.540251	1.34423	0	0.248948	0.813009	0.507769	3.2286	0.668439	0.031031	0	1.16239	0.398889	0.0462836	0.448131	4.26701	0.658608
Cd55	3.2643	1.18286	0.819519	2.53455	1.63664	2.30552	0.530758	0.890719	2.87775	0.707167	0.628957	2.14842	2.02885	1.1989	1.26929	1.12818	2.63717	1.07174	1.02577	0.548104	1.07818	2.26685	2.82592	3.5703	4.88351	3.83753	1.01165	1.46689	3.73673	1.01202	0.862059	1.94067	0	0.333895	0	2.57982	0	0.0377551	0.962857	0.0609178	0.676015	2.17718	0.525784	1.22856	1.8968	0.784037	0.49853	0.30171	5.12957
Gm16083	0	0	0	0	0	0.0168957	0	0	0	0.0118195	0	0	0	0	0	0.0179135	0	0	0	0	0	0	0	0	0	0	0	0	0	0	0	0	0	0	0	0	0	0	0	0	0	0	0	0	0	0	0	0	0
Gm37109	0	0	0.0306865	0	0	0	0	0	0.0411692	0	0.0796579	0	0.0579855	0.0526797	0	0	0.0411448	0	0.0483623	0.320027	0	0.0563155	0.0297525	0	0.0357029	0	0.021147	0	0	0.0220096	0.0458288	0	0.025462	0	0	0.0370301	0	0	0	0	0	0.0253383	0	5.32144	0	0	0.0975788	0	0
Gm37283	0.0297457	0	0.0220138	0	0	0	0	0.0859855	0.0295338	0	0.0571448	0	0.277316	0	0.0683892	0	0	0.0222196	0	0	0	0	0.0426875	0	0.0256124	0	0	0.158302	0.116992	0	0	0.256926	0	0	0	0	0	0	0.0396583	0	0	0	0	0	0	0	0	0	0
Zp3r	0.0440646	0	0	0	0.0204631	0	0	0	0.0218754	0	0	0	0	0	0	0	0	0	0	0	0	0	0	0	0	0	0	0	0	0	0	0	0	0	0	0	0	0	0	0	0	0	0	0	0	0	0	0	0
C4bp	104.675	119.899	118.653	122.826	104.765	101.189	145.027	107.056	96.6974	134.454	70.9658	122.748	93.1143	128.279	157.322	129.209	102.217	110.224	119.008	114.023	103.93	80.7632	70.2408	92.7386	82.9734	107.701	116.684	84.9223	135.438	143.536	62.0326	190.747	42.2632	77.1782	87.581	74.958	106.938	75.3322	125.986	91.6245	135.109	89.5981	113.598	104.527	101.459	93.7668	61.1051	75.3559	103.526
Gm29427	0.122395	0.205024	0.23551	0.345947	0.272827	0.180339	0.313225	0.188697	0.41318	0.157696	0.141081	0.111009	0.616183	0.435401	0.243882	0.215102	0.242903	0.274282	0.22841	0	0	0	0.755283	0	0.0421552	0	0	0	0	0	0	0.258421	0	0.0385826	0.580961	0	0	0	0.359002	0	0.491012	0.568434	0.113756	0.0734871	0	0	0	0	0.650463
C4bp-ps1	0	0	0	0.0779523	0.307381	0	0.1303	0	0	0	0.127159	0.120066	0.0617088	0.112125	0	0	0.0437868	0	0	0	0	0	0	0	0	0	0	0	0	0	0	0	0	0	0	0	0	0	0.97073	0	0	0	0	0	0	0	0	0	0.167508
Pfkfb2	0.341428	0.191841	0.300355	0.383131	0.311127	0.533912	0.386786	0.254499	0.6652	0.269751	0.352712	0.368093	0.756737	0.39831	0.390024	0.23272	0.575312	0.153987	0.260475	0.379117	0.0166457	0.659115	0.0138673	0.112523	0.0665627	0.473588	0.0788508	1.25563	0	0.116262	0.00712008	0.983018	0.134498	0.355376	1.12903	0.0805432	0	0.0252586	0.403674	0	0.428033	0.173212	0.366723	0.531829	0.217984	0.19572	0.0909605	0.0733989	1.22271
Yod1	1.99794	0.879976	1.86237	2.69873	1.48735	1.83987	1.5387	1.20505	2.87714	1.4443	1.43569	1.70142	2.42431	1.55013	1.03442	1.16893	2.88048	0.934193	1.27485	2.49403	0.650241	1.71235	1.61417	0.538851	2.53452	4.32996	4.17694	4.10903	5.77855	4.02349	1.25583	6.2061	1.99483	4.08656	1.61491	0.653779	0.31482	1.25579	2.45024	0.906971	0.822163	1.55643	1.36434	3.75441	3.50195	0.259484	0.448643	1.8246	2.72107
Gm37163	0	0.0514649	0.102319	0.130259	0.0770454	0.050927	0.217732	0.0799309	0.109817	0	0.132802	0.150473	0.386684	0.0702603	0.105956	0	0.219504	0.04131	0	0	0	0	0.0198409	0	1.54758	1.4176	0	0.0183944	0	0.67516	0	0	0	0.0435824	2.42306	0.049388	0	0.0361392	0	0	0	0	1.34922	0	0.0334163	0	0.0325359	0.0393813	3.91869
AA986860	0.192571	0.131419	0.133014	0.355304	0.0596185	0.177335	0.315906	0.247405	1.03248	0.363897	0.813889	0.197944	1.26869	0.532808	1.17081	0.0752071	0.806807	1.08365	0.259544	0	0	0.0697446	0	0	0.685358	0.235948	0.170233	1.34082	0.18514	0.449757	0.19865	0.344984	0.504539	0.546336	0.257811	0	0	0	0.513488	0.0649745	0.885197	1.97698	0.178978	0.0578105	0.201691	0	0.196377	4.93673	2.77782
Gm28857	0	0.204649	0.0813734	0	0.306369	0.101255	1.62338	0.317843	0.109171	0.2125	0.211234	0.299176	0.615055	0.931294	0.337065	0	0.145475	0.246402	0	0	0	0	0	0	0	1.91447	0.224307	0	0	1.51747	0	0	0	0	0	0	1.13483	1.14965	0	0	0	0	0	0	0	0	0	0	0.27826
Gm28856	0	0	0	0	0	0	0.0162644	0	0.0164065	0	0	0	0	0	0	0	0.109312	0	0	0	1.52287	0	0	0	0	0	0	0	0	0	0	0	0	0	0	0	0	0	0	0	0	0	0	0	0	0	0	0	0
Fcamr	0.0489068	0	0.0180972	0.0143994	0.0227118	0	0	0	0	0	0.0704666	0	0	0.0207117	0.0187405	0.0716258	0.0161766	0.0182663	0	0	0	0	0	0.679525	0	0	0	0	0.512943	0	0	0	0	0	0	0	0	0	0	0.0309402	0	0	0	0	0	0	0	0	0
Gm15848	0.0876745	0.0815907	0.227097	0	0.122145	0.363321	0.258888	0.253439	0.08705	0.282404	0.252648	0.119278	0.040869	0.222777	0.470341	0	0.057999	0.589423	0.10226	0	0	0	0	0.661293	0	0	0	0	0	0	0	0	0	0.483658	0	0	0	0	0	0.110932	0.824352	0	2.03715	0.987009	0	0	0	0	0
Pigr	201.33	210.081	161.989	102.576	229.854	183.894	131.725	122.33	165.21	216.758	122.93	183.97	95.4997	162.971	146.251	218.81	241.279	179.547	166.813	286.084	277.855	374.004	315.125	266.978	213.062	194.422	166.349	342.555	304.588	255.443	308.072	248.039	337.717	380.788	398.603	380.998	195.33	316.134	304.257	337.97	223.507	231.175	252.566	316.264	318.314	336.437	217.238	242.672	283.369
Fcmr	0.269185	0.0501012	0.996074	0.982756	0.125006	0.768453	0.158972	0.466877	0.90871	0.589599	1.00841	0.903331	0.928547	0.889182	0.391964	0.13141	0.356146	1.02549	0.313965	0	0.115925	0	0.135206	0	2.75819	4.739	0	0	0	0	0	0.826689	0.264476	0	0	0	0	0	1.83034	0	0.168733	0	0	0	1.49642	1.2431	0	0	1.12402
Il24	0	0	0	0	0	0	0	0	0	0	0	0	0	0	0	0	0	0.0251854	0	0	0	0	0	0	0	0	0	0	0	0	0	0	0	0	0	0	0	0	0	0	0	0.453275	0	0	0	0	0	0	0
Il19	0	0	0	0	0	0	0	0	0	0	0	0	0.11375	0	0	0	0	0	0	0	0	0	0	0	0	0	0	0	0	0	0	0	0	0	0	0	0	0	0	0	0	0	0	0	0	0	0	0	0
Il10	0.178361	0.0995905	0	0.042011	0	0.0328499	0	0	0.0354181	0	0	0.129415	0	0	0	0	0	0.0266465	0.0277376	0	0	0	0	0	0	0	0	0	0	0	0	0	0	0	0	0	0	0	0	0	1.07329	0	0	0	0	0	0	0	0
Mapkapk2	13.8916	14.5722	13.1693	17.5726	9.91929	13.2171	10.9507	18.094	26.3342	8.9293	20.104	11.2195	25.8734	18.8724	20.8566	12.2428	12.9408	15.416	13.9323	11.119	17.4709	9.68397	14.3894	24.4012	24.9679	28.8816	16.8498	13.0337	8.58229	10.9464	31.9304	21.1188	27.3274	6.87859	11.7546	22.0123	33.5281	15.6454	15.4478	4.64693	16.4713	21.3726	21.566	8.46519	11.7924	21.1212	15.7489	31.5373	16.8193
Gm25549	0	0	0	0	0	0	0	0	0	0	0	0	0	0	0	0	0	0	0	0	0	0	0	0	0	0	0	0	0	0	0	0	0	0	0	0	0	0	0	0	0	0	5.77553	0	0	0	0	0	0
Gm37084	0	0	0.0175909	0.0233275	0.0294352	0	0.0389927	0.0229032	0.0157334	0	0.0304423	0	0	0.0134215	0.0303604	0.00773578	0	0	0	0	0.477695	0.0286956	0	0.905848	0.436619	0.191602	1.55167	0.0421656	0.457044	0	0.157627	0.433423	0.0291919	0.037464	0.564118	0.283031	0	0.497052	0.0316904	1.66413	0.824426	0	0.322168	0	0.296826	0.0192574	0.10255	0.112842	0
Gm25717	0	0	0	0	0	0	0	0	0	0	0	0	0	0	0	0	0	0	0	0	0	0	0	0	0	0	0	0	0	0	0	0	0	0	0	0	0	0	0	1.00499	0	0	0	0	0	0	0	0	0
Dyrk3	0.117635	0.383153	1.61057	2.59759	0.710169	0.311443	1.46179	1.65772	2.23375	0.331544	1.11582	0.22672	1.48054	1.53189	0.101422	0.215351	0.593367	1.75743	0.891827	0.851174	1.27916	0	0	1.29589	1.65861	0	0.0149985	1.37923	0	0.202934	0	1.72166	0.252825	0	0	0	0	0.403581	2.21531	0.018605	5.6593	0.071885	0	1.08151	0	0	0.0519059	0.209422	3.23746
Eif2d	3.62488	3.69181	7.20377	7.982	3.9494	4.17845	6.63677	6.55204	7.16037	5.27457	4.63847	4.03486	5.27594	6.50542	3.79792	3.87948	4.34734	5.49592	5.06559	3.00803	3.95724	2.84029	5.28839	3.80379	10.7495	5.65801	4.35025	3.80678	6.03175	3.5791	6.12168	4.06878	3.71245	4.45481	3.19312	0.837601	9.54273	3.76026	6.68319	3.48795	5.44209	3.16001	4.91069	6.15444	3.29314	3.3347	4.92887	0.767172	6.11028
Rassf5	1.98754	1.9149	2.18041	2.09976	2.33462	2.43321	1.3694	1.66728	2.37967	1.46115	2.01021	2.07834	2.73584	1.99039	1.51424	1.57527	1.73245	2.12219	1.08181	1.48888	1.95355	1.85253	0.52851	3.62945	3.23145	1.54936	0.262356	2.89322	3.21881	1.29082	3.11419	1.52597	0.531268	4.33043	2.45456	2.67291	0.615399	1.58915	1.91726	6.18339	1.5683	0.142889	2.97461	1.79	1.37051	5.89639	5.08999	6.19421	0.591745
Gm17796	0	0	0	0	0	0	0	0.037121	0	0.099272	0	0	0	0	0.177147	0	0	0	0	0.966348	0	0	0	0	2.88593	0	0	0	0	0	0	0	4.06896	2.18595	0	11.3535	0	0	0	0	0	2.91919	0	4.56829	0	0	0	0	0
Ikbke	1.78776	3.16828	1.77942	1.94372	2.18022	3.31173	2.11159	2.40168	2.6291	3.46175	2.73763	2.19013	3.2513	2.26472	1.98565	2.59547	2.0705	2.23345	2.20806	0.854883	0.401689	1.13075	1.04854	4.63261	0.896836	2.14034	1.64381	1.68911	1.15491	1.53483	4.20959	1.72568	1.0628	2.09904	1.82582	4.20198	1.18731	1.35452	2.39043	5.31734	3.51452	2.46361	6.46567	7.7626	2.24191	3.41949	5.84123	2.47236	1.92117
Gm28914	0	0	0	0	0	0	0	0	0.139123	0	0	0	0	0	0	0	0	0	0	0	0	0	0	0	0	0	0	0	0	0	0	0	0.172088	0	0	0	0	0	0	0	0	0	0	0	0	0	0	0	0
Gm28913	0.385141	0	0.0950102	0.302387	0.119237	0.472894	0.126362	0.371108	0.254932	0.165408	0	0.232875	1.07719	0.326209	0	0	0.0849271	0.287694	0.299474	0	0	0	0	0	0	0	0	0	0	0	0	0	0	2.42816	0	0	0	0	0	0	0	3.60876	0	0.385404	0	0	2.71907	0	0
Srgap2	0.64366	0.678632	1.18675	1.72859	0.739497	0.856555	0.659176	1.0755	2.07238	0.647145	1.46169	0.6344	2.01529	1.30148	0.655814	0.584851	1.09772	1.04498	1.07331	0.398432	1.72085	0.744497	0.795562	1.88169	2.5853	1.10848	1.13091	2.41317	0.780441	0.659618	2.8004	0.899814	1.7455	0.32253	1.243	2.49866	0.27648	0.447366	1.0665	2.89043	1.92637	2.71012	2.13961	0	0.52157	1.69556	1.80805	0.105978	1.84546
Gm38262	0	0	0	0	0	0	0	0	0	0	0	0	0	0	0	0	0	0	0	0	0	0	1.06756	0	0	0	0	0	0	0	0	0	0	0	0	0	0	0.0441934	0.586065	0	0	0	0	0	0.204318	0	0	0	0
Gm37954	0.0225642	0	0	0.0265738	0	0.062337	0.0222095	0.021742	0.156825	0.0145361	0.0433483	0.0204651	0.147255	0	0	0	0	0	0.0350905	0	0	0	0	0	0	0.196439	0	0	0	0	0	0	0	0.106694	0	0	0	0	0	0	0	0	0	0	0	0	0.0265503	0	0.827994
Gm29488	0	0	0	0	0	0	0	0	0	0	0	0	0	0	0	0	0	0	0	0	0	0.0704608	0	0	0	1.2985	0	1.4495	0	0	0.0860101	0	0	2.82106	0	0	0	0	0	0	0	0	0	0	0	0	0.0457832	0	1.64934
Gm29487	0.182541	0	0	0	0	0.168099	0	0.17589	0	0	0	0	0	0.154609	0	0	0	0	0	0	0	0	0	0	0.471529	0	0	0	5.02562	0.193788	0	0	0	0	0	0	0	0	2.43372	0	0	0	0	0	0	0	5.36969	0	0
Gm24273	0	0	0	0	0	0	0	0	0	0	0	0	0	0	0	0	0	0	0	0	0	0	0	8.37058	0	0	0	0	0	0	0	0	0	0	0	0	0	0	0.379898	0	0	0	0	0	0	0	0	0.81164	0
Fam72a	0.213284	0.476362	1.68893	2.22298	0.653708	0.805279	1.25958	0.801498	1.92706	0.728217	0.655587	0.54164	0.93456	2.00519	0.572095	1.49934	0.620809	1.21083	1.49259	2.46922	0	0	0	2.57394	1.19371	0.0825244	0.761427	1.17763	1.48198	1.0642	1.81514	1.06439	0.0261941	3.6306	1.79112	3.19997	0	2.98268	0.454976	0	1.81821	0	0.0991145	0.448201	0	0	0.100385	0	0.269878
Avpr1b	0	0	0	0	0	0	0	0	0	0	0	0	0	0	0	0	0	0	0	0	0	0	0	0	0	0	0	0	0	0	0	0	0	0	0.0848242	0	0	0	0	0.0734859	0	0	0	0	0	0	0	0	0
Ctse	3.93598	20.4818	14.8372	8.97563	11.9117	0.176477	38.03	9.13338	8.75262	10.0094	5.93304	4.21159	0.16492	11.5868	5.35502	12.2916	7.24565	21.6379	19.1195	0	0	0	0	0	0.0253862	0	0	3.19692	9.75983	7.23017	0	0.0141476	0	0	2.66432	0	0	0	0	0	0	0	0.873435	0	0	0	0	0	0
Rab7b	0.0404243	0.0752385	0.0897501	0.172577	0.0375452	0.335035	0.0795776	0.185019	0.331125	0.520834	0.825132	0.155821	0.631261	0.479342	0.340782	0.0394685	0.421182	0.0830398	0.188596	0.477748	0	0	0	0	0.800566	0	0	0	0	0.0107287	0	0	0.0124116	0	0	0.0180506	0	0	0	0.447543	0.684155	0	0	0	0.0122131	0.171942	0	0	0.754472
Slc26a9	0	0	0	0	0	0	0	0	0	0	0	0	0	0	0.0616759	0	0	0.0801537	0	0	0	0	0	0	0	0	0	0	0	0	0	0	0	0	0	0	0	0	0	0	0	0	0	0	0	0	0	0	0
Pm20d1	20.3332	30.5244	29.1511	26.7537	30.8225	15.1609	34.6736	22.0013	21.9511	38.0072	12.7419	22.3314	9.6952	28.4404	21.2851	23.9424	31.107	27.1885	23.5555	15.9218	12.3646	10.8308	14.3895	23.8988	17.5823	12.9472	18.4679	26.0972	20.0322	25.4472	15.1831	21.6837	9.70131	11.6748	8.86137	30.3793	12.0988	13.3309	16.8524	19.8548	20.3727	11.5152	19.9841	10.9587	15.3478	12.6703	9.96752	6.0418	21.6143
Slc41a1	0.9133	0.584324	0.802635	0.817896	1.45793	0.876086	0.702298	1.58587	0.897349	1.22574	0.776753	1.07857	1.01998	0.652683	1.28321	0.492296	1.28386	0.831455	0.680564	0.0367132	2.26156	0.387628	0	1.1179	1.69566	2.27302	1.32943	2.5568	1.34702	0.0706977	3.33322	2.07257	3.63369	0.989654	0	1.3084	0	2.39974	0.507355	0	0.0119267	4.67412	0.817887	6.65449	0.413894	1.97701	3.21272	1.53108	0.204644
Rab29	24.4476	23.4325	22.6396	24.4993	23.0907	25.8552	21.8386	28.7404	30.1206	17.6975	22.5353	19.5171	27.0955	24.3735	26.006	26.4181	22.7008	27.2027	26.9551	11.0253	8.77368	16.3136	6.69251	25.0717	31.4387	15.4884	18.3778	11.2234	8.17975	5.84636	13.5104	13.2894	11.2593	15.1021	11.2742	15.2376	12.7804	17.9315	10.8649	6.12212	14.1671	29.7235	48.04	1.76792	11.0408	9.67132	36.1452	6.34715	20.3008
Nucks1	5.10802	3.43207	3.44868	4.61123	4.13599	5.01495	3.64357	3.61338	5.66026	2.438	4.95289	3.78255	6.5295	4.1571	3.98335	3.87673	4.01296	4.33569	3.45727	5.85245	7.39199	7.98299	9.09132	7.08217	7.3957	7.56158	8.90869	7.41969	4.73561	8.73785	10.4837	4.79639	10.0492	7.72506	9.22461	17.6067	9.46251	8.61306	8.0418	8.46039	8.42592	12.3425	7.3038	9.04342	5.32329	8.77108	7.81917	9.39558	8.5481
Gm38067	0	0	0	0	0	0	0	0	0	0	0	0	0.0227977	0	0	0	0.0323532	0	0	0.0707753	0	0	0	0	0.905388	0	0	0	0	0	0	0	0.0600641	0	0	0	0	0.0319598	0	0	0	0	0	0	0	0	0	0	0
Slc45a3	6.13805	8.26306	4.01843	2.58722	2.30228	8.04384	3.76952	2.54016	4.85724	2.38265	2.55742	3.92548	5.90586	5.09885	4.41256	8.70767	2.117	6.89713	8.13817	7.26302	14.2561	8.19396	8.6298	3.96741	3.16205	4.45304	1.65886	0.654362	1.83983	1.50374	4.2763	1.76219	1.12753	2.3566	3.16059	4.2869	10.9104	7.11373	3.37483	0.315299	10.8684	6.31557	8.4871	3.22861	1.8069	4.49475	0.0462972	0.84057	3.8004
Elk4	2.43608	1.39824	1.74889	2.40942	2.42516	3.53966	1.54348	2.17162	3.28774	1.35791	2.76035	2.33515	4.44708	2.27336	2.41475	1.75182	2.33528	2.14116	1.64469	2.02656	6.23182	4.82751	6.14937	7.91611	6.48115	7.72546	4.85804	6.36579	1.70206	1.37826	3.99037	2.40794	1.87214	3.78215	3.35549	4.96339	1.58083	5.27152	5.07606	3.57142	2.64254	6.40032	6.28737	3.42671	4.63634	3.87346	6.42801	7.34415	5.03903
Mfsd4a	0.0195063	0.0302545	0.0336839	0.0727461	0.012078	0.053889	0.0895981	0.0563865	0.0451904	0.0586419	0.00624561	0.053075	0.00606183	0.0771003	0.0647796	0.0190451	0.0774234	0.0874251	0.0404466	0.00627297	0.268814	0.194279	0.205283	0	0.509473	0.0566056	0.238758	0.00432539	0	0.248497	0.0287458	0.137283	0	0	0	0	0.0201323	1.38518	0.182046	0	0.105968	0	0	0.0780781	0	0	0	0	0.0740464
Gm26034	0	0	0	0	0	0	0	0	0	0	0	0	0	0	0	0	0	0	0	0	0	0	0	0	0	0	0	0	0	0	0	0	0	0	0	0.719533	0	0	0	0	0	0	0	0	0	0	0	0	0
Gm37120	0	0	0	0	0	0	0	0	0	0.0202076	0	0	0.0146221	0	0	0	0	0	0	0	0	0	0	0	0	0	0	0.0260837	0	0	0	0	0	0	0	0	0	0	0	0	0	0	0	0	0	0	0	0	0
Cdk18	6.6898	7.72266	7.19405	6.31902	10.2675	5.69081	11.8755	9.91479	7.83034	7.19114	6.47303	9.07451	7.66344	7.71826	8.90066	6.15812	9.38954	6.36736	6.68147	9.14168	7.6967	10.1161	4.51867	10.0465	9.36671	6.85063	3.3918	13.4878	4.82247	5.83152	15.048	6.57091	8.56532	10.7142	7.5212	2.06737	7.0665	14.3586	5.55812	4.49284	7.74724	6.58162	7.45291	5.84529	8.36908	12.1352	8.47176	3.68816	9.49508
Gm29629	0.484254	0.225326	0.447975	0.142576	0	0.557427	0.23832	0.699913	0.240402	0.0779902	0.116288	0.549006	0.112866	0.102539	0.371121	0.118201	0.48052	0.36173	0.847217	0	0	0	0	0	0	0	0	0	0	0	0	0.348558	0	0	0	0	4.12332	0	0	0	0	0	0	0	5.55957	0	0.2849	0	0
Lemd1	0	0	0	0	0	0	0	0	0	0	0	0	0	0	0	0	0	0	0	0	0	0	0	0	0	0	0	0	0.336365	0	0	0	0	0	0	0	0.192111	0	0	0	0	0	0	0	0	0	0	0	0
Mir135b	0	0	0	0	0	0	0	0	0	0	0	0	0	0	0	0	0	0	0	0	0	0	0	0	0	0	0	0	0	0	0	0	0	0	0	0	0	0	0	0	0	0	0	0	0	0	0	0	0
1700037F24Rik	0	0	0	0	0	0	0	0	0	0	0	0	0	0	0	0	0	0	0	0	0	0	0	0	0	0	0	0	0	0	0	0	0	0	0	0	0	0	0	0	0	0	0	0	0	0	0	0	0
Gm29630	0	0	0	0	0	0	0	0	0	0	0	0	0	0	0	0	0	0	0	0	0	0	0	0	0	0	0	0	0	0	0	0	0	0	0	0	0	0	0	0	0	0	0	0	0	0	0	0	0
Gm7241	0	0	0	0	0	0	0	0	0	0.168651	0	0	0	0	0	0	0.0865923	0.0977785	0.101782	0	0	0	0	0	0	0	0	0	0	0	0	0	0	0	0	1.63658	0	0	0	0	0	0	0	0	0	0	0	0	0
Klhdc8a	1.26979	0.814952	0.510371	0.470544	0.19317	1.28021	0.247811	0.464095	1.59767	0.528887	0.651911	0.436839	1.23484	0.964235	0.411067	1.05808	0.267931	0.973044	0.817118	0.98215	0.443128	0.664063	2.87476	0.0260731	1.68715	1.29181	0.36846	0.968497	1.29159	1.97555	0	0.44123	0	0	0	2.52216	4.23668	0.915628	0.627557	2.13294	0.946894	0.762572	2.16193	0	1.56099	0.438995	0	0.0311803	0.249319
Nuak2	2.65839	3.17284	4.19063	3.44667	2.24762	2.51394	3.70783	4.72102	4.08347	3.14866	2.47338	4.04371	3.96765	2.9685	2.79562	2.8516	2.1529	3.91812	2.90134	4.28987	3.48074	3.11941	10.5127	8.45207	6.33324	4.05902	3.10068	3.08487	0.296946	1.12634	5.0068	3.46656	0.556344	3.96455	6.35487	3.89649	3.76492	1.13737	1.0172	4.75126	3.30282	4.07947	5.56749	1.91463	0.316943	0.275258	3.08593	6.60451	5.65658
F730311O21Rik	0.0257374	0.0319353	0	0.0353626	0.0239043	0.0553026	0	0.016533	0.0425901	0.022107	0	0.00778103	0.0239947	0.0435983	0	0.0418814	0.0283766	0.0128169	0.0266835	0.264858	0	0	0.375508	0	0.0590962	0	0	0	0	0	0	0	0	0	0.0626488	0	0	0	0	0	0	0	0	0.0772647	0	0	0	0	0
Tmcc2	0.533641	0.122243	0.224806	0.681645	0.167753	0.619946	0.0484847	0.316428	0.537991	0.0687553	0.260239	0.610582	0.451584	0.15298	0.132129	0.208409	0.494224	0.165581	0.134058	0.0633645	0.0565696	0.0223006	0.123709	0.299841	0.00706907	0.103239	0.502446	0	0.904116	0.20046	0.762214	0.299406	0	0	0	0	0	0.997891	1.16025	0	0.0720463	0.270914	0.391056	0.0369695	0.813567	0.129703	0.0193203	0	0
Gm15849	0	0	0	0	0	0	0	0	0	0	0	0	0	0	0	0	0	0	0	0	0	0	0	0	0	0	0	0	0	0	0	0	0	0	0	0	0	0	0	0	0	0	0	0	0	0	0	0	0
Dstyk	0.290034	0.279216	0.244251	0.300348	0.246155	0.340767	0.246099	0.274647	0.436918	0.325364	0.27379	0.317478	0.484848	0.368481	0.22994	0.205059	0.387038	0.20918	0.287735	0.887686	1.00354	0.0498051	1.24508	2.20746	0.921428	0.527245	1.75461	0.575493	1.07516	0.812228	2.48159	0.518306	0.0368483	0.14187	0.10955	1.045	0.825774	0.352923	0.473358	0.0126542	2.59537	0.50726	1.14448	0	1.11799	1.39772	0.729611	0.59112	1.39204
6030442K20Rik	0	0.137	0.0155642	0.0619198	0.19533	0.0387339	0.0207002	0.121587	0.0835242	0	0.16161	0	0	0	0.032235	0.0205336	0	0.0157097	0	0	2.95258	0	0	0	0	0	0	0.0139904	0	0	0	0	0	0	0	0	0	0	0.168236	0	0	0	0	0	0	0	0	0	0
Rbbp5	3.16293	2.54509	2.39358	2.6817	2.19772	3.51494	1.8609	1.90193	2.37301	2.8802	1.74752	2.21083	3.10397	2.88038	1.87723	2.34513	2.68231	2.62024	2.65356	2.93676	2.38628	3.87588	7.29492	2.35074	6.89048	6.45261	2.48636	1.95379	2.99308	1.18659	2.14219	3.30938	1.76701	6.69073	5.66576	6.64753	6.16072	6.63591	5.43766	11.72	5.59007	3.61859	3.70222	2.17748	9.51284	1.64734	3.6797	1.67656	3.06935
Tmem81	0.625235	0.797349	0.651229	0.995418	0.903317	1.51406	0.524234	0.714017	1.86234	0.537043	1.20114	1.00813	2.1373	0.490337	0.585646	0.520014	0.658711	0.812996	0.756254	0	0	0	0	0	0	0	1.01566	2.34151	0	0	0.179159	0.688941	0	0	0.634132	1.40626	0	0.0302652	1.1732	0	0.667706	0	5.94553	0	0	0	2.69751	0.626628	0.879041
Cntn2	0.0100452	0.0280446	0.0706245	0.0177454	0.0326543	0.0138758	0.014831	0.00967922	0.0598422	0.0161781	0.0144735	0.0227769	0.00468255	0.0212704	0.00384922	0.00980774	0.00996779	0.00750364	0.00781088	0	0	0	0	0	0	0	0	0	0.316069	0	0	0.00482028	0.567497	0	0.0183388	0.484432	0	0	0.247767	0	0	0	0	0.233711	0.0121396	0	0.0295495	0	0
Nfasc	0.109021	0.0737864	0.0635685	0.042798	0.0460257	0.0882267	0.00325174	0.0763991	0.0656029	0.0297956	0.0412537	0.0479415	0.0431198	0.0391743	0.0683602	0.190308	0.0611931	0.0370169	0.0873405	0.299603	0.338611	0.541422	0.388766	0.136395	0.0369801	0.0958701	0.0235884	0.0197794	0.00433119	0.119245	0.0876336	0.0856057	0.397621	0.702956	0.00603124	0.0295036	0.0204583	0.945597	0.330346	0.342764	0.0414167	0.18977	0.157362	0.233068	0.0159699	0.164609	0.0155491	0.0470516	0.0752452
Gm10538	0	0	0	0	0	0	0	0	0	0	0	0	0	0	0	0	0	0	0	0	0	0	0	0	0	0	0	0	0	0	0	0	0	0	0	0	0	0	0	0	0	0	0	0	0.150435	0	0	0	0
Lrrn2	0	0	0	0	0	0	0	0	0	0.00837391	0	0	0.0121186	0.0550487	0.0298858	0	0	0.0582591	0	0	0	0	0	0	0	0	0	0	0	0	0	0	0	0	0	0	0	0	0	0	0	0	0	0	0	0.0157969	0	0	0
Gm38308	0	0	0	0	0	0	0	0	0	0	0	0	0	0	0	0	0	0	0	0	0	0	0	0	0	0	0	0	0	0	0	0	0	0	0	0	0	0	0	0	0	0.410428	0	0	0	0	0	0	0
Mdm4	1.45579	0.696488	0.801609	1.44113	1.20545	1.98038	0.615433	1.23234	1.73388	1.05582	1.0465	1.47502	2.39648	0.823803	0.796224	0.471734	1.61482	0.827972	0.940449	3.07708	2.92662	2.50187	4.78335	3.76837	2.18071	5.2876	2.8281	2.50827	1.79265	0.972212	1.56364	1.35471	0.923038	2.2149	4.23735	1.40445	1.41451	5.31179	2.84613	1.0908	1.60336	4.07947	3.07807	2.47431	0.973154	2.74778	2.51928	1.817	2.70118
Gm29257	0.292523	0.0680561	0.108243	0	0	0.0673448	0	0.0704659	0.290439	0.0471115	0.140492	0	0	0.123881	0.0560456	0.0714016	0.0483779	0	0.113728	0	0.0629879	0.0662155	0.0524743	0	0.0629689	0.919618	0.149187	0	0	0	0	0	0.179628	0	0	0.261239	1.50956	1.43369	0.0975012	0.0925302	0.0916806	0	0	0.109771	0	0.0888732	0.688396	0	0.462677
Pik3c2b	0.232717	0.216568	0.17597	0.235342	0.206744	0.382022	0.119509	0.146241	0.210967	0.140141	0.19438	0.289071	0.485801	0.175683	0.10856	0.103728	0.200802	0.170056	0.228159	0.292847	0.70154	0.577165	0.134313	0.550285	0.753602	0.699794	1.39327	0.22885	0.378054	0.28465	0.357859	0.330156	0.0807715	0.462482	0.7204	0.777098	0.323729	1.0976	0.903825	0.23684	1.05917	0.0247321	0.634764	0.531562	0.660294	0.700883	0.351213	0.108078	1.48514
Gm28609	0.10093	0	0	0	0	0	0	0	0	0	0	0	0	0	0	0	0	0	0	0	0	0	0	0	1.21667	0	0	0	0	0	0	0	0	0	0	0	0	0	0	0	0	1.23353	0.234514	0	0	0	0	0	0
Gm26616	0.165444	0.0839804	0.12244	0.185987	0.0698459	0.110804	0.207255	0.144923	0.0895996	0.135648	0.0722356	0.177336	0.14022	0.165607	0.0345798	0.205587	0.208942	0.0674096	0.304069	0	0	0	0	0	1.42455	0.0727434	0	0	0.45352	0	0	0.331992	0	0	0	0.0268638	0.0155231	0.72732	0	0	0	0.0183819	0	0	0	1.90092	0	0	0
Ppp1r15b	8.98021	8.17049	7.27655	9.5282	7.99923	7.00811	7.72901	6.04502	10.0277	8.59429	4.97499	9.16764	7.50769	8.64618	9.6159	8.04198	9.42766	5.38517	7.85964	8.83301	5.80642	6.5124	7.6305	9.09975	8.27185	14.0925	7.43013	9.75276	12.9122	13.8612	13.7755	15.1524	3.05731	11.771	13.7561	11.2203	7.5527	10.4376	9.29982	6.05643	9.1845	8.43315	6.28886	7.51089	6.58218	15.3091	5.69122	6.25807	7.77973
Plekha6	1.9095	1.22169	1.59532	2.12802	2.15799	2.71663	1.20037	2.39693	2.2736	2.73413	3.0486	1.74539	5.21893	1.96163	1.66061	1.03777	2.39561	1.63809	1.56887	2.53664	4.71555	1.74245	2.48339	4.94496	4.35769	4.26053	2.92155	3.585	2.69897	3.55146	5.53589	2.73812	4.77726	1.81637	2.94813	3.90351	2.21713	5.45924	4.47509	5.30867	2.18813	2.67103	1.97142	5.04943	3.3848	4.06549	7.30655	3.77124	7.11166
Gm19461	0.122652	0.0126824	0.0403426	0.136422	0.240491	0.0501993	0	0.0656572	0.148841	0.0175586	0.0392714	0.173044	0.0254106	0.0577136	0.0835535	0.106446	0.162275	0.0610795	0.0211935	0	0	0.148072	0.391147	0	0	0.0659124	0.0278013	0	0	0	0	0.117711	0	0	0.52247	0	0	0.51653	0.72678	0	0	0.466361	0.316652	0	0.494081	0	0	0	0.0344883
Golt1a	1.89942	0.906469	2.99161	2.46636	2.14863	2.46674	2.3729	3.05034	2.36945	2.36881	1.96484	1.89941	2.65621	1.91815	1.71694	1.85451	2.01364	2.14644	2.63196	2.41982	0.46143	2.66791	1.78227	5.5102	2.4742	5.29996	2.21064	5.26479	0	0.0258518	0.349889	2.57075	3.4692	0.614105	0	0.434944	1.80958	1.46402	1.98046	0.184867	3.14442	1.24999	1.92377	0.0365521	1.854	0.118374	2.37822	3.052	4.28301
Kiss1	0.126128	0	0.0466717	0	0	0	0	0.121532	0	0	0.0605765	0	0.529147	0	0.0483308	0	0.0417186	0.0471078	0.0490367	0	0	0	0	0	0.325807	0	0	0	0	0	0	0	0	0	0	0	0	0.0824227	0	0	0	0	0	0	0	0	0	0	0
Gm28040	0	0	0.0472132	0	0	0	0	0.0614713	0	0.020549	0	0.0578612	0.208167	0	0	0	0	0	0.0744086	0	0	0	0	0	0.192259	1.01822	0	0	0	0	0	0.0612257	0	0	0	0	0	0	0	0	0	0	0	0	0	0	0	0	0.484343
Ren1	0.310221	0.682368	1.56535	6.80872	0.681025	0.0259706	7.63359	2.88047	4.17215	3.3429	5.14699	0.485988	0.262923	2.43643	1.16711	0.137675	1.66041	1.79064	0.372792	0	0	0	0	0	0	0	0	6.17229	0	0.958061	0	0	0	0	0	0	0	0	0	0	0	0	1.47438	0	0	0	0	0	0
Etnk2	37.1306	32.2587	86.3229	111.756	62.1376	38.9053	105.601	102.284	61.8636	129.529	66.623	63.148	63.9279	69.1566	94.6075	48.5034	89.5854	48.1786	50.2309	85.448	69.1624	46.5373	56.0173	129.231	126.043	67.7645	101.104	106.992	60.5133	88.0935	126.962	117.365	105.921	50.1352	50.4846	73.3753	79.4016	48.4214	64.582	79.9105	88.9793	74.4741	59.4146	109.563	86.5036	104.426	162.512	148.939	140.936
Sox13	2.39505	1.00853	1.31534	1.55071	1.58028	1.59678	1.14136	1.96318	2.10899	0.635316	1.72803	1.56283	3.53623	1.487	2.34214	1.14276	1.05387	1.67573	1.55895	0.48095	1.47481	1.20694	1.21309	1.60902	1.20375	2.40061	2.88512	0.958839	0.667773	0.04602	0.946261	0	11.0869	4.85107	1.78063	4.91658	0.659924	4.02258	1.67606	0.301667	1.19559	5.8808	3.91563	3.39981	1.6633	0.0790213	4.50138	2.60847	1.89238
Gm8596	0	0	0	0	0	0.054335	0	0	0	0	0	0	0	0	0	0	0	0	0	0	0	0	0	0.093692	0	0	0	0	0	0	0	0.0566261	0	0	0	0	0	0	0	0	0	0	0	0	0	0	0	0	0
Snrpe	37.6024	23.8676	25.0051	28.6403	25.1176	36.0075	22.6292	24.5486	34.3586	22.2929	33.2401	28.1114	39.3114	25.5885	25.4242	25.0409	27.6689	31.5994	26.3252	11.8296	29.7469	26.0285	22.1911	16.0361	20.7051	25.303	19.49	14.2971	22.3268	21.0082	22.3235	20.1685	14.3896	22.2251	20.644	12.4104	19.1586	24.1719	18.3459	26.202	28.6088	20.6055	17.8461	16.2066	27.4547	15.936	19.0767	28.1353	24.695
Gm26706	0	0.116589	0	0	0	0	0.0616566	0	0	0.0403542	0.120341	0	0	0	0.0480069	0	0.0828779	0	0	0	0	0	0	0	0	0	0.127789	0	0	0	0	0	0	0	0.571796	0	0	0	0	0	0	0	0	0	0	0	0	0	0
Zc3h11a	0.154968	0.137004	0.0860149	0.0958151	0.0503757	0.242602	0.053386	0.0895926	0.123091	0.109815	0.00744275	0.168662	0.209489	0.0590648	0.0178145	0.083217	0.16915	0.0347275	0.066274	0.568127	0.113453	0.0982198	0.633815	0.362961	0.58044	0.727022	0.324039	0.633999	0.0406332	0.320805	0.119895	0.290013	0.0190321	0.109913	0.0424367	0.415184	0.343874	0.972181	0.940075	0.225488	0.097138	0	0.351071	0	0.449466	0.0188327	0.501444	0.0331062	0.480414
Gm38394	0.00460127	0.00856397	0.0102157	0.0054189	0.00854711	0.00847447	0	0.0310353	0	0.0148209	0	0.0166929	0.00428972	0	0	0.00449248	0	0	0.0107334	0	0.0039631	0.0166647	0.125461	0.051145	0.0594286	0.133525	0.0328532	0.0183654	0	0.0390781	0.0254279	0.0132477	0	0.0145046	0.0252005	0.0164367	0.0094979	0.0120274	0.122692	0.0116437	0.00576841	0	0	0	0	0.0167753	0.0054141	0.0327661	0.0174666
Lax1	0.0404768	0.0753363	0.119822	0.131091	0.037594	0.391382	0.0398405	0.117006	0.341603	0.0130378	0.174961	0.0917785	0.169813	0.222841	0	0.0197599	0.361483	0.0604711	0.0944207	0.70291	0	0	0	0	0	0	0	0	0	0.580104	0	0	0	0	0	0	0	0	0.404742	0	0	0	0	0	2.25013	0	0	0	2.45842
Atp2b4	0.221291	0.131373	0.112945	0.22242	0.212617	0.386485	0.0225323	0.165435	0.424277	0.0417841	0.194238	0.148798	0.544224	0.135725	0.149124	0.0782281	0.305399	0.10545	0.124602	0.739864	0.709817	0.148547	0	0.418034	0.371228	0.332156	0.00778337	1.32235	0.00500201	0.0364538	0.00843388	0.391796	0.656007	0.0360814	0	0.29303	0.228393	0.518601	0.406945	0.115859	0.330037	0.750746	0.257088	0.544058	0.179822	0.565674	0.408531	0.217356	0.772438
Gm37368	0	0	0	0	0	0	0	0	0	0	0	0	0	0	0	0	0	0	0	0	0	0	0	0	0.526139	0	0	0	0	0	0	0	0	0	0	0	0	0	0	0.0184081	0	0	0	0	0	0	0	0	0.22091
Optc	0.0362955	0.0168885	0.0537223	0	0	0	0	0.0174865	0.0720741	0.0350729	0.0348639	0.0164595	0.101514	0.122967	0.027816	0.0354374	0.0120052	0	0	0	0	0	0	0	0	0	0	0	0	0	0	0	0	0	0	0	0	0	0	0	0	0	0	0	0	0	0	0	0
Prelp	8.55756	7.26602	5.5774	9.46165	7.53986	11.1184	3.10456	7.187	8.70197	9.58505	12.2803	8.50011	17.6676	10.7079	6.20167	7.82514	11.7924	5.31087	8.52368	8.31837	15.877	9.67961	6.35374	8.00542	12.4106	11.2163	3.982	3.95569	6.35525	8.75544	1.7002	10.1978	1.36532	3.13769	5.49867	6.48793	1.12071	3.64931	6.79045	3.63102	1.49093	4.64484	3.88966	5.20012	6.56123	15.6624	9.32398	8.17432	3.9093
Gm1627	0	0	0	0.0106326	0	0	0.0177727	0	0.071712	0	0	0	0	0	0	0.0176297	0	0	0.0280805	0	0	0	0	0	0	0	0	0	0	0	0	0	0	0	0	0	0	0	0	0	0	0	0	0	0	0	0	0	0
Fmod	0.226161	0.24993	0.533505	0.133174	0.118155	0.169218	0.19478	0.2043	0.168413	0.774005	0.936847	0.0897408	2.46428	1.43666	0.552471	0.0828051	0.187014	0.221732	0.131892	0	0	0.703915	0.152137	0.0112226	0	0	0	0	0	1.06542	0	0.325574	0	0	0	0	0	0	0.16961	0	0	0.0691018	0	0.042434	0	0.446624	0	2.25472	0.196743
Btg2	1.58437	1.85493	5.50969	1.78566	1.69305	4.81635	2.07929	1.93703	3.04469	2.23889	3.01103	3.92467	5.47955	3.11676	2.38928	1.99602	2.03986	2.77423	2.39769	5.27594	4.00585	0.879244	0.342278	0.906247	5.53022	2.35654	3.14525	0.600652	6.67814	5.71514	4.12364	4.77418	0	0.590737	0	0	2.12755	2.22659	4.08844	10.088	2.54156	5.93405	0.752103	1.1763	3.68529	2.50514	1.46334	2.49913	2.17723
Gm38140	0.0169621	0.0473552	0.0125531	0.0299643	0.063016	0.0781004	0	0.065376	0.067365	0	0.114051	0.0769207	0.205577	0	0.0129993	0.0496831	0	0.0886927	0.0527568	0	0	0	0	0.0404015	0	0	0	0	0	0	0	0	0	0	0	0	0	0	0	0	0	0	0.689709	0	0	0.0206134	4.98962	0	0
Gm8618	0	0	0.240165	0.127394	0.100468	0	0	0	0	0	0	0	0.100848	0	0.0829008	0.105615	0	0	0	0.104361	0	0	0	0	0.0931415	0	0	0.0719597	0	0	0	0	0.2657	0	0	0	0	0	0	0	0	0	0	0	0	0	0.254563	0.154061	0
Chit1	0	0	0	0	0	0	0.101368	0	0	0	0	0	0	0	0	0	0	0	0	0	0	0	0	0	0	0	0	0	0	0	0	0	0	0	0	0	0	0	0	0.162884	0	0	0	0	0	0	0	0	0
Chil1	0.133325	0.0155092	0.160338	0.196271	0	0.122777	0.18044	0.0802919	0.182017	0.880366	0.0640331	0.0151153	0.341819	1.03043	4.96837	0.0325432	0.132297	0.23653	0.0388761	0	0	0	0	0	0	0	0	0	0	0	0	0.127954	0	0	0	0	0	0	0.37773	0	0	0	0	0	0	0.0607596	0	0	0
Mybph	0	0	0	0	0	0	0	0	0	0	0	0	0.0187061	0	0	0	0	0	0	0	0	0	0	0	0	0	0	0	0	0	0	0	0	0	0	0	0	0	0	0	0	0	0	0	0	0	0	0	0
Adora1	0.557373	2.69873	2.52877	3.35819	4.08889	3.01271	3.99134	4.91919	3.32042	2.7112	4.47708	1.78764	3.81818	1.81309	1.73958	2.16889	2.43674	3.08339	2.63807	1.53527	3.90317	0.402272	0.71873	2.28962	4.73665	5.39933	1.24416	9.06535	4.27846	8.54126	7.01749	5.00808	7.81751	0.140051	0.516148	0.663686	4.12688	2.82941	5.67568	2.09524	2.43045	0.552862	1.76431	5.96553	5.89628	2.61126	7.09063	1.50711	3.9352
Ppfia4	0.120879	0.2316	0.252589	0.297279	0.290581	0.405975	0.104981	0.32887	0.783649	0.302325	0.744477	0.219268	1.24627	0.523959	0.092639	0.152733	0.192856	0.302753	0.248802	0.01372	0.0244974	0.959288	0	0.739557	0.232655	0.0481466	0	0	0.736444	0	0	0.211546	0.00873269	0	0.0129811	0	0	0	0.0094801	0	0	0	0	0	0.721816	0.0518472	1.13786	0	0
Tmem183a	30.8521	22.6835	31.5465	33.856	31.614	26.4672	28.5861	29.6268	36.9463	23.3046	24.4587	28.315	32.6015	26.4311	23.7247	24.285	29.2394	30.235	26.9259	18.5699	28.7753	15.7541	35.1775	32.9484	30.223	22.2589	38.9454	26.516	21.7967	33.1009	26.6796	37.2222	23.6232	14.6936	11.4659	17.0491	27.566	30.0921	21.0125	26.7597	21.1224	27.1782	22.3619	15.5874	20.2031	28.0285	39.3261	38.1138	30.4942
Cyb5r1	3.21226	2.4503	2.87613	3.5412	2.46504	4.02498	1.65863	2.95314	4.02594	2.31362	3.88476	2.93254	5.38075	2.14091	2.50216	1.73782	2.91229	2.24216	2.0801	4.92803	1.63283	2.93712	6.33289	3.09393	2.35782	0.947455	2.75013	3.69928	3.231	2.94057	3.58529	4.10373	0.478584	0	0.538367	0.545528	0.576112	4.25338	6.79621	0.932809	4.21192	2.3813	2.58174	9.78562	2.53284	7.46193	2.52808	0.854993	2.37214
Adipor1	22.9421	19.8443	29.711	29.6309	24.2793	20.5532	25.5655	25.8876	26.4813	31.3563	14.3192	24.46	16.048	27.9305	19.0077	21.7732	28.2804	21.1525	21.5269	35.6095	25.7996	20.8401	20.4122	26.7504	39.7807	34.8758	22.4051	25.9333	19.495	29.1734	23.2601	35.6552	15.0302	10.7733	11.3579	12.1918	16.2591	21.2335	22.6151	18.5087	24.7743	27.1072	19.6848	21.2175	20.8924	35.4076	25.0691	28.7939	27.853
Platr1	0	0	0	0	0	0	0	0	0	0	0	0	0	0	0	0	0	0	0	0	0.388412	0	0	0.167832	0	0	0	0	0	0	0	0	0.155766	0	0	0	0	0	0	0	0	0	0	0	0	0	0	0	0
Gm37935	0	0	0	0.224172	0.0441978	0.131466	0	0.0458531	0	0	0.04571	0	0.221825	0.080611	0.0364696	0.278772	0.0314801	0.0710935	0.0370023	0	0	0	0	0	0	0	0	0	0	0	0	0	0	0	0	0	0	0	0	0	0	0	0	0	0	0	0	0	0
Klhl12	0.939121	0.770912	1.16847	1.12532	0.891279	1.11029	1.04142	0.896998	1.38847	1.25225	0.657847	1.16419	1.25022	1.03162	0.820292	0.792793	1.01734	0.790345	1.01403	1.49554	1.33517	0.0854032	1.63021	0.351647	0.607353	2.47534	2.61856	1.35313	1.16669	1.3148	1.0289	1.72386	0.292119	0.0323187	1.3027	3.03246	1.15973	0.557422	0.792801	1.44769	0.81745	1.22295	2.33454	1.57584	0.510467	2.75104	1.00851	0.788491	0.856207
Rabif	7.66047	9.59135	9.09016	9.45452	5.85574	7.64101	8.07057	7.05083	8.56273	7.35507	4.31457	8.07371	6.95905	9.33817	6.04605	7.90993	7.45553	7.6744	9.74131	4.99531	19.2172	5.96002	3.57461	5.18728	12.1372	12.3079	12.0621	8.14923	13.1694	5.60081	2.61766	9.21725	4.91467	5.48352	15.7146	16.9499	12.5254	6.53234	5.92327	4.46396	8.17022	1.35745	4.36445	18.0691	3.67147	6.23281	1.5183	1.25618	9.63113
Gm25612	0.370877	0	0	0	0	0	0	0	0	0	0	0	0	0	0	0	0	0	0	0	0	0	0	0	0	0	0	0	0	0	0	0	0	0	0	0	0	0	0	0	0	0	0	0	0	0	0	0	0
Gm15454	0	0.090037	0.143204	0.3988	0.0898597	0	0	0.0932251	0.384246	0	0	0	0	0.163892	0	0.094463	0.448021	0.289084	0.300921	0	0	0	0	0	0.0833067	0	0.098686	0.0643614	1.14158	0	0	0	0	0	0	0	0.599135	0	0.128992	0	0	0.118246	0	0	0	0	0	0	0
Gm29376	0.559647	0.41665	0.331341	0.395456	0.363851	0	1.15678	0.377478	0.111132	0	0.0537571	0.304551	0	0.237006	0	0.273207	0	0.877898	0.478681	0	0	0	0	0	0	0	0	0	1.7609	0	0	0	0	0.617461	0	0	0	0	0	0	0	0	0	0	0	0	0	0	0
Mgat4e	0.0765237	0.0237379	0	0.0751015	0.118456	0	0.0502138	0.0737354	0	0	0	0	0	0	0.0390973	0.124524	0.0506225	0.019054	0.0198342	0	2.17504	0	0	0	0	0	0	0	0	0	0	0	0	0	0	0	0	0	0	0	0	0	0	0	0	0	0	0.653919	0
Kdm5b	0.920214	0.522747	0.451228	0.538542	0.52434	0.740834	0.550116	0.679972	0.689449	0.414604	0.805285	0.550432	0.97633	0.521198	0.443473	0.33072	0.496707	0.552438	0.559694	2.82948	2.65006	4.8484	2.25836	2.05288	2.89474	2.98985	3.09515	2.91055	0.60321	1.41142	1.5412	1.2001	2.04882	1.57942	2.05099	3.48383	0.372908	3.05099	2.16772	3.28581	2.60098	3.09108	4.79116	1.15246	1.79433	0.974229	3.36125	1.87341	3.11099
Gm26783	0.0196594	0	0	0	0	0	0	0	0	0	0	0	0	0	0	0	0	0	0	0	0	0	0	0	0	0	0	0	0	0	0	0	0	0	0	0	0	0	0	0	0	0	0	0	0	0	0	0	0
Syt2	0	0	0	0	0.00568241	0	0	0	0	0	0	0	0	0	0	0	0	0	0	0	0	0	0	0	0	0	0	0	0	0	0	0.0234867	0.00751391	0	0	0	0	0	0	0	0	0.00747743	0	0	0	0	0.0215969	0	0
Ppp1r12b	0.127875	0.127709	0.094636	0.156108	0.202774	0.258493	0.070607	0.105184	0.219865	0.116535	0.149794	0.237616	0.369281	0.118875	0.155366	0.0943999	0.212513	0.109499	0.109132	0.610827	0.155807	0.155319	0.452064	0.0371441	0.614984	0.141796	0.852587	0.68883	0.147202	0.463548	0	0.0987772	0.0651172	0.417847	0	0.467939	0.003219	1.47562	0.0914818	0.00394626	0.742905	0.00381183	1.10153	0.112357	0	0.113709	0.0220192	0	0.836655
Gm37949	0.0223484	0	0	0	0.0207567	0	0	0	0	0	0.0214669	0	0	0	0.0171273	0	0.0147841	0	0	2.09141	0.904694	0	0	0	0	0	0.433114	0.460872	0.673882	0	0.790421	0	0	0	0	0	0.115328	0.525755	0	0	0	0	0.0259636	0	0	0	0	0	0
Gm22232	0	0	0	0	0	0	0	0	0	0	0	0	0	0	0.380991	0	0	0	0	0	0	0	0	0	0	0	0	0	0	0	0	0	0	0	0	0	0	0	0	0	0	0	0	0	0	0	0	0	0
Gm37677	0	0	0.00453022	0	0.0170562	0.0112741	0.00602513	0	0.00607777	0	0	0.0111038	0.00570689	0.0103694	0.00469127	0	0.0121483	0	0	0	0	0	0.197655	0	0	0.00592124	0.00624382	0	0	0	0	0	0.0676606	0	0.905196	0	0	0	0	0.271082	0	0	0	0	0.00739763	0	0	0.0958998	0
Gm28892	0	0	0	0	0.0319017	0	0	0	0.0511551	0	0.0164966	0.0155764	0	0	0	0	0	0	0	0	0	0	0	0	0.857683	0	0	0	0	0.0911606	0	0	0.442931	0	0	0	0	0	0.114486	0	0	0	0	0	0	0.041742	0	0	0
Ube2t	0.125724	0.0809997	0.214717	0.256265	0.071858	0.169212	0.199899	0.177054	0.22085	0.168215	0.241529	0.149113	0.198357	0.139251	0.140822	0.0755391	0.0767718	0.187827	0.0676792	0	0	0	0	0	0.632869	0	0	0	0	0.718682	0.117579	0	0	0.015243	0	0	0	0	0.322347	0	1.1033	0.36641	0.65166	0	0	0.0117529	0	0	0.0856604
Lgr6	0.0204629	0	0	0.00803304	0.00633517	0.00628132	0	0.00657243	0	0.0175765	0.0917269	0	0.0572322	0.0173318	0	0	0.00451225	0.0152855	0.00530378	0	0	0	0	0	0	0	0.0139149	0	0	0	0	0	0	0	0.024905	0	0.0140798	0	0	0	0	0	0	0	0	0.0082893	0	0	0
Ptprv	0	0.0124482	0.00989944	0	0	0.0123181	0	0.0064445	0.0398434	0	0.00642439	0.00606602	0.0748242	0.0226592	0.0358798	0	0.00884885	0.0399678	0	0	0	0	0	0.0265508	0	0	0	0	0	0	0	0	0	0	0	0	0	0	0	0	0	0	0	0	0.0323306	0	0	0	0
Ptpn7	0.0459494	0.0142536	0.107684	0.067643	0.0142256	0.197465	0.0301513	0.0885501	0.197696	0.0246675	0.169191	0.0764038	0.22133	0.16216	0.0469527	0.0598173	0.0810579	0.0686468	0.0952769	0	0	0	0	0	0	0	0	0	0	0	0.0338571	0.0367485	0.103459	0	0	0	0.663938	0	0.377781	0	0.0192015	0.0187193	1.11214	0	0	0	1.38771	0	0.213186
Arl8a	4.16692	2.96981	3.85099	4.62011	3.09611	4.45495	3.22111	3.25124	5.16651	3.44385	3.74874	3.50275	6.3483	2.8751	3.95674	3.55241	4.08773	3.15817	3.3349	0.725577	1.40058	7.26974	3.15037	5.2611	10.5187	3.79475	3.46242	4.57036	7.67474	4.48839	4.62797	4.97443	1.44789	0.800938	2.33782	5.15535	4.86709	4.64905	4.90513	0.411496	4.02621	0.0248424	2.64484	4.17993	2.08797	2.4702	2.72656	3.21337	2.21192
Gm26280	0	0	0	0.272447	0	0	0	0	0	0	0	0	0	0	0	0	0	0	0	0.446375	0	0	0	0	0	0	0	0	0	0	0	0	0	0	0	0	0	0	0	0	0	0	0	0	0	0	0	0	0
Gm15445	0.0774967	0	0.114705	0.136901	0	0.142731	0.0762783	0	0.153889	0	0.14888	0	0.144499	0	0	0	0.102532	0	0.0602591	0	0	0	0	0	1.33457	0	5.92852	0.515532	0	0	1.02784	0	0	0	0	3.87569	0	0.607714	0.619933	0	0	0.378856	0	3.25708	0	0	3.55629	0	0
Gpr37l1	0	0	0	0.0121274	0.0382567	0	0	0.0396895	0	0	0.0791313	0	0	0	0	0	0	0.0769214	0	0	0	0	0	0	0	0	0.441151	0	0	0	0	0.43484	0	0	0	0	0	0	0.0549169	0	0	0	0	0	0	0	0	0	0
Gm4204	0.227768	0.317945	0.252846	0.223535	0.141031	0.17479	0.186823	0.109735	0.37691	0.171186	0.145856	0.30987	0.106173	0.192916	0.145464	0.0370639	0.150675	0.141783	0.236141	0.0366238	0.0326964	0	0	0.0904193	0.0980597	0.0367204	0.0774416	0	0.0497682	0.0403003	0	0	0.186487	0	0.069303	0.20341	0	0	0.0506119	0.0480315	0.0475905	0.139186	0	0.113962	0.183504	0.0461332	0	0	0.0480343
Gm26642	0.0503923	0.109423	0.0248625	0.069238	0.0780055	0.108279	0.0992002	0.0323708	0.0833891	0.0432843	0.0806743	0.0152348	0.109621	0	0.077239	0.0164003	0.133343	0.0125474	0.0130612	0	0	0.0912546	0	0	0	0	0	0.0111742	0.0660654	0	0.129958	0	0	0	0	0.15001	2.18441	0	0	0	0	0	0.819619	0	0.99468	0	0.256942	0	0.510109
Elf3	0.442643	0.392313	0.343185	0.5213	0.371963	0.737604	0.311203	0.223412	0.627844	0.217261	1.11358	0.267644	1.15941	0.749824	4.3777	0.391018	0.195214	4.37714	0.360576	0	0	0	0	0.485322	4.3377	0.428172	0.0429999	0	0	0.738438	0	0.505727	2.32982	0.232557	0	0	0	0	2.92266	0.266697	0	0	1.49377	0	0	0.0256157	0	0	1.30689
Rnpep	4.37366	4.28209	7.04364	6.0343	3.72001	4.7246	5.29377	7.42825	7.3151	4.56072	4.95387	3.54763	5.47	7.45422	4.73265	4.64954	4.02314	6.30896	6.82248	7.95445	7.82256	9.11488	6.12758	7.51932	9.23315	9.52387	7.13238	7.60122	6.44521	5.18352	5.84818	8.73559	6.81917	1.72074	5.55133	6.75909	6.6086	5.47988	4.4649	2.79659	8.12803	4.73142	6.40399	5.06698	7.0258	4.9326	11.5772	11.2657	8.47501
Timm17a	4.89033	2.81544	4.69704	5.54318	3.95916	5.94278	4.3997	4.58093	5.17881	5.00784	3.5771	4.68241	5.01182	4.819	3.82951	3.69953	4.57063	3.73703	4.23071	5.18067	5.98155	4.36358	3.66195	7.10735	8.26867	4.56437	4.14875	6.8845	5.16166	4.80823	2.61092	5.05696	0.341744	3.05143	1.98877	5.01239	3.06137	2.69279	3.89938	3.7605	3.31033	4.0159	3.75552	6.39849	4.78662	4.60479	5.17602	4.48587	6.74981
Lmod1	0.023673	0	0	0.0766689	0.0549674	0	0	0.0228104	0.0352566	0	0.0795872	0.0644123	0.0882805	0.0501266	0.0272136	0	0.0626412	0.0353667	0	0	0	0	0	0	0	0	0	0	0	0	0	0.386228	0	0	0.0864356	0	0	0	0.015781	0	0	0	0	0	0.0143043	0	0	0	0
Shisa4	0.135283	0.0539552	0.143026	0.261743	0	0.0533912	0.0190223	0.204841	0.441334	0.0249001	1.0767	0.0175282	1.51347	0.376485	0.0740553	0.0188692	0.0511389	0.202108	0.150274	0	2.36369	0	2.05236	0	0	0	0	0.0128563	0	0	0	0.44514	0	0	0	0	0	0	0	2.37192	0.314967	0	1.4145	0	0	0	0	0	0
Ipo9	1.86173	1.57408	2.0163	2.00204	1.75022	1.79807	1.87157	1.55872	2.19787	1.69297	1.74467	1.59073	2.07434	2.17298	1.47898	1.16378	1.88492	1.61539	1.73891	2.32182	0.55732	0.878817	0.415422	1.65389	1.34889	1.80635	1.62686	2.15601	2.14311	1.21117	0.602248	2.02641	0.822564	0.894622	0.963684	0.679243	0.990032	1.68396	1.54377	1.6087	1.59393	3.62807	1.80021	0.996816	0.836847	0.896721	0.76137	0	3.37558
Gm28277	0	0	0	0	0	0	0	0	0.0524267	0	0	0	0	0	0.0404668	0	0	0	0	0	0	0	0	0	0	0	0	0	0	0	0	0	0	0	0	0	0	0	0	0	0	0	0	0	0	0	1.36687	0	0
Nav1	0.194452	0.0929926	0.121921	0.174934	0.115385	0.333264	0.0558234	0.156138	0.402222	0.0748126	0.500678	0.171463	0.989516	0.247046	0.120046	0.0501004	0.203672	0.163409	0.1239	0.127672	0.383813	0.180955	0.102707	0.849125	0.548805	0.619144	0.468306	0.0341354	0.431965	0.172027	0.202978	0	0.0298515	0.251147	0.00493047	0.742861	0.250866	0.388272	0.414083	0.649257	0.35212	0.201345	0.320036	0	0.476514	0.577648	0.794452	0.334638	0.751814
2610012C04Rik	0.0456799	0	0.0676123	0	0	0	0	0.0880307	0.226773	0.0294274	0.21939	0	0.170348	0	0	0.0445998	0	0	0.0355193	0	0	0	0	0	0	0.883729	0	0	0	0	0	0	0	0	0	0	0	0	0	0	0	0	0	0	0	0	0	0	3.52585
Gm37333	0.0207599	0.0193194	0.0460911	0.0244488	0.0192813	0.0191174	0	0.120021	0.226732	0.0133737	0.099705	0.0188287	0.13548	0.0703332	0	0	0.0137332	0.0930438	0	0	0	0	0	0	0	0	0	0	0	0	0	0	1.98868	0	0	0	0	0	0	0	0	0	0	0	1.20423	0	0	0.0295666	0.0525368
Gm4793	0	0	0	0	0	0	0	0.0344249	0	0	0	0	0	0	0	0	0	0	0	0	0	0	0	0.0141827	0	0	0	0	0	0	0	0	0	0	0	0	0	0	0	0	0	0	0	0	0	0	0	0	0
Gm38399	0	0	0	0	0	0	0	0	0	0	0	0	0	0	0	0	0	0	0	0.137033	0.146806	0	0.101918	2.21033	0	0	0.463614	0	0.744859	0	0	0	0	0	0	0	0	0	0	0.287547	0	0	0	0	0	0	0	0	0
Csrp1	3.63141	3.89079	7.14306	10.9028	5.30324	3.85012	2.7748	7.80388	10.5794	10.3579	20.2176	5.67711	8.7311	12.1816	5.4745	3.19566	10.3203	6.99566	6.00031	2.42014	2.69563	3.95861	4.79995	5.14042	7.85817	9.45191	6.06783	5.64199	4.9801	6.18852	0.316865	4.03539	0.0293411	0.903733	5.14663	0.51206	2.34248	2.84143	4.04525	11.91	6.49934	10.5699	4.96826	4.98463	2.33863	4.41313	3.03602	6.36282	4.26245
Phlda3	0.479595	0.278947	2.44016	3.4242	0.612475	1.7114	2.41928	3.95689	3.95824	1.33239	5.9888	1.11463	8.35558	3.22428	1.12562	0.877979	1.20957	2.48535	2.65704	0	1.29087	0	7.2052	2.37986	0.206477	5.48	2.96571	3.46957	1.4933	0	0	0.546574	1.25164	0	2.79083	4.01535	1.57777	0.235055	1.43869	4.77869	4.02083	2.96736	1.49741	0.854859	0	0	2.11619	0.640357	0.0379283
Tnni1	0	0	0	0.00764366	0	0	0	0	0.0257765	0	0.037406	0	0.0242036	0	0.00994809	0	0	0	0	0	0	0	0	0	0	0	0	0	0	0	0	0	0	0	0	0.0231849	0	0	0	0.197089	0	0	0	0	0.0313742	0	0	0	0
Lad1	3.79342	3.88833	3.73301	4.24088	2.06799	1.68336	3.36852	5.25765	2.93397	0.956252	7.71004	5.67188	6.52215	5.04063	6.2989	2.54967	0.718283	10.6774	6.77564	3.87191	2.09533	2.07825	0.99607	0.0436495	0	1.55551	1.52809	2.45035	1.87398	1.44452	0.987409	0.0263811	0	2.96783	3.6634	0.19639	1.21994	4.9938	2.27224	4.52146	2.55012	2.13332	2.98595	6.20976	3.55451	3.10675	2.47435	0.195748	1.13043
Tnnt2	0.0482255	0	0.0267676	0.0248478	0.0559884	0.0111025	0	0.0232341	0.0658378	0.0233005	0.399538	0.0874784	0.0955404	0.0867982	0.115496	0.00588566	0.147549	0.0405266	0.00468733	0.26171	0	0.098247	0	0	0	0	0	0.264669	0	0	0	0	0	0	0	0	0	0	0	0	0.204046	0	0	0	0	0	0	0	0
Gm28883	0	0	0	0.0745723	0	0.116622	0	0	0	0	0	0	0	0	0	0	0	0	0.196944	0.122178	0	0	0	0	0	0	0	0	0	0	0	0	0	0	0	0	0	0	0	0	0	0	0	0	0	0	0	0	0
Pkp1	0.0186029	0	0.137674	0.202654	0.00863898	0.0256967	0	0.017925	0.240115	0.00599208	0.0178691	0.0168723	0.20812	0.0709036	0	0	0.0123063	0.10422	0.0795578	0	0	0	0	1.29237	0	1.09768	0	0	0	0	0	0	0.239892	0	0	0	0	0	0	0.164764	0	0	0	0	0	0	0	0	0.400164
Gm36938	0	0	0	0	0	0	0	0	0	0	0	0.0157208	0	0	0	0	0	0	0	0	0	0	0	0	0	0	0	0	0	0	0	0	0	0	0	0	0	0	0	0.964977	0	0	0	0	0	0	0	0	0
Igfn1	0	0	0	0	0.00964923	0.00478361	0	0.0150159	0	0	0	0	0	0	0	0	0	0	0	0	0	0	0	0	0	0	0	0	0	0	0	0	0	0	0	0	0	0	0	0.190604	0	0	0	0	0	0	0	0	0
Tmem9	12.5655	11.215	16.1247	15.9491	9.85546	13.4183	11.9461	13.7098	17.2587	20.375	15.9723	11.6298	12.8813	15.6374	16.3301	9.05483	13.7103	13.6631	12.0765	7.22731	8.93279	8.42819	16.3965	18.6191	25.5209	7.29612	24.2698	11.1414	13.0575	14.5953	9.90919	19.1335	36.6327	13.1043	11.2977	3.76606	11.4472	6.2061	8.8221	13.8599	19.5566	24.1356	16.8685	20.5078	13.7144	23.1243	31.648	1.12308	27.1791
Ascl5	0	0	0	0	0	0	0	0	0	0	0	0	0	0	0	0	0	0	0	0	0	0	0	0	0	0	0	0	0	0	0	0	0.101219	0	0	0	0	0	0	0	0	0	0	0	0	0	0	0	0
Cacna1s	0	0	0	0	0	0	0	0	0	0	0	0	0	0	0	0	0	0	0	0	0	0	0	0	0	0	0.00727715	0	0	0	0	0	0	0	0	0	0	0	0.0475597	0	0	0.00871948	0	0	0	0	0	0	0
Gm37759	0	0	0	0	0	0	0	0	0	0.00927425	0.0138285	0.0261142	0.0134216	0.0243869	0.011033	0	0	0	0.0111942	0	0	0	0	0	0	0	0	0	0	0	0	0	0	0	0	0	0	0	0	0	0	0	0	0	0	0	0	0	0
Gm15850	0	0	0	0	0	0	0	0	0	0	0	0	0	0	0	0	0.0452613	0.0170361	0	0	0	0	0	0	0	0	0	0	0	0	0	0	0	0	0	0	0	0	0	0	0	0	0	0	0	0	0	0	0
Kif21b	0.0652018	0.0785237	0.0482537	0.0858218	0.113991	0.233109	0.0113253	0.0665216	0.289414	0.135894	0.14368	0.0660935	0.221694	0.103953	0.0969988	0.0636602	0.18268	0.0830844	0.0417521	0	0.0726759	0	0.357767	0	0.36327	0	0.610292	0.372508	0.407291	0.0447887	0	0	0.136601	0	0	0.00685044	0.047502	0	0.0255676	1.22776	0.120207	0.473438	0	0.247552	0.0463505	0	0	0.00546245	0.0727965
Mroh3	0	0	0	0	0	0	0	0	0	0	0	0	0.0674403	0	0	0	0	0	0	0.474567	0	0	0	0	0	0	0	0	0	0	0	0	0	0	0	0	0	0	0	0	0	0.37132	0	0	0	0	0	0	0
5730559C18Rik	0	0	0	0.0221155	0.0174411	0.0345858	0	0.054283	0	0	0.0721514	0.0170317	0.0350142	0	0.237459	0	0	0.273532	0.043805	0.443863	0	0	0	0	0.0242539	0	0	0	0	0.169452	0	0	0	0	0	0	0	0.24543	0	0	0	0	0	0	0	0	0	0	0
A430034D21Rik	0	0	0	0	0	0	0	0	0	0	0	0	0	0	0	0	0	0	0	0	0	0	0	0	0	0	0	0	0	0	0	0	0	0	0	0	0	0	0	0	0	0	0	0	0.219375	0	0	0	0
Gm26781	0	0	0	0	0	0	0	0.121944	0	0.040764	0.0303908	0	0	0.0267976	0.0484944	0.0617815	0.0209299	0	0	0	0	0	0	0	0	0	0	0	0	0	0	0	0	0	0	0	0	0	0	0	0.0793283	0	0	0	0	0	0	0	0
Gpr25	0	0	0	0	0	0	0	0	0	0	0.041678	0	0	0	0.0665054	0.0847272	0	0	0	0	0	0	0	0	0	0	0	0	0	0	0	0	0	0	0	0	0	0	0	0	0.108791	0	0	0	0	0	0	0	0
Camsap2	0.711503	0.425656	0.545366	0.658377	0.542823	0.753493	0.395179	0.514183	1.16057	0.432165	0.707846	0.539298	0.748613	0.606936	0.502435	0.456504	0.924546	0.489722	0.509774	0.402053	2.28057	0.179462	0.546999	0.956301	2.18361	0.811142	2.19276	1.00072	0.146582	0	0.0337025	0.590168	0.143556	0.344441	0.797915	2.59611	0.681886	0.77714	1.41614	0.681614	0.898351	0.428578	0.401492	1.13664	0.159686	1.58728	0.185378	1.04953	1.56266
9230116N13Rik	0.0911433	0.036351	0.0192721	0.0766709	0.0120931	0.143884	0.0897105	0.0878223	0.0258555	0.0671033	0.0250138	0.0354277	0.157805	0.0661688	0.0199572	0.0508505	0.103361	0.0194522	0.0708703	0	0.112146	0	0	0.0310131	0	0	0	0.441743	0	0	0	0	0	0	0	0	0	0.0340347	0	0	0	0	0	4.43649	0	0	0.0153206	0	0
Ddx59	1.74072	1.72302	1.67473	2.02209	2.14586	1.2824	2.41428	2.11949	1.79117	2.40589	1.52005	1.29174	1.20977	2.05071	1.11575	1.54506	1.44465	2.24596	1.59963	4.76334	0	0	0.806199	0.54026	1.74411	0.137767	3.19598	2.12648	2.84228	0.537591	0	1.59466	0.136044	1.09746	0	5.73774	0.408317	2.62667	2.4263	0.400452	2.18227	0.0773622	0.330924	2.32782	0	0	0	0.11269	0.981164
Kif14	0	0	0.00333884	0.00265661	0	0.0083092	0.00444061	0	0.00895881	0	0	0.00409184	0.0252364	0.0076424	0.0172877	0.00440487	0.0029845	0.00337004	0.00350803	0	0	0	0	0	0	0.00436404	0	0	0	0	0	0	0	0	0	0	0.121065	0	0	0	0	0.749886	0.246344	0	0	0	0	0.758199	0.0627951
Gm37799	0.427153	0	0.0632243	0.100611	0	0	0	0.246953	0	0.0550351	0.0820607	0	0	0.361792	0	0.333643	0.113029	0	0.332141	0	0	0	0	0	0	0	0	0	0	0	0	0	0	0	0	0	0	0	0	0	0	0	0	0	0	0	0	0	0
Gm33994	0	0	0.0143263	0	0	0	0.0190538	0	0.0192202	0	0	0	0	0	0.0148356	0	0	0	0	0	0	0	0	0	0	0	0	0	0	1.06864	0	0	0	0	0	0	0	0	0	0	0	0	0.112448	0	0	0	0	0	0
4933409D19Rik	0	0	0	0	0	0	0	0	0	0	0	0	0	0	0	0	0	0	0	0	0	0	0	0	0	0	0	0	0	0	0	0	0	0	0	0	0	0	0	0	0	0	0	0	0	0.18237	0	0	0
Platr23	0	0.0356604	0	0.0225643	0	0	0	0	0	0	0	0	0	0	0	0	0	0	0	0	0	1.64806	0.0137479	0	0	0	0	0	0	0	0	0	0	0	0	0.0684426	0	0	0	0	0	0	0	0	0	0	0	0	0
Zfp281	2.6787	1.9555	2.2346	2.70323	2.35605	2.68468	2.00306	2.26187	3.04494	1.96345	2.63668	2.97035	4.72109	2.19666	2.19797	1.90376	2.96799	1.94438	1.75903	3.80797	4.07629	4.69654	4.57766	1.0446	3.92836	5.85063	6.96105	3.06647	2.89136	5.02427	2.88741	5.03255	0.162746	3.98333	5.68516	4.90279	8.29402	2.54841	5.27502	2.50304	3.70229	0.763507	1.39656	1.37815	0.49187	3.33585	2.75095	2.57482	3.61704
Gm19705	0.989799	0.11165	0.310765	0.176619	0.167146	0.497176	0.295224	0.433515	0.714727	0.502381	1.15243	0.326444	1.56593	0.203235	0.390772	0.204993	0.198418	0.291264	0.39648	0.28937	0.180837	2.1183	0.58109	0.142883	1.34296	0	0.0611879	0.179576	0	0	0.0994526	0.201499	0.773566	0	0	0	0	3.37129	5.35856	6.03412	2.63214	0.0366576	0.278768	0.0450215	0.0724948	0	1.48228	0	2.50487
Platr22	0.202297	0.134471	0.149713	0.306314	0.0805236	0.505648	0	0.222772	0.487792	0.260643	0.666229	0.393166	0.565797	0.244774	0.0885915	0	0.229413	0.0215875	0.0674141	0.306693	0	0	0.476941	0	0.298606	0	0.707463	1.78791	0	0.0920401	0	0	0	0	0.527594	0	0	0.226624	1.04031	1.02384	0	0	0	0.910954	2.37489	0.105362	0	1.15246	0
Gm24086	0	0	0	0	0	0	0	0	0	0	0	0	0	0	0	0	0	0	0	0	0	0	0	0	0	0	0	0	0	0	0.527031	0	0	0	0	0	0	0	0	0	0	0	0	0	0	0	0	0	0
Gm8762	0	0.384848	0	0	0	0.253884	0.271362	0	0.821198	0	0.264821	0	0.128514	0	0.211287	0	0	0.205941	0	0.132991	0	0	0	0.218891	0	0.666707	0.421817	0	0	0.146341	0.457071	0.132295	0.677183	0.217269	0.251658	0	0.284545	0.540489	0.367571	0	0.172814	0	0.160147	0	0.333177	0.167522	0.648798	0	0.523276
Gm29718	0	3.64678	0	0	0.09099	0	1.83212	0	0	0.126223	0	0.0888539	0	0	0	0	0	0.0731801	0	3.21352	0.08438	2.66111	2.88212	0	3.45854	2.55865	2.49818	0	0.128437	0	0.108279	0.282062	2.04539	0	0.536553	0	0	0	1.43676	2.72702	0.122817	4.43012	2.39013	7.20551	2.01268	3.09547	0	4.18581	0.247925
Nr5a2	3.88959	2.93409	3.92797	5.3411	4.71619	4.99709	2.2534	5.10655	7.59006	2.70984	5.18954	3.44872	5.08853	4.56924	3.61835	3.84403	4.7793	5.52688	3.75127	6.1141	7.71006	7.43808	3.06946	8.43428	8.69679	10.1532	5.75313	5.78625	5.28627	3.06118	10.2878	2.0451	6.91731	3.62091	2.93581	6.06998	3.56475	4.69013	4.61545	4.75099	4.01219	9.03307	6.69997	3.49588	3.34112	3.09991	7.57812	15.4568	6.11449
Gm37099	0	0	0	0	0	0	0	0	0	0	0	0	0	0	0	0	0	0	0	0	0	0	0	0	0	0	0	0	0	0	0	0	0	0	0	0	0	0	0	0	0	0	0	0	0	0	0	0	0
Gm4258	0	0	0	0	0	0	0	0	0	0	0	0	0	0	0	0	0	0	0	0	0	0	0	0	1.13539	0	0	0	0	0	0	0	0	0	0	0.287219	0	0	0	0	0	0	0	0	0	0	0	0	0
Gm37298	0	0	0.00894098	0	0	0	0	0	0	0	0	0	0.0450532	0	0	0	0	0	0	0.0815892	0	0	0	0	0	0	0	0	0	0	0	0	0	0	0	0	0	0	0	0.0917168	0	0	0	0	0	0	0	0	0
Gm26979	0	0	0	0	0	0	0	0	0	0	0	0	0	0	0	0	0	0	0	0	0	0	0	0	0	0	0	0	0	0	0.476028	0	0	0	0	0	0	0	0	0	0	0	0	0	0	0	0	0	0
Gm37124	0	0	0	0	0	0.0864123	0	0.0452086	0	0	0.0450675	0.0212768	0.0218707	0	0	0	0	0.0175236	0	0	0	0	0	0	0	0	0.0717851	0	0	0	0	0	0	0	0	0.125701	0	0	0	0	0	0	0	0	0	0	0	0	0
A130050O07Rik	0	0	0	0	0	0	0	0	0	0	0	0	0.0144116	0	0	0	0	0	0	0	0	0	0	0	0	0	0.536097	0	0	0.393857	0	0	0	0	0	0	0.239317	0	0	0	0	0	0	0.0232033	0	0	0	0	0
Gm26930	0	0	0	0	0	0	0	0	0	0	0	0	0	0	0	0	0	0	0	0.0724821	0	0	0	0	0	0	0	0	0	0	0	0	0	0	0	0	0	0	0	0	0	0	0	0	0	0	0	0	0
D130019J16Rik	0	0	0	0	0	0	0	0	0.0430006	0	0.0416007	0	0.0201883	0.0183411	0	0	0	0.0161756	0	0	0	0	0	0	0	0	0	0	0	0	0	0	0.0265947	0	0	0	0	0	0.0288708	0	0	0	0	0	0	0	0	0.0308408	0
Gm37534	0	0	0	0	0	0	0	0	0	0	0	0	0	0	0	0	0	0	0	0	0	0	0	0.781544	0	0	0	0	0	0	0	0	0	0	0	0	0	0	0	0	0	0	0	0	0	0	0	0	0
A430106G13Rik	0	0	0.0102077	0.00812195	0	0.0127017	0	0	0.0136947	0	0	0	0	0	0	0	0	0	0	0	0	0	0	0	0	0	0	0	0	0	0	0	0	0	0	0	0	0	0	0.0523555	0	0	0	0	0	0	0	0.0589325	0
Gm37632	0	0	0	0	0	0	0	0	0	0	0	0	0	0	0	0	0	0	0	0	0	0	0	0	0	0	0	0	0	0	0	0	0	0	0	0	0	0	0	0	0	0	0	0	0	0	0	0	1.19089
Ptprc	0.339385	0.211348	0.324818	0.380159	0.274923	0.829507	0.153211	0.204079	0.851287	0.350145	0.245111	0.430475	0.932563	0.469003	0.236629	0.146995	0.649903	0.268764	0.208338	1.61005	0.156047	1.05127	0.309439	0.984633	0.553692	0.868857	0.411245	0.181634	0	0.344041	0.383568	0.528976	0.0156695	0.0321757	0.135098	0.0455773	0.634714	0.416884	0.632797	0.994433	0.611016	1.14144	0.578089	1.60871	0.524245	0.738056	0.387329	0	0.678061
A130071D04Rik	0.0239071	0.0222482	0.117953	0.0234628	0.0592118	0.161448	0.0156875	0.0153573	0.150334	0.0154012	0.0842018	0.0361386	0.185737	0.0472476	0.0305364	0	0.0316304	0.0178582	0.024786	0	0.164731	0.0938015	0	1.09459	0	2.75194	1.10547	0.0636151	0	0	0	0	0	1.45701	0	0	0.0411241	0.0104153	0	0.181494	0	0.710986	0.0648073	1.6866	0	0	0.0937681	0.0113497	0.0705851
Gm28556	0	0.193854	0	0	0	0	0	0	0	0	0	0	0	0	0	0	0	0	0	0	0	0	0	0	0	0	0	0	0	0	0	0	0	0	0	0	0	0	0	0	0	0	0	0	0	0	0	0	0
1700113B19Rik	0	0	0	0	0	0.10246	0	0	0	0	0	0	0	0	0	0	0	0	0	0	0	0	0	0	0	0	0	0	0	0	0	0	0	0	0	0	0	0	0	0	0	0	0	0	0	0	0	0	0
Atp6v1g3	0	0	0.0183273	0	0	0	0	0	0	0	0	0	0.069263	0	0	0	0	0	0	0	0	0	0	0	0	0	0	0	0	0	0	0	0	0	0	0	0	0	0	0	0	0	0	0	0	0	0	0	0
Nek7	3.06004	2.21684	2.85541	3.02928	2.6538	3.52971	2.81862	2.43575	3.71131	3.27326	2.77502	2.79835	3.79198	2.41472	2.75784	2.8949	3.18942	2.75431	2.53703	4.28468	5.51681	7.01562	5.20968	5.79468	4.21137	9.22318	6.39114	3.85211	7.74945	9.79951	2.92697	7.86175	1.23715	4.46359	5.05441	8.39637	4.91719	2.86497	4.69639	3.07818	4.58283	7.06165	3.13551	4.69779	4.16507	3.45698	4.44298	3.92505	7.43135
Gm28501	0	0	0	0	0	0	0	0	0	0	0	0	0	0	0	0	0	0	0	0	0	0	0	0	0	0	0	1.03376	0	0	0	0	0	0	0	0	0	0	0	0	0	0	0	0	0	0	0	0	0
Gm37080	0	0	0.0143859	0	0	0	0	0	0	0	0.0186719	0	0	0	0	0	0	0	0	0.0375074	0	0	0	0	0	0	0	0	0	0	0	0	1.79049	0	0	0	0	0.406491	0	1.10678	0	0	0.112916	0	0	0.0472463	0	0	0
Gm37101	0.0127679	0	0.0094491	0.0150367	0.0474341	0.0117577	0.0125672	0.0615133	0.0887387	0	0.0613213	0.0347404	0.0595169	0.0216284	0	0.0498641	0.0084463	0.00953741	0	0	0	0.520226	0.595497	1.04413	0	0.0123505	0	0	0	0	0	0	0	0	0	0	0	0.0166872	0	0	0.608248	0.873854	0.815833	2.39561	0.0308598	0.791336	0	0	0.856256
Lhx9	0	0.0183222	0	0	0	0.0135981	0.00968946	0.00474276	0	0	0	0	0	0	0.00754437	0	0	0	0.00382728	0	0	0.00445668	0	0	0	0	0	0	0	0	0	0	0	0	0	0	0	0	0	0	0	0.535393	0	0	0	0	0	0	0
2310009B15Rik	4.37931	4.82094	5.41482	5.59778	3.9682	5.23777	4.70472	4.76007	5.30259	3.93935	6.13031	4.28677	5.82545	4.90792	3.86782	4.38006	4.31022	5.625	4.63027	2.24131	3.26594	6.45556	2.05018	2.03531	5.21933	4.41695	4.63035	5.8798	5.53132	2.83483	7.2899	4.6898	12.1342	3.45123	2.97373	5.24642	5.8152	2.23361	4.12981	4.12198	4.21804	3.23094	1.92342	3.5673	3.00116	2.07689	5.05868	9.05141	3.24371
Gm3933	0	0	0	0	0	0	0	0	0	0	0	0	0	0	0	0	0.0704179	0	0	0	0	0	0	0	0	0	0	0	0	0	0	0	0	0	0.194332	0	0	0	0	0	0	0	0	0	0	0	0	0	0
Gm37045	0.113838	0	0	0.0111722	0.0528651	0.0349438	0.0186747	0	0	0	0	0	0.176883	0	0.0145405	0	0.0251023	0.0141725	0	0	0	0	0.639854	0	0.0163366	0	0	0	0	0	0	0	0	0.0299043	0	0	0	0.0247971	0	0.024006	0	0	0.0220422	0.0284789	0	0	0	0	0.0720221
Dennd1b	0.505637	0.367478	0.35104	0.344532	0.415953	0.534369	0.324682	0.273767	0.533114	0.310225	0.409369	0.404004	0.597108	0.330377	0.284173	0.251543	0.466696	0.345328	0.350107	1.27762	0.423065	0.329198	0.463022	0.19308	0.862461	0.596244	0.368394	0.474115	0.571357	0.754062	0.697241	0.339686	0.496792	0.462995	0.795624	0.262336	1.18041	0.550709	0.648457	0.137093	0.117723	1.21535	0.73569	1.16737	0.285161	0.00877834	0.104826	0.322347	0.417397
Gm37423	0.069914	0	0	0.0164675	0.0649345	0.0772591	0	0.0404199	0.180482	0	0.0402937	0.012682	0.286793	0	0	0	0.02775	0.0208898	0.0108726	0.296782	0.192695	0.734314	2.84944	0.199831	0.0481594	0.81154	0.028525	0.176734	0	0	0.0463636	0.416003	0.0343455	0	0.63818	1.87311	0.129884	0.657902	0.838913	0	0	1.67476	0.617301	4.47054	0	0.0339856	0.0164529	0	0.336168
4930596I21Rik	0.101368	0.0943338	0	0	0.188296	0.186696	0	0.097674	0.301937	0	0.0973692	0	0	0	0.233057	0	0	0.15144	0	0.293387	2.44464	0	0	0	2.35662	0	0.310187	0.809195	0	0	0.112037	0	0	0	0	0.905269	0.313863	0	0	0	0.38124	0.86722	1.64872	0.152155	0	0	0.119275	0.288739	0.76959
Gm18553	0	0	0	0	0	0	0	0	0	0	0	0	0	0	0	0	0	0	0	0	0	0	0	0	0	0	0	0	0	0	0	0	0	0	0	0	0	0	0	0	0	0	3.68213	0	0	0	0	0	0
Gm16305	0	0.0782156	0.0622009	0.0494913	0	0	0.165453	0	0	0	0	0	0.0783568	0	0.0644121	0	0.0555997	0.0627822	0.0653529	0	0	0	0.0603077	1.20115	0	0	0.085729	0	0	0	0	0.0806616	0	0	0	0.150118	0	0	0	2.33955	0	0	1.46466	10.2187	1.42199	0	0.098895	0.119702	0
Gm37470	0.0167014	0	0.0123602	0.0196692	0.0465356	0.0307601	0	0.0160928	0.0165824	0	0.0320852	0	0.0467117	0	0	0	0.0220968	0	0	0.0322258	0.02877	0.196588	0.802924	0.066301	0.790937	0.226175	0	0.633286	0	0	0	0	0	0	0	0	0	0.283766	0.75708	0.950931	0	0.0408239	0.0388063	0	1.04954	0	0.0196518	0	0.084532
Gm43544	0.0567118	0.0703687	0.0279803	0.0779208	0.105345	0.0870416	0.0186067	0.127506	0.26277	0.0243562	0.145266	0.137163	0.511095	0.048034	0.0144875	0	0.112549	0	0.0734956	0	0	0.102698	1.96683	0	0	0	0	0	0	0	0	0	0.0232165	0	0	0.0337645	0	0	1.18457	0	0	0	0	0	0	0	0	0	0.31096
Gm37655	0	0	0	0	0	0	0	0	0	0	0	0	0	0	0	0	0	0	0	0	0	0	0	0.116984	0	0	0	0	0	0	0	0	0	0	0	1.25512	0	0	0	0	0	0	0.724218	0	0	0	0	0	0
Gm37718	0.106569	0.033058	0.0131447	0	0.032993	0	0	0	0.017635	0	0.102365	0.0161092	0.0496766	0.0150437	0.027224	0	0	0	0	0	0	0	0.598996	1.5371	0	0.0171808	0	0.0827085	0	0	0.41225	0	0.0218135	0	0	1.80827	0	0.464274	0.568331	0	0	0	0	0	0.107323	0.194265	0	3.3644	0
Crb1	0	0	0	0	0	0	0	0	0	0	0	0	0	0	0	0	0	0	0	0	0	0	0	0	0	0	0	0.028002	0	0	0	0	0	0	0	0	0.0300771	0	0	0	0	0.0870619	0	0	0	0.11805	0	0	0
4933436E23Rik	0	0	0	0	0	0	0	0	0	0	0	0	0	0	0	0	0	0	0	0	0	0	0	0	0	0	0	0	0	0	0	0	0	0	0	0	0	0	0	0	0	0	0	0	0	0	0	0	0
Zbtb41	0.990241	0.817986	0.741079	0.786205	0.614865	0.96825	0.75017	0.444917	1.17099	0.824282	0.406122	0.999035	1.05804	0.673802	0.703472	0.640931	0.934764	0.60256	0.830542	0.735296	1.13081	1.54639	1.13766	0.711122	1.59033	0.92558	1.48103	2.97913	1.14507	1.00991	0.0430409	1.45222	0.56708	0.850531	0.599215	0.824721	1.32633	0.996108	0.281848	0.0281556	2.00162	0.54393	1.35725	2.0041	2.71611	0.202821	0.497489	2.00456	3.05506
Aspm	0.0161279	0.0150088	0.0119357	0.021368	0.0074896	0.0111389	0.00793716	0	0.048039	0.0233769	0.0309834	0.0109707	0.112769	0.01366	0.00927001	0.00787327	0.00800176	0.0120473	0.00627027	0	0	0	0	0	0.104151	0	0.0575768	0.0295041	0	0	0	0	0	0	0	0	0.00832275	0.289831	0	0	0.181969	0	0.665158	0	0	0	0	0.315832	0.0561201
F13b	63.3039	62.6898	75.8055	54.5344	49.1104	68.51	60.1107	40.3685	46.7275	98.1716	20.7417	63.3406	35.7547	64.9349	33.3379	52.8154	66.2588	45.5086	48.3622	84.3987	63.6008	48.5114	63.8441	73.6473	43.5267	50.7014	59.2052	75.3101	89.2354	93.1062	32.3929	116.672	32.2316	50.79	62.0634	23.6025	36.0966	41.4887	56.2255	95.3688	72.397	48.3833	48.2006	61.7772	54.6	49.7249	15.4186	31.7264	65.8325
Cfhr1	93.5336	86.0524	78.9461	69.5696	69.7672	87.8272	83.3451	46.9631	48.9446	100.945	27.4065	87.4005	51.7788	65.2424	63.6328	75.4677	80.2693	61.2814	62.417	38.1263	36.5807	55.1301	22.2962	48.4767	34.0276	55.1516	46.8508	54.478	103.303	103.535	11.2071	129.829	12.2748	63.2412	67.7724	26.3235	43.3099	32.2298	46.2031	19.8416	53.305	26.5895	55.4708	38.6134	28.2806	30.0861	18.7652	25.6774	50.7399
Cfhr3	8.1847	7.91462	4.06071	4.03872	5.22356	7.15819	7.15591	3.48062	4.3129	5.47885	1.53723	6.59388	2.64297	5.18955	3.95977	6.11615	7.53175	5.66981	7.35968	1.27929	5.2773	4.5127	0.42652	0.508247	0.708678	4.33451	2.19205	6.41807	20.8012	9.32	1.92042	9.82967	1.0108	7.42308	10.1005	2.04173	3.91695	1.25497	9.26624	2.02489	4.0126	3.18534	1.16867	0.960869	2.04454	5.16778	0.322812	6.31681	2.08286
Gm4788	39.707	44.0473	30.9485	21.8445	30.9685	24.6156	33.483	19.6952	17.9069	45.4067	16.169	34.8429	23.0614	33.5691	33.0488	39.0974	35.4045	28.0285	27.5229	83.3775	74.3102	60.341	55.8465	42.5038	54.0998	51.1031	76.112	91.8356	82.987	97.0244	40.9854	112.985	38.1048	84.4701	67.939	72.0996	44.0081	49.117	75.929	61.5386	57.2788	58.7971	88.2234	39.2205	67.4067	51.6046	54.7959	52.7507	35.697
Gm25619	0	0	0	0	0	0	0	0	0	0	0	0	0	0	0	0	0	0	0	0	0	0	0	0	0	0	0	0	0	2.86209	0	0	0	0	0	0	0	0	0	0	0	0	0	0	0	0	0	0	0
Cfhr2	292.616	255.978	194.406	160.178	219.504	217.994	183.317	127.652	138.473	232.066	113.089	280.304	151.772	169.807	174.174	242.762	230.244	188.819	172.809	150.738	196.603	221.978	126.977	122.938	92.3394	120.268	126.327	168.974	310.507	332.998	79.5711	310.408	75.6211	253.922	238.238	134.633	100.852	144.584	205.765	128.592	147.536	87.1905	108.889	129.437	119.258	115.225	68.1276	80.4989	103.332
Gm16332	0.756004	0.307801	0.466245	0.31533	0.672903	0.768712	0.294547	0.424933	0.328396	0.466732	0.211803	0.64282	0.499244	0.613643	0.663877	0.507464	0.562631	0.752963	0.551105	0.592609	1.11238	0.456345	0.248629	0.462681	0.461093	1.18834	1.12456	3.22705	0.165189	0.334409	0.330749	0.377889	0.0386864	1.53912	2.32904	5.26057	0.0325112	0.349942	0.377977	0.836982	0.789807	0.173244	1.09788	2.22227	0.24744	0	1.20461	0	0.996464
Gm5837	0.170674	0.0635323	0.025262	0	0.0634072	0.282907	0.0671963	0.0657819	0.101675	0.15393	0.229518	0.185756	0.0318235	0.202381	0.0523201	0.0666554	0.112905	0.0509962	0.132711	0	0.823213	0.154535	0.808272	1.7887	0.617224	0.0660376	0.348176	0.136245	0	0	0	0.0327596	0.041922	0	0	7.43815	0.0352304	0.669195	0	0.691036	0.342346	0.0417185	4.99674	0	0	0.331863	0	1.21538	0.259153
[truncated: 32,171 more rows]

## Sheet: S3_KO vs WT- 1M full list
Genes Differentially expressed in KO R&Z vs WT 1 months. Filter is cpm>1 in at least 2 samples.
Genes are sorted according to Pvalue
Gene name	Log2FC	logCPM	LR	PValue	FDR
[truncated: 13,967 more rows]

## Sheet: S4_KO vs WT-3M full list
Genes Differentially expressed in KO R&Z vs WT 3 months. Filter is cpm>1 in at least 2 samples.
[truncated: 13,969 more rows]

[truncated: 43 more sheets: S5_KO vs WT- 7M full list, S6_KO vs WT-CD 4d_full list, S7_KO vs WT-CD 50d_full list, S8_KO vs WT-CD 170d_full list, S9_KO_CD50d_vs_KO_3M_full list, S10_KO_C170d_vs_KO_7M_full list, S11_KO vs WT- PH 7d_full list, S12_KO vs WT- PH 21d_full list, S13_DE_KO vs WT- 1M, S14_DE_KO vs WT- 3M, S15_DE_KO vs WT- 7M, S16_DE_KO vs WT-CD 4d, S17_DE_KO vs WT-CD 50d, S18_DE_KO vs WT-CD 170d, S19_DE_KO_CD50d_vs_KO_3M, S20_DE_KO_CD170d_vs_KO_7M, S21_DE_KO vs WT-PHx 7d, S22_DE_KO vs WT-PHx 21d, S23_GO_1M_up, S24_GO_1M_down …]
