# Supplementary material for: RNF43/ZNRF3 loss predisposes to hepatocellular-carcinoma by impairing liver regeneration and altering the liver lipid metabolic ground-state
Source: Nat Commun. 2022 Jan 17;13:334. doi: 10.1038/s41467-021-27923-z (PMC8764073; doi:10.1038/s41467-021-27923-z)
Supplement: Supplementary file 5 — Dataset 2 [file 41467_2021_27923_MOESM5_ESM.xlsx]

## Sheet: Hoja17
Supplementary Data 2. IPA analysis of gene expression.
Supplementary Dataset 2_S1 - IPA: List of Disease and Bio-function terms significantly enriched in R&Z-KO vs WT at 1 month. Criteria: p-value<0.05 and an absolute activation Z-score>1. Ranked by Z-score.
Supplementary Dataset 2_S1 - IPA: List of Disease and Bio-function terms significantly enriched in R&Z-KO vs WT at 1 month. Criteria: p-value<0.05 and an absolute activation Z-score>1. Ranked by Z-score.
Supplementary Dataset 2_S2 - IPA: List of Disease and Bio-function terms significantly enriched in R&Z-KO vs WT at 3 month. Criteria: p-value<0.05 and an absolute activation Z-score>1. Ranked by Z-score.
Supplementary Dataset 2_S3 - IPA: List of Disease and Bio-function terms significantly enriched in R&Z-KO vs WT at 7 month. Criteria: p-value<0.05 and an absolute activation Z-score>1. Ranked by Z-score.
Supplementary Dataset 2_S4 - List of significant Disease and Bio-function terms commonly enriched (UP and DOWN) in R&Z-KO. Criteria: z-score<1 or z-score>1 in at least 2 conditions. Ranked by Z-score of 3 month condition
Supplementary Dataset 2_S5 - IPA: List of significant Upstream Regulators predicted for R&Z-KO enriched targets at 1 month. Criteria: p-value<0.05 and an absolute activation Z-score>1. Ranked by Z-score.
Supplementary Dataset 2_S6 - IPA: List of significant Upstream Regulators predicted for R&Z-KO enriched targets at 3 month. Criteria: p-value<0.05 and an absolute activation Z-score>1. Ranked by Z-score.
Supplementary Dataset 2_S7 - IPA: List of significant Upstream Regulators predicted for R&Z-KO enriched targets at 7 month. Criteria: p-value<0.05 and an absolute activation Z-score>1. Ranked by Z-score.
Supplementary Dataset 2_S8 - List of significant Upstream Regulators commonly predicted for R&Z-KO targets at any time-point. Criteria: z-score<1 or z-score>1 in all conditions.
Supplementary Dataset 2_S9 - IPA: List of Disease and Bio-function terms significantly enriched in R&Z-KO vs WT at 7 days after PHx. Criteria: p-value<0.05 and an absolute activation Z-score>1. Ranked by Z-score.
Supplementary Dataset 2_S10 - IPA: List of Disease and Bio-function terms significantly enriched in R&Z-KO vs WT at 21 days after PHx. Criteria: p-value<0.05 and an absolute activation Z-score>1. Ranked by Z-score.
Supplementary Dataset 2_S11 - List of significant Disease and Bio-function terms commonly enriched (UP and DOWN) in R&Z-KO after PHx. Criteria: z-score<1 or z-score>1 in all conditions. Ranked by Z-score of PHx 7d.
Supplementary Dataset 2_S12 - IPA: List of significant Upstream Regulators predicted for R&Z-KO enriched targets at 7 days after PHx. Criteria: p-value<0.05 and an absolute activation Z-score>1. Ranked by Z-score.
Supplementary Dataset 2_S13 - IPA: List of significant Upstream Regulators predicted for R&Z-KO enriched targets at 21 days after PHx. Criteria: p-value<0.05 and an absolute activation Z-score>1. Ranked by Z-score.
Supplementary Dataset 2_S14 - IPA: List of significant Upstream Regulators predicted for R&Z-KO enriched targets at 4 days after chronic damage. Criteria: p-value<0.05 and an absolute activation Z-score>1. Ranked by Z-score.
Supplementary Dataset 2_S15 - IPA: List of significant Upstream Regulators predicted for R&Z-KO enriched targets at 50 days after chronic damage. Criteria: p-value<0.05 and an absolute activation Z-score>1. Ranked by Z-score.
Supplementary Dataset 2_S16 - List of significant Upstream Regulators commonly predicted for R&Z-KO targets at any time-point. Criteria: z-score<1 or z-score>1 in all conditions.
	R&Z	stands for Rnf43 & Znrf3
	7M	stands for 7 Months
	3M	stands for 3 Months

## Sheet: S1_Disease_R&Z-KO vs WT_1M
Categories	Diseases or Functions Annotation	p-value	Predicted Activation State	Activation z-score	Molecules	# Molecules
Cell Death and Survival	Apoptosis of tumor cell lines	5.25e-06	Increased	2.794	AATK,ACD,ADORA1,AKR1B10,ALB,ALCAM,APAF1,ARG1,ARHGEF3,ARID3B,AURKA,BAG3,BCL6,BDNF,BMF,BMP2,BRCA2,CAV1,CDC73,CDH1,CDK6,CFH,COMMD3-BMI1,CREM,CYP2E1,DYNLL1,E2F2,EAF2,EGFR,ENO1,ENPP2,ERBB2,ERBB4,ETHE1,FAIM,FGA,FGFR2,FOXO3,FZR1,GAS1,GBA2,GLS2,GNE,H19,HLA-G,HPSE,HSPA5,HTRA1,IFI16,IFNAR2,IGF1,IKBKE,INHBA,ITSN1,JUN,KPNB1,LGR5,LOC102724788/PRODH,LTBP1,MANF,MAOA,MEF2A,MLH1,MS4A1,MYCT1,NDUFAF4,NTRK2,PARG,PAW…	92
Cell Death and Survival	Cell death of tumor cell lines	4.16e-08	Increased	2.75	AATK,ACD,ACER2,ADORA1,AKR1B10,ALB,ALCAM,ANG,ANTXR2,APAF1,APEX1,ARG1,ARHGEF3,ARID3B,AURKA,BAG3,BCL6,BDNF,BMF,BMP2,BRCA2,CAV1,CDC73,CDH1,CDK6,CFH,COMMD3-BMI1,CPS1,CREM,CUL7,CYP2E1,DYNLL1,E2F2,EAF2,EGFR,ENO1,ENPP2,ERBB2,ERBB4,ETHE1,FAIM,FGA,FGFR2,FOXO3,FZR1,GAS1,GBA2,GLS2,GNE,GSTM1,H19,HIP1,HLA-G,HPSE,HSPA5,HSPH1,HTRA1,IFI16,IFNAR2,IGF1,IGFBP2,IKBKE,INCENP,INHBA,INIP,IRGM,ITGA6,ITSN1,JUN,KPNB1,LGR5,…	119
Cell Death and Survival,Organismal Injury and Abnormalities	Necrosis of epithelial tissue	3.25e-05	Increased	2.301	AIFM3,APAF1,AURKA,BCL6,BDNF,BMF,CAV1,CDH1,CDK6,CUL7,CYP2E1,DYNLL1,EGFR,EPOR,ERBB2,EXOC5,FAIM,FOXO3,GAS6,HSPA5,ID2,IGF1,INHBA,ITGA6,ITSN1,JUN,LHX2,MAOA,MVK,NCF1,NTRK2,PAWR,PDE4A,RASGRP1,RGS16,SELENOP,SERPINA1,SERPINA3,SSRP1,STK3,STK4,TCF3,TFF3,TNFRSF19,TNFRSF1B,TRIM27,TYMP	47
Neurological Disease,Organismal Injury and Abnormalities	Cerebral disorder	9.32e-05	Increased	2.267	ADORA1,ANG,ANXA1,APAF1,AQP4,ARFGEF2,ARG1,ARSG,BDNF,C4A/C4B,C9,CAV1,CLSTN3,COMMD3-BMI1,CREM,CYP27A1,EGFR,EPOR,ERBB4,FOXO3,HSD11B1,HSD17B2,HTRA1,IGF1,ITGA6,LHX2,LPL,NDE1,NTRK2,PALM,PAWR,PDE4A,PFKP,PGAP1,PLXNA2,POLB,PROS1,RGS2,RNF14,SERPINA1,SERPINA3,SLC1A2,SLC2A8,SPG11,SUSD1,TRIM27,TSC1,TUBA8,UNC13B,UPF1,ZNF91	51
Cell Death and Survival,Organismal Injury and Abnormalities	Apoptosis of epithelial cells	4.99e-05	Increased	2.248	APAF1,AURKA,BMF,CDH1,CDK6,EGFR,EPOR,ERBB2,EXOC5,FAIM,ID2,IGF1,INHBA,ITGA6,JUN,LHX2,MAOA,MVK,NCF1,RASGRP1,SELENOP,STK3,STK4,TFF3,TNFRSF1B,TRIM27	26
Cell Death and Survival,Organismal Injury and Abnormalities	Cell death of epithelial cells	6.84e-05	Increased	2.203	AIFM3,APAF1,AURKA,BCL6,BMF,CDH1,CDK6,CUL7,CYP2E1,DYNLL1,EGFR,EPOR,ERBB2,EXOC5,FAIM,FOXO3,HSPA5,ID2,IGF1,INHBA,ITGA6,JUN,LHX2,MAOA,MVK,NCF1,NTRK2,PAWR,PDE4A,RASGRP1,RGS16,SELENOP,SSRP1,STK3,STK4,TCF3,TFF3,TNFRSF19,TNFRSF1B,TRIM27	40
Neurological Disease,Organismal Injury and Abnormalities	Abnormality of cerebral cortex	7.72e-05	Increased	2.157	APAF1,AQP4,ARFGEF2,ARG1,BDNF,CAV1,CLSTN3,COMMD3-BMI1,CREM,EGFR,HSD11B1,HSD17B2,IGF1,ITGA6,LHX2,NDE1,NTRK2,PGAP1,POLB,PROS1,RGS2,SERPINA1,SLC1A2,SLC2A8	24
Nutritional Disease	Weight loss	1.56e-06		1.876	APCS,ATP8B1,AZGP1,BAG3,BCL6,BDNF,BMF,BMPR1A,CAV1,CLDN1,COL5A3,CRY2,CTSC,EGFR,FADS2,FGF21,Gulo,Hamp/Hamp2,HIP1,HSD11B1,ID2,IGF1,IKBKE,IL2RB,Mt1,NFASC,SELENOP	27
Cell Death and Survival	Apoptosis	1.06e-11		1.844	AATK,ACD,ACER2,ADORA1,AGO2,AIFM3,AKR1B10,ALB,ALCAM,AMBRA1,ANG,ANTXR2,ANXA1,APAF1,APCS,APEX1,ARG1,ARHGEF3,ARID3B,ATP6V1G2,AURKA,AXIN2,BAG3,BBS10,BCL6,BDNF,BMF,BMP2,BMPR1A,BRCA2,C4A/C4B,C6,CAV1,Ccl9,CDC73,CDH1,CDK6,CFH,COL5A3,COMMD3-BMI1,COQ6,CREG1,CREM,CTNNBL1,CUL7,CYP2E1,CYP2F1,DEDD2,DYNLL1,E2F2,EAF2,EGFR,EGLN2,ENO1,ENPP2,ENTPD1,EPOR,ERBB2,ERBB4,ETHE1,EXOC5,FAIM,FGA,FGF21,FGFR2,FOXO3,FOXQ1,FZR1,G…	192
Cell Death and Survival	Necrosis	8.38e-11		1.688	AATK,ACD,ACER2,ADORA1,AIFM3,AKR1B10,ALB,ALCAM,AMBRA1,ANG,ANTXR2,ANXA1,APAF1,APEX1,ARG1,ARHGEF3,ARID3B,ATP6V1G2,AURKA,BAG3,BCL6,BDNF,BMF,BMP2,BMPR1A,BRCA2,C4A/C4B,C6,C9,CAV1,Ccl9,CD86,CDC73,CDH1,CDK6,CFH,COL5A3,COMMD3-BMI1,COQ6,CPS1,CREG1,CREM,CUL7,CYP2E1,CYP2F1,DYNLL1,E2F2,EAF2,EGFR,EGLN2,ENO1,ENPP2,ENTPD1,EPOR,ERBB2,ERBB4,ETHE1,EXOC5,FAIM,FGA,FGFR2,FOXO3,FOXQ1,FZR1,GAS1,GAS6,GBA2,GLS2,GNE,GSTM1,…	189
Cell Death and Survival	Cell survival of tumor cell lines	0.000192		1.629	COMMD3-BMI1,FGFR2,FOXO3,GSTM1,IKBKE,KRT19,MLH1,NTRK2,PARG,POLB,S1PR2,SLPI	12
Hematological System Development and Function,Tissue Development	Accumulation of blood cells	0.000124		1.6	ANXA1,APCS,BCL6,BMF,C4A/C4B,C6,CD86,CTSC,EGFR,ENPP2,ENTPD1,FGFR2,FOXO3,IL2RB,ITGA6,KRT19,NCF1,NLRP12,RASGRP1,RGS16,S1PR2,SLPI,STK4,TIMP2,TNFRSF1B	25
Tissue Development	Accumulation of cells	6.29e-05		1.483	ANXA1,APCS,BCL6,BMF,C4A/C4B,C6,CD86,CTSC,EGFR,ENPP2,ENTPD1,FGFR2,FOXO3,IFI16,IGF1,IL2RB,ITGA6,KMT5A,KRT19,NCF1,NLRP12,RASGRP1,RGS16,S1PR2,SLPI,STK3,STK4,TIMP2,TNFRSF1B	29
Molecular Transport	Transport of molecule	5.68e-08		1.453	ABCA2,ACD,ADORA1,ALB,ALG10,ANG,ANXA1,APCS,APOF,AQP4,AQP8,AQP9,ARFGEF2,ARG1,ATP6AP1,ATP6V0E2,ATP6V1G2,ATP8B1,BAG3,BDNF,BMP2,CA14,CA5B,CAV1,CD3G,CDH1,CES3,CLDN2,CRY2,CYP27A1,CYP2E1,DESI1,EEPD1,EGFR,ENPP2,ENTPD1,ERBB2,ERBB4,EXOC4,FGA,FGF21,FGG,FOXO3,FRAS1,GAS6,GLMN,GLS2,GLUL,Hamp/Hamp2,HLA-A,HLA-DMA,HP,HPX,HSD11B1,HSD17B2,HSPA5,Ifi27,IGF1,IKBKE,INHBA,KPNB1,LCP2,LPL,MEF2A,MS4A1,Mt1,NDE1,NEDD4L,NLRP12…	121
Small Molecule Biochemistry	Quantity of ammonia in blood	2.86e-05		1.446	ARG1,ASL,CA5B,CPS1,OAT	5
Hematological System Development and Function,Immune Cell Trafficking,Inflammatory Response,Tissue Development	Accumulation of leukocytes	9.59e-05		1.444	ANXA1,APCS,BCL6,BMF,C4A/C4B,C6,CD86,CTSC,EGFR,ENPP2,ENTPD1,FGFR2,FOXO3,IL2RB,ITGA6,NCF1,NLRP12,RASGRP1,RGS16,S1PR2,SLPI,STK4,TIMP2,TNFRSF1B	24
Inflammatory Response	Inflammation of absolute anatomical region	4.5e-07		1.421	ADORA1,AGO2,ALB,ALCAM,ANXA1,APCS,ARG1,BCL6,BMF,C4A/C4B,C6,CA14,CA5B,CAPG,CAV1,CD86,CDH1,CFH,CHRNA2,COMMD3-BMI1,CYB5B,CYP2E1,DUSP22,E2F2,EGFR,ENO1,ENTPD1,EPOR,FAIM,FGA,FGFR2,FOXO3,GAS6,GBP6,GSTM1,HLA-A,HLA-DMA,HP,HPGD,HPX,HSD11B1,HSPA5,ID2,IFI16,IFNAR2,IGF1,IKBKE,IL2RB,JUN,LCP2,LECT2,LTBP1,Ly6a (includes others),MS4A1,Mt1,Mug1/Mug2,MVK,NCF1,NCF4,NEDD4L,NLRP12,NTRK2,PDE4A,PDGFRA,PDIA3,PIGR,PLS1,POL…	92
Endocrine System Disorders,Gastrointestinal Disease,Metabolic Disease,Organismal Injury and Abnormalities	Diabetes mellitus	5.79e-07		1.355	ADORA1,AHSG,ALB,ANAPC10,ANXA1,ARG1,AZGP1,BDNF,BMP2,BRCA2,C4A/C4B,C9,CA14,CA5B,CAPG,CAV1,Ccl9,CD3G,CD86,CDK6,CFH,COL5A3,CPNE8,CREM,CRY2,CTNNBL1,CXCR6,CYP2E1,DCAF17,E2F2,ENPEP,EPOR,FADS2,FBXO28,GAS1,GAS6,GBP6,GLDC,GLUL,HLA-A,HLA-DMA,HP,HPGD,HPSE,HSD11B1,HSD17B13,HSPA5,IDO2,IER3IP1,IFI16,Ifi27l2a/Ifi27l2b,IGF1,IGFBP2,IL2RB,IRGM,ITSN1,JUN,LPL,LTBP1,Ly6a (includes others),LY6D,MAOA,ME1,MGP,MS4A1,Mt1,M…	94
Cellular Compromise	Perturbation of cellular membrane	2.89e-05		1.261	ANXA1,CDH1,EGFR,ERBB2,FOXO3,HIP1,KRT19,S1PR2,UNC13B	9
Cell-mediated Immune Response,Cellular Function and Maintenance,Hematological System Development and Function	T cell homeostasis	5e-05		1.178	ANXA1,APAF1,ARG1,BCL6,BDNF,BMF,BMP2,CD3G,CD86,CDK6,CHRD,COMMD3-BMI1,E2F2,ENTPD1,FOXO3,GAS6,HLA-A,HLA-DMA,HLA-G,HPX,ID2,IFNAR2,IGF1,IHH,IL12RB1,IL2RB,INHBA,JUN,LAMA3,LCP2,LTBP1,Mt1,NHEJ1,PDP2,POLB,PREX1,RASGRP1,STIM2,TCF3,TNFRSF1B,TSC1,USP18,VAV1	43
Organismal Injury and Abnormalities	Fatal infantile encephalopathy or pulmonary hypertension	0.000158		1.165	ARG1,BMPR1A,CA14,CA5B,CAV1,CHRNA2,CPS1,ITSN1,NPR2,PDE4A,PDGFRA,PFKFB3,S100A1,SMAD9,TYMP	15
Cell Death and Survival,Neurological Disease,Organismal Injury and Abnormalities	Apoptosis of cortical neurons	0.000158		1.047	ADORA1,BDNF,FAIM,FZR1,HSPA5,IGF1,ITSN1,JUN,MAOA,NTRK2,SERPINA3	11
Psychological Disorders	Depressive disorder	5.21e-05		1.042	ALB,ANXA1,AQP4,B9D1,BCL6,BDNF,CA14,CA5B,CHRNA2,EGFR,FGA,FNTB,FZR1,GAS6,HSD17B6,IGF1,IGFBP2,LHPP,MAOA,MTNR1A,NCF1,POR,RAB13,SFPQ,SLC1A2,SSR1	26
Metabolic Disease,Organismal Injury and Abnormalities	Glucose metabolism disorder	3.47e-09		1.038	AATK,ADORA1,AHSG,ALB,ANAPC10,ANKRD2,ANXA1,ARG1,AZGP1,BAG3,BDNF,BMP2,BMPR1A,BPGM,BRCA2,C4A/C4B,C9,CA14,CA5B,CAPG,CAV1,Ccl9,CD3G,CD86,CDK6,CFH,COL5A3,COX7B,CPNE8,CREM,CRY2,CTNNBL1,CXCL14,CXCR6,CYP2E1,DCAF17,E2F2,EGFR,ENPEP,ENPP2,EPOR,FADS2,FBXO28,FGF21,FGFR2,FGL1,FOXO3,GAS1,GAS6,GBP6,GLDC,GLUL,HLA-A,HLA-DMA,HP,HPGD,HPSE,HSD11B1,HSD17B13,HSPA5,IDO2,IER3IP1,IFI16,Ifi27l2a/Ifi27l2b,IFNAR2,IGF1,IGFBP2,…	117
Inflammatory Response,Organismal Injury and Abnormalities	Inflammation of organ	3.64e-07		1.014	ADORA1,AGO2,ALB,ALCAM,ANXA1,APCS,ARG1,BCL6,BLMH,BMF,C4A/C4B,C6,CA14,CA5B,CAPG,CAV1,CD86,CDH1,CFH,CHRNA2,COMMD3-BMI1,CYB5B,CYP2E1,DUSP22,E2F2,EGFR,ENO1,ENTPD1,EPOR,FADS2,FAIM,FGA,FGFR2,FOXO3,GAS6,GBP6,GSTM1,HLA-A,HLA-DMA,HP,HPGD,HPX,HSD11B1,HSPA5,ID2,IDO2,IFI16,IFNAR2,IGF1,IKBKE,IL2RB,ITGA6,JUN,LCP2,LECT2,LPL,LTBP1,Ly6a (includes others),MS4A1,Mt1,Mug1/Mug2,MVK,NCF1,NCF4,NEDD4L,NLRP12,NTRK2,PDE4A,…	103
Cell Death and Survival,Neurological Disease,Organismal Injury and Abnormalities	Apoptosis of cerebral cortex cells	8.17e-05		1.004	ADORA1,BDNF,FAIM,FOXO3,FZR1,HSPA5,IGF1,ITSN1,JUN,MAOA,NTRK2,PAWR,SERPINA3	13
Cell Death and Survival	Cell death of eye cells	0.000247		1	BDNF,E2F2,EAF2,GAS6,HSPA5,IGF1,ITGA6,LHX2,PROS1,ROM1	10
Cancer,Gastrointestinal Disease,Organismal Injury and Abnormalities	Intestinal tumor	2.72e-09		-1.075	AAGAB,AARS2,AATK,ABCA2,ACD,ADGRG2,ADORA1,AGO2,AHSG,AKR1B10,ALB,ALCAM,ALDH1B1,ALG10,AMBRA1,ANAPC10,ANTXR2,ANXA1,APAF1,APEX1,AQP4,AQP8,AQP9,ARFGEF2,ARG1,ARHGEF3,ARID3B,ARL14EP,ARMC1,ARSG,ART3,ASL,ASPG,ATP6AP1,ATP6V0E2,ATP8B1,ATXN1L,AURKA,AXIN2,AZGP1,B3GALNT1,B3GALT4,BAG3,BCL6,BDNF,BET1L,BLMH,BLVRB,BMP2,BMPR1A,BRCA2,BRD9,BTBD6,C11orf96,C4A/C4B,C6,C7orf26,C9,CA14,CALR3,CAPG,CARMIL1,CAV1,CCT6B,CD3EAP,…	448
Cancer,Gastrointestinal Disease,Organismal Injury and Abnormalities	Intestinal carcinoma	8.45e-09		-1.091	AAGAB,AARS2,AATK,ABCA2,ACD,ADGRG2,ADORA1,AGO2,AHSG,AKR1B10,ALB,ALCAM,ALDH1B1,ALG10,AMBRA1,ANAPC10,ANTXR2,ANXA1,APAF1,APEX1,AQP4,AQP8,AQP9,ARFGEF2,ARG1,ARHGEF3,ARID3B,ARL14EP,ARMC1,ARSG,ART3,ASL,ASPG,ATP6AP1,ATP6V0E2,ATP8B1,ATXN1L,AURKA,AXIN2,AZGP1,B3GALNT1,B3GALT4,BAG3,BCL6,BDNF,BET1L,BLMH,BLVRB,BMPR1A,BRCA2,BRD9,BTBD6,C11orf96,C4A/C4B,C6,C7orf26,C9,CA14,CALR3,CAPG,CARMIL1,CAV1,CCT6B,CD3EAP,CD3G,…	426
Cancer,Gastrointestinal Disease,Organismal Injury and Abnormalities	Malignant neoplasm of large intestine	2.04e-08		-1.091	AAGAB,AARS2,AATK,ABCA2,ACD,ADGRG2,ADORA1,AGO2,AHSG,AKR1B10,ALB,ALCAM,ALDH1B1,ALG10,AMBRA1,ANAPC10,ANTXR2,ANXA1,APAF1,APEX1,AQP4,AQP8,AQP9,ARFGEF2,ARG1,ARHGEF3,ARID3B,ARL14EP,ARMC1,ARSG,ART3,ASL,ASPG,ATP6AP1,ATP6V0E2,ATP8B1,ATXN1L,AURKA,AXIN2,AZGP1,B3GALNT1,B3GALT4,BAG3,BCL6,BDNF,BET1L,BLMH,BLVRB,BMP2,BMPR1A,BRCA2,BRD9,BTBD6,C11orf96,C4A/C4B,C6,C7orf26,C9,CA14,CALR3,CAPG,CARMIL1,CAV1,CCT6B,CD3EAP,…	442
Cancer,Gastrointestinal Disease,Organismal Injury and Abnormalities	Colon cancer	1.32e-06		-1.091	AARS2,AATK,ABCA2,ADORA1,AHSG,AKR1B10,ALB,ALDH1B1,ALG10,AMBRA1,ANAPC10,ANTXR2,ANXA1,APAF1,APEX1,AQP4,AQP8,AQP9,ARHGEF3,ARID3B,ARL14EP,ARMC1,ART3,ASPG,ATP8B1,AURKA,AXIN2,BCL6,BDNF,BMP2,BMPR1A,BRCA2,BTBD6,C7orf26,C9,CA14,CAV1,CD3G,CD86,CDC42BPB,CDC73,CDH1,CDK6,CES3,CFH,CLDN1,CLDN2,COG1,COL5A3,CORO2B,CPNE8,CRELD2,CRY2,CRYL1,CSGALNACT2,CTNNBL1,CTSC,CUL7,CYP27A1,CYP2A6 (includes others),CYP2E1,DCAF17,D…	236
Cancer,Gastrointestinal Disease,Organismal Injury and Abnormalities	Colorectal cancer	1.12e-05		-1.091	AARS2,AATK,ABCA2,ADORA1,AHSG,AKR1B10,ALB,ALCAM,ALDH1B1,ALG10,AMBRA1,ANAPC10,ANTXR2,ANXA1,APAF1,APEX1,AQP4,AQP8,AQP9,ARG1,ARHGEF3,ARID3B,ARL14EP,ARMC1,ART3,ASPG,ATP8B1,AURKA,AXIN2,BCL6,BDNF,BMP2,BMPR1A,BRCA2,BRD9,BTBD6,C7orf26,C9,CA14,CAPG,CAV1,CD3G,CD86,CDC42BPB,CDC73,CDH1,CDK6,CES3,CFH,CLDN1,CLDN2,COG1,COL5A3,CORO2B,CPNE8,CRELD2,CRY2,CRYL1,CSGALNACT2,CTNNBL1,CTSC,CUL7,CYP27A1,CYP2A6 (includes ot…	262
Cardiovascular System Development and Function	Development of vasculature	2.35e-07		-1.104	AGO2,ALCAM,ANG,ANGPTL3,ANTXR2,ANXA1,ARG1,ARID3B,ARSG,B9D1,BDNF,BMP2,BMPR1A,C6,CAV1,CDH1,CDK6,CFH,COMMD3-BMI1,CUL7,CXCL14,CYP2E1,CYP4A11,EAF2,EGFR,EGLN2,ENPEP,ENPP2,EPOR,ERBB2,FGA,FGFR2,FOXO3,GAS6,GLMN,GLUL,GPR180,GSTM1,Gulo,HABP2,HLA-G,HP,HPGD,HPSE,HSPA5,HTRA1,IFI16,IGF1,IGFBP2,IHH,INHBA,JUN,LPL,LTBP1,MAML3,Meg3,MGP,Mug1/Mug2,NCF1,NTRK2,Pcnt,PDGFRA,PFKFB3,PLVAP,PLXNA2,POR,PROM1,PROS1,RGS2,S100A1,…	88
Cancer,Dermatological Diseases and Conditions,Organismal Injury and Abnormalities	Skin tumor	1.28e-05		-1.123	AATK,ABCA2,ACD,ACY3,ADORA1,AGO2,AHSG,AIFM3,AKR1B10,ALB,ALDH1B1,ALDOB,ALG10,AMBRA1,ANAPC7,ANG,ANTXR2,ANXA1,APAF1,APCS,AQP4,AQP9,ARFGEF2,ARG1,ARHGEF3,ARMC1,ARSG,ART3,ART4,ASL,ATP6AP1,ATP6V0E2,ATP8B1,AURKA,AXIN2,AZGP1,BAG3,BCL6,BET1L,BLVRB,BMP2,BPGM,BRCA2,BRD9,BRI3BP,C4A/C4B,C5orf15,C6,C9,CA5B,CALR3,CARMIL1,CAV1,CD300E,CD3EAP,CD86,CDC42BPB,CDC73,CDH1,CDK2AP2,CDK6,CEP135,CEP63,CFH,CHAF1B,CHRD,CLDN1,C…	331
Cancer,Hematological Disease,Immunological Disease,Organismal Injury and Abnormalities	T-cell non-Hodgkin lymphoma	3.72e-05		-1.166	ADORA1,ANXA1,ARHGEF3,AURKA,BCL6,BMF,BRCA2,CD86,CDH1,CREM,CXCL14,DUSP22,E2F2,EGFR,EPOR,ERBB2,ERBB4,FGFR2,GAS6,HLA-A,ID2,IFNAR2,IL2RB,JUN,LAD1,MKNK2,MLH1,MS4A1,NEDD4L,NHEJ1,NT5C3A,PDGFRA,POLB,POR,RGS16,RRM2,TCF3,TIMP2,TNFRSF1B,TUBA8,VAV1	41
Cancer,Hematological Disease,Immunological Disease,Organismal Injury and Abnormalities	T-cell malignant neoplasm	6.88e-05		-1.166	ADORA1,ANXA1,ARHGEF3,AURKA,B3GALT4,BCL6,BMF,BRCA2,CD86,CDH1,CREM,CXCL14,DUSP22,E2F2,EGFR,EPOR,ERBB2,ERBB4,FBXO28,FGFR2,FOXO3,GAS6,HLA-A,HSPH1,ID2,IFNAR2,IL2RB,JUN,LAD1,MKNK2,MLH1,MS4A1,NEDD4L,NHEJ1,NT5C3A,PDGFRA,POLB,POR,PTPRE,RGS16,RRM2,TCF3,TIMP2,TNFRSF1B,TUBA8,TXLNG,VAV1	47
Respiratory Disease	Lower respiratory tract disorder	1.83e-05		-1.189	ADORA1,ATXN1L,AXIN2,CA14,CA5B,CAV1,CD86,CHRNA2,CLDN2,CYP1A2,CYP2A6 (includes others),CYP2E1,EGFR,EPOR,ERBB2,FGFR2,FGL1,FOXO3,HPGD,HSD11B1,IGF1,JUN,LPL,Meg3,MGP,MTNR1A,NEDD4L,PDE4A,PLTP,POLB,POR,RGS2,SERPINA1,TRAF4,TTC37,TTLL1	36
Cancer,Organismal Injury and Abnormalities,Tumor Morphology	Progression of tumor	1.78e-06		-1.191	ALCAM,ANXA1,CAV1,CDH1,CDK6,CLDN1,CXCL14,EAF2,EGFR,ERBB2,ERBB4,FGFR2,FOXO3,HLA-G,HPSE,IGFBP2,ITGA6,JUN,LTK,MIIP,MS4A1,NTRK2,PDGFRA,POLB,POR,RRM2,TSC1,TUBA8,TYMP	29
Cell-To-Cell Signaling and Interaction,Hematological System Development and Function,Immune Cell Trafficking,Inflammatory Response	Activation of phagocytes	3.87e-05		-1.212	ADORA1,ANXA1,APCS,BDNF,BMPR1A,C4A/C4B,C6,CD86,CFH,EGFR,ERBB2,FGG,Hamp/Hamp2,HLA-A,HPSE,HSD11B1,IGF1,INHBA,LCP2,LECT2,LTBP1,Orm1 (includes others),PDK4,PFKFB3,PREX1,PROS1,PTPRE,Raet1d/Raet1e,SLPI,TNFRSF1B,USP18,VAV1	32
Cancer,Organismal Injury and Abnormalities	Pelvic tumor	7.35e-06		-1.216	AARS2,AATK,ABCA2,ACY3,ADGRG2,ADORA1,AGO2,ALB,ALCAM,ALDH1B1,ALDOB,ALG10,AMBRA1,ANAPC10,ANG,ANGPTL3,ANTXR2,ANXA1,APAF1,APEX1,AQP8,AQP9,ARFGEF2,ARHGEF3,ARID3B,ASPG,ATP6AP1,ATP6V0E2,ATP8B1,ATXN1L,AURKA,AXIN2,AZGP1,B3GALNT1,BBS10,BCL6,BMP2,BMPR1A,BRCA2,BRD9,C4A/C4B,C6,C9,CALR3,CARMIL1,CAV1,CD300E,CD3EAP,CD86,CDADC1,CDC42BPB,CDC42SE1,CDC73,CDH1,CDK2AP2,CES3,CFH,CHAF1B,CHRD,CHRNA2,CLSTN3,COG1,COL5A3,COQ…	335
Cancer,Organismal Injury and Abnormalities	Extracranial solid tumor	1.47e-21		-1.231	AAGAB,AARS2,AATK,ABCA2,ABHD18,ACD,ACER2,ACY3,ADGRG2,ADORA1,AGO2,AHSG,AIFM3,AK4,AKR1B10,ALB,ALCAM,ALDH1B1,ALDOB,ALG10,AMBRA1,AMDHD1,ANAPC10,ANAPC7,ANG,ANGPTL3,ANKRD2,ANTXR2,ANXA1,APAF1,APCS,APEX1,APEX2,APOF,AQP4,AQP8,AQP9,ARFGEF2,ARG1,ARHGEF3,ARID3B,ARL14EP,ARMC1,ARSG,ART3,ART4,ASL,ASPG,ATP6AP1,ATP6V0E2,ATP6V1G2,ATP8B1,ATXN1L,AURKA,AXIN2,AZGP1,B3GALNT1,B3GALT4,B9D1,BAG3,BBS10,BCL6,BDNF,BET1L,BLMH,…	599
Cancer,Organismal Injury and Abnormalities	Breast or colorectal cancer	6.5e-07		-1.237	AARS2,AATK,ABCA2,ADORA1,AGO2,AHSG,AKR1B10,ALB,ALCAM,ALDH1B1,ALG10,AMBRA1,ANAPC10,ANG,ANTXR2,ANXA1,APAF1,APEX1,AQP4,AQP8,AQP9,ARG1,ARHGEF3,ARID3B,ARL14EP,ARMC1,ART3,ASPG,ATP8B1,AURKA,AXIN2,BCL6,BDNF,BMP2,BMPR1A,BRCA2,BRD9,BTBD6,C7orf26,C9,CA14,CAPG,CAV1,CD3G,CD86,CDC42BPB,CDC73,CDH1,CDK2AP2,CDK6,CES3,CFH,CLDN1,CLDN2,COG1,COL5A3,CORO2B,CPNE8,CREG1,CRELD2,CRY2,CRYL1,CSGALNACT2,CTNNBL1,CTSC,CTU2,CUL7…	313
Cellular Movement,Hematological System Development and Function,Immune Cell Trafficking	Cell movement of leukocytes	3.13e-05		-1.246	ADORA1,ALB,ALCAM,ANXA1,APCS,AQP9,ARG1,BCL6,BMPR1A,C4A/C4B,C6,CAPG,CAV1,Ccl9,CD86,CDH1,CFH,CTSC,CXCL14,EGFR,ENPP2,ERBB2,GAS6,HLA-A,HLA-G,HP,HPSE,HSPA5,IKBKE,IL12RB1,INHBA,ITGA6,JUN,LCP2,LTK,Ly6a (includes others),MAOA,NCF1,NLRP12,P2RY4,PARG,PDK4,PIGR,PLTP,PREX1,RASGRP1,RGS16,S1PR2,SERPINA1,SERPINA3,SLAMF9,SLC37A4,SLPI,STIM2,STK4,TIMP2,TNFRSF14,TNFRSF1B,TSC1,USP25,VAV1	61
Cancer,Gastrointestinal Disease,Organismal Injury and Abnormalities	Intestinal cancer	1.38e-08		-1.298	AAGAB,AARS2,AATK,ABCA2,ACD,ADGRG2,ADORA1,AGO2,AHSG,AKR1B10,ALB,ALCAM,ALDH1B1,ALG10,AMBRA1,ANAPC10,ANTXR2,ANXA1,APAF1,APEX1,AQP4,AQP8,AQP9,ARFGEF2,ARG1,ARHGEF3,ARID3B,ARL14EP,ARMC1,ARSG,ART3,ASL,ASPG,ATP6AP1,ATP6V0E2,ATP8B1,ATXN1L,AURKA,AXIN2,AZGP1,B3GALNT1,B3GALT4,BAG3,BCL6,BDNF,BET1L,BLMH,BLVRB,BMP2,BMPR1A,BRCA2,BRD9,BTBD6,C11orf96,C4A/C4B,C6,C7orf26,C9,CA14,CALR3,CAPG,CARMIL1,CAV1,CCT6B,CD3EAP,…	443
Cardiovascular System Development and Function,Organismal Development	Vasculogenesis	0.000116		-1.347	ALCAM,ANG,ANGPTL3,ANTXR2,ANXA1,ARG1,BDNF,BMP2,BMPR1A,C6,CAV1,CDH1,CDK6,CUL7,CXCL14,EAF2,EGLN2,ENPP2,EPOR,ERBB2,FGFR2,FOXO3,GAS6,GLMN,GLUL,GSTM1,Gulo,HABP2,HSPA5,HTRA1,IFI16,IGF1,IGFBP2,IHH,INHBA,JUN,LTBP1,Meg3,MGP,NCF1,NTRK2,PDGFRA,PFKFB3,PLVAP,POR,PROS1,RGS2,S1PR2,SERPINA3,STARD13,STIM2,STK3,STK4,TIMP2,TIPARP,TNFRSF12A,TNFRSF1B,TRIB1,TYMP,USP18	60
Cancer,Hematological Disease,Immunological Disease,Organismal Injury and Abnormalities	Non-Hodgkin lymphoma	0.000262		-1.359	ADORA1,ANXA1,ARHGEF3,AURKA,BCL6,BMF,BRCA2,CARMIL1,CAV1,CCT6B,CD3G,CD86,CDH1,CDK6,CHRD,CREM,CXCL14,CYP2A6 (includes others),DUSP22,E2F2,ECI2,EDC4,EGFR,EPOR,ERBB2,ERBB4,EXOC4,FGFR2,FTCD,GAS6,GTF2B,HIP1,HLA-A,HLA-G,HSPH1,ID2,IFNAR2,IGF1,IKBKE,IL2RB,JUN,LAD1,LAMA3,MEF2A,MKNK2,MLH1,MS4A1,NEDD4L,NHEJ1,NT5C3A,ORC5,PDGFRA,PKP2,PLXNA2,POLB,POR,PTPRE,RGS16,RNF123,RRM2,S1PR2,SERPINA1,SPECC1,SSB,STIP1,TBX3,T…	74
Cellular Development,Cellular Growth and Proliferation	Proliferation of prostate cancer cell lines	9.83e-05		-1.374	ALCAM,AQP8,ART4,ATP6AP1,CAV1,CDH1,CDK6,CREM,CYP2A6 (includes others),EAF2,EGFR,ENTPD1,ERBB2,HPSE,HSPA5,ID2,IFI16,IGF1,IGFBP2,INHBA,KCTD12,PDGFRA,PDK4,RNF14,SLPI,SSB,STK4,SULT2A1,UGT2B17	29
Cancer,Organismal Injury and Abnormalities	Cancer of secretory structure	2.77e-18		-1.387	AAGAB,AARS2,AATK,ABCA2,ABHD18,ACD,ACER2,ACY3,ADGRG2,AGO2,AHSG,AIFM3,AK4,ALB,ALCAM,ALDOB,ALG10,AMDHD1,ANAPC10,ANAPC7,ANGPTL3,ANKRD2,ANTXR2,ANXA1,APAF1,APEX1,APEX2,AQP4,AQP8,ARFGEF2,ARHGEF3,ARID3B,ARL14EP,ARMC1,ASL,ASPG,ATP6AP1,ATP6V0E2,ATP6V1G2,ATP8B1,ATXN1L,AURKA,AXIN2,AZGP1,B3GALNT1,B3GALT4,B9D1,BBS10,BCL6,BET1L,BLMH,BLVRB,BMP2,BMPR1A,BPGM,BRCA2,BRD9,BTBD6,C11orf96,C12orf49,C16orf89,C4A/C4B,C5or…	513
Cancer,Neurological Disease,Organismal Injury and Abnormalities	Central nervous system solid tumor	0.000248		-1.393	ADORA1,ALCAM,ANXA1,APEX1,AXIN2,BAG3,BCL6,BDNF,BMF,BMPR1A,BRCA2,BRD9,C6,CAV1,CDH1,CDK6,COL5A3,CSGALNACT2,CTU2,CXCR6,EGFR,ENPP2,ERBB2,ERBB4,EXOC5,FAM111A,FGFR2,FOXO3,GLDC,GSTM5,H19,HLA-A,HLA-G,HSPA5,ID2,IGF1,IGFBP2,ITSN1,JUN,KMT5A,LECT2,LGR5,LHPP,LTK,MAML3,MAP4K3,MGP,MIIP,MLH1,MS4A1,MYO1D,NHEJ1,NTRK2,PALLD,PDE4A,PDGFRA,PFKFB3,POLB,POR,PROM1,REC8,RHBG,RNF14,RNF43,RRM2,SERPINA1,SERPINA3,SLC19A1,SLC1A…	83
Cancer,Organismal Injury and Abnormalities	Abdominal cancer	3.04e-11		-1.406	AAGAB,AARS2,AATK,ABCA2,ACD,ACY3,ADGRG2,ADORA1,AGO2,AHSG,AIFM3,AKR1B10,ALB,ALCAM,ALDH1B1,ALDOB,ALG10,AMBRA1,AMDHD1,ANAPC10,ANG,ANGPTL3,ANTXR2,ANXA1,APAF1,APCS,APEX1,APEX2,APOF,AQP4,AQP8,AQP9,ARFGEF2,ARG1,ARHGEF3,ARID3B,ARL14EP,ARMC1,ARSG,ART3,ASL,ASPG,ATP6AP1,ATP6V0E2,ATP8B1,ATXN1L,AURKA,AXIN2,AZGP1,B3GALNT1,B3GALT4,BAG3,BBS10,BCL6,BDNF,BET1L,BLMH,BLVRB,BMP2,BMPR1A,BPGM,BRCA2,BRD9,BTBD6,C11orf96,C…	531
Cellular Movement,Immune Cell Trafficking	Leukocyte migration	0.000141		-1.418	ADORA1,ALB,ALCAM,ANXA1,APCS,AQP9,ARG1,BCL6,BMP2,BMPR1A,C4A/C4B,C6,CAPG,CAV1,Ccl9,CD86,CDH1,CFH,CTSC,CXCL14,CYP1A2,EGFR,ENPP2,ERBB2,GAS6,HAO1,HLA-A,HLA-G,HP,HPSE,HSPA5,IGF1,IKBKE,IL12RB1,INHBA,ITGA6,JUN,LCP2,LTK,Ly6a (includes others),MAOA,NCF1,NCF4,NLRP12,Orm1 (includes others),P2RY4,PARG,PDK4,PIGR,PLTP,PREX1,PROS1,RASGRP1,RGS16,S1PR2,SERPINA1,SERPINA3,SLAMF9,SLC37A4,SLPI,STIM2,STK4,TIMP2,TNFRSF1…	68
Cancer,Organismal Injury and Abnormalities	Abdominal neoplasm	1.92e-11		-1.44	AAGAB,AARS2,AATK,ABCA2,ACD,ACY3,ADGRG2,ADORA1,AGO2,AHSG,AIFM3,AKR1B10,ALB,ALCAM,ALDH1B1,ALDOB,ALG10,AMBRA1,AMDHD1,ANAPC10,ANG,ANGPTL3,ANTXR2,ANXA1,APAF1,APCS,APEX1,APEX2,APOF,AQP4,AQP8,AQP9,ARFGEF2,ARG1,ARHGEF3,ARID3B,ARL14EP,ARMC1,ARSG,ART3,ASL,ASPG,ATP6AP1,ATP6V0E2,ATP8B1,ATXN1L,AURKA,AXIN2,AZGP1,B3GALNT1,B3GALT4,BAG3,BBS10,BCL6,BDNF,BET1L,BLMH,BLVRB,BMP2,BMPR1A,BPGM,BRCA2,BRD9,BTBD6,C11orf96,C…	537
Cancer,Gastrointestinal Disease,Organismal Injury and Abnormalities	Large intestine neoplasm	3.73e-09		-1.48	AAGAB,AARS2,AATK,ABCA2,ACD,ADGRG2,ADORA1,AGO2,AHSG,AKR1B10,ALB,ALCAM,ALDH1B1,ALG10,AMBRA1,ANAPC10,ANTXR2,ANXA1,APAF1,APEX1,AQP4,AQP8,AQP9,ARFGEF2,ARG1,ARHGEF3,ARID3B,ARL14EP,ARMC1,ARSG,ART3,ASL,ASPG,ATP6AP1,ATP6V0E2,ATP8B1,ATXN1L,AURKA,AXIN2,AZGP1,B3GALNT1,B3GALT4,BAG3,BCL6,BDNF,BET1L,BLMH,BLVRB,BMP2,BMPR1A,BRCA2,BRD9,BTBD6,C11orf96,C4A/C4B,C6,C7orf26,C9,CA14,CALR3,CAPG,CARMIL1,CAV1,CCT6B,CD3EAP,…	447
Cancer,Gastrointestinal Disease,Organismal Injury and Abnormalities	Colon tumor	4.56e-07		-1.48	AARS2,AATK,ABCA2,ADORA1,AHSG,AKR1B10,ALB,ALDH1B1,ALG10,AMBRA1,ANAPC10,ANTXR2,ANXA1,APAF1,APEX1,AQP4,AQP8,AQP9,ARHGEF3,ARID3B,ARL14EP,ARMC1,ART3,ASPG,ATP8B1,AURKA,AXIN2,BAG3,BCL6,BDNF,BMP2,BMPR1A,BRCA2,BTBD6,C7orf26,C9,CA14,CAV1,CD3G,CD86,CDC42BPB,CDC73,CDH1,CDK6,CES3,CFH,CLDN1,CLDN2,COG1,COL5A3,CORO2B,CPNE8,CRELD2,CRY2,CRYL1,CSGALNACT2,CTNNBL1,CTSC,CUL7,CYP27A1,CYP2A6 (includes others),CYP2E1,DCA…	241
Cancer,Gastrointestinal Disease,Organismal Injury and Abnormalities	Colorectal tumor	1.19e-06		-1.48	AARS2,AATK,ABCA2,ADORA1,AHSG,AKR1B10,ALB,ALCAM,ALDH1B1,ALG10,AMBRA1,ANAPC10,ANTXR2,ANXA1,APAF1,APEX1,AQP4,AQP8,AQP9,ARG1,ARHGEF3,ARID3B,ARL14EP,ARMC1,ART3,ASPG,ATP8B1,AURKA,AXIN2,BAG3,BCL6,BDNF,BMP2,BMPR1A,BRCA2,BRD9,BTBD6,C7orf26,C9,CA14,CAPG,CAV1,CD3G,CD86,CDC42BPB,CDC73,CDH1,CDK6,CES3,CFH,CLDN1,CLDN2,COG1,COL5A3,CORO2B,CPNE8,CRELD2,CRY2,CRYL1,CSGALNACT2,CTNNBL1,CTSC,CUL7,CYP27A1,CYP2A6 (includ…	272
Cancer,Organismal Injury and Abnormalities	Adenoma	9.92e-06		-1.486	APCS,AQP8,AXIN2,BDNF,CAV1,CDC73,CDH1,CFH,CLDN2,CYP2F1,DHRS11,EGFR,ERBB2,ERBB4,ETHE1,FGFR2,FOXO3,FOXQ1,GBA2,GLUL,H19,HP,HPSE,INHBA,ITGA6,JUN,KRT19,MACIR,MLH1,PDK4,RNF43,RRM2,SELENOP,SLC4A4,SULT2A1,TSC1,ZNF436	37
Cellular Movement	Cell movement of blood cells	0.000109		-1.514	ADORA1,ALB,ALCAM,ANXA1,APCS,AQP9,ARG1,BCL6,BDNF,BMP2,BMPR1A,C4A/C4B,C6,CAPG,CAV1,Ccl9,CD86,CDH1,CFH,CTSC,CXCL14,CYP1A2,EGFR,ENPP2,ERBB2,GAS6,HAO1,HLA-A,HLA-G,HP,HPSE,HSPA5,IGF1,IKBKE,IL12RB1,INHBA,ITGA6,JUN,LCP2,LTK,Ly6a (includes others),MAOA,NCF1,NCF4,NLRP12,Orm1 (includes others),P2RY4,PARG,PDK4,PIGR,PLTP,PREX1,PROS1,RASGRP1,RGS16,S1PR2,SERPINA1,SERPINA3,SLAMF9,SLC37A4,SLPI,STIM2,STK4,TIMP2,TN…	69
Cancer,Organismal Injury and Abnormalities	Abdominal adenocarcinoma	6.5e-11		-1.526	AAGAB,AARS2,AATK,ABCA2,ACD,ACY3,ADGRG2,ADORA1,AGO2,AHSG,AKR1B10,ALB,ALCAM,ALDH1B1,ALDOB,ALG10,AMBRA1,ANAPC10,ANGPTL3,ANTXR2,ANXA1,APAF1,APEX1,AQP4,AQP8,AQP9,ARFGEF2,ARG1,ARHGEF3,ARID3B,ARL14EP,ARMC1,ARSG,ART3,ASL,ASPG,ATP6AP1,ATP6V0E2,ATP8B1,ATXN1L,AURKA,AXIN2,AZGP1,B3GALNT1,B3GALT4,BAG3,BBS10,BCL6,BDNF,BET1L,BLMH,BLVRB,BMP2,BMPR1A,BPGM,BRCA2,BRD9,BTBD6,C11orf96,C4A/C4B,C6,C7orf26,C9,CA14,CALR3,C…	490
Inflammatory Response	Inflammatory response	0.000202		-1.531	ADORA1,AHSG,ANXA1,APCS,AQP9,ART3,BCL6,BDNF,BMP2,C6,CAPG,CAV1,CFH,CXCL14,DUSP22,E2F2,EGFR,ERBB2,FGG,FOXO3,GAS6,Hamp/Hamp2,HLA-A,HLA-G,HP,HPSE,IGF1,IL12RB1,INHBA,LECT2,LPL,LTBP1,MACIR,MVK,Naip1 (includes others),NCF1,NLRP12,NR1D1,Orm1 (includes others),PDK4,PFKFB3,PIGR,POLB,PREX1,PROS1,Raet1d/Raet1e,SERPINA1,SERPINA3,SLC37A4,SLPI,STK4,TNFRSF14,TNFRSF1B,TOP3B,TSC1,TUBA8,USP18,VAV1	58
Embryonic Development,Organismal Development	Development of abdomen	6.28e-06		-1.54	ALB,ANXA1,ASL,BDNF,BMF,BMP2,BRCA2,CAV1,CD86,CDH1,CFH,COMMD3-BMI1,CXCL14,CYP1A2,CYP27A1,EAF2,ENPEP,EPOR,ERBB4,FADS2,FGF21,FGFR2,FOXO3,FRAS1,GTF2B,HP,HSD11B1,HSD17B2,ID2,IGF1,IGFBP2,IHH,INHBA,JUN,Meg3,MGP,MLH1,NPR2,NTRK2,Pcnt,PDGFRA,POLB,SLC19A1,SMAD9,SMPD3,STARD13,TIMP2,TIPARP,TSC1,ZFX	50
Cell Death and Survival	Cell viability of breast cancer cell lines	8.21e-05		-1.562	AGO2,APEX1,AURKA,BAG3,BCL6,BDNF,BRCA2,Ccl9,EGFR,ERBB2,ERBB4,FGFR2,ID2,IGF1,ITGA6,JUN,KRT19,NDUFAF4,NR1D1,NT5C3A,PREX1,PTPRE	22
Cancer,Organismal Injury and Abnormalities	Urogenital cancer	1.11e-06		-1.568	AARS2,AATK,ABCA2,ACY3,ADGRG2,ADORA1,AGO2,ALB,ALCAM,ALDH1B1,ALDOB,ALG10,AMBRA1,ANG,ANGPTL3,ANTXR2,ANXA1,APAF1,APEX1,AQP8,AQP9,ARFGEF2,ARHGEF3,ARID3B,ASPG,ATP6AP1,ATP6V0E2,ATP8B1,ATXN1L,AURKA,AXIN2,AZGP1,B3GALNT1,BBS10,BCL6,BLMH,BLVRB,BMP2,BMPR1A,BPGM,BRCA2,BRD9,C4A/C4B,C6,C9,CALR3,CARMIL1,CAV1,CD300E,CD3EAP,CD86,CDADC1,CDC42BPB,CDC42SE1,CDC73,CDH1,CDK2AP2,CDK6,CEP63,CES3,CFH,CHAF1B,CHRD,CHRNA2,CLD…	374
Cancer,Organismal Injury and Abnormalities	Malignant genitourinary solid tumor	1.62e-06		-1.568	AARS2,AATK,ABCA2,ACY3,ADGRG2,ADORA1,AGO2,ALB,ALCAM,ALDH1B1,ALDOB,ALG10,AMBRA1,ANG,ANGPTL3,ANTXR2,ANXA1,APAF1,APEX1,AQP8,AQP9,ARFGEF2,ARHGEF3,ARID3B,ASPG,ATP6AP1,ATP6V0E2,ATP8B1,ATXN1L,AURKA,AXIN2,AZGP1,B3GALNT1,BBS10,BCL6,BLVRB,BMP2,BMPR1A,BPGM,BRCA2,BRD9,C4A/C4B,C6,C9,CALR3,CARMIL1,CAV1,CD300E,CD3EAP,CD86,CDADC1,CDC42BPB,CDC42SE1,CDC73,CDH1,CDK2AP2,CDK6,CEP63,CES3,CFH,CHAF1B,CHRD,CHRNA2,CLDN1,CL…	373
Cancer,Gastrointestinal Disease,Organismal Injury and Abnormalities	Development of digestive organ tumor	4.92e-06		-1.618	AARS2,AATK,ABCA2,ADORA1,AGO2,AHSG,AKR1B10,ALB,ALCAM,ALDH1B1,ALG10,AMBRA1,ANAPC10,ANTXR2,ANXA1,APAF1,APEX1,AQP4,AQP8,AQP9,ARHGEF3,ARID3B,ARL14EP,ARMC1,ART3,ASPG,ATP8B1,AURKA,AXIN2,AZGP1,BCL6,BDNF,BMPR1A,BRCA2,BRD9,BTBD6,C6,C7orf26,C9,CA14,CAV1,CD3G,CD86,CDC42BPB,CDC73,CDH1,CDK6,CEP63,CES3,CFH,CHRD,CHRNA2,CLDN1,CLDN2,COG1,COL5A3,CORO2B,CPNE8,CPS1,CRELD2,CRY2,CSGALNACT2,CTNNBL1,CTSC,CTU2,CUL7,CYP27A…	261
Lipid Metabolism,Molecular Transport,Small Molecule Biochemistry	Concentration of cholesterol	0.000186		-1.618	ANGPTL3,AQP8,ATP8B1,BAG3,BDNF,CAV1,CXCL14,CYP27A1,ERBB2,FGF21,FGL1,FOXO3,Gulo,HP,HSD11B1,JUN,LPL,PLTP,PLVAP,POR,SERPINA12,SLC1A2,SLC2A8,SLC37A4,SLCO1B3,TRIB1	26
Cancer,Organismal Injury and Abnormalities	Tumorigenesis of epithelial neoplasm	3.6e-08		-1.655	AARS2,AATK,ABCA2,ADGRG2,ADORA1,AGO2,AHSG,AKR1B10,ALB,ALCAM,ALDH1B1,ALDOB,ALG10,AMBRA1,ANAPC10,ANGPTL3,ANTXR2,ANXA1,APAF1,APCS,APEX1,APEX2,AQP4,AQP8,AQP9,ARFGEF2,ARG1,ARHGEF3,ARID3B,ARL14EP,ARMC1,ART3,ASPG,ATP8B1,AURKA,AXIN2,AZGP1,B3GALNT1,BBS10,BCL6,BDNF,BLVRB,BMP2,BMPR1A,BPGM,BRCA2,BRD9,BTBD6,C4A/C4B,C6,C7orf26,C9,CA14,CAV1,CD300E,CD3G,CD86,CDC42BPB,CDC42SE1,CDC73,CDH1,CDK6,CEP63,CES3,CFH,CHAF1B…	377
Cancer,Organismal Injury and Abnormalities	Advanced malignant tumor	0.000279		-1.657	AHSG,ALCAM,ANTXR2,ANXA1,AQP8,ARG1,ATP8B1,AXIN2,BMP2,BMPR1A,BRCA2,C4A/C4B,CAPG,CAV1,Ccl9,CD3G,CD86,CDH1,CDK6,CFH,CLDN2,COMMD3-BMI1,CXCR6,CYP4A11,EGFR,ENPEP,ENPP2,ENTPD1,ERBB2,ERBB4,FGFR2,FGG,FOXO3,GLUL,GSTM5,HLA-G,HPSE,HSD11B1,HTRA1,ID2,IFNAR2,IGF1,IGFBP2,IKBKE,IL2RB,INHBA,ITGA6,JUN,LAMA3,LTK,MLH1,MS4A1,Mt1,MTNR1A,NTRK2,PALLD,PDGFRA,PFKFB4,PLSCR4,POLB,POR,PRDM4,RNF43,RRM2,SERPINA1,SLCO1B3,SLPI,SMP…	75
Cellular Movement	Cell movement	9.54e-08		-1.667	ADORA1,AGO2,AHSG,ALB,ALCAM,ANGPTL3,ANXA1,APAF1,APCS,AQP4,AQP8,AQP9,ARFGEF2,ARG1,ARPIN/ARPIN-AP3S2,AURKA,AXIN2,BAG3,BCL6,BDNF,BMP2,BMPR1A,BRCA2,C4A/C4B,C6,CAPG,CARMIL1,CAV1,Ccl9,CD86,CDH1,CDK6,CFH,CHRD,CLDN1,COL5A3,COMMD3-BMI1,CTSC,CUL7,CXCL14,CXCR6,CYP1A2,DUSP22,E2F2,EAF2,EGFR,ENO1,ENPP2,ENTPD1,EPOR,ERBB2,ERBB4,EXOC5,FGA,FGFR2,FOXO3,FOXQ1,FZR1,GAS6,GBA2,GLUL,H19,HABP2,HAO1,HLA-A,HLA-G,HP,HPSE,HSP…	161
Cancer,Organismal Injury and Abnormalities	Incidence of tumor	1.14e-08		-1.699	AARS2,AATK,ABCA2,ADGRG2,ADORA1,AGO2,AHSG,AKR1B10,ALB,ALCAM,ALDH1B1,ALDOB,ALG10,AMBRA1,ANAPC10,ANGPTL3,ANTXR2,ANXA1,APAF1,APCS,APEX1,APEX2,AQP4,AQP8,AQP9,ARFGEF2,ARG1,ARHGEF3,ARID3B,ARL14EP,ARMC1,ART3,ASPG,ATP6V0E2,ATP8B1,AURKA,AXIN2,AZGP1,B3GALNT1,BBS10,BCL6,BDNF,BLVRB,BMF,BMP2,BMPR1A,BPGM,BRCA2,BRD9,BTBD6,C4A/C4B,C6,C7orf26,C9,CA14,CAV1,CD300E,CD3G,CD86,CDC42BPB,CDC42SE1,CDC73,CDH1,CDK6,CEP63,CE…	395
Lipid Metabolism,Molecular Transport,Small Molecule Biochemistry	Concentration of sterol	0.000156		-1.722	ANGPTL3,AQP8,ATP8B1,BAG3,BDNF,CAV1,CXCL14,CYP27A1,ERBB2,FGF21,FGL1,FOXO3,Gulo,HP,HSD11B1,IGF1,JUN,LPL,PLTP,PLVAP,POR,SERPINA12,SLC1A2,SLC2A8,SLC37A4,SLCO1B3,TRIB1	27
Hematological Disease,Immunological Disease	Lymphoproliferative disorder	0.000213		-1.75	ADORA1,ANXA1,ARHGEF3,AURKA,B3GALT4,BCL6,BDNF,BMF,BRCA2,C5orf15,CARMIL1,CAV1,Ccl9,CCT6B,CD300E,CD3G,CD86,CDC37L1,CDH1,CDK6,CHRD,COMMD3-BMI1,CREM,CSGALNACT2,CTSC,CXCL14,CYP2A6 (includes others),DUSP22,E2F2,EAF2,ECI2,EDC4,EGFR,EPOR,ERBB2,ERBB4,EXOC4,EXOC5,EXTL2,FBXO28,FGFR2,FGL1,FOXO3,FTCD,GAS6,GSTM1,GTF2B,H19,HIP1,HLA-A,HLA-G,HSPA5,HSPH1,ID2,IFNAR2,IGF1,IKBKE,IL2RB,INHBA,JUN,KPNB1,LAD1,LAMA3,LCP2,L…	113
Cancer,Organismal Injury and Abnormalities	Adenocarcinoma	3.11e-11		-1.762	AAGAB,AARS2,AATK,ABCA2,ACD,ACY3,ADGRG2,ADORA1,AGO2,AHSG,AKR1B10,ALB,ALCAM,ALDH1B1,ALDOB,ALG10,AMBRA1,ANAPC10,ANGPTL3,ANTXR2,ANXA1,APAF1,APEX1,APEX2,AQP4,AQP8,AQP9,ARFGEF2,ARG1,ARHGEF3,ARID3B,ARL14EP,ARMC1,ARSG,ART3,ASL,ASPG,ATP6AP1,ATP6V0E2,ATP8B1,ATXN1L,AURKA,AXIN2,AZGP1,B3GALNT1,B3GALT4,BAG3,BBS10,BCL6,BDNF,BET1L,BLMH,BLVRB,BMP2,BMPR1A,BPGM,BRCA2,BRD9,BTBD6,C11orf96,C4A/C4B,C6,C7orf26,C9,CA14,C…	500
Cellular Movement	Migration of cells	2.61e-06		-1.769	ADORA1,AGO2,AHSG,ALB,ALCAM,ANGPTL3,ANXA1,APAF1,APCS,AQP4,AQP8,AQP9,ARFGEF2,ARG1,ARPIN/ARPIN-AP3S2,AURKA,AXIN2,BAG3,BCL6,BDNF,BMP2,BMPR1A,BRCA2,C4A/C4B,C6,CAPG,CARMIL1,CAV1,Ccl9,CD86,CDH1,CDK6,CFH,CHRD,CLDN1,COMMD3-BMI1,CTSC,CUL7,CXCL14,CYP1A2,DUSP22,EAF2,EGFR,ENPP2,EPOR,ERBB2,ERBB4,FGA,FGFR2,FOXO3,FOXQ1,GAS6,GLUL,H19,HABP2,HAO1,HLA-A,HLA-G,HP,HPSE,HSPA5,HTRA1,ID2,IFI16,IGF1,IGFBP2,IKBKE,IL12RB1,I…	141
Cancer,Organismal Injury and Abnormalities	Abdominal carcinoma	3.51e-12		-1.807	AAGAB,AARS2,AATK,ABCA2,ACD,ACY3,ADGRG2,ADORA1,AGO2,AHSG,AIFM3,AKR1B10,ALB,ALCAM,ALDH1B1,ALDOB,ALG10,AMBRA1,AMDHD1,ANAPC10,ANGPTL3,ANTXR2,ANXA1,APAF1,APCS,APEX1,APEX2,APOF,AQP4,AQP8,AQP9,ARFGEF2,ARG1,ARHGEF3,ARID3B,ARL14EP,ARMC1,ARSG,ART3,ASL,ASPG,ATP6AP1,ATP6V0E2,ATP8B1,ATXN1L,AURKA,AXIN2,AZGP1,B3GALNT1,B3GALT4,BAG3,BBS10,BCL6,BDNF,BET1L,BLMH,BLVRB,BMP2,BMPR1A,BPGM,BRCA2,BRD9,BTBD6,C11orf96,C12or…	520
Cancer,Hematological Disease,Immunological Disease,Organismal Injury and Abnormalities	Lymphocytic cancer	0.000274		-1.815	ADORA1,ANXA1,ARHGEF3,AURKA,B3GALT4,BCL6,BDNF,BMF,BRCA2,C5orf15,CARMIL1,CAV1,Ccl9,CCT6B,CD300E,CD3G,CD86,CDC37L1,CDH1,CDK6,CHRD,COMMD3-BMI1,CREM,CSGALNACT2,CTSC,CXCL14,CYP2A6 (includes others),DUSP22,E2F2,EAF2,ECI2,EDC4,EGFR,EPOR,ERBB2,ERBB4,EXOC4,EXOC5,EXTL2,FBXO28,FGFR2,FGL1,FOXO3,FTCD,GAS6,GSTM1,GTF2B,H19,HIP1,HLA-A,HLA-G,HSPA5,HSPH1,ID2,IFNAR2,IGF1,IKBKE,IL2RB,INHBA,JUN,KPNB1,LAD1,LAMA3,LCP2,L…	112
Cellular Development,Skeletal and Muscular System Development and Function,Tissue Development	Differentiation of muscle	1.16e-05		-1.823	ALB,ANKRD2,ARHGEF3,BDNF,BMP2,Ccl9,CDH1,CFH,CXCL14,ERBB2,ERBB4,FGFR2,FOXO3,GLMN,H19,IFI16,IGF1,ITGA6,JUN,MED28,MEF2A,MGP,PDK4,SELENON,STIM2,STK4,TBX3,TCF3,TNFRSF12A,TRIM27,TSC1	31
Cancer,Organismal Injury and Abnormalities	Solid tumor	1.6e-23		-1.934	AAGAB,AARS2,AATK,ABCA2,ABHD18,ACD,ACER2,ACTL6A,ACY3,ADGRG2,ADORA1,AGO2,AHSG,AIFM3,AK4,AKR1B10,ALB,ALCAM,ALDH1B1,ALDOB,ALG10,AMBRA1,AMDHD1,ANAPC10,ANAPC7,ANG,ANGPTL3,ANKRD2,ANTXR2,ANXA1,APAF1,APCS,APEX1,APEX2,APOF,AQP4,AQP8,AQP9,ARFGEF2,ARG1,ARHGEF3,ARID3B,ARL14EP,ARMC1,ARSG,ART3,ART4,ASL,ASPG,ATP6AP1,ATP6V0E2,ATP6V1G2,ATP8B1,ATXN1L,AURKA,AXIN2,AZGP1,B3GALNT1,B3GALT4,B9D1,BAG3,BBS10,BCL6,BDNF,BET1…	605
Cancer,Cellular Development,Cellular Growth and Proliferation,Neurological Disease,Organismal Injury and Abnormalities,Tumor Morphology	Proliferation of glioma	2.06e-05		-1.982	EGFR,ERBB2,IGFBP2,JUN	4
Cancer,Organismal Injury and Abnormalities	Development of carcinoma	3.8e-07		-1.984	AARS2,AATK,ABCA2,ADGRG2,ADORA1,AGO2,AHSG,AKR1B10,ALB,ALCAM,ALDH1B1,ALDOB,ALG10,AMBRA1,ANAPC10,ANGPTL3,ANTXR2,ANXA1,APAF1,APEX1,APEX2,AQP4,AQP8,AQP9,ARFGEF2,ARHGEF3,ARID3B,ARL14EP,ARMC1,ART3,ASPG,ATP8B1,AURKA,AXIN2,AZGP1,B3GALNT1,BBS10,BCL6,BDNF,BLVRB,BMP2,BMPR1A,BPGM,BRCA2,BRD9,BTBD6,C4A/C4B,C6,C7orf26,C9,CA14,CAV1,CD300E,CD3G,CD86,CDC42BPB,CDC42SE1,CDC73,CDH1,CDK6,CEP63,CES3,CFH,CHAF1B,CHRD,CHRN…	367
Lymphoid Tissue Structure and Development,Tissue Morphology	Quantity of lymphatic system cells	0.000119		-1.987	ALCAM,ANG,APEX2,AURKA,BAG3,BCL6,BDNF,BMF,BRCA2,CAV1,CD3G,CD86,CDK6,COMMD3-BMI1,CXCL14,CYP27A1,E2F2,ERBB2,FGFR2,FOXO3,HLA-A,HLA-DMA,HLA-G,HPX,ID2,IFNAR2,IGF1,IL2RB,INHBA,ITGA6,LAMA3,LCP2,LECT2,Ly6a (includes others),MLH1,MS4A1,Mt1,NHEJ1,NLRP12,OCIAD1,PAWR,PIGR,PROS1,PTPRCAP,RASGRP1,S1PR2,SLC19A1,SLC37A4,SLC4A4,SMARCAL1,STK4,TCF3,TNFRSF1B,TRIB2,TSC1,UPF1,VAV1	57
Cancer,Organismal Injury and Abnormalities	Epithelial neoplasm	7.85e-24	Decreased	-2.024	AAGAB,AARS2,AATK,ABCA2,ABHD18,ACD,ACER2,ACY3,ADGRG2,ADORA1,AGO2,AHSG,AIFM3,AK4,AKR1B10,ALB,ALCAM,ALDH1B1,ALDOB,ALG10,AMBRA1,AMDHD1,ANAPC10,ANAPC7,ANGPTL3,ANKRD2,ANTXR2,ANXA1,APAF1,APCS,APEX1,APEX2,APOF,AQP4,AQP8,AQP9,ARFGEF2,ARG1,ARHGEF3,ARID3B,ARL14EP,ARMC1,ARSG,ART3,ART4,ASL,ASPG,ATP6AP1,ATP6V0E2,ATP6V1G2,ATP8B1,ATXN1L,AURKA,AXIN2,AZGP1,B3GALNT1,B3GALT4,B9D1,BAG3,BBS10,BCL6,BDNF,BET1L,BLMH,BLVR…	590
Cancer,Organismal Injury and Abnormalities	Frequency of tumor	4.28e-09	Decreased	-2.025	AARS2,AATK,ABCA2,ADGRG2,ADORA1,AGO2,AHSG,AKR1B10,ALB,ALCAM,ALDH1B1,ALDOB,ALG10,AMBRA1,ANAPC10,ANGPTL3,ANTXR2,ANXA1,APAF1,APCS,APEX1,APEX2,AQP4,AQP8,AQP9,ARFGEF2,ARG1,ARHGEF3,ARID3B,ARL14EP,ARMC1,ART3,ASPG,ATP8B1,AURKA,AXIN2,AZGP1,B3GALNT1,BBS10,BCL6,BDNF,BLVRB,BMF,BMP2,BMPR1A,BPGM,BRCA2,BRD9,BTBD6,C4A/C4B,C6,C7orf26,C9,CA14,CAV1,CD300E,CD3G,CD86,CDC42BPB,CDC42SE1,CDC73,CDH1,CDK6,CEP63,CES3,CFH,CH…	387
Cancer,Organismal Injury and Abnormalities	Cancer	3.91e-23	Decreased	-2.046	AAGAB,AARS2,AATK,ABCA2,ABHD18,ACD,ACER2,ACTL6A,ACY3,ADGRG2,ADORA1,AGO2,AHSG,AIFM3,AK4,AKR1B10,ALB,ALCAM,ALDH1B1,ALDOB,ALG10,AMBRA1,AMDHD1,ANAPC10,ANAPC7,ANG,ANGPTL3,ANKRD2,ANTXR2,ANXA1,APAF1,APCS,APEX1,APEX2,APOF,AQP4,AQP8,AQP9,ARFGEF2,ARG1,ARHGEF3,ARID3B,ARL14EP,ARMC1,ARSG,ART3,ART4,ASL,ASPG,ATP6AP1,ATP6V0E2,ATP6V1G2,ATP8B1,ATXN1L,AURKA,AXIN2,AZGP1,B3GALNT1,B3GALT4,B9D1,BAG3,BBS10,BCL6,BDNF,BET1…	604
Cancer,Organismal Injury and Abnormalities	Non-hematological solid tumor	1.78e-24	Decreased	-2.128	AAGAB,AARS2,AATK,ABCA2,ABHD18,ACD,ACER2,ACTL6A,ACY3,ADGRG2,ADORA1,AGO2,AHSG,AIFM3,AK4,AKR1B10,ALB,ALCAM,ALDH1B1,ALDOB,ALG10,AMBRA1,AMDHD1,ANAPC10,ANAPC7,ANG,ANGPTL3,ANKRD2,ANTXR2,ANXA1,APAF1,APCS,APEX1,APEX2,APOF,AQP4,AQP8,AQP9,ARFGEF2,ARG1,ARHGEF3,ARID3B,ARL14EP,ARMC1,ARSG,ART3,ART4,ASL,ASPG,ATP6AP1,ATP6V0E2,ATP6V1G2,ATP8B1,ATXN1L,AURKA,AXIN2,AZGP1,B3GALNT1,B3GALT4,B9D1,BAG3,BBS10,BCL6,BDNF,BET1…	598
Cancer,Organismal Injury and Abnormalities	Carcinoma	1.15e-23	Decreased	-2.282	AAGAB,AARS2,AATK,ABCA2,ABHD18,ACD,ACER2,ACY3,ADGRG2,ADORA1,AGO2,AHSG,AIFM3,AK4,AKR1B10,ALB,ALCAM,ALDH1B1,ALDOB,ALG10,AMBRA1,AMDHD1,ANAPC10,ANAPC7,ANGPTL3,ANKRD2,ANTXR2,ANXA1,APAF1,APCS,APEX1,APEX2,APOF,AQP4,AQP8,AQP9,ARFGEF2,ARG1,ARHGEF3,ARID3B,ARL14EP,ARMC1,ARSG,ART3,ART4,ASL,ASPG,ATP6AP1,ATP6V0E2,ATP6V1G2,ATP8B1,ATXN1L,AURKA,AXIN2,AZGP1,B3GALNT1,B3GALT4,B9D1,BAG3,BBS10,BCL6,BDNF,BET1L,BLMH,BLVR…	589
Embryonic Development,Organismal Development	Development of head	3.22e-05	Decreased	-2.349	AATK,AGO2,ANGPTL3,APAF1,ARSG,ATXN1L,AXIN2,BBS10,BDNF,BMP2,BMPR1A,BRCA2,CDK6,CFH,CHRD,COMMD3-BMI1,CREM,CXCL14,EGFR,ENPP2,EPOR,ERBB4,ERC2,FGFR2,FOXO3,FOXQ1,FRAS1,GAS1,HIP1,HLA-A,HLA-DMA,ID2,IFI16,IGF1,IHH,INHBA,ITGA6,LAMA3,LGR5,LHX2,MAOA,MMACHC,Mt1,MTNR1A,NDE1,NECTIN3,NR1D1,NTRK2,OAT,OLFM3,Pcnt,PDGFRA,PGAP1,PLTP,PLXNA2,POLB,POR,PROM1,ROM1,S1PR2,SELENOP,SLC1A2,SLC39A5,SLC4A4,SMAD9,STIP1,TBX3,TFCP2L1…	74
Embryonic Development,Organismal Development	Development of body axis	8.9e-05	Decreased	-2.349	AATK,AGO2,ANGPTL3,APAF1,ARSG,ATXN1L,AURKA,AXIN2,BBS10,BDNF,BMP2,BMPR1A,BRCA2,CDK6,CFH,CHRD,COMMD3-BMI1,CREM,CXCL14,EGFR,ENPP2,EPOR,ERBB4,ERC2,FGFR2,FOXO3,FOXQ1,FRAS1,GAS1,HIP1,HLA-A,HLA-DMA,ID2,IFI16,IGF1,IHH,INHBA,ITGA6,LAMA3,LGR5,LHX2,MAOA,MMACHC,Mt1,MTNR1A,NDE1,NECTIN3,NR1D1,NTRK2,OAT,OLFM3,Pcnt,PDGFRA,PGAP1,PLTP,PLXNA2,POLB,POR,PROM1,ROM1,S1PR2,SELENOP,SLC1A2,SLC39A5,SLC4A4,SMAD9,STIP1,TBX3,T…	76
Cancer,Organismal Injury and Abnormalities	Non-melanoma solid tumor	5.42e-25	Decreased	-2.402	AAGAB,AARS2,AATK,ABCA2,ABHD18,ACD,ACER2,ACY3,ADGRG2,ADORA1,AGO2,AHSG,AIFM3,AK4,AKR1B10,ALB,ALCAM,ALDH1B1,ALDOB,ALG10,AMBRA1,AMDHD1,ANAPC10,ANAPC7,ANGPTL3,ANKRD2,ANTXR2,ANXA1,APAF1,APCS,APEX1,APEX2,APOF,AQP4,AQP8,AQP9,ARFGEF2,ARG1,ARHGEF3,ARID3B,ARL14EP,ARMC1,ARSG,ART3,ART4,ASL,ASPG,ATP6AP1,ATP6V0E2,ATP6V1G2,ATP8B1,ATXN1L,AURKA,AXIN2,AZGP1,B3GALNT1,B3GALT4,B9D1,BAG3,BBS10,BCL6,BDNF,BET1L,BLMH,BLVR…	595
Cancer,Organismal Injury and Abnormalities	Development of malignant tumor	8.3e-08	Decreased	-2.459	AARS2,AATK,ABCA2,ADGRG2,ADORA1,AGO2,AHSG,AKR1B10,ALB,ALCAM,ALDH1B1,ALDOB,ALG10,AMBRA1,ANAPC10,ANGPTL3,ANTXR2,ANXA1,APAF1,APEX1,APEX2,AQP4,AQP8,AQP9,ARFGEF2,ARHGEF3,ARID3B,ARL14EP,ARMC1,ART3,ASPG,ATP8B1,AURKA,AXIN2,AZGP1,B3GALNT1,BBS10,BCL6,BDNF,BLVRB,BMF,BMP2,BMPR1A,BPGM,BRCA2,BRD9,BTBD6,C4A/C4B,C6,C7orf26,C9,CA14,CAV1,CD300E,CD3G,CD86,CDC42BPB,CDC42SE1,CDC73,CDH1,CDK6,CEP63,CES3,CFH,CHAF1B,CHRD,…	375
Cancer,Organismal Injury and Abnormalities	Nonhematologic malignant neoplasm	8.21e-25	Decreased	-2.581	AAGAB,AARS2,AATK,ABCA2,ABHD18,ACD,ACER2,ACTL6A,ACY3,ADGRG2,ADORA1,AGO2,AHSG,AIFM3,AK4,AKR1B10,ALB,ALCAM,ALDH1B1,ALDOB,ALG10,AMBRA1,AMDHD1,ANAPC10,ANAPC7,ANG,ANGPTL3,ANKRD2,ANTXR2,ANXA1,APAF1,APCS,APEX1,APEX2,APOF,AQP4,AQP8,AQP9,ARFGEF2,ARG1,ARHGEF3,ARID3B,ARL14EP,ARMC1,ARSG,ART3,ART4,ASL,ASPG,ATP6AP1,ATP6V0E2,ATP6V1G2,ATP8B1,ATXN1L,AURKA,AXIN2,AZGP1,B3GALNT1,B3GALT4,B9D1,BAG3,BBS10,BCL6,BDNF,BET1…	597
Cancer,Organismal Injury and Abnormalities	Malignant solid tumor	1.29e-23	Decreased	-2.655	AAGAB,AARS2,AATK,ABCA2,ABHD18,ACD,ACER2,ACTL6A,ACY3,ADGRG2,ADORA1,AGO2,AHSG,AIFM3,AK4,AKR1B10,ALB,ALCAM,ALDH1B1,ALDOB,ALG10,AMBRA1,AMDHD1,ANAPC10,ANAPC7,ANG,ANGPTL3,ANKRD2,ANTXR2,ANXA1,APAF1,APCS,APEX1,APEX2,APOF,AQP4,AQP8,AQP9,ARFGEF2,ARG1,ARHGEF3,ARID3B,ARL14EP,ARMC1,ARSG,ART3,ART4,ASL,ASPG,ATP6AP1,ATP6V0E2,ATP6V1G2,ATP8B1,ATXN1L,AURKA,AXIN2,AZGP1,B3GALNT1,B3GALT4,B9D1,BAG3,BBS10,BCL6,BDNF,BET1…	603

## Sheet: S2_Disease_R&Z-KO vs WT_3M
Categories	Diseases or Functions Annotation	p-value	Predicted Activation State	Activation z-score	Molecules	# Molecules
Gastrointestinal Disease,Hepatic System Disease,Organismal Injury and Abnormalities	Liver Damage	1.58e-05	Increased	2.561	ALB,ALDH2,CCL5,CD40,CFH,CYP2E1,EGF,FAS,GCLC,GPX4,HLA-A,IGF1,KEAP1,KRT8,LTB,Mt1,Mt2,SAA1,SERPINA1,SMPD1,STK25,SULT1E1,TNFSF10	23
Lipid Metabolism,Small Molecule Biochemistry,Vitamin and Mineral Metabolism	Synthesis of sterol	3.98e-11	Increased	2.502	ABCG8,ACAT2,CYP27A1,CYP51A1,DHCR24,ELOVL6,FDFT1,HMGCR,HSPA8,LSS,MSMO1,MVD,MVK,NSDHL,PLTP,PMVK,POR,RAN,SERPINA1,SQLE,TM7SF2,TNFSF10	22
Lipid Metabolism,Small Molecule Biochemistry	Conversion of lipid	1.33e-07	Increased	2.416	ACSS2,AKR1A1,AKR1C4,ALB,ALDH3A2,CD40,CYB5B,CYP1A2,CYP2C8,CYP2E1,CYP4A11,DHCR24,FADS1,GPX4,HMGCR,HSD11B1,Mt1,Mt2,POR,PRDX6,RDH16,SMPD1	22
Lipid Metabolism,Small Molecule Biochemistry	Conversion of fatty acid	0.000184	Increased	2.2	ACSS2,ALB,CD40,CYP1A2,CYP2C8,CYP2E1,FADS1,HMGCR	8
Drug Metabolism	Conjugation of glutathione	3.29e-05	Increased	2.192	GSTA3,GSTM1,Gstm3,GSTM5,Gstm6,GSTT2/GSTT2B	6
Cancer,Gastrointestinal Disease,Hepatic System Disease,Organismal Injury and Abnormalities	Liver cancer	1.13e-05	Increased	2.187	A1BG,A1CF,AAMP,ABCG8,ACADVL,ACOT7,ACSS2,ADA,ADCY4,ADGRF1,AGRN,AIFM2,ALB,ALDH2,AMDHD1,AMIGO2,AMT,ANAPC2,ANG,ANXA5,APC,ARG1,ARHGAP4,ARHGDIA,ARHGEF7,ASPSCR1,ATAD2,ATP2A2,ATP2B2,ATP5F1B,ATRX,B2M,B3GALNT1,B9D2,BCAS3,BCL6,BDH1,BDH2,BNIP2,BOD1L1,BRCA2,C12orf49,C5,C9,CALCRL,CCDC130,CCNL1,CCNT2,CD48,CDH1,CELSR1,CEP192,CHST14,CLDN2,CLK1,CLU,COASY,COL1A1,COMT,COQ9,CP,CPEB4,CREB3,CREBBP,CTSC,CUL9,CYP27A1,CYP…	268
Molecular Transport	Transport of molecule	1.64e-07	Increased	2.107	A1CF,ABCG8,ACAT2,ADA,ADORA1,AKR1C4,ALB,ANG,Apoc3,AQP8,AQP9,ARG1,ARL6IP5,ASPSCR1,ATP2A2,ATP2B2,ATP5F1B,ATP6V1C1,AVPR1A,B2M,BDH2,CALCRL,CAPN10,CCL5,CD40,CDH1,CHKA,CISD1,CLDN2,CLEC6A,CLN3,CLU,COL1A1,CP,CYP27A1,CYP2E1,CYP51A1,EGF,EIF2D,EIF4A3,ENPP1,FAS,FBXL5,FBXO7,FCGR2A,GAS6,GCH1,GFRA1,GLS2,GLUL,GPLD1,Hamp/Hamp2,HLA-A,HMGCR,HOOK3,HPS6,HSD11B1,HSPA8,HSPA9,Ifi27,IFT46,IGF1,KCNB1,KRT8,LCP2,LETM1,LPL,LS…	135
Lipid Metabolism,Small Molecule Biochemistry,Vitamin and Mineral Metabolism	Metabolism of cholesterol	5.29e-12	Increased	2.106	ABCG8,ACAT2,Apoc3,CYP27A1,CYP51A1,DHCR24,ELOVL6,FDFT1,FGL1,HMGCR,LSS,MSMO1,MVD,MVK,NSDHL,PCSK9,PLTP,PMVK,POR,RAN,SAA1,SERPINA1,SMPD1,SQLE,TM7SF2,TNFSF10	26
Lipid Metabolism,Small Molecule Biochemistry,Vitamin and Mineral Metabolism	Synthesis of cholesterol	1.02e-11	Increased	2.106	ABCG8,ACAT2,CYP27A1,CYP51A1,DHCR24,ELOVL6,FDFT1,HMGCR,LSS,MSMO1,MVD,MVK,NSDHL,PLTP,PMVK,POR,RAN,SERPINA1,SQLE,TM7SF2,TNFSF10	21
Organismal Survival	Survival of organism	2.82e-07	Increased	2.098	ADORA1,AGRN,AKR1A1,ALDH2,APC,AQP9,ARG1,ARHGDIA,B2M,B3GALNT1,BCL6,BRCA2,C4A/C4B,C5,CCNT2,CD40,CD48,CDH1,CFH,CLN3,CTNND1,CTSC,CYP3A5,DOT1L,EGLN3,EPN1,ETHE1,F12,F9,FAS,FCGR2A,FOS,GIMAP1-GIMAP5,GLDC,GLUL,GNE,GSTM4,Gulo,HLA-A,HTATIP2,ID2,IDH2,IFI16,IGF1,IKZF1,IRF2,JUNB,KEAP1,LECT2,LPL,MAD2L2,MDM2,MLH1,Mt1,Mt2,PLTP,PRDX6,PROM1,PRSS8,RECK,SLC1A2,SLC22A1,SLC29A1,SLC40A1,SMPD1,SRSF2,TFPI,TNFSF10,UGT1A1,UN…	73
Lipid Metabolism,Molecular Transport,Small Molecule Biochemistry	Uptake of lipid	0.000664	Increased	2.037	ABCG8,ACAT2,CISD1,CYP27A1,FOXA1,GNMT,HSPA8,LPL,MFGE8,MGAT2,NOCT,NRIP1,PNPLA2,SLC22A7,SLC27A1,Slco1a1,TNFSF10	17
Lipid Metabolism,Molecular Transport,Small Molecule Biochemistry	Transport of steroid	0.000381	Increased	2.028	ABCG8,AKR1C4,ALB,Apoc3,AQP8,AQP9,CLU,HSPA8,LPL,LSS,NPC2,PCOLCE2,PLTP,SAA1,SERPINA6,Slco1a1,SMPD1	17
Gastrointestinal Disease,Hepatic System Disease,Organismal Injury and Abnormalities	Liver lesion	5.73e-06	Increased	2.017	A1BG,A1CF,AAMP,ABCG8,ACADVL,ACKR1,ACOT7,ACSS2,ADA,ADCY4,ADGRF1,ADORA1,AGRN,AIFM2,AKR1C4,ALB,ALDH2,AMDHD1,AMIGO2,AMT,ANAPC2,ANG,ANXA5,APC,ARG1,ARHGAP4,ARHGDIA,ARHGEF7,ASPSCR1,ATAD2,ATP13A3,ATP2A2,ATP2B2,ATP5F1B,ATRX,B2M,B3GALNT1,B9D2,BCAS3,BCL6,BDH1,BDH2,BNIP2,BOD1L1,BRCA2,C12orf49,C4A/C4B,C5,C9,CALCRL,CCDC130,CCL5,CCNL1,CCNT2,CD40,CD48,CDH1,CELSR1,CEP192,CFH,CHST14,CLDN2,CLK1,CLU,COASY,COL1A1,COM…	318
Small Molecule Biochemistry	Metabolism of monocarboxylic acid	1.03e-05	Increased	2	CYP1A2,CYP2C8,CYP3A5,GRHPR,IGF1,LDHD,ME1,MLXIPL,PDHA1,PNPLA2,SDS,SLC27A1	12
Cancer,Organismal Injury and Abnormalities,Reproductive System Disease	Breast cancer	0.000121		1.977	ACAA1,ACADVL,ACKR1,ACSS2,AGRN,AJUBA,AKR7A2,ALDH1B1,ALDH1L1,ALDOC,ANG,APC,ARHGDIA,ARHGEF7,ATAD2,ATP2B2,ATRX,BCL6,BOD1L1,BRCA2,BTG2,CCNL1,CD48,CDH1,CHST14,CLDN1,CLDN2,CLK1,CLU,COL1A1,COMT,COQ4,CP,CREB3,CREBBP,CRTAP,CTC1,CTNND1,CTSC,CUL9,Cyb5r3,CYP2A6 (includes others),CYP2E1,CYP3A5,DDB1,DDX27,DOT1L,EFTUD2,EGF,EGLN2,EIF6,ELOVL6,EPB41L1,EPM2AIP1,ETNK2,FADS2,FAS,FDFT1,FOS,FOXA1,FUBP1,G0S2,GAS6,GBP2,GF…	154
Cancer,Gastrointestinal Disease,Organismal Injury and Abnormalities	Intestinal adenocarcinoma	3.43e-09		1.939	A1BG,AAMP,ACAD10,ACADVL,ACOT7,ACSS2,ADA,ADCY4,ADGRG2,ADORA1,AGRN,AKR1A1,AKR7A2,ALB,ALDH16A1,ALDH1B1,ALDH1L1,ALDH2,ALDH3A2,AMIGO2,ANAPC2,APC,AQP8,AQP9,ARFGAP2,ARG1,ARHGAP4,ARHGDIA,ARHGEF7,ASPG,ASPSCR1,ATAD2,ATP13A3,ATP2A2,ATP2B2,ATP6V1C1,ATRX,ATXN10,AVPR1A,B2M,B3GALNT1,B9D2,BCAS3,BCKDHA,BCL6,BDH1,BDH2,BLCAP,BLVRB,BNIP2,BOD1L1,BRCA2,C11orf24,C11orf54,C11orf96,C12orf65,C2CD2,C4A/C4B,C5,C6,C9,CABLES1…	490
Cancer,Gastrointestinal Disease,Organismal Injury and Abnormalities	Gastrointestinal adenocarcinoma	1.59e-08		1.939	A1BG,AAMP,ACAD10,ACADVL,ACOT7,ACSS2,ACSS3,ADA,ADCY4,ADGRG2,ADORA1,AGRN,AKR1A1,AKR7A2,ALB,ALDH16A1,ALDH1B1,ALDH1L1,ALDH2,ALDH3A2,AMIGO2,AMT,ANAPC2,APC,AQP8,AQP9,ARFGAP2,ARG1,ARHGAP4,ARHGDIA,ARHGEF7,ASPG,ASPSCR1,ATAD2,ATP13A3,ATP2A2,ATP2B2,ATP5F1B,ATP6V1C1,ATRX,ATXN10,AVPR1A,B2M,B3GALNT1,B9D2,BCAS3,BCKDHA,BCL6,BDH1,BDH2,BLCAP,BLVRB,BNIP2,BOD1L1,BRCA2,C11orf24,C11orf54,C11orf96,C12orf65,C2CD2,C4A/C4…	497
Cancer,Gastrointestinal Disease,Hepatic System Disease,Organismal Injury and Abnormalities	Hepatobiliary system cancer	1.82e-07		1.866	A1BG,A1CF,AAMP,ABCG8,ACADVL,ACOT7,ACSS2,ADA,ADCY4,ADGRF1,AGRN,AIFM2,ALB,ALDH2,AMDHD1,AMIGO2,AMT,ANAPC2,ANG,ANXA5,APC,ARG1,ARHGAP4,ARHGDIA,ARHGEF7,ASPSCR1,ATAD2,ATP2A2,ATP2B2,ATP5F1B,ATRX,B2M,B3GALNT1,B9D2,BCAS3,BCL6,BDH1,BDH2,BNIP2,BOD1L1,BRCA2,C12orf49,C5,C9,CALCRL,CCDC130,CCNL1,CCNT2,CD48,CDH1,CDK5RAP1,CELSR1,CEP192,CHMP6,CHST14,CLDN2,CLK1,CLU,COASY,COL1A1,COMT,COQ9,CP,CPEB4,CREB3,CREBBP,CREM,C…	292
Lipid Metabolism,Small Molecule Biochemistry	Synthesis of lipid	2.9e-16		1.838	ABCG8,ACADVL,ACAT2,ACOT7,ACSS2,ADA,AJUBA,Akr1c20,AKR1C4,ALB,ALDH3A2,ANG,APC,Apoc3,AVPR1A,C5,CCL5,CD40,CHKA,CLN3,CLU,CREM,CYP1A2,CYP27A1,CYP2C8,CYP2E1,CYP4A11,CYP51A1,DGAT2,DHCR24,DHRS7B,EGF,EIF6,ELOVL6,ETNK2,ETNPPL,FADS1,FADS2,FAS,FCGR2A,FDFT1,FOS,FOXA1,GPAA1,GPAT4,GPLD1,GPX4,GSTA3,GSTM4,HACD3,HMGCR,HSD11B1,HSD17B13,HSPA8,IGF1,IGFBP4,LPIN1,LPIN2,LPL,LSS,ME1,MGAT2,MITF,MLXIPL,MSMO1,MVD,MVK,NPC2,NR…	99
Cancer,Gastrointestinal Disease,Hepatic System Disease,Organismal Injury and Abnormalities	Hepatocellular carcinoma	3.3e-06		1.834	ACSS2,ADA,ALB,ALDH2,ANXA5,APC,ARG1,ATAD2,BRCA2,C9,CDH1,CLDN2,CREBBP,CUL9,Cyp2b13/Cyp2b9,CYP4A22,Cyp4f17,DPP3,FADS1,FAS,FGL1,FOS,GALK1,GBP2,GCH1,GLS2,GLUL,GNMT,GPM6A,GRHPR,HAL,HMGCR,HPD,HSPA8,HSPA9,HTATIP2,IDH2,IGF1,IRF2,KDM6B,KEAP1,KRT8,LGR5,LTB,Ly6a (includes others),MDM2,Mt1,Mt2,NEB,NRIP1,NTRK2,PNISR,PNPLA2,POR,PROM1,PROX1,RAB11FIP4,RBP4,RECK,SDS,SLC25A25,SNAP47,SOX9,SPTBN1,SQLE,SRSF2,SYNE2,TNF…	75
Cancer,Gastrointestinal Disease,Hepatic System Disease,Organismal Injury and Abnormalities	Liver carcinoma	7.29e-05		1.834	A1CF,AAMP,ABCG8,ACADVL,ACOT7,ACSS2,ADA,ADCY4,ADGRF1,AGRN,AIFM2,ALB,ALDH2,AMDHD1,AMIGO2,AMT,ANAPC2,ANXA5,APC,ARG1,ARHGAP4,ARHGDIA,ARHGEF7,ASPSCR1,ATAD2,ATP2A2,ATP2B2,ATP5F1B,ATRX,B2M,B3GALNT1,B9D2,BCAS3,BDH1,BDH2,BNIP2,BOD1L1,BRCA2,C12orf49,C5,C9,CALCRL,CCDC130,CCNL1,CCNT2,CD48,CDH1,CELSR1,CEP192,CHST14,CLDN2,CLK1,COASY,COL1A1,COMT,COQ9,CP,CPEB4,CREB3,CREBBP,CTSC,CUL9,CYP27A1,CYP2A6 (includes othe…	254
Lipid Metabolism,Molecular Transport,Small Molecule Biochemistry	Transport of lipid	3.2e-06		1.785	ABCG8,AKR1C4,ALB,Apoc3,AQP8,AQP9,CHKA,CLN3,CLU,HSPA8,IGF1,LPL,LSS,NPC2,NTRK2,PCOLCE2,PITPNB,PLTP,PRDX6,PSAP,RBP4,SAA1,SERPINA6,SLC13A3,SLC27A1,Slco1a1,SMPD1,TRIAP1	28
Cancer,Gastrointestinal Disease,Organismal Injury and Abnormalities	Digestive system cancer	1.64e-11		1.717	A1BG,A1CF,AAMP,ABCG8,ACAD10,ACADVL,ACAT2,ACKR1,ACOT7,ACSS2,ACSS3,ADA,ADCY4,ADGRF1,ADGRG2,ADORA1,AGRN,AIFM2,AJUBA,AKR1A1,AKR7A2,ALB,ALDH16A1,ALDH1B1,ALDH1L1,ALDH2,ALDH3A2,AMDHD1,AMIGO2,AMT,ANAPC2,ANG,ANXA5,APC,AQP8,AQP9,ARFGAP2,ARG1,ARHGAP4,ARHGDIA,ARHGEF7,AS3MT,ASPG,ASPSCR1,ATAD2,ATP13A3,ATP2A2,ATP2B2,ATP5F1B,ATP6V1C1,ATRX,ATXN10,AVPR1A,B2M,B3GALNT1,B9D2,BCAS3,BCKDHA,BCL6,BDH1,BDH2,BLCAP,BLVRB,BN…	586
Carbohydrate Metabolism	Gluconeogenesis	6.73e-05		1.709	ALDOC,DGAT2,FGL1,GNMT,GOT1,IGFBP1,KAT2B,MDH2,Mup1 (includes others),PDK2,RBP4,SDS,SERPINA12,SLC22A1,TPI1	15
Lipid Metabolism,Small Molecule Biochemistry,Vitamin and Mineral Metabolism	Metabolism of sterol	9.42e-12		1.701	ABCG8,ACAT2,Apoc3,CYP27A1,CYP51A1,DHCR24,ELOVL6,FDFT1,FGL1,HMGCR,LSS,MSMO1,MVD,MVK,NSDHL,PCSK9,PLTP,PMVK,POR,RAN,SAA1,SERPINA1,SMPD1,SQLE,SULT2A1,TM7SF2,TNFSF10	27
Lipid Metabolism,Small Molecule Biochemistry	Conversion of eicosanoid	0.000165		1.698	ALB,CD40,CYP1A2,CYP2C8,CYP2E1,FADS1	6
Metabolic Disease,Organismal Injury and Abnormalities	Glucose metabolism disorder	1.07e-06		1.666	ABCG8,ACAA1,ACAD10,ACADVL,ACAT2,ADORA1,Akr1c12/Akr1c13,ALB,ALDH2,ANKRD2,ANXA5,Apoc3,ARG1,ATP2A2,B2M,BDH1,BOD1L1,BRCA2,BTG1,BTG2,C4A/C4B,C5,C9,CAPN10,CCL5,CD40,CFD,CFH,CISD1,CLEC6A,CLU,COL1A1,COX7B,CP,CREBBP,CREM,CYP2E1,CYP51A1,DDAH1,DGAT2,DPP7,ENPP1,FADS2,FAS,FCGR2A,FDFT1,FGL1,FOS,GAA,GAS6,GBP2,GBP6,GLDC,GLUL,GPLD1,HLA-A,HLA-DRB5,HMGCL,HMGCR,HSD11B1,HSD17B13,IFI16,Ifi27l2a/Ifi27l2b,IFI44,IFNGR2,I…	122
Lipid Metabolism,Small Molecule Biochemistry	Metabolism of triacylglycerol	0.0005		1.636	Apoc3,CYP2E1,DGAT2,GPAT4,GPLD1,HSD11B1,LPIN1,LPIN2,LPL,PCSK9,PNPLA2,SLC27A1,SMPD1	13
Cancer,Organismal Injury and Abnormalities,Reproductive System Disease	Breast or gynecological cancer	6.38e-05		1.628	A1BG,A1CF,ACAA1,ACAD10,ACADVL,ACKR1,ACSS2,ADGRG2,ADORA1,AGRN,AJUBA,AKR1A1,AKR7A2,ALB,ALDH16A1,ALDH1B1,ALDH1L1,ALDOC,ANAPC2,ANG,ANXA5,APC,AQP9,ARHGDIA,ARHGEF7,ASPSCR1,ATAD2,ATP2B2,ATRX,AVPR1A,B2M,B3GALNT1,BCL6,BDH1,BOD1L1,BRCA2,BTG2,C4A/C4B,C5,C6,C9,CABLES1,CCNL1,CCNT2,CD48,CDH1,CDK5RAP1,CEP192,CFH,CGN,CHID1,CHST14,CIB2,CLDN1,CLDN2,CLK1,CLPX,CLU,COL1A1,COMT,COQ4,CP,CPEB4,CREB3,CREBBP,CREM,CRTAP,CS…	310
Cell Cycle	S phase of tumor cell lines	0.000296		1.592	APC,CDH1,CTNND1,DESI2,EGF,IGF1,MCM10,NRIP1,PRLR,PSAP,RAD18,RNF31,RPA1,SLX4,SOX9	15
Cancer,Gastrointestinal Disease,Hepatic System Disease,Organismal Injury and Abnormalities	Liver tumor	0.000231		1.579	A1BG,A1CF,AAMP,ABCG8,ACADVL,ACOT7,ACSS2,ADA,ADCY4,ADGRF1,AGRN,AIFM2,AKR1C4,ALB,ALDH2,AMDHD1,AMIGO2,AMT,ANAPC2,ANG,ANXA5,APC,ARG1,ARHGAP4,ARHGDIA,ARHGEF7,ASPSCR1,ATAD2,ATP13A3,ATP2A2,ATP2B2,ATP5F1B,ATRX,B2M,B3GALNT1,B9D2,BCAS3,BCL6,BDH1,BDH2,BNIP2,BOD1L1,BRCA2,C12orf49,C5,C9,CALCRL,CCDC130,CCNL1,CCNT2,CD40,CD48,CDH1,CELSR1,CEP192,CHST14,CLDN2,CLK1,CLU,COASY,COL1A1,COMT,COQ9,CP,CPEB4,CREB3,CREBBP,C…	296
Cell Death and Survival	Apoptosis of lymphoid organ	0.000587		1.571	ADA,CUL9,EGF,FAS,FOS,GIMAP1-GIMAP5,ID3,KRT8,LTB,Mt1,Mt2,NR4A1,SGPL1,TLE4,TNFSF10,YY1	16
Cancer,Organismal Injury and Abnormalities	Non-melanoma solid tumor	9.17e-27		1.564	A1BG,A1CF,AAMP,ABCG8,ACAA1,ACAD10,ACADVL,ACAT2,ACKR1,ACOT7,ACSS2,ACSS3,ADA,ADCY4,ADGRF1,ADGRG2,ADORA1,AEBP2,AGRN,AIFM2,AJUBA,AKR1A1,AKR1C4,AKR7A2,ALB,ALDH16A1,ALDH1B1,ALDH1L1,ALDH2,ALDH3A2,ALDOC,AMDHD1,AMIGO2,AMT,ANAPC2,ANKRD2,ANXA5,AP5S1,APC,APRT,AQP8,AQP9,ARFGAP2,ARG1,ARHGAP25,ARHGAP4,ARHGDIA,ARHGEF7,ARL6IP5,AS3MT,ASPG,ASPSCR1,ATAD2,ATP13A3,ATP2A2,ATP2B2,ATP5F1B,ATP6V1C1,ATRX,ATXN10,AVPR1A,B2M,…	691
Cancer,Organismal Injury and Abnormalities	Abdominal cancer	5.54e-12		1.562	A1BG,A1CF,AAMP,ABCG8,ACAD10,ACADVL,ACAT2,ACKR1,ACOT7,ACSS2,ACSS3,ADA,ADCY4,ADGRF1,ADGRG2,ADORA1,AEBP2,AGRN,AIFM2,AJUBA,AKR1A1,AKR7A2,ALB,ALDH16A1,ALDH1B1,ALDH1L1,ALDH2,ALDH3A2,AMDHD1,AMIGO2,AMT,ANAPC2,ANG,ANXA5,APC,AQP8,AQP9,ARFGAP2,ARG1,ARHGAP25,ARHGAP4,ARHGDIA,ARHGEF7,ASPG,ASPSCR1,ATAD2,ATP13A3,ATP2A2,ATP2B2,ATP5F1B,ATP6V1C1,ATRX,ATXN10,AVPR1A,B2M,B3GALNT1,B9D2,BCAS2,BCAS3,BCKDHA,BCL6,BDH1,BDH2…	617
Cell Death and Survival,Organismal Injury and Abnormalities	Cell death of epithelial cell lines	0.000608		1.544	APC,ATP2B2,BCL6,CABLES1,CDH1,EGF,FAS,FOS,IGF1,ITCH,KCNB1,KCNQ1OT1,KLB,NDEL1,NTRK2,PLK3,RGS16,RNF31,SGPL1,SSRP1,TARDBP,TFRC,TNFRSF19,TNFSF10,TRIB3,UNC5B,YY1	27
Lipid Metabolism,Small Molecule Biochemistry	Synthesis of triacylglycerol	8.69e-05		1.511	Apoc3,DGAT2,GPAT4,GPLD1,HSD11B1,LPIN1,LPIN2,LPL,PNPLA2,SLC27A1,SMPD1	11
Lipid Metabolism,Small Molecule Biochemistry,Vitamin and Mineral Metabolism	Synthesis of terpenoid	1.54e-09		1.496	ABCG8,ACAT2,Akr1c20,AKR1C4,APC,CREM,CYP27A1,CYP51A1,DHCR24,EGF,ELOVL6,FDFT1,FOXA1,GSTA3,HMGCR,HSD11B1,HSPA8,IGF1,IGFBP4,LSS,MSMO1,MVD,MVK,NR1D1,NR4A1,NSDHL,PDE8A,PLTP,PMVK,POR,PRLR,PROX1,RAN,RDH16,SERPINA1,SLC22A1,SQLE,SULT1E1,TM7SF2,TNFSF10	40
Cell Death and Survival,Cellular Compromise	Toxicity of cells	0.000744		1.495	ADORA1,B2M,CCL5,CD48,CREBBP,FAS,FCGR2A,FOS,HLA-A,HSPA8,IFNGR2,IGF1,Mt1,Mt2,Orm1 (includes others),PLTP,POR,SMAD7,TAP2,TARDBP,TNFSF10	21
Cancer,Gastrointestinal Disease,Organismal Injury and Abnormalities	Intestinal carcinoma	2.65e-09		1.475	A1BG,AAMP,ACAD10,ACADVL,ACOT7,ACSS2,ADA,ADCY4,ADGRG2,ADORA1,AGRN,AKR1A1,AKR7A2,ALB,ALDH16A1,ALDH1B1,ALDH1L1,ALDH2,ALDH3A2,AMIGO2,ANAPC2,APC,AQP8,AQP9,ARFGAP2,ARG1,ARHGAP4,ARHGDIA,ARHGEF7,ASPG,ASPSCR1,ATAD2,ATP13A3,ATP2A2,ATP2B2,ATP6V1C1,ATRX,ATXN10,AVPR1A,B2M,B3GALNT1,B9D2,BCAS3,BCKDHA,BCL6,BDH1,BDH2,BLCAP,BLVRB,BNIP2,BOD1L1,BRCA2,C11orf24,C11orf54,C11orf96,C12orf65,C2CD2,C4A/C4B,C5,C6,C9,CABLES1…	494
Lipid Metabolism,Small Molecule Biochemistry	Fatty acid metabolism	1.78e-13		1.467	ABCG8,ACAA1,ACADVL,ACOT7,ACSS2,ADA,AKR1C4,ALB,Apoc3,AQP8,AQP9,AVPR1A,C5,CCL5,CD40,CHKA,CLN3,CLU,CS,CYP1A2,CYP27A1,CYP2C8,CYP2E1,CYP4A11,CYP4A22,DBP,ECI2,EGF,EIF6,ELOVL6,FADS1,FADS2,FAS,FCGR2A,FOXA1,GPAT4,GPX4,GSTM1,GSTM4,HACD3,HAO2,HMGCL,HSPA8,IGF1,LPIN1,LPL,LSS,MDH2,ME1,MITF,MLXIPL,MSMO1,NPC2,NTRK2,PCCB,PCOLCE2,PDHA1,PITPNB,PLTP,PRDX6,PSAP,PTGDS,RBP4,SAA1,SERPINA6,SGPL1,SLC13A3,SLC27A1,SLC2A4,Sl…	74
Lipid Metabolism,Small Molecule Biochemistry	Catabolism of lipid	1.05e-10		1.467	ACADVL,ACOT7,ADORA1,Apoc3,CD40,COMT,CYP1A2,CYP26B1,CYP27A1,ECI2,ENPP6,FOXA1,GDE1,HAO2,HEXA,HSD11B1,LPIN1,LPL,PCCB,Plpp1,PNPLA2,PRDX6,PSAP,SGPL1,SMPD1,SULT1E1,TBL1XR1	27
Cancer,Gastrointestinal Disease,Organismal Injury and Abnormalities	Hepatobiliary carcinoma	1.17e-06		1.465	A1BG,A1CF,AAMP,ABCG8,ACADVL,ACOT7,ACSS2,ADA,ADCY4,ADGRF1,AGRN,AIFM2,ALB,ALDH2,AMDHD1,AMIGO2,AMT,ANAPC2,ANXA5,APC,ARG1,ARHGAP4,ARHGDIA,ARHGEF7,ASPSCR1,ATAD2,ATP2A2,ATP2B2,ATP5F1B,ATRX,B2M,B3GALNT1,B9D2,BCAS3,BDH1,BDH2,BNIP2,BOD1L1,BRCA2,C12orf49,C5,C9,CALCRL,CCDC130,CCNL1,CCNT2,CD48,CDH1,CDK5RAP1,CELSR1,CEP192,CHMP6,CHST14,CLDN2,CLK1,COASY,COL1A1,COMT,COQ9,CP,CPEB4,CREB3,CREBBP,CREM,CS,CTNND1,CTSC…	279
Lipid Metabolism,Small Molecule Biochemistry,Vitamin and Mineral Metabolism	Synthesis of steroid	1.14e-09		1.461	ABCG8,ACAT2,Akr1c20,AKR1C4,CREM,CYP27A1,CYP51A1,DHCR24,EGF,ELOVL6,FDFT1,FOXA1,GSTA3,HMGCR,HSD11B1,HSPA8,IGF1,IGFBP4,LSS,MSMO1,MVD,MVK,NR1D1,NR4A1,NSDHL,PDE8A,PLTP,PMVK,POR,PRLR,PROX1,RAN,SERPINA1,SLC22A1,SQLE,SULT1E1,TM7SF2,TNFSF10	38
Cell Death and Survival,Organismal Injury and Abnormalities	Cell death of epithelial cells	2.91e-05		1.45	ALDH2,APC,ATP2B2,ATRX,BCL6,CABLES1,CD40,CDC37,CDH1,CLU,CYP2E1,EGF,FAS,FOS,ID2,IGF1,IGFBP1,ITCH,KCNB1,KCNQ1OT1,KLB,KRT8,MAPKAPK3,MDM2,MITF,MVK,NDEL1,NR4A1,NTRK2,PLK3,PRDX6,RBCK1,RGS16,RNF31,SAA1,SGPL1,SMPD1,SPTBN1,SSRP1,TARDBP,TFRC,TNFRSF19,TNFSF10,TRIB3,UNC5B,YY1	46
Cancer,Gastrointestinal Disease,Organismal Injury and Abnormalities	Digestive organ tumor	6.12e-13		1.445	A1BG,A1CF,AAMP,ABCG8,ACAD10,ACADVL,ACAT2,ACKR1,ACOT7,ACSS2,ACSS3,ADA,ADCY4,ADGRF1,ADGRG2,ADORA1,AGRN,AIFM2,AJUBA,AKR1A1,AKR1C4,AKR7A2,ALB,ALDH16A1,ALDH1B1,ALDH1L1,ALDH2,ALDH3A2,AMDHD1,AMIGO2,AMT,ANAPC2,ANG,ANXA5,APC,AQP8,AQP9,ARFGAP2,ARG1,ARHGAP4,ARHGDIA,ARHGEF7,AS3MT,ASPG,ASPSCR1,ATAD2,ATP13A3,ATP2A2,ATP2B2,ATP5F1B,ATP6V1C1,ATRX,ATXN10,AVPR1A,B2M,B3GALNT1,B9D2,BCAS3,BCKDHA,BCL6,BDH1,BDH2,BLCAP,B…	600
Cell Death and Survival	Apoptosis of thymus gland	0.000339		1.424	ADA,CUL9,FAS,FOS,GIMAP1-GIMAP5,ID3,KRT8,LTB,Mt1,Mt2,NR4A1,SGPL1,TLE4,TNFSF10,YY1	15
Cell Death and Survival,Organismal Injury and Abnormalities	Necrosis of epithelial tissue	5.31e-05		1.417	ALDH2,AMIGO2,APC,ATP2B2,ATRX,BCL6,CABLES1,CD40,CDC37,CDH1,CLU,CYP2E1,EGF,FAS,FOS,GAS6,ID2,IGF1,IGFBP1,ITCH,KCNB1,KCNQ1OT1,KLB,KRT8,MALAT1,MAPKAPK3,MDM2,MFGE8,MITF,MVK,NDEL1,NR4A1,NTRK2,PLK3,PRDX6,RBCK1,RBP4,RGS16,RNF31,SAA1,SERPINA1,SGPL1,SMPD1,SPTBN1,SSRP1,TARDBP,TFRC,TNFRSF19,TNFSF10,TRIB3,UNC5B,YY1	52
Cancer,Gastrointestinal Disease,Organismal Injury and Abnormalities	Gastrointestinal tumor	1.92e-08		1.4	A1BG,AAMP,ABCG8,ACAD10,ACADVL,ACOT7,ACSS2,ACSS3,ADA,ADCY4,ADGRF1,ADGRG2,ADORA1,AGRN,AJUBA,AKR1A1,AKR7A2,ALB,ALDH16A1,ALDH1B1,ALDH1L1,ALDH2,ALDH3A2,AMIGO2,AMT,ANAPC2,ANXA5,APC,AQP8,AQP9,ARFGAP2,ARG1,ARHGAP4,ARHGDIA,ARHGEF7,AS3MT,ASPG,ASPSCR1,ATAD2,ATP13A3,ATP2A2,ATP2B2,ATP5F1B,ATP6V1C1,ATRX,ATXN10,AVPR1A,B2M,B3GALNT1,B9D2,BCAS3,BCKDHA,BCL6,BDH1,BDH2,BLCAP,BLVRB,BNIP2,BOD1L1,BRCA2,BTG1,C11orf24,C11…	533
Lipid Metabolism,Molecular Transport,Small Molecule Biochemistry	Clearance of lipid	0.000629		1.387	ANGPTL8,Apoc3,CYP2C8,CYP3A5,HSD11B1,LPL,SLC2A4	7
Lipid Metabolism,Small Molecule Biochemistry	Metabolism of acylglycerol	6.62e-05		1.366	ANG,Apoc3,CYP2E1,DGAT2,EGF,GPAT4,GPLD1,HSD11B1,IGF1,LPIN1,LPIN2,LPL,MGAT2,PCSK9,Plpp1,PNPLA2,SLC27A1,SMPD1	18
Cancer,Organismal Injury and Abnormalities	Carcinoma	2.24e-26		1.359	A1BG,A1CF,AAMP,ABCG8,ACAA1,ACAD10,ACADVL,ACAT2,ACKR1,ACOT7,ACSS2,ACSS3,ADA,ADCY4,ADGRF1,ADGRG2,ADORA1,AEBP2,AGRN,AIFM2,AJUBA,AKR1A1,AKR1C4,AKR7A2,ALB,ALDH16A1,ALDH1B1,ALDH1L1,ALDH2,ALDH3A2,ALDOC,AMDHD1,AMIGO2,AMT,ANAPC2,ANKRD2,ANXA5,AP5S1,APC,APRT,AQP8,AQP9,ARFGAP2,ARG1,ARHGAP25,ARHGAP4,ARHGDIA,ARHGEF7,ARL6IP5,AS3MT,ASPG,ASPSCR1,ATAD2,ATP13A3,ATP2A2,ATP2B2,ATP5F1B,ATP6V1C1,ATRX,ATXN10,AVPR1A,B2M,…	686
Cancer,Organismal Injury and Abnormalities	Multiple cancers	0.000566		1.34	A1BG,ACAA1,ACAD10,ACADVL,ACKR1,ACSS2,ADORA1,AGRN,AJUBA,AKR1A1,AKR7A2,ALB,ALDH16A1,ALDH1B1,ALDH1L1,ALDOC,ANAPC2,ANG,ANXA5,APC,ARHGDIA,ARHGEF7,ASPSCR1,ATAD2,ATP2B2,ATRX,B2M,B3GALNT1,BCL6,BDH1,BOD1L1,BRCA2,BTG2,C4A/C4B,C5,C9,CCL5,CCNL1,CD48,CDH1,CFH,CHST14,CLDN1,CLDN2,CLK1,CLU,COL1A1,COMT,COQ4,CP,CPEB4,CREB3,CREBBP,CRTAP,CS,CTC1,CTNND1,CTSC,CUL9,Cyb5r3,CYP2A6 (includes others),CYP2E1,CYP3A5,DDB1,DDX…	216
Lipid Metabolism,Small Molecule Biochemistry,Vitamin and Mineral Metabolism	Metabolism of terpenoid	4.44e-19		1.331	ABCG8,ACAA1,ACAT2,AGRN,AKR1C4,APC,Apoc3,COMT,CYP1A2,CYP26B1,CYP27A1,CYP2A6 (includes others),Cyp2b13/Cyp2b9,CYP2C8,CYP2E1,CYP3A5,CYP51A1,DHCR24,EGF,ELOVL6,FDFT1,FGL1,FOXA1,GSTA3,HMGCR,HSD11B1,HSPA8,IGF1,IGFBP4,LPL,LSS,MSMO1,MVD,MVK,NPC2,NR4A1,NSDHL,PCSK9,PDE8A,PLTP,PMVK,POR,PRLR,RAN,RBP4,RDH16,SAA1,SERPINA1,SERPINA6,SGPL1,SMPD1,SQLE,SULT1E1,SULT2A1,TM7SF2,TNFSF10,UGT1A1,UGT2B28	58
Cell Death and Survival	Cell death of lymphoid organ	0.00082		1.326	ADA,CUL9,EGF,FAS,FOS,GIMAP1-GIMAP5,ID3,KRT8,LTB,Mt1,Mt2,NR4A1,SGPL1,SMAD7,TLE4,TNFSF10,YY1	17
Cancer,Organismal Injury and Abnormalities	Development of neuroepithelial tumor	8.15e-05		1.321	ABCG8,ADORA1,AJUBA,ALDH2,ALDOC,APC,ATP2A2,ATP5F1B,ATRX,BCL6,BRCA2,C6,CD40,CD48,CDH1,CHID1,CLU,COL1A1,CREBBP,CYP51A1,DBT,DGAT2,FAS,FOXA1,FUBP1,GBP2,GFRA1,GLDC,GOT1,GSTM5,HLA-A,HSPA8,ID2,ID3,IDH2,IGF1,IGFBP1,ITPKB,KIAA1109,LECT2,LETM1,LGR5,LHPP,MAML3,MBD2,MDM2,MIIP,MLH1,NFIA,NOTCH3,NTRK2,PAH,PCSK9,PEG3,PICK1,PROM1,PTGDS,PTH1R,RECK,RFX4,RHBG,RNF14,RNF43,RPL5,SERPINA1,SLC1A2,SLC22A1,SLC38A10,SLC39A11…	86
Cancer,Neurological Disease,Organismal Injury and Abnormalities	Glioma	0.000108		1.321	ABCG8,ADORA1,AJUBA,ALDH2,ALDOC,APC,ATP2A2,ATP5F1B,ATRX,BCL6,BRCA2,C6,CD40,CD48,CDH1,CHID1,CLU,COL1A1,CREBBP,DBT,DGAT2,FAS,FOXA1,FUBP1,GBP2,GFRA1,GLDC,GOT1,GSTM5,HLA-A,HSPA8,ID2,ID3,IDH2,IGF1,IGFBP1,ITPKB,KIAA1109,LECT2,LETM1,LGR5,LHPP,MAML3,MBD2,MDM2,MIIP,MLH1,NFIA,NOTCH3,NTRK2,PAH,PCSK9,PEG3,PICK1,PROM1,PTGDS,PTH1R,RECK,RFX4,RHBG,RNF14,RNF43,RPL5,SERPINA1,SLC1A2,SLC22A1,SLC38A10,SLC39A11,SLX4,SM…	85
Drug Metabolism	Metabolism of xenobiotic	9.39e-09		1.292	Akr1c12/Akr1c13,AKR7A2,ALDH3A2,CRYZ,CYB5B,CYP1A2,CYP26B1,CYP2A6 (includes others),Cyp2b13/Cyp2b9,CYP2C8,CYP2E1,CYP2F1,CYP3A5,GSTM1,GSTM4,GSTM5,POR,SULT2A1,UGT1A1	19
Lipid Metabolism,Small Molecule Biochemistry	Synthesis of acylglycerol	3.67e-06		1.271	ANG,Apoc3,DGAT2,EGF,GPAT4,GPLD1,HSD11B1,IGF1,LPIN1,LPIN2,LPL,MGAT2,Plpp1,PNPLA2,SLC27A1,SMPD1	16
Cancer,Gastrointestinal Disease,Organismal Injury and Abnormalities	Intestinal tumor	1.08e-09		1.257	A1BG,AAMP,ACAD10,ACADVL,ACOT7,ACSS2,ADA,ADCY4,ADGRG2,ADORA1,AGRN,AJUBA,AKR1A1,AKR7A2,ALB,ALDH16A1,ALDH1B1,ALDH1L1,ALDH2,ALDH3A2,AMIGO2,ANAPC2,ANXA5,APC,AQP8,AQP9,ARFGAP2,ARG1,ARHGAP4,ARHGDIA,ARHGEF7,ASPG,ASPSCR1,ATAD2,ATP13A3,ATP2A2,ATP2B2,ATP6V1C1,ATRX,ATXN10,AVPR1A,B2M,B3GALNT1,B9D2,BCAS3,BCKDHA,BCL6,BDH1,BDH2,BLCAP,BLVRB,BNIP2,BOD1L1,BRCA2,BTG1,C11orf24,C11orf54,C11orf96,C12orf65,C2CD2,C4A/C4B…	519
Cancer,Organismal Injury and Abnormalities	Abdominal carcinoma	1.78e-12		1.253	A1BG,A1CF,AAMP,ABCG8,ACAD10,ACADVL,ACAT2,ACKR1,ACOT7,ACSS2,ACSS3,ADA,ADCY4,ADGRF1,ADGRG2,ADORA1,AEBP2,AGRN,AIFM2,AJUBA,AKR1A1,AKR7A2,ALB,ALDH16A1,ALDH1B1,ALDH1L1,ALDH2,ALDH3A2,AMDHD1,AMIGO2,AMT,ANAPC2,ANXA5,APC,AQP8,AQP9,ARFGAP2,ARG1,ARHGAP25,ARHGAP4,ARHGDIA,ARHGEF7,ASPG,ASPSCR1,ATAD2,ATP13A3,ATP2A2,ATP2B2,ATP5F1B,ATP6V1C1,ATRX,ATXN10,AVPR1A,B2M,B3GALNT1,B9D2,BCAS2,BCAS3,BCKDHA,BCL6,BDH1,BDH2,BLC…	602
Lipid Metabolism,Small Molecule Biochemistry	Hydroxylation of lipid	4.15e-06		1.24	CYP1A2,CYP27A1,CYP2C8,CYP2E1,Cyp3a25 (includes others),CYP3A5,CYP4A11,CYP4A22	8
Cancer,Organismal Injury and Abnormalities	Breast or pancreatic cancer	0.000827		1.24	A1BG,ACAA1,ACAD10,ACADVL,ACAT2,ACKR1,ACSS2,ACSS3,ADGRG2,ADORA1,AGRN,AJUBA,AKR1A1,AKR7A2,ALB,ALDH16A1,ALDH1B1,ALDH1L1,ALDOC,ANAPC2,ANG,APC,ARHGAP4,ARHGDIA,ARHGEF7,ASPSCR1,ATAD2,ATP2B2,ATRX,ATXN10,B2M,B3GALNT1,BCL6,BDH1,BOD1L1,BRCA2,BTG2,C4A/C4B,C5,C6,C9,CAPN10,CCNL1,CD48,CDH1,CELSR1,CFH,CHKA,CHMP6,CHST14,CIB2,CLDN1,CLDN2,CLK1,CLU,COL1A1,COMT,COQ4,CP,CPEB4,CREB3,CREBBP,CRTAP,CS,CTC1,CTNND1,CTSC,CUL…	273
Lipid Metabolism,Molecular Transport,Small Molecule Biochemistry	Quantity of steroid	1.06e-06		1.234	ABCG8,ACAT2,ALB,Apoc3,AQP8,ARHGDIA,AVPR1A,CHKA,CISD1,CLU,COMT,CYP27A1,CYP3A5,DHCR24,EGF,FAS,FDFT1,FGL1,Gulo,HMGCR,HSD11B1,IGF1,KDM5B,KLB,LGR5,LPL,MLXIPL,NEDD4L,NPC2,NTRK2,PCSK9,PLTP,PNPLA2,POR,PRLR,PSAP,PTH1R,SAA1,SEC24A,SERPINA12,SERPINA6,SGPL1,SLC1A2,SMPD1,SRSF2,SULT1E1,TFPI,UGT1A1	48
Small Molecule Biochemistry	Metabolism of alkaloid	6.76e-05		1.222	ADA,CYP1A2,CYP2A6 (includes others),CYP2C8,CYP2E1,CYP3A5,UGT1A1	7
Cancer,Organismal Injury and Abnormalities	Breast or colorectal cancer	4.73e-07		1.188	ACAA1,ACADVL,ACKR1,ACOT7,ACSS2,ADA,ADORA1,AGRN,AJUBA,AKR7A2,ALB,ALDH16A1,ALDH1B1,ALDH1L1,ALDH2,ALDOC,ANAPC2,ANG,ANXA5,APC,AQP8,AQP9,ARFGAP2,ARG1,ARHGAP4,ARHGDIA,ARHGEF7,ASPG,ASPSCR1,ATAD2,ATP13A3,ATP2A2,ATP2B2,ATRX,B2M,BCAS3,BCL6,BDH2,BLCAP,BOD1L1,BRCA2,BTG2,C11orf24,C11orf54,C2CD2,C9,CAPN10,CBX5,CCL5,CCNL1,CCT7,CD48,CDH1,CDK5RAP1,CELSR1,CFH,CGN,CHST14,CLDN1,CLDN2,CLK1,CLPX,CLTB,CLU,CNPY2,COL1A1,…	361
Cancer,Organismal Injury and Abnormalities	Tumorigenesis of tissue	2.41e-27		1.186	A1BG,A1CF,AAMP,ABCG8,ACAA1,ACAD10,ACADVL,ACAT2,ACKR1,ACOT7,ACSS2,ACSS3,ADA,ADCY4,ADGRF1,ADGRG2,ADORA1,AEBP2,AGRN,AIFM2,AJUBA,AKR1A1,AKR1C4,AKR7A2,ALB,ALDH16A1,ALDH1B1,ALDH1L1,ALDH2,ALDH3A2,ALDOC,AMDHD1,AMIGO2,AMT,ANAPC2,ANKRD2,ANXA5,AP5S1,APC,APRT,AQP8,AQP9,ARFGAP2,ARG1,ARHGAP25,ARHGAP4,ARHGDIA,ARHGEF7,ARL6IP5,AS3MT,ASPG,ASPSCR1,ATAD2,ATP13A3,ATP2A2,ATP2B2,ATP5F1B,ATP6V1C1,ATRX,ATXN10,AVPR1A,B2M,…	690
Cell Death and Survival	Cell death of thymus gland	0.000388		1.183	ADA,CUL9,FAS,FOS,GIMAP1-GIMAP5,ID3,KRT8,LTB,Mt1,Mt2,NR4A1,SGPL1,SMAD7,TLE4,TNFSF10,YY1	16
Cancer,Organismal Injury and Abnormalities	Abdominal neoplasm	2.92e-14		1.172	A1BG,A1CF,AAMP,ABCG8,ACAD10,ACADVL,ACAT2,ACKR1,ACOT7,ACSS2,ACSS3,ADA,ADCY4,ADGRF1,ADGRG2,ADORA1,AEBP2,AGRN,AIFM2,AJUBA,AKR1A1,AKR1C4,AKR7A2,ALB,ALDH16A1,ALDH1B1,ALDH1L1,ALDH2,ALDH3A2,AMDHD1,AMIGO2,AMT,ANAPC2,ANG,ANXA5,APC,AQP8,AQP9,ARFGAP2,ARG1,ARHGAP25,ARHGAP4,ARHGDIA,ARHGEF7,ASPG,ASPSCR1,ATAD2,ATP13A3,ATP2A2,ATP2B2,ATP5F1B,ATP6V1C1,ATRX,ATXN10,AVPR1A,B2M,B3GALNT1,B9D2,BCAS2,BCAS3,BCKDHA,BCL6,BD…	631
Cancer,Gastrointestinal Disease,Organismal Injury and Abnormalities	Intestinal cancer	1.72e-08		1.168	A1BG,AAMP,ACAD10,ACADVL,ACOT7,ACSS2,ADA,ADCY4,ADGRG2,ADORA1,AGRN,AJUBA,AKR1A1,AKR7A2,ALB,ALDH16A1,ALDH1B1,ALDH1L1,ALDH2,ALDH3A2,AMIGO2,ANAPC2,ANXA5,APC,AQP8,AQP9,ARFGAP2,ARG1,ARHGAP4,ARHGDIA,ARHGEF7,ASPG,ASPSCR1,ATAD2,ATP13A3,ATP2A2,ATP2B2,ATP6V1C1,ATRX,ATXN10,AVPR1A,B2M,B3GALNT1,B9D2,BCAS3,BCKDHA,BCL6,BDH1,BDH2,BLCAP,BLVRB,BNIP2,BOD1L1,BRCA2,BTG1,C11orf24,C11orf54,C11orf96,C12orf65,C2CD2,C4A/C4B…	511
Carbohydrate Metabolism	Quantity of carbohydrate	2.63e-10		1.161	ACADVL,ADA,ALB,ANXA5,Apoc3,AQP9,ASPSCR1,ATP2A2,ATP2B2,AVPR1A,C5,CDK5RAP1,CHKA,CLN3,CREBBP,DGAT2,EGF,FADS1,FAS,FOXA1,GAA,GLS2,GNE,GNMT,GPAT4,Gulo,HEXA,HSD11B1,IGF1,IGFBP1,IGFBP4,JUNB,KEAP1,KLB,LPIN1,LPL,MLXIPL,Mt1,Mt2,NOCT,NR4A1,NRIP1,OBP2B,PICK1,PNPLA2,PPP1R3B,PPP1R3G,PRDX6,PRLR,PROX1,RGS16,SAA1,SLC22A1,SLC2A4,SLC30A10,SMPD1,SRSF2,STBD1,STK25,TARDBP,TNFSF10,TSTA3,ZBTB20	63
Lipid Metabolism,Small Molecule Biochemistry	Cleavage of glycolipid	5.44e-05		1.151	CD40,ENPP6,FAS,GPLD1,HEXA,PSAP,SMPD1	7
Developmental Disorder,Organismal Injury and Abnormalities,Renal and Urological Disease	Structural renal abnormality	0.00078		1.151	APRT,ARHGDIA,CLEC6A,CLU,CTNNBIP1,EGF,FADS2,FDFT1,GFRA1,HSD11B1,ID2,IGF1,Mt1,Mt2,NFIA,PSAP,SMAD7,SPTBN1,TCF21	19
Organismal Injury and Abnormalities,Renal and Urological Disease	Renal lesion	3.77e-05		1.149	ACOT7,ADORA1,AEBP2,AJUBA,ALB,ANXA5,APC,APRT,AQP9,ARHGDIA,ARHGEF7,ATP13A3,ATRX,B2M,BCAS2,BLVRB,BRCA2,BTG2,CALCRL,CDH1,CIB2,CLU,CREBBP,CREM,CTC1,CUL9,CYP3A5,CYP51A1,DCAF11,DGAT2,DHRS7B,DOT1L,EGF,FBXO7,FDFT1,FOS,GAS6,GBP2,GIMAP8,GNE,GPM6A,GRHPR,GSTM1,HLA-A,HMGCR,HNRNPH1,ID2,ID3,IFI16,IFT74,IGF1,KEAP1,KRT8,LUC7L2,MALAT1,MAN2A1,MDM2,MICAL2,MITF,MLH1,MLXIPL,Mt1,Mt2,NFIA,NPRL2,NTRK2,PDE4B,PDXK,PDZK1IP1,…	97
Cell Death and Survival	Apoptosis of neurons	6.86e-05		1.139	AARS1,ADA,ADORA1,AGRN,AMIGO2,ATRX,BTG1,BTG2,CCL5,CLN3,COQ9,CPEB4,CREBBP,CREM,EGLN2,EGLN3,FAS,FOS,GCLC,GFRA1,GSTM5,ID2,IGF1,KIDINS220,MAGED1,Mt1,Mt2,NDEL1,NR1D1,Nrbp2,NTRK2,PCSK9,PICK1,PTGDS,RCAN1,SGPL1,SLC30A10,TNFSF10,UNC5B,XRCC6	40
Cancer,Gastrointestinal Disease,Hepatic System Disease,Organismal Injury and Abnormalities	Growth of hepatocellular carcinoma	0.000791		1.121	GNMT,HMGCR,Ly6a (includes others),PROX1,TNFSF10	5
Cell Death and Survival	Cell viability	0.000228		1.114	ADORA1,AGRN,ALB,AMIGO2,ANXA5,APC,ATRX,B2M,BCL6,BNIP2,BRCA2,BTG2,C5,CBX5,CCL5,CD40,CD48,CDH1,CHKA,CLN3,CLU,COL1A1,CREBBP,CUL9,CYP3A5,DHCR24,DOT1L,DPP3,EBNA1BP2,EFTUD2,EGF,EGLN3,EIF4A3,FAS,FOS,FUBP1,GAS6,GCH1,GCLC,GFRA1,GSTM1,HLA-A,HSF2,HSPA8,HSPA9,HTATIP2,ID2,IGF1,IKZF1,ITCH,ITPKB,KDM6B,KEAP1,LNX2,MAD2L2,MAPK15,MDM2,MICAL2,MITF,MLH1,Mt1,Mt2,NR1D1,NR4A1,NRBP1,NTRK2,PDHA1,PEG3,PICK1,POR,PRDX6,PROM1,…	105
Cell Death and Survival	Cell survival	0.000148		1.112	ADORA1,AGRN,ALB,AMIGO2,ANG,ANXA5,APC,ATRX,B2M,BCL6,BNIP2,BRCA2,BTG2,C4A/C4B,C5,CBX5,CCL5,CD40,CD48,CDH1,CFH,CHKA,CLN3,CLU,COL1A1,CREBBP,CUL9,CYP3A5,DHCR24,DOT1L,DPP3,EBNA1BP2,EFTUD2,EGF,EGLN3,EIF4A3,FAS,FOS,FUBP1,GAS6,GCH1,GCLC,GFRA1,GSTM1,HLA-A,HSF2,HSPA8,HSPA9,HTATIP2,ID2,IGF1,IKZF1,ITCH,ITPKB,KDM6B,KEAP1,LNX2,MAD2L2,MAGED1,MAPK15,MDM2,MICAL2,MITF,MLH1,Mt1,Mt2,NR1D1,NR4A1,NRBP1,NTRK2,PDHA1,PEG3…	111
Vitamin and Mineral Metabolism	Metabolism of vitamin	0.000701		1.108	AGRN,AKR1C4,ALDH1L1,APC,CYP1A2,CYP26B1,CYP2C8,CYP2E1,CYP3A5,GCLC,HSPA8,LPL,PCCB,PDXK,RBP4,RDH16,SLC46A1	17
Endocrine System Development and Function,Energy Production,Small Molecule Biochemistry	Oxidation of hormone	4.48e-05		1.103	AKR1C4,CYP1A2,CYP2C8,CYP3A5,POR,RDH16	6
Carbohydrate Metabolism,Molecular Transport,Small Molecule Biochemistry	Concentration of D-glucose	2.07e-06		1.102	Apoc3,AQP9,ASPSCR1,ATP2A2,AVPR1A,CDK5RAP1,CREBBP,DGAT2,FADS1,FOXA1,GLS2,GNMT,HSD11B1,IGF1,IGFBP1,IGFBP4,KEAP1,KLB,LPIN1,LPL,MLXIPL,Mt1,Mt2,NOCT,NR4A1,NRIP1,OBP2B,PICK1,PNPLA2,PRLR,PROX1,RGS16,SLC22A1,SLC2A4,SRSF2,TARDBP,ZBTB20	37
Hereditary Disorder,Neurological Disease,Organismal Injury and Abnormalities	Familial encephalopathy	4.51e-10		1.091	AARS1,ALB,ALDH2,ANG,ANKRD2,ARHGEF7,ATP2A2,ATP2B2,ATRX,ATXN10,B2M,B9D2,BCL6,BRCA2,C12orf65,C4A/C4B,C5,C9,CAPN10,CCL5,CD48,CLN3,CLU,COASY,COL1A1,COLGALT1,CORO1B,COX7B,CP,CREBBP,CTC1,CYP26B1,CYP27A1,CYP51A1,DBP,DHCR24,EFTUD2,EIF2B2,EPB41L1,ETHE1,ETNPPL,FAS,FBXO7,FCGR2A,FDFT1,FOS,FTSJ1,GCH1,GMPPB,GNAT1,GPAA1,GSTM1,GSTM4,HEXA,HMGCR,HSPA8,ID3,IFNGR2,IFT74,IGF1,IGFBP1,ITPKB,JUNB,KCNB1,KCTD7,KDM5B,KIDINS…	128
Cellular Function and Maintenance	Function of blood cells	0.000144		1.091	ADA,ANG,AQP9,ARHGDIA,B2M,BCL6,CBX5,CCL5,CD40,CLEC6A,CLN3,Cmah,CTSC,FADS2,FCGR2A,FOS,FUBP1,GAS6,HLA-A,ID3,IFNGR2,LECT2,LTB,Mt1,Mt2,NPC2,PDLIM2,PIGR,PSAP,RCAN1,RCAN2,RGS16,SLA,SLC29A1,SMPD1,ST6GAL1,SULT1E1,TAPBP,TLE4,Tlr12,TNFSF10,TRIB3,Trim30a/Trim30d,UNC5B	44
Cellular Function and Maintenance	Function of leukocytes	0.000762		1.091	ADA,ANG,ARHGDIA,B2M,BCL6,CBX5,CCL5,CD40,CLEC6A,CLN3,Cmah,CTSC,FADS2,FCGR2A,FOS,HLA-A,ID3,IFNGR2,LECT2,LTB,Mt1,Mt2,NPC2,PDLIM2,PIGR,PSAP,RCAN1,RCAN2,RGS16,SLA,SMPD1,ST6GAL1,TAPBP,Tlr12,TNFSF10,TRIB3,Trim30a/Trim30d,UNC5B	38
Gene Expression	Transactivation of RNA	6.37e-05		1.074	APC,BCL6,BRCA2,CD40,CHST14,CIB2,CREBBP,CREM,CTNNBIP1,CYP2A6 (includes others),EGF,FOS,GAS6,HSD11B1,HSF2,HSPA9,HTATIP2,ID3,IFI16,IGF1,IGFBP4,IRF2,JUNB,KAT2B,MAD2L2,MAPKAPK3,MDM2,MITF,NFIA,NFKBIE,NOTCH3,NR4A1,NRIP1,PDE8A,RNF14,RNF4,SLC19A2,SMAD7,SRSF2,SS18L1,SUFU,TBL1XR1,TNFSF10,XRCC6,YY1	45
Drug Metabolism,Small Molecule Biochemistry	Activation of acetaminophen	1.67e-05		1.072	CYP1A2,CYP2A6 (includes others),CYP2E1,CYP3A5	4
Cancer,Gastrointestinal Disease,Organismal Injury and Abnormalities	Gastrointestinal carcinoma	1.78e-08		1.068	A1BG,AAMP,ABCG8,ACAD10,ACADVL,ACOT7,ACSS2,ACSS3,ADA,ADCY4,ADGRF1,ADGRG2,ADORA1,AGRN,AKR1A1,AKR7A2,ALB,ALDH16A1,ALDH1B1,ALDH1L1,ALDH2,ALDH3A2,AMIGO2,AMT,ANAPC2,APC,AQP8,AQP9,ARFGAP2,ARG1,ARHGAP4,ARHGDIA,ARHGEF7,AS3MT,ASPG,ASPSCR1,ATAD2,ATP13A3,ATP2A2,ATP2B2,ATP5F1B,ATP6V1C1,ATRX,ATXN10,AVPR1A,B2M,B3GALNT1,B9D2,BCAS3,BCKDHA,BCL6,BDH1,BDH2,BLCAP,BLVRB,BNIP2,BOD1L1,BRCA2,C11orf24,C11orf54,C11orf96,C1…	512
Cancer,Endocrine System Disorders,Organismal Injury and Abnormalities	Endocrine cancer	3.2e-20		1.067	A1BG,A1CF,AAMP,ABCG8,ACAA1,ACAD10,ACADVL,ACAT2,ACOT7,ACSS2,ACSS3,ADA,ADCY4,ADGRF1,ADGRG2,AEBP2,AGRN,AIFM2,AJUBA,AKR1A1,AKR1C4,AKR7A2,ALDH16A1,ALDH1L1,ALDH2,ALDH3A2,ALDOC,AMDHD1,AMT,ANAPC2,ANKRD2,ANXA5,AP5S1,APC,APRT,AQP8,ARFGAP2,ARHGAP25,ARHGAP4,ARHGEF7,ARL6IP5,AS3MT,ASPG,ASPSCR1,ATAD2,ATP13A3,ATP2A2,ATP2B2,ATP5F1B,ATRX,ATXN10,B2M,B3GALNT1,B9D2,BCAS2,BCAS3,BCKDHA,BCL6,BDH1,BDH2,BLCAP,BLVRB,BNIP2,…	556
Cancer,Endocrine System Disorders,Organismal Injury and Abnormalities	Endocrine carcinoma	1.6e-19		1.067	A1BG,A1CF,AAMP,ABCG8,ACAA1,ACAD10,ACADVL,ACAT2,ACOT7,ACSS2,ACSS3,ADA,ADCY4,ADGRF1,ADGRG2,AEBP2,AGRN,AIFM2,AJUBA,AKR1A1,AKR1C4,AKR7A2,ALDH16A1,ALDH1L1,ALDH2,ALDH3A2,ALDOC,AMDHD1,AMT,ANAPC2,ANKRD2,ANXA5,AP5S1,APC,APRT,AQP8,ARFGAP2,ARHGAP25,ARHGAP4,ARHGEF7,ARL6IP5,AS3MT,ASPG,ASPSCR1,ATAD2,ATP13A3,ATP2A2,ATP2B2,ATP5F1B,ATRX,ATXN10,B2M,B3GALNT1,B9D2,BCAS2,BCAS3,BCKDHA,BCL6,BDH1,BDH2,BLCAP,BLVRB,BNIP2,…	553
Energy Production,Lipid Metabolism,Small Molecule Biochemistry	Oxidation of lipid	5.54e-09		1.064	ACAA1,ACAD10,ACADVL,AKR1C4,ALDH3A2,BDH2,CISD1,CYP1A2,CYP27A1,CYP2C8,CYP2E1,CYP3A5,CYP4A11,DGAT2,ECI2,G0S2,HAO2,HSD11B1,LPIN1,LPL,MLXIPL,NR4A1,OBP2B,PDK2,PNPLA2,POR,RDH16,RGS16,SLC27A1,SLC2A4,STK25,TYSND1	32
Cancer,Organismal Injury and Abnormalities	Epithelial neoplasm	5.32e-27		1.05	A1BG,A1CF,AAMP,ABCG8,ACAA1,ACAD10,ACADVL,ACAT2,ACKR1,ACOT7,ACSS2,ACSS3,ADA,ADCY4,ADGRF1,ADGRG2,ADORA1,AEBP2,AGRN,AIFM2,AJUBA,AKR1A1,AKR1C4,AKR7A2,ALB,ALDH16A1,ALDH1B1,ALDH1L1,ALDH2,ALDH3A2,ALDOC,AMDHD1,AMIGO2,AMT,ANAPC2,ANKRD2,ANXA5,AP5S1,APC,APRT,AQP8,AQP9,ARFGAP2,ARG1,ARHGAP25,ARHGAP4,ARHGDIA,ARHGEF7,ARL6IP5,AS3MT,ASPG,ASPSCR1,ATAD2,ATP13A3,ATP2A2,ATP2B2,ATP5F1B,ATP6V1C1,ATRX,ATXN10,AVPR1A,B2M,…	688
Cancer,Organismal Injury and Abnormalities,Renal and Urological Disease	Urinary tract tumor	1.21e-07		1.035	ACOT7,ACSS3,ADORA1,AEBP2,AJUBA,ALB,ALDH16A1,AMIGO2,ANXA5,APC,AQP9,ARHGEF7,ATAD2,ATP13A3,ATRX,B2M,BCAS2,BCAS3,BCL6,BLVRB,BRCA2,BTG2,CALCRL,CD48,CDC37,CDH1,CEP192,CFH,CIB2,CLN3,CLU,COMT,CREBBP,CREM,CTC1,CUL9,CYP3A5,CYP51A1,DCAF11,DGAT2,DHRS7B,DOT1L,EGF,EIF3I,EIF4A3,FBXO7,FDFT1,FGGY,FLAD1,FMO4,FOS,FOXA1,FUBP1,GAS6,GBP2,GIMAP8,GMPPB,GNE,GPAA1,GPM6A,GRHPR,GSTM1,HIC2,HIP1R,HLA-A,HMGCR,HNRNPH1,ID2,ID3,I…	159
Post-Translational Modification,Protein Degradation,Protein Synthesis	Proteolysis	0.000116		1.035	C5,CAPN10,CLN3,CTSC,CTSO,DPP3,DPP7,F12,F9,FAS,GPLD1,HABP2,HSPA8,IGF1,IGFBP1,LONP1,LPL,PMPCA,RCE1,SERPINA1,SPCS1,SPPL2A,SUFU,TBC1D10A,TYSND1,WFDC2	26
Organismal Development	Size of body	0.000578		1.02	ADA,APRT,ARL6IP5,ATP2A2,ATP2B2,BCL6,BRCA2,CHST14,CNPY2,COQ9,CREBBP,CTC1,CUL9,DBNL,DGAT2,EGF,EIF6,FADS2,FAM20C,FGL1,FOS,G0S2,GPAT4,HSD11B1,ID2,IGF1,IGFBP1,IGFBP4,IKZF1,KCNQ1OT1,KLB,KRT8,MAD2L2,MDM2,MGAT2,Neat1,NFIA,NPC2,NTRK2,PEG3,PNRC2,PRLR,PRMT7,PSAP,RCAN1,RCE1,RDH16,SCYL1,SGPL1,SLC25A25,SLC29A1,SLC30A10,SMAD7,SMPD1,SNX2,SPTBN1,SS18L1,TLE4,TSTA3,UBR3,XRCC6,ZBTB20,ZDHHC9	63
Cardiovascular Disease,Hematological Disease,Organismal Injury and Abnormalities	Anemia	6.59e-07		1.017	ABCG8,ACADVL,ACSS2,ALDH2,APC,BRCA2,C4A/C4B,C5,CFH,COL1A1,CP,CYP51A1,DOT1L,EGLN2,EGLN3,FAS,FCGR2A,FUBP1,GCLC,GRHPR,GSTM1,Gulo,Hamp/Hamp2,HSPA9,IDH2,IGF1,IKZF1,LENG8,LPAR6,LPIN2,MAD2L2,MAN2A1,MDM2,MGAT2,NTRK2,POR,RPL5,SLC19A2,SLC29A1,SLC40A1,SLX4,SRSF2,TFPI,TFRC,TNFSF10,TUBA8,UGT1A1	47
Lipid Metabolism,Small Molecule Biochemistry,Vitamin and Mineral Metabolism	Steroid metabolism	1.37e-19		1.005	ABCG8,ACAA1,ACAT2,AKR1C4,Apoc3,COMT,CYP1A2,CYP27A1,CYP2A6 (includes others),Cyp2b13/Cyp2b9,CYP2C8,CYP2E1,CYP3A5,CYP51A1,DHCR24,EGF,ELOVL6,FDFT1,FGL1,FOXA1,GSTA3,HMGCR,HSD11B1,HSPA8,IGF1,IGFBP4,LSS,MSMO1,MVD,MVK,NR4A1,NSDHL,PCSK9,PDE8A,PLTP,PMVK,POR,PRLR,RAN,RDH16,SAA1,SERPINA1,SERPINA6,SGPL1,SMPD1,SQLE,SULT1E1,SULT2A1,TM7SF2,TNFSF10,UGT1A1,UGT2B28	52
Cancer,Organismal Injury and Abnormalities,Renal and Urological Disease	Renal tumor	2.63e-05		1	ACOT7,ADORA1,AEBP2,AJUBA,ALB,ANXA5,APC,AQP9,ARHGEF7,ATP13A3,ATRX,B2M,BCAS2,BLVRB,BRCA2,BTG2,CALCRL,CDH1,CIB2,CLU,CREBBP,CREM,CTC1,CUL9,CYP3A5,CYP51A1,DCAF11,DGAT2,DHRS7B,DOT1L,EGF,FBXO7,FDFT1,FOS,GAS6,GBP2,GIMAP8,GNE,GPM6A,GRHPR,GSTM1,HLA-A,HMGCR,HNRNPH1,ID2,ID3,IFI16,IFT74,IGF1,KEAP1,KRT8,LUC7L2,MALAT1,MAN2A1,MDM2,MICAL2,MITF,MLH1,MLXIPL,Mt1,Mt2,NPRL2,NTRK2,PDE4B,PDXK,PDZK1IP1,PNISR,POR,PROX1,RP…	92
Cell Death and Survival	Cell death of renal tubule	3.11e-06		-1	ADORA1,ALB,APRT,C4A/C4B,C5,C6,CLU,EGF,GPX4,IGF1,Mt1,Mt2,UNC5B	13
Digestive System Development and Function,Gastrointestinal Disease,Hepatic System Development and Function,Hepatic System Disease,Inflammatory Disease,Inflammatory Response,Metabolic Disease,Organ Development,Organismal Injury and Abnormalities	Steatohepatitis	8.41e-05		-1	ADORA1,CD48,CYP2E1,GBP2,GNMT,LPIN1,MAT1A,PDE4B,PDE8A,STK25	10
Amino Acid Metabolism	Quantity of amino acids	2.89e-05		-1.003	ACADVL,ARG1,C5,CFH,CLN3,DBT,DDAH1,EGF,FOS,GLS2,GNMT,LOC102724788/PRODH,MAT1A,OAT,PAH,PICK1,PRLR,SLC1A2,SLC2A4,SLC30A10,Slco1a1	21
Cancer,Organismal Injury and Abnormalities,Reproductive System Disease	Genital tumor	0.000345		-1.039	A1BG,A1CF,ACAD10,ACADVL,ACOT7,ACSS2,ADGRF1,ADGRG2,ADORA1,AKR1A1,AKR7A2,ALB,ALDH16A1,ALDH1B1,ALDH1L1,ALDH2,AMT,ANAPC2,ANG,ANXA5,APC,AQP8,AQP9,ARFGAP2,ARHGAP25,ASPG,ASPSCR1,ATAD2,ATP2B2,ATRX,AVPR1A,B2M,B3GALNT1,BCAS3,BCKDHA,BDH1,BNIP2,BOD1L1,BRCA2,C4A/C4B,C5,C6,C9,CABLES1,CALCRL,CBX5,CCL5,CCNT2,CD48,CDH1,CDK5RAP1,CELSR1,CEP192,CFH,CGN,CHID1,CHPF,CIB2,CLK1,CLN3,CLPX,CLU,COL1A1,COMT,CP,CPEB4,CREB3,CR…	351
Gastrointestinal Disease,Hepatic System Disease,Metabolic Disease,Organismal Injury and Abnormalities	Hepatic steatosis	2.99e-10		-1.041	ACADVL,ACSS2,ADORA1,ATP2A2,CD40,CD48,CLU,CNPY2,CYP2E1,CYP4A11,DPP7,EGLN3,FGL1,G0S2,GBP2,GNMT,HMGCR,HSD11B1,HSD17B13,IGFBP1,KRT8,LPIN1,LPL,MAT1A,NOCT,NR4A1,NRIP1,OBP2B,PDE4B,PDE8A,PDHA1,PDK2,PNPLA2,PNRC2,POR,PPP1R3G,RGS16,SERPINA1,SLC2A4,SRSF2,STK25,SULT1E1,TYSND1	43
Cellular Development,Tissue Development	Differentiation of epithelial tissue	6.81e-05		-1.054	ACADVL,ALDOC,APC,BDH2,BTG1,CDH1,CREBBP,CTNND1,EGF,ENPP1,FOS,FOXA1,HUNK,ID2,ID3,IGF1,JUNB,KAT2B,KDM6B,KEAP1,KRT8,LPIN1,MITF,MREG,MVK,NOTCH3,PRLR,PROX1,PTER,SH3PXD2A,SMAD7,SOX9,TCF21,TNFSF10,TST,USP28,ZEB2	37
Cellular Development,Cellular Growth and Proliferation,Organ Development,Skeletal and Muscular System Development and Function,Tissue Development	Proliferation of smooth muscle cells	0.000719		-1.07	ANG,ARG1,CALCRL,CCL5,CLU,COL1A1,COMT,CTNNBIP1,EGF,FOS,Gulo,HABP2,HMGCR,ID2,ID3,IGF1,IGFBP1,IGFBP4,NOTCH3,NR4A1,PTGDS,SAA1,SYNE2,TFPI,TNFSF10	25
Cell Death and Survival,Organismal Injury and Abnormalities,Renal and Urological Disease	Cell death of tubular cells	2.59e-06		-1.108	ADORA1,ALB,C4A/C4B,C5,C6,CLU,EGF,GPX4,IGF1,Mt1,UNC5B	11
Neurological Disease,Organismal Injury and Abnormalities,Psychological Disorders	Disorder of basal ganglia	2.61e-07		-1.131	ADORA1,ALB,ALDH2,ANKRD2,ARHGEF7,ARL6IP5,ATP2A2,ATP2B2,B2M,BCL6,C4A/C4B,C9,CCL5,CD48,CLN3,CLU,COASY,COMT,COX7B,CP,CREM,CYP26B1,CYP51A1,DBNL,DBP,ETNPPL,FAS,FBXO7,FDFT1,FOS,FUBP1,GCH1,HMGCR,HSPA8,ID3,IGF1,ITPKB,JUNB,LGR5,LPL,MAPKAPK3,NDUFA5,NR1D1,NR4A1,NTRK2,OTC,PDE4B,PDK2,PRDX6,PSMC1,RAN,RBP4,RCAN1,RFX4,RTN1,SEC24A,SERPINA1,SLC1A2,Slc25a1,SLC27A1,SLC2A4,SLC30A10,SLIRP,SOCS5,SOX9,Sult2a2,TPI1,TRIB3,…	71
Cellular Movement	Cellular infiltration	0.000661		-1.184	ACKR1,ADA,ALB,ALDH2,APC,ARG1,ARHGAP25,C4A/C4B,C5,C6,CCL5,CD40,CD48,CFD,CFH,CTSC,CYP1A2,CYP2C8,EGLN3,FAS,FOS,GAS6,HLA-A,JUNB,LCP2,LTB,Ly6a (includes others),MAT1A,NR4A1,PCOLCE2,PDK2,PLTP,PRDX6,SAA1,SERPINA1,SMAD7,SULT1E1,TNFSF10,TPI1,UNC5B	40
Cellular Compromise,Inflammatory Response	Degranulation of cells	6.57e-05		-1.274	A1BG,ACAA1,ALB,ALDOC,ANXA5,APRT,ARG1,ARHGEF7,B2M,C4A/C4B,C5,CD48,CDH1,CFD,CHID1,CLU,CORO1B,CTSC,DBNL,DPP7,EGF,FCGR2A,FOS,GAA,GAS6,HSD11B1,HSPA8,IGF1,JUNB,LCP2,LPIN1,NPC2,PCYOX1L,PDXK,PIGR,PRDX6,PSAP,PSMD13,PSMD3,PTGDS,RABGEF1,SERPINA1,SLA,STBD1,STX4,TEX264,TRIB3,XRCC6,ZEB2	49
Cellular Compromise,Inflammatory Response	Degranulation of phagocytes	0.000469		-1.303	A1BG,ACAA1,ALB,ALDOC,APRT,ARG1,ARHGEF7,B2M,C4A/C4B,C5,CFD,CORO1B,CTSC,DBNL,DPP7,FCGR2A,FOS,GAA,HSD11B1,HSPA8,JUNB,LCP2,LPIN1,NPC2,PDXK,PIGR,PRDX6,PSAP,PSMD13,PSMD3,PTGDS,RABGEF1,SERPINA1,STBD1,STX4,TRIB3,XRCC6,ZEB2	38
Organismal Survival	Morbidity or mortality	1.72e-10		-1.349	ACADVL,ADA,ADORA1,AGRN,ANAPC2,ANG,APC,APRT,ARG1,ARHGDIA,ARHGEF7,ATP2A2,B2M,B3GALNT1,BCAS3,BCL6,BRCA2,C4A/C4B,C5,CALCRL,CD40,CDH1,CELSR1,CFH,CHKA,CLDN1,CLEC6A,CLK1,CLN3,Cmah,CNPY2,COPS8,COQ9,CREBBP,CREM,CSAD,CTC1,CTNNBIP1,CTNND1,CUL9,CYP1A2,CYP26B1,CYP2E1,CYP51A1,DBT,DDAH1,DDB1,DERL1,DGAT2,DOT1L,EGLN3,EIF3D,EIF6,EPN1,ETHE1,F9,FADS2,FAM20C,FAS,FBXL5,FDFT1,FOS,FOXA1,FUBP1,GAS6,GCH1,GCLC,GFRA1,GIMAP1…	200
Cell Death and Survival,Organismal Injury and Abnormalities,Renal and Urological Disease	Necrosis of renal tubule	6.8e-06		-1.425	ADORA1,ALB,APRT,C4A/C4B,C5,C6,CLU,EGF,GPX4,IGF1,Mt1,UNC5B	12
Organismal Development,Renal and Urological System Development and Function	Development of urinary tract	0.000191		-1.609	APC,APRT,C5,CDH1,CFH,CTNNBIP1,CTNND1,CYP27A1,DACT2,EGF,GFRA1,GSTA3,ID2,ID3,IGF1,IGFBP1,KCNQ1OT1,NDEL1,NOTCH3,PCSK9,PROX1,PSAP,RBP4,RDH16,SGPL1,SMAD5,SMAD7,SOX9,TCF21	29
Embryonic Development,Organ Development,Organismal Development,Renal and Urological System Development and Function,Tissue Development	Formation of kidney	0.000318		-1.609	APC,APRT,C5,CDH1,CFH,CTNNBIP1,CTNND1,CYP27A1,DACT2,EGF,GFRA1,GSTA3,ID2,ID3,IGF1,IGFBP1,KCNQ1OT1,NDEL1,NOTCH3,PCSK9,PROX1,PSAP,RDH16,SGPL1,SMAD5,SMAD7,SOX9,TCF21	28
Organismal Survival	Organismal death	1.7e-10		-1.658	ACADVL,ADA,ADORA1,AGRN,ANAPC2,ANG,APC,APRT,ARG1,ARHGDIA,ARHGEF7,ATP2A2,B2M,B3GALNT1,BCAS3,BCL6,BRCA2,C4A/C4B,C5,CALCRL,CD40,CDH1,CELSR1,CFH,CHKA,CLDN1,CLK1,CLN3,Cmah,CNPY2,COPS8,COQ9,CREBBP,CREM,CSAD,CTC1,CTNNBIP1,CTNND1,CUL9,CYP1A2,CYP26B1,CYP2E1,CYP51A1,DBT,DDAH1,DDB1,DERL1,DGAT2,DOT1L,EGLN3,EIF3D,EIF6,EPN1,ETHE1,F9,FADS2,FAM20C,FAS,FBXL5,FDFT1,FOS,FOXA1,FUBP1,GAS6,GCH1,GCLC,GFRA1,GIMAP1-GIMAP5…	198
Neurological Disease	Movement Disorders	2.24e-07		-1.787	ADORA1,AGRN,ALB,ALDH2,ANKRD2,ARHGEF7,ARL6IP5,ATP2A2,ATP2B2,ATXN10,B2M,BCL6,C4A/C4B,C5,C9,CCL5,CD48,CLN3,CLU,COMT,COQ9,COX7B,CP,CYP26B1,CYP51A1,DBNL,DBP,ETHE1,ETNPPL,FAS,FBXO7,FCGR2A,FDFT1,FOS,FUBP1,GAA,GCH1,GNAT1,HEXA,HMGCR,HSPA8,ID3,IFNGR2,IGF1,ITPKB,JUNB,KCNB1,KCTD7,LGR5,LPL,MAPKAPK3,MGAT2,MSTO1,NDUFA5,NEB,NFIA,NPC2,NR1D1,NR4A1,NTRK2,OTC,PDE4B,PDK2,PLXNA2,PMPCA,PRDX6,Prg4,PSAP,PSMC1,RAN,RBP4,RC…	97
Connective Tissue Disorders,Immunological Disease,Inflammatory Disease,Inflammatory Response,Organismal Injury and Abnormalities,Skeletal and Muscular Disorders	Rheumatoid arthritis	0.000572		-1.96	A1BG,ADA,AKR1A1,ALB,ANG,AQP9,ARG1,B2M,BCL6,C4A/C4B,C5,CALCRL,CCL5,CD40,CDH1,CFD,CLU,CTSC,CYP1A2,DEDD2,FCGR2A,FOS,FUBP1,G0S2,GBP2,GBP6,GLUL,HEXA,HLA-A,HLA-DRB5,HMGCR,HSPA8,IGF1,IGFBP4,IKZF1,LTB,MAML3,MBD2,MDM2,NELFE,NR4A1,NTRK2,PTH1R,RBP4,RECK,RNF14,SAA1,SLC1A2,SNRNP200,SQLE,TAP2,TAPBP,TBRG1,TFRC,TNFSF10,UBE2L6,YTHDC2	57
Neurological Disease	Motor dysfunction or movement disorder	7.07e-08	Decreased	-2.059	ADORA1,AGRN,ALB,ALDH2,ANKRD2,ARHGEF7,ARL6IP5,ATP2A2,ATP2B2,ATXN10,B2M,BCL6,BRCA2,C4A/C4B,C5,C9,CCL5,CD48,CLN3,CLU,COMT,COQ9,COX7B,CP,CYP26B1,CYP51A1,DBNL,DBP,ENPP1,ETHE1,ETNPPL,FAM20C,FAS,FBXO7,FCGR2A,FDFT1,FOS,FUBP1,GAA,GCH1,GNAT1,HEXA,HMGCR,HSPA8,ID3,IFNGR2,IGF1,ITPKB,JUNB,KCNB1,KCTD7,LGR5,LPL,MAPKAPK3,MGAT2,MSTO1,NDUFA5,NEB,NFIA,NPC2,NR1D1,NR4A1,NTRK2,OTC,PDE4B,PDK2,PLXNA2,PMPCA,PRDX6,Prg4,PSA…	100
Lipid Metabolism,Molecular Transport,Small Molecule Biochemistry	Accumulation of glycosphingolipid	7.88e-05	Decreased	-2.201	FAS,GRINA,HEXA,NPC2,PSAP,SMPD1	6
Cancer,Organismal Injury and Abnormalities	Melanoma	0.000342	Decreased	-2.219	A1CF,AAMP,ABCG8,ACAA1,ACAD10,ACKR1,ACSS3,ADA,ADCY4,ADGRF1,ADORA1,AEBP2,AGRN,AIFM2,AJUBA,AKR1A1,AKR1C4,ALB,ALDH16A1,ALDH1B1,ALDH1L1,ALDH2,AMDHD1,AMIGO2,ANAPC2,ANG,ANXA5,APC,AQP9,ARG1,ARHGAP25,ARHGAP4,ARHGEF7,ARL6IP5,ASPSCR1,ATAD2,ATP13A3,ATP2A2,ATP2B2,ATP5F1B,ATRX,AVPR1A,B2M,B3GALNT1,B9D2,BCAS3,BCL6,BLVRB,BNIP2,BOD1L1,BRCA2,C11orf24,C11orf54,C1orf109,C2CD2,C4A/C4B,C5,C6,C9,CALCRL,CAPN10,CBX5,CCDC1…	408

## Sheet: S3_Disease_R&Z-KO vs WT_7M
Categories	Diseases or Functions Annotation	p-value	Predicted Activation State	Activation z-score	Molecules	# Molecules
Lipid Metabolism,Small Molecule Biochemistry,Vitamin and Mineral Metabolism	Metabolism of terpenoid	3.86e-11	Increased	2.994	ABCG8,ACAA1,ACAT2,ADH1C,AHR,Akr1b10,APOA4,APOF,BMP2,CAV1,CNBP,COMT,CYP1A2,CYP27A1,CYP2A6 (includes others),Cyp2b13/Cyp2b9,CYP2C8,CYP2E1,CYP7A1,DHCR24,ELOVL6,ESR1,FASN,FDPS,FGL1,HMGCR,HSD11B1,HSD17B2,LSS,MVD,NR1H3,PGRMC1,PLTP,POR,RBP1,RDH16,SERPINA1,SERPINA6,SULT2A1,TM7SF2,UGT2B28,VLDLR	42
Infectious Diseases	Viral Infection	0.000101	Increased	2.598	ADAR,AGBL5,AHR,ALB,AMY2A,ANXA6,ARHGEF19,ATG7,B2M,BMP2,Bst2,C5,CAV1,CBLC,CDH1,CFI,CHMP2A,CIB2,CLOCK,COLEC10,CTSS,CXCL12,CYP2E1,CYP2U1,DCAF13,DCTN2,DSG2,EGR1,EIF3C,EIF4EBP1,EPHA2,EPN1,ESR1,ETHE1,FAM135A,FASN,FDPS,FOXO3,GAS6,GCK,GLUL,GM2A,GPD2,GTF2I,HES1,HIP1R,HLA-A,HMGCR,HSF4,HSP90AB1,IRF5,KLF2,KRT18,KRT8,LAMA1,LCP2,LGALS1,LGR4,LMNA,LY6D,MAP1LC3A,MAPK14,MVB12A,NAA10,NCL,NDUFS6,NGFR,NR1H3,NTRK2,NUDC…	103
Lipid Metabolism,Small Molecule Biochemistry,Vitamin and Mineral Metabolism	Steroid metabolism	6.68e-12	Increased	2.488	ABCG8,ACAA1,ACAT2,APOA4,APOF,BMP2,CAV1,CNBP,COMT,CYP1A2,CYP27A1,CYP2A6 (includes others),Cyp2b13/Cyp2b9,CYP2C8,CYP2E1,CYP7A1,DHCR24,ELOVL6,ESR1,FASN,FDPS,FGL1,HMGCR,HSD11B1,HSD17B2,LSS,MVD,NR1H3,PGRMC1,PLTP,POR,RDH16,SERPINA1,SERPINA6,SULT2A1,TM7SF2,UGT2B28,VLDLR	38
Cellular Development,Cellular Growth and Proliferation	Cell proliferation of tumor cell lines	1.93e-10	Increased	2.462	AHR,ANG,ANXA6,AQP8,ARG1,ATG7,AXIN2,BMP2,BOP1,CAV1,CDCA8,CDH1,CDH13,CENPB,CLDN2,CMIP,COL6A3,CSF1R,CTNNBIP1,CTR9,CTSD,CUEDC2,CXCL12,CYP2A6 (includes others),CYP2C8,DAPK3,DCN,DSG2,EGR1,EIF3C,EIF3F,EIF4EBP1,EPHA2,ESR1,FABP2,FADS2,FASN,FGL1,FOXO3,FOXQ1,GADD45GIP1,GAS6,GLDC,GLS2,GNE,GSTM1,GTF2I,H19,HDAC5,HES1,HMGCR,HSD11B1,HSPB1,ID2,ID3,IGFBP2,IGFBP7,JUNB,KCTD12,KDM1A,KLF10,KLF2,KRT8,LAMA5,LAS1L,LGALS1…	142
Cell Cycle,Gene Expression	Binding of DNA	5.72e-05	Increased	2.418	AHR,ALB,ATF7,BMP2,CAV1,CTR9,CXCL12,CYP1A2,CYP2A6 (includes others),CYP2E1,EGR1,ESR1,FOXO3,GSTM5,ID2,ID3,JUNB,LCP2,LGALS1,LMNA,MAPK14,MAPKAPK2,MYCN,NCL,NOTCH1,NR1H3,PAK1,PDCD4,PHB,PIAS3,PLCG1,POR,RACK1,RPA1,SMARCA4,SOD1,SOD2,TERT,TWNK,VCAM1,WTAP	41
Energy Production,Lipid Metabolism,Small Molecule Biochemistry	Oxidation of fatty acid	0.000104	Increased	2.386	ACAA1,ACADS,ADH1C,ALDH3A2,ATG7,C5AR2,CROT,CYP2E1,ECI2,ESR1,FABP2,FASN,HSD11B1,KDM1A,MAPK14,MCAT,OBP2B,POR,RBP1	19
Energy Production,Lipid Metabolism,Small Molecule Biochemistry	Oxidation of lipid	2.96e-06	Increased	2.362	ACAA1,ACADS,ADH1C,ALDH3A2,ATG7,C5AR2,CROT,CYP1A2,CYP27A1,CYP2C8,CYP2E1,ECI2,ESR1,FABP2,FASN,FOXO3,HSD11B1,HSD17B2,KDM1A,MAPK14,MCAT,OBP2B,POR,RBP1,RDH16	25
Cell Death and Survival	Cell viability of tumor cell lines	1.88e-06	Increased	2.246	AHR,ALB,ATG7,B2M,BMP2,C5AR2,Calm1 (includes others),CAV1,Ccl9,CDCA8,CDH1,CPS1,CTSD,CXCL12,DAPK3,DHCR24,DHX8,ECM1,EGR1,EIF3C,EPHA2,ESR1,FASN,FOXO3,GAS6,GSTM1,H19,HES1,HOPX,HSF4,HSP90AB1,HSPB1,ID2,IGFBP2,IGFBP7,KDM1A,MAPK14,MAPKAPK2,MCL1,MYCN,MYCT1,NGFR,NOTCH1,NTRK2,PAK1,PDCD4,PGRMC1,PHB,PLCG1,PROM1,PTPRE,RACK1,RNASEH2A,RPA1,SBF1,SERPINA3,SLC25A23,SLC40A1,SMARCA4,SMARCC1,SNRNP200,SOD1,SOD2,SPEN,SPI…	76
Cell Cycle,Gene Expression	Binding of E box motif	0.000203	Increased	2.202	FOXO3,ID2,ID3,MYCN,PIAS3,SMARCA4	6
Lipid Metabolism,Small Molecule Biochemistry,Vitamin and Mineral Metabolism	Conversion of retinol	0.000205	Increased	2	ADH1C,CYP1A2,CYP2C8,RDH16	4
Cellular Development,Cellular Growth and Proliferation	Cell proliferation of breast cancer cell lines	9.71e-06		1.973	AHR,ATG7,AXIN2,CAV1,CDH1,COL6A3,CSF1R,CTR9,CTSD,CXCL12,CYP2C8,DCN,EIF3C,EIF4EBP1,EPHA2,ESR1,FASN,HDAC5,HES1,HMGCR,ID2,IGFBP2,IGFBP7,KDM1A,KRT8,LGALS1,MAP1LC3A,MAPK14,MCL1,MMP14,MTAP,NR1H3,OGDH,OSGIN1,PAK1,PGRMC1,PTPRE,RACK1,SOD1,SOD2,TERT,TNFAIP8,TSC2,UBA1,ZFP36	45
Protein Synthesis	Metabolism of peptide	0.000177		1.969	CARNS1,CAV1,CYP1A2,CYP2E1,ETHE1,FMO2,GAS6,GPX4,GSTM1,GSTM3,Gstm3,GSTM5,GSTT2/GSTT2B,IL1RAP,MAPK14,MAPKAPK2,SBK1,SOD1,SOD2,ZFP36	20
Drug Metabolism	Conjugation of glutathione	0.00023		1.951	GSTM1,Gstm3,GSTM5,Gstm6,GSTT2/GSTT2B	5
Drug Metabolism	Metabolism of xenobiotic	1.99e-10		1.947	ACSM1,AHR,AKR7A2,ALDH3A2,CYP1A2,CYP2A6 (includes others),Cyp2b13/Cyp2b9,CYP2C8,CYP2E1,CYP2F1,FMO2,FMO3,GSTM1,GSTM3,GSTM5,HSP90AB1,NCEH1,POR,SOD3,SULT2A1	20
Connective Tissue Development and Function,Tissue Development	Growth of connective tissue	9.07e-06		1.896	ADAR,AHR,ALB,ALDH3A2,BMP2,BTG1,CAPNS1,CAV1,CDH1,CDH13,CSF1R,CTSD,CXCL12,DCN,DSG2,EDNRB,EIF4EBP1,EPHA2,ESR1,GAS6,HSPB1,ID2,IGFBP7,IRF5,JUNB,KLF10,LGALS1,LGR4,LMNA,MAPK14,MAPKAPK2,MMP14,MYCN,NDRG1,NGFR,NOTCH1,PLA2G6,POR,RECK,Rpl29 (includes others),Rps3a1,Slfn2,SMARCA4,SOD1,SOD2,STARD10,TERT,TGM1,TNFAIP8,TSC2,TXNIP,UBE2C,ZFP36,ZMIZ2	54
Lipid Metabolism,Small Molecule Biochemistry,Vitamin and Mineral Metabolism	Synthesis of terpenoid	7.81e-09		1.875	ABCB11,ABCG8,ACAT2,ADH1C,AHR,ALG8,BMP2,BRD2,CAV1,CNBP,CYP27A1,CYP7A1,DHCR24,ELOVL6,ESR1,FASN,FDPS,HMGCR,HSD11B1,HSD17B2,IGFBP2,IGFBP7,LSS,MVD,NR1H3,PGRMC1,PHB,PLTP,POR,RBP1,RDH16,REN,SERPINA1,SLC22A1,TLR2,TM7SF2	36
Embryonic Development,Organismal Development,Tissue Development	Growth of embryonic tissue	0.000312		1.864	AHR,BMP2,CTNNBIP1,CUX2,CXCL12,EML1,HDAC5,HES1,ID2,ID3,KDM1A,LAMA1,LGALS1,LMNA,LRP6,MYCN,NCL,NOTCH1,S1PR3,SLC1A2,SMARCA4,TCF7L1,TSC2,WDR62	24
Drug Metabolism,Lipid Metabolism,Small Molecule Biochemistry,Vitamin and Mineral Metabolism	Metabolism of tretinoin	0.000145		1.789	ADH1C,AHR,CYP1A2,CYP2C8,CYP2E1,RBP1,RDH16	7
Lipid Metabolism,Small Molecule Biochemistry,Vitamin and Mineral Metabolism	Synthesis of steroid	8.82e-08		1.779	ABCB11,ABCG8,ACAT2,AHR,BMP2,BRD2,CAV1,CNBP,CYP27A1,CYP7A1,DHCR24,ELOVL6,ESR1,FASN,FDPS,HMGCR,HSD11B1,HSD17B2,IGFBP2,IGFBP7,LSS,MVD,NR1H3,PGRMC1,PHB,PLTP,POR,REN,SERPINA1,SLC22A1,TLR2,TM7SF2	32
Cell Cycle	Interphase	2.22e-05		1.769	AHR,ARG1,ARPP19,BMP2,BOP1,BTG1,Calm1 (includes others),CAPNS1,CAV1,CDH1,CDH13,CEP250,CEP63,CSF1R,CXCL12,DCN,DCTN2,DDX24,EGR1,EIF4EBP1,ESR1,FASN,FOXO3,GTF2I,H19,HDAC5,HES1,HSPB1,ID2,ID3,IGFBP7,IRF5,JUNB,KLF10,LAS1L,LGALS1,LMNA,MAPK14,MYCN,NDRG1,NOTCH1,OSGIN1,PAK1,PHLDA1,PLCG1,PTOV1,RACK1,RBM14,RPA1,SF3B2,SMARCA4,SOD2,SRSF2,SSNA1,STX4,TAOK2,TERT,TNFRSF14,TXNIP	59
Lipid Metabolism,Small Molecule Biochemistry,Vitamin and Mineral Metabolism	Metabolism of cholesterol	1.13e-10		1.757	ABCG8,ACAT2,APOA4,APOF,CAV1,CNBP,CYP27A1,CYP7A1,DHCR24,ELOVL6,FASN,FDPS,FGL1,HMGCR,LSS,MVD,NR1H3,PGRMC1,PLTP,POR,SERPINA1,TM7SF2,VLDLR	23
Carbohydrate Metabolism	Gluconeogenesis	0.000269		1.746	ARPP19,FGL1,GCK,GPD2,Mup1 (includes others),PC,PFKFB1,RBP1,SDS,SERPINA12,SLC22A1,SLC25A10,TXNIP	13
Lipid Metabolism,Molecular Transport,Small Molecule Biochemistry	Efflux of lipid	2.98e-06		1.694	ABCB11,ABCG8,ALB,APOA4,APOC4,APOF,CAV1,CTSS,CYP7A1,LSS,NCEH1,NR1H3,PLA1A,PLTP,SNTB1,TERT,VLDLR	17
Cell Morphology,Cellular Function and Maintenance	Transmembrane potential of mitochondria	1.3e-05		1.693	ANXA6,B2M,C5,CYP2E1,FOXO3,GPD2,HSPB1,IRF5,LGALS1,MAPK14,MCL1,MYCN,NDRG1,NOTCH1,PHB,PLA2G6,RTN4,SERPINA3,SOD1,SOD2,TERT,VCP,VEGFB	23
Lipid Metabolism,Molecular Transport,Small Molecule Biochemistry	Export of cholesterol	7.08e-07		1.678	ABCG8,ALB,ANXA6,APOA4,APOC4,APOF,CAV1,CTSS,CYP7A1,LSS,NCEH1,NR1H3,PLA1A,PLTP,SNTB1,TERT,VLDLR	17
Lipid Metabolism,Molecular Transport,Small Molecule Biochemistry	Efflux of cholesterol	2.51e-06		1.678	ABCG8,ALB,APOA4,APOC4,APOF,CAV1,CTSS,CYP7A1,LSS,NCEH1,NR1H3,PLA1A,PLTP,SNTB1,TERT,VLDLR	16
Cancer,Gastrointestinal Disease,Hepatic System Disease,Organismal Injury and Abnormalities	Hepatocellular carcinoma	1.39e-09		1.672	ABAT,ABCB11,ADAR,AGXT2,ALB,ALDH2,ALDH4A1,ALG8,ANGPTL6,APOF,ARG1,ARL2,AXIN2,CDCA8,CDH1,CLDN2,COLEC10,CPS1,CSF1R,CTSD,CUEDC2,CXCL12,Cyp2b13/Cyp2b9,CYP4A22,DCN,EDNRB,ENPP2,EPHA2,ERC2,ESR1,FAM135A,FASN,FGG,FGL1,FOXQ1,GALK1,GLS2,GLUL,H19,HAL,HMGCR,HPD,HSP90AB1,IDO2,INCENP,IRF5,KRT8,LGR5,MMP14,Mt1,MYCN,NCL,NOTCH1,NTRK2,OGDH,OIT3,PAK1,PHB,POR,PROM1,RACK1,RECK,RGS5,RTN4,SDS,SF3B2,SOD1,SRSF2,TERT,THNSL1,T…	79
Lipid Metabolism,Small Molecule Biochemistry	Conversion of fatty acid	8.19e-05		1.671	ALB,CROT,CYP1A2,CYP2C8,CYP2E1,FASN,HMGCR,NAGS	8
Cell Death and Survival	Cell survival	6.71e-06		1.663	ADAR,AHR,ALB,ANG,ATG7,B2M,BMP2,BRD2,C5,C5AR2,Calm1 (includes others),CAV1,Ccl9,CDCA8,CDH1,CDH13,CFH,CLOCK,CPS1,CSF1R,CTSD,CXCL12,DAPK3,DHCR24,DHX8,DOCK8,ECM1,EGR1,EIF3C,EPHA2,ESR1,FASN,FOXO3,GAS6,GSTM1,H19,HDAC5,HES1,HLA-A,HOPX,HSF4,HSP90AB1,Hspa1b,HSPB1,ID2,IGFBP2,IGFBP7,KDM1A,KLF2,LAMA5,LMNA,MAPK14,MAPKAPK2,MCL1,Mt1,MYCN,MYCT1,NDRG1,NGFR,NOTCH1,NTRK2,PAK1,PDCD4,PGRMC1,PHB,PLA2G6,PLCG1,PNPLA6,PO…	107
Cellular Growth and Proliferation	Cytostasis of tumor cell lines	0.000142		1.663	BMP2,CAV1,CDH1,EGR1,ESR1,FABP7,FOXO3,IRF5,LOC102724788/PRODH,MADD,MAPK14,NOTCH1,RECK,SMARCA4,TERT,TSC2	16
Lipid Metabolism,Small Molecule Biochemistry,Vitamin and Mineral Metabolism	Metabolism of sterol	2.56e-11		1.64	ABCG8,ACAT2,APOA4,APOF,CAV1,CNBP,CYP27A1,CYP7A1,DHCR24,ELOVL6,FASN,FDPS,FGL1,HMGCR,HSD17B2,LSS,MVD,NR1H3,PGRMC1,PLTP,POR,SERPINA1,SULT2A1,TM7SF2,VLDLR	25
Cancer,Gastrointestinal Disease,Hepatic System Disease,Organismal Injury and Abnormalities	Hepatobiliary system cancer	5.01e-07		1.636	ABAT,ABCB11,ABCG8,ABHD3,ADAR,ADH1C,ADTRP,AGXT2,AHR,ALB,ALDH2,ALDH4A1,ALG8,ALKBH7,AMDHD1,AMT,ANG,ANGPTL6,APOF,ARG1,ARL2,ARSG,ASPSCR1,AXIN2,B2M,BRD2,C11orf68,C5,C5AR2,CCS,CDCA8,CDH1,CDH13,CECR2,CEP250,CLDN2,CLK4,COLEC10,COMT,CPB2,CPS1,CPTP,CROT,CSF1R,CTSC,CTSD,CUEDC2,CUX2,CXCL12,CYP27A1,CYP2A6 (includes others),Cyp2b13/Cyp2b9,CYP2C8,CYP4A22,CYP7A1,DAPK3,DCAF11,DCN,DCTPP1,DDAH1,DDX27,DHCR24,DHX8,DLA…	261
Cancer,Gastrointestinal Disease,Hepatic System Disease,Organismal Injury and Abnormalities	Liver cancer	2.81e-06		1.636	ABAT,ABCB11,ABCG8,ABHD3,ADAR,ADTRP,AGXT2,AHR,ALB,ALDH2,ALDH4A1,ALG8,ALKBH7,AMDHD1,AMT,ANG,ANGPTL6,APOF,ARG1,ARL2,ARSG,ASPSCR1,AXIN2,B2M,BRD2,C11orf68,C5,C5AR2,CCS,CDCA8,CDH1,CDH13,CECR2,CEP250,CLDN2,COLEC10,COMT,CPB2,CPS1,CPTP,CROT,CSF1R,CTSC,CTSD,CUEDC2,CUX2,CXCL12,CYP27A1,CYP2A6 (includes others),Cyp2b13/Cyp2b9,CYP2C8,CYP4A22,CYP7A1,DAPK3,DCAF11,DCN,DCTPP1,DDAH1,DDX27,DHCR24,DHX8,DLAT,DOCK8,DTN…	245
Lipid Metabolism,Molecular Transport,Small Molecule Biochemistry	Flux of lipid	2.79e-07		1.628	ABCB11,ABCG8,ALB,APOA4,APOC4,APOF,CAV1,CTSS,CYP7A1,HSD11B1,LSS,NCEH1,NR1H3,PLA1A,PLA2G6,PLTP,SNTB1,TERT,VLDLR	19
Cellular Growth and Proliferation,Connective Tissue Development and Function,Tissue Development	Proliferation of connective tissue cells	5.88e-06		1.582	ADAR,AHR,ALB,ALDH3A2,BMP2,CAPNS1,CAV1,CDH1,CDH13,CSF1R,CTSD,CXCL12,DCN,DSG2,EDNRB,EIF4EBP1,EPHA2,ESR1,GAS6,HSPB1,ID2,IGFBP7,JUNB,KLF10,LGALS1,LGR4,LMNA,MAPK14,MAPKAPK2,MMP14,MYCN,NDRG1,NGFR,NOTCH1,POR,RECK,Rpl29 (includes others),Rps3a1,Slfn2,SMARCA4,SOD1,SOD2,STARD10,TERT,TGM1,TNFAIP8,TSC2,TXNIP,UBE2C,ZFP36,ZMIZ2	51
Lipid Metabolism,Molecular Transport,Small Molecule Biochemistry	Transport of steroid	5.29e-07		1.57	ABCB11,ABCG8,ALB,ANXA6,APOA4,APOC4,APOF,AQP8,CAV1,CTSS,CYP7A1,LSS,NCEH1,NR1H3,PLA1A,PLTP,SERPINA6,Slco1a4,SNTB1,TERT,VLDLR	21
Cell Death and Survival	Cell viability	8.23e-06		1.537	ADAR,AHR,ALB,ATG7,B2M,BMP2,BRD2,C5,C5AR2,Calm1 (includes others),CAV1,Ccl9,CDCA8,CDH1,CDH13,CLOCK,CPS1,CSF1R,CTSD,CXCL12,DAPK3,DHCR24,DHX8,DOCK8,ECM1,EGR1,EIF3C,EPHA2,ESR1,FASN,FOXO3,GAS6,GSTM1,H19,HDAC5,HES1,HLA-A,HOPX,HSF4,HSP90AB1,Hspa1b,HSPB1,ID2,IGFBP2,IGFBP7,KDM1A,KLF2,LAMA5,LMNA,MAPK14,MAPKAPK2,MCL1,Mt1,MYCN,MYCT1,NDRG1,NGFR,NOTCH1,NTRK2,PAK1,PDCD4,PGRMC1,PHB,PLA2G6,PLCG1,PNPLA6,POR,PROM1,…	102
Organismal Development	Development of genitourinary system	0.000193		1.528	ADGRG2,AHR,ALB,AQP8,ATG7,BMP2,BRD2,C5,CAV1,CDH1,CENPB,CFH,CLOCK,COMT,CSF1R,CTNNBIP1,CXCL12,CYP27A1,DHCR24,DSG2,EGR1,EIF2B2,EIF2B4,EIF4EBP1,ESR1,ETNK2,FABP2,FABP7,FADS2,FASN,FGG,FOXO3,GPAT4,GPD2,GPX4,GZF1,H19,HSD17B2,HSP90AB1,HUNK,ID2,ID3,IGFBP2,IGFBP7,LAMA5,LGR4,MAPK14,MMP14,Mt1,NDUFS6,NECTIN2,NID1,NOTCH1,NPR2,NR1H3,NTRK2,PLVAP,PNPLA6,PPP1R3G,PRMT7,RDH16,REN,SBF1,SEPTIN4,SERPINA12,SOD1,TBX3,TERT,…	72
Lipid Metabolism,Molecular Transport,Small Molecule Biochemistry	Uptake of lipid	0.000174		1.512	ABCG8,ACAT2,AHR,APOA4,ATG7,CAV1,CYP27A1,CYP7A1,ESR1,KLF2,NR1H3,SLC22A7,Slco1a4,SOD1,TLR2,VEGFB,VLDLR	17
Lipid Metabolism,Small Molecule Biochemistry,Vitamin and Mineral Metabolism	Synthesis of cholesterol	6.71e-10		1.481	ABCG8,ACAT2,CAV1,CNBP,CYP27A1,CYP7A1,DHCR24,ELOVL6,FASN,FDPS,HMGCR,LSS,MVD,PGRMC1,PLTP,POR,SERPINA1,TM7SF2	18
Infectious Diseases	Infection of cells	0.000587		1.469	AGBL5,ARHGEF19,ATG7,B2M,CAV1,CBLC,CDH1,CFI,CIB2,CLOCK,CTSS,CXCL12,DCAF13,EPHA2,EPN1,ETHE1,GAS6,GCK,GM2A,GPD2,HES1,HIP1R,HMGCR,KLF2,KRT18,LCP2,LY6D,NDUFS6,NR1H3,PAK1,PLCG1,PROM1,PYCR3,RAB1B,RAB8A,RACK1,RBM19,RGP1,RPL18,SERPINA1,SF3B2,SIGLEC1,SPEN,SRSF2,TIAM2,TIMM17B,TLR2,TMEM127,TNFRSF14,TOX,UBE2C,XPR1	52
Cancer,Gastrointestinal Disease,Organismal Injury and Abnormalities	Intestinal tumor	9.82e-07		1.449	ABCB11,ABCB8,ABHD3,ACADS,ADAR,ADGRG2,ADTRP,AGBL5,AGXT2,AHR,AKR7A2,ALAD,ALB,ALDH16A1,ALDH1B1,ALDH2,ALDH3A2,ALDH4A1,ALG8,AMY2A,ANKRD11,ANXA6,APOA4,AQP4,AQP8,ARG1,ARHGEF10L,ARL2,ARSG,ASPG,ASPSCR1,ATG7,ATP8B4,ATP9A,AUP1,AXIN2,B2M,BBX,BLVRB,BMP2,BRD2,BRD3,BRMS1,BTG1,C11orf68,C5,C5AR2,C6,C9orf16,CA14,CAPN5,CARNS1,CAV1,CBLC,CCS,CDCA8,CDH1,CDH13,CECR2,CENPB,CEP170B,CEP250,CEP63,CFD,CFH,CFI,CHAMP1,CHPF,CL…	451
Cancer,Hematological Disease,Organismal Injury and Abnormalities	Neoplasia of blood cells	0.000101		1.439	ABAT,ABCB11,ABCG8,ADAR,AHR,ALDH4A1,ANKRD11,ANXA6,ATF7,ATG7,AXIN2,B2M,BBX,BMP2,BRD2,BRD3,BTG1,C5,C6,CARNS1,CAV1,CBLC,Ccl9,CDH1,CEP250,CHAMP1,CHPF,CLDN14,CMIP,COL6A3,COMT,CSF1R,CTSC,CUX2,CXCL12,CYP2A6 (includes others),CYP2E1,DAPK3,DCN,DCTN2,DDX60,DHCR24,DLAT,ECI2,EEF1D,EGR1,EIF3C,EIF4EBP1,EML1,EPHA2,ESR1,ETNK1,EVA1A,FASN,FDPS,FGG,FGL1,FKBP8,FMNL3,FOXO3,GAS2,GAS6,GPR108,GSTM1,GTF2I,H19,HDAC5,HERC1,…	166
Cancer,Hematological Disease,Organismal Injury and Abnormalities	Myeloid or lymphoid neoplasm	0.00014		1.439	ABAT,ABCB11,ABCG8,ADAR,AHR,ALDH4A1,ANKRD11,ANXA6,ATF7,ATG7,AXIN2,B2M,BBX,BMP2,BRD2,BRD3,BTG1,C6,CARNS1,CAV1,CBLC,Ccl9,CDH1,CEP250,CHAMP1,CHPF,CLDN14,CMIP,COL6A3,COMT,CSF1R,CTSC,CUX2,CXCL12,CYP2A6 (includes others),CYP2E1,DAPK3,DCN,DCTN2,DDX60,DHCR24,DLAT,ECI2,EEF1D,EGR1,EIF3C,EIF4EBP1,EML1,EPHA2,ESR1,ETNK1,EVA1A,FASN,FDPS,FGG,FGL1,FKBP8,FMNL3,FOXO3,GAS2,GAS6,GPR108,GSTM1,GTF2I,H19,HDAC5,HERC1,HES…	165
Lipid Metabolism,Small Molecule Biochemistry	Conversion of lipid	8.12e-08		1.42	ADH1C,ALB,ALDH3A2,CROT,CYP1A2,CYP2C8,CYP2E1,DHCR24,ENPP2,FASN,GPX4,HMGCR,HSD11B1,HSD17B2,Mt1,NAGS,POR,RDH16,SOD1,SOD2,TERT	21
Cancer,Hematological Disease,Organismal Injury and Abnormalities	Hematologic cancer	3.41e-05		1.411	ABAT,ABCB11,ABCG8,ADAR,AHR,ALDH2,ALDH4A1,ANKRD11,ANXA6,ATF7,ATG7,AXIN2,B2M,BBX,BRD2,BRD3,BTG1,C5,C6,CARNS1,CAV1,CBLC,Ccl9,CDH1,CEP250,CHAMP1,CHPF,CLDN14,CMIP,COL6A3,COMT,CSF1R,CTSC,CUX2,CXCL12,CYP2A6 (includes others),CYP2E1,DAPK3,DCN,DCTN2,DDX60,DHCR24,DLAT,ECI2,EEF1D,EGR1,EIF3C,EIF4EBP1,EML1,ENPP2,EPHA2,ESR1,ETNK1,EVA1A,FASN,FDPS,FGG,FGL1,FKBP8,FMNL3,FOXO3,GAS2,GAS6,GPR108,GSTM1,GTF2I,H19,HDAC5…	168
Lipid Metabolism,Small Molecule Biochemistry,Vitamin and Mineral Metabolism	Synthesis of sterol	1.61e-09		1.408	ABCG8,ACAT2,CAV1,CNBP,CYP27A1,CYP7A1,DHCR24,ELOVL6,FASN,FDPS,HMGCR,LSS,MVD,PGRMC1,PLTP,POR,REN,SERPINA1,TM7SF2	19
Lipid Metabolism,Molecular Transport,Small Molecule Biochemistry	Cholesterol transport	1.99e-06		1.356	ABCB11,ABCG8,ALB,ANXA6,APOA4,APOC4,APOF,CAV1,CTSS,CYP7A1,LSS,NCEH1,NR1H3,PLA1A,PLTP,SNTB1,TERT,VLDLR	18
Cancer,Gastrointestinal Disease,Organismal Injury and Abnormalities	Gastrointestinal tumor	1.84e-07		1.324	ABCB11,ABCB8,ABCG8,ABHD3,ACADS,ADAR,ADGRG2,ADTRP,AGBL5,AGXT2,AHR,AKR7A2,ALAD,ALB,ALDH16A1,ALDH1B1,ALDH2,ALDH3A2,ALDH4A1,ALG8,AMT,AMY2A,ANKRD11,ANXA6,APOA4,AQP4,AQP8,ARG1,ARHGEF10L,ARL2,ARSG,ASPG,ASPSCR1,ATG7,ATP8B4,ATP9A,AUP1,AXIN2,B2M,BBX,BLVRB,BMP2,BRD2,BRD3,BRMS1,BTG1,C11orf68,C5,C5AR2,C6,C9orf16,CA14,CAPN5,CARNS1,CAV1,CBLC,CCS,CDCA8,CDH1,CDH13,CECR2,CENPB,CEP170B,CEP250,CEP63,CFD,CFH,CFI,CHAM…	473
Amino Acid Metabolism,Molecular Transport,Small Molecule Biochemistry	Transport of amino acids	0.000126		1.311	ALB,ARG1,GLUL,NTRK2,SERPINA7,SFXN1,SLC13A3,SLC16A10,SLC1A2,SLC22A7,SLC25A22,SLC6A12,SLC7A5,Slco1a4,SOD1	15
Cancer,Hematological Disease,Organismal Injury and Abnormalities	Hematopoietic neoplasm	4.27e-05		1.289	ABAT,ABCB11,ABCG8,ADAR,AHR,ALDH2,ALDH4A1,ANKRD11,ANXA6,ATF7,ATG7,AXIN2,B2M,BBX,BMP2,BRD2,BRD3,BTG1,C5,C6,CARNS1,CAV1,CBLC,Ccl9,CDH1,CEP250,CHAMP1,CHPF,CLDN14,CMIP,COL6A3,COMT,CSF1R,CTSC,CUX2,CXCL12,CYP2A6 (includes others),CYP2E1,DAPK3,DCN,DCTN2,DDX60,DHCR24,DLAT,ECI2,EEF1D,EGR1,EIF3C,EIF4EBP1,EML1,ENPP2,EPHA2,ESR1,ETNK1,EVA1A,FASN,FDPS,FGG,FGL1,FKBP8,FMNL3,FOXO3,GAS2,GAS6,GPR108,GSTM1,GTF2I,H19,…	170
Lipid Metabolism,Small Molecule Biochemistry	Hydroxylation of lipid	1.74e-06		1.284	CYP1A2,CYP27A1,CYP2C8,CYP2E1,CYP2U1,Cyp3a25 (includes others),CYP4A22,CYP7A1	8
Embryonic Development,Organismal Development	Development of abdomen	3.69e-07		1.278	ADAR,AHR,ALB,ATF7,ATG7,BMP2,C5,CAV1,CDH1,CFH,CSF1R,CTNNBIP1,CTSS,CYP1A2,CYP27A1,EDNRB,EGR1,EIF2B2,EIF2B4,ESR1,FABP2,FADS2,FOXO3,GCK,GZF1,HES1,HSD11B1,HSD17B2,HSPB1,ID2,ID3,IGFBP2,KRT18,KRT8,LAMA5,LGR4,MAPK14,MMP14,MYCN,NDUFS6,NID1,NOTCH1,NPR2,NTRK2,PDCD4,RDH16,REN,SLC40A1,SMARCA4,SOD1,SOD2,SPEN,TLR2,TOX,VCAM1	55
Inflammatory Response	Inflammation of absolute anatomical region	4.24e-06		1.277	ABAT,ABCB11,AHR,ALB,ALDH2,AMY2A,ANGPTL6,APOA4,ARG1,ATG7,B2M,C5,C5AR2,C6,CA14,CAV1,CD53,CDH1,CDH13,CFH,CPB2,CSF1R,Ctla2a/Ctla2b,CTSD,CTSS,CUEDC2,CXCL12,CYP2E1,DCN,DHCR24,ECM1,EGR1,EPHA2,ESR1,FASN,FDPS,FOXO3,GAS6,GBP6,GPX4,GSTM1,GTPBP1,HLA-A,HMGCR,HSD11B1,ID2,ID3,IRF5,JUNB,KLF2,KRT18,KRT8,LCP2,LECT2,LGALS1,LRP6,LSS,MAPK14,MAPKAPK2,Mt1,Mug1/Mug2,MVD,NGFR,NOTCH1,NR1H3,NTRK2,PDCD4,PDE4B,PHB,PLEKHA2,PO…	91
Organismal Development	Growth of organism	0.000224		1.263	AARS1,ADAR,AHR,ANKRD11,ARG1,ARPP19,ATF7,BMP2,CPB2,CTNNBIP1,CTR9,CTSD,CUX2,CXCL12,EIF4EBP1,EML1,EPN1,ESR1,ETNK2,FKBP8,GPD2,H19,HDAC5,HES1,HIP1R,HLA-A,HSD17B2,HSP90AB1,ID2,ID3,INTS1,KDM1A,KLF2,KRT8,LAMA1,LGALS1,LMNA,LRP6,LTK,MAPK14,MAPKAPK2,MCL1,MYCN,NCL,NDUFS6,NOTCH1,PLCG1,RACK1,Rpl29 (includes others),S1PR3,SLC1A2,SLC39A4,SMARCA4,SOD2,TCF7L1,TLR2,TSC2,USP18,WDR62	59
Cancer,Gastrointestinal Disease,Organismal Injury and Abnormalities	Hepatobiliary carcinoma	3.2e-06		1.25	ABAT,ABCB11,ABCG8,ABHD3,ADAR,ADH1C,ADTRP,AGXT2,AHR,ALB,ALDH2,ALDH4A1,ALG8,ALKBH7,AMDHD1,AMT,ANGPTL6,APOF,ARG1,ARL2,ARSG,ASPSCR1,AXIN2,B2M,BRD2,C11orf68,C5,C5AR2,CCS,CDCA8,CDH1,CDH13,CECR2,CEP250,CLDN2,CLK4,COLEC10,COMT,CPB2,CPS1,CPTP,CROT,CSF1R,CTSC,CTSD,CUEDC2,CUX2,CXCL12,CYP27A1,CYP2A6 (includes others),Cyp2b13/Cyp2b9,CYP2C8,CYP4A22,CYP7A1,DAPK3,DCAF11,DCN,DCTPP1,DDAH1,DDX27,DHCR24,DHX8,DLAT,DO…	249
Cancer,Gastrointestinal Disease,Hepatic System Disease,Organismal Injury and Abnormalities	Liver carcinoma	1.05e-05		1.25	ABAT,ABCB11,ABCG8,ABHD3,ADAR,ADTRP,AGXT2,AHR,ALB,ALDH2,ALDH4A1,ALG8,ALKBH7,AMDHD1,AMT,ANGPTL6,APOF,ARG1,ARL2,ARSG,ASPSCR1,AXIN2,B2M,BRD2,C11orf68,C5,C5AR2,CCS,CDCA8,CDH1,CDH13,CECR2,CEP250,CLDN2,COLEC10,COMT,CPB2,CPS1,CPTP,CROT,CSF1R,CTSC,CTSD,CUEDC2,CUX2,CXCL12,CYP27A1,CYP2A6 (includes others),Cyp2b13/Cyp2b9,CYP2C8,CYP4A22,CYP7A1,DAPK3,DCAF11,DCN,DCTPP1,DDAH1,DDX27,DHCR24,DHX8,DLAT,DOCK8,DTNBP1,…	234
Amino Acid Metabolism,Molecular Transport,Small Molecule Biochemistry	Transport of aromatic amino acid	3.44e-05		1.24	ALB,SERPINA7,SLC16A10,SLC7A5,Slco1a4	5
Lipid Metabolism,Molecular Transport,Small Molecule Biochemistry	Transport of lipid	9.45e-08		1.213	ABCB11,ABCG8,ALB,ANXA6,APOA4,APOC4,APOF,AQP8,CAV1,CROT,CTSS,CYP7A1,FABP2,FABP7,GM2A,LSS,NCEH1,NR1H3,NTRK2,PLA1A,PLTP,RTN4,SERPINA6,SLC13A3,SLC25A10,Slco1a4,SNTB1,TERT,VLDLR	29
Hematological System Development and Function,Lymphoid Tissue Structure and Development,Tissue Morphology	Quantity of invariant natural killer T cells	0.000416		1.213	ATG7,ID2,ID3,LCP2,NOTCH1,RASGRP1	6
Inflammatory Response,Organismal Injury and Abnormalities	Inflammation of organ	6.57e-06		1.199	ABAT,ABCB11,AHR,ALB,ALDH2,AMY2A,ANGPTL6,APOA4,ARG1,ATG7,B2M,C5,C5AR2,C6,CA14,CAV1,CD53,CDH1,CDH13,CFH,CFI,CPB2,CSF1R,Ctla2a/Ctla2b,CTSD,CTSE,CTSS,CUEDC2,CXCL12,CYP2E1,DCN,DHCR24,ECM1,EGR1,EPHA2,ESR1,FADS2,FASN,FDPS,FKBP8,FOXO3,GAS6,GBP6,GPX4,GSTM1,GTPBP1,HLA-A,HMGCR,HSD11B1,ID2,ID3,IDO2,IRF5,JUNB,KRT18,KRT8,LAMA5,LCP2,LECT2,LGALS1,LRP6,LSS,MAPK14,MAPKAPK2,MCL1,Mt1,Mug1/Mug2,MVD,NGFR,NOTCH1,NR1H3,…	101
Energy Production,Lipid Metabolism,Small Molecule Biochemistry	Beta-oxidation of fatty acid	2.42e-05		1.166	ACAA1,ACADS,ATG7,CROT,CYP2E1,ECI2,ESR1,FABP2,FASN,HSD11B1,MCAT,OBP2B	12
Cellular Development,Cellular Growth and Proliferation,Connective Tissue Development and Function,Tissue Development	Cell proliferation of fibroblasts	0.00014		1.165	AHR,ALB,BMP2,CAV1,CDH1,CSF1R,CTSD,CXCL12,DCN,DSG2,EIF4EBP1,ESR1,GAS6,HSPB1,IGFBP7,LMNA,MAPK14,MYCN,NDRG1,NGFR,Rpl29 (includes others),Rps3a1,SOD1,SOD2,STARD10,TERT,TNFAIP8,TSC2,TXNIP,ZMIZ2	30
Lipid Metabolism,Molecular Transport,Small Molecule Biochemistry	Export of lipid	2.79e-07		1.158	ABCB11,ABCG8,ALB,ANXA6,APOA4,APOC4,APOF,CAV1,CROT,CTSS,CYP7A1,LSS,NCEH1,NR1H3,PLA1A,PLTP,SNTB1,TERT,VLDLR	19
Cell-To-Cell Signaling and Interaction,Hematological System Development and Function	Activation of myeloid cells	0.000453		1.136	AHR,ATG7,C5,C6,CFH,CPB2,CSF1R,FGG,Hamp/Hamp2,HLA-A,HSD11B1,LCP2,LECT2,MAPK14,MYCN,NDRG1,NECTIN2,NOTCH1,NR1H3,Orm1 (includes others),PTPRE,Raet1d/Raet1e,SOD1,SUCNR1,TIMD4,TLR2,USP18,VCAM1	28
Carbohydrate Metabolism	Metabolism of carbohydrate	8.2e-05		1.102	ABHD3,Akr1b10,AKR7A2,ALDH2,ALDH3A2,ALG8,AMY2A,APOA4,ATG7,BMP2,C5,CHPF,CSF1R,CYP2E1,DCN,DCXR,ENPP2,ENPP6,ETNK1,ETNK2,ETNPPL,GALK1,GCK,GLS2,GM2A,GNE,GNS,GPAT4,Gulo,HDAC5,IDUA,IPPK,LPIN2,LRP6,MAPK14,MTMR14,Mup1 (includes others),NANS,NGFR,OBP2B,PFKFB1,PGGHG,PLA1A,PLA2G6,PLCG1,PLEKHA2,PNPLA6,PPP1R3G,RAB8A,RGS10,S1PR3,SBF1,SOD3,STARD10,VAC14	55
Amino Acid Metabolism,Molecular Transport,Small Molecule Biochemistry	Transport of L-amino acid	2.12e-05		1.096	ARG1,SFXN1,SLC13A3,SLC16A10,SLC1A2,SLC22A7,SLC25A22,SLC7A5,Slco1a4,SOD1	10
Lipid Metabolism,Small Molecule Biochemistry	Metabolism of membrane lipid derivative	5.7e-10		1.08	ABCG8,ABHD3,ACAT2,ALDH3A2,APOA4,APOF,ASPG,C5,CAV1,CNBP,CPTP,CSF1R,CYP27A1,CYP7A1,DHCR24,ELOVL6,ENPP2,ENPP6,ETNK1,ETNK2,ETNPPL,FASN,FDPS,FGL1,GM2A,GPAT4,GPX4,HMGCR,HSD17B2,LPIN2,LSS,MTMR14,MVD,NGFR,NR1H3,PGRMC1,PLA1A,PLA2G6,PLBD1,PLCG1,PLEKHA2,PLTP,PNPLA6,POR,SBF1,SERPINA1,STARD10,SULT2A1,TM7SF2,VAC14,VAPA,VLDLR	52
Cellular Development,Cellular Growth and Proliferation	Colony formation of tumor cell lines	4e-06		1.058	AHR,ATG7,CAV1,CPS1,CTSD,EGR1,EPHA2,ESR1,FOXO3,GLS2,HDAC5,HES1,IGFBP7,KLF2,KRT8,LGR4,LMNA,MMP14,NDRG1,NGFR,NOTCH1,NTRK2,PAK1,PHB,RACK1,SERPINA1,SLC40A1,SOD1,SOD2,TBX3,TERT,Tmsb4x (includes others),TSC2,VEGFB	34
Connective Tissue Development and Function,Skeletal and Muscular System Development and Function,Tissue Morphology	Quantity of bone cells	2.37e-05		1.03	AHR,ATG7,CAPNS1,CAV1,CSF1R,DCN,EGR1,ESR1,HSD11B1,IDUA,JUNB,KLF10,LGR4,MMP14,NOTCH1,PLCG1,RGS10,SLC40A1,SOD1	19
Lipid Metabolism,Molecular Transport,Small Molecule Biochemistry	Uptake of cholesterol	0.000276		1.03	ABCG8,ACAT2,APOA4,ATG7,CYP27A1,CYP7A1,ESR1,NR1H3	8
Cancer,Gastrointestinal Disease,Organismal Injury and Abnormalities	Digestive system cancer	2.4e-10		1.011	ABAT,ABCB11,ABCB8,ABCG8,ABHD3,ACADS,ACAT2,ADAR,ADGRG2,ADH1C,ADTRP,AGBL5,AGXT2,AHR,AKR7A2,ALAD,ALB,ALDH16A1,ALDH1B1,ALDH2,ALDH3A2,ALDH4A1,ALG8,ALKBH7,AMDHD1,AMT,AMY2A,ANG,ANGPTL6,ANKRD11,ANXA6,APOA4,APOC4,APOF,AQP4,AQP8,ARG1,ARHGEF10L,ARL2,ARSG,ASPG,ASPSCR1,ATP8B4,ATP9A,AUP1,AXIN2,B2M,BBX,BLVRB,BMP2,BRD2,BRD3,BRMS1,BTG1,C11orf68,C5,C5AR2,C6,CA14,CAPN5,CARNS1,CAV1,CBLC,CCS,CDCA8,CDH1,CDH13,CECR2,CE…	521
Organismal Injury and Abnormalities	Growth of lesion	0.000225		1.003	AHR,ANG,ATG7,BMP2,CAPNS1,CAV1,CDH1,CPS1,CSF1R,CTSS,CUEDC2,CXCL12,DAPK3,DCN,EGR1,EIF3F,EIF4EBP1,EPHA2,ESR1,FADS2,FASN,FGL1,FOXO3,GAS6,GLDC,H19,HDAC5,HES1,HMGCR,ID2,ID3,IGFBP2,IGFBP7,KCTD12,KDM1A,KLF10,LGALS1,LRP6,MAP1LC3A,MAPK14,MCL1,MMP14,MTAP,MYCN,NDRG1,NGFR,NOTCH1,NTRK2,OGDH,PAK1,PHB,PHLDA1,PTPRE,RACK1,RPS19,S1PR3,SLC7A5,SOD2,TERT,TIAM2,TLR2,TOX,TSC2,TXNIP,UBA1,UBE2C,VGLL4,ZFP36	68
Cancer,Gastrointestinal Disease,Organismal Injury and Abnormalities	Gastrointestinal adenocarcinoma	3.89e-06		1	ABCB11,ABCB8,ABHD3,ADAR,ADGRG2,AGBL5,AGXT2,AHR,AKR7A2,ALAD,ALB,ALDH16A1,ALDH1B1,ALDH2,ALDH3A2,ALDH4A1,ALG8,AMT,AMY2A,ANKRD11,ANXA6,APOA4,AQP4,AQP8,ARG1,ARHGEF10L,ARL2,ARSG,ASPG,ASPSCR1,ATP8B4,ATP9A,AUP1,AXIN2,B2M,BBX,BLVRB,BRD2,BRD3,BRMS1,C11orf68,C5,C5AR2,C6,CA14,CAPN5,CARNS1,CAV1,CBLC,CCS,CDH1,CDH13,CECR2,CENPB,CEP170B,CEP250,CEP63,CFD,CFH,CFI,CHAMP1,CHPF,CLDN1,CLDN14,CLDN2,CLOCK,CMIP,CNPY2,COL…	433
Cancer,Gastrointestinal Disease,Organismal Injury and Abnormalities	Intestinal carcinoma	1.52e-05		1	ABCB11,ABCB8,ABHD3,ADAR,ADGRG2,AGBL5,AGXT2,AHR,AKR7A2,ALAD,ALB,ALDH16A1,ALDH1B1,ALDH2,ALDH3A2,ALDH4A1,ALG8,AMY2A,ANKRD11,ANXA6,APOA4,AQP4,AQP8,ARG1,ARHGEF10L,ARL2,ARSG,ASPG,ASPSCR1,ATP8B4,ATP9A,AUP1,AXIN2,B2M,BBX,BLVRB,BRD2,BRD3,BRMS1,C11orf68,C5,C5AR2,C6,CA14,CAPN5,CARNS1,CAV1,CBLC,CCS,CDH1,CDH13,CECR2,CENPB,CEP170B,CEP250,CEP63,CFD,CFH,CFI,CHAMP1,CHPF,CLDN1,CLDN14,CLDN2,CLOCK,CMIP,CNPY2,COL6A3,…	423
Cancer,Gastrointestinal Disease,Organismal Injury and Abnormalities	Intestinal adenocarcinoma	2.09e-05		1	ABCB11,ABCB8,ABHD3,ADAR,ADGRG2,AGBL5,AGXT2,AHR,AKR7A2,ALAD,ALB,ALDH16A1,ALDH1B1,ALDH2,ALDH3A2,ALDH4A1,ALG8,AMY2A,ANKRD11,ANXA6,APOA4,AQP4,AQP8,ARG1,ARHGEF10L,ARL2,ARSG,ASPG,ASPSCR1,ATP8B4,ATP9A,AUP1,AXIN2,B2M,BBX,BLVRB,BRD2,BRD3,BRMS1,C11orf68,C5,C5AR2,C6,CA14,CAPN5,CARNS1,CBLC,CCS,CDH1,CDH13,CECR2,CENPB,CEP170B,CEP250,CEP63,CFD,CFH,CFI,CHAMP1,CHPF,CLDN1,CLDN14,CLDN2,CLOCK,CMIP,CNPY2,COL6A3,CPS1,…	419
Lipid Metabolism,Nucleic Acid Metabolism,Small Molecule Biochemistry	Conversion of acyl-coenzyme A	0.000301		1	CROT,FASN,HMGCR,NAGS	4
Amino Acid Metabolism,Small Molecule Biochemistry	Catabolism of amino acids	3.19e-10		-1	ABAT,ALDH4A1,AMDHD1,AMT,ARG1,ATG7,CARNS1,COMT,DDAH1,GLDC,GLUL,HAAO,HAL,HPD,IDO2,LOC102724788/PRODH,OGDH,OTC,SDS,UROC1	20
Cellular Movement,Hematological System Development and Function,Immune Cell Trafficking	Cellular infiltration by leukocytes	8.08e-06		-1.018	AHR,ARG1,ATG7,C5,C6,CAV1,CFD,CFH,CPB2,CSF1R,CTSC,CXCL12,CYP2C8,CYP7A1,DCN,EPHA2,ESR1,FASN,GAS6,HLA-A,HSPB1,IRF5,LGALS1,LRP6,MAPK14,MAPKAPK2,MMP14,MTAP,NDRG1,NOTCH1,NR1H3,PLTP,REN,SERPINA1,SOD3,TLR2,Tmsb4x (includes others),TNFAIP8,VCAM1	39
Cancer,Organismal Injury and Abnormalities	Invasion of tissue	0.000526		-1.026	ANKRD11,BMP2,CAV1,CTNNBIP1,CXCL12,EDNRB,ENPP2,EPHA2,FASN,MMP14,MTAP,NOTCH1,NTRK2,PAK1,PDCD4,PIAS3,TIAM2	17
Cardiovascular System Development and Function,Organismal Development	Vasculogenesis	2.91e-07		-1.043	AHR,ANG,ANGPTL6,ARG1,ATG7,BMP2,BRMS1,C5,C6,CAPNS1,CAV1,CDH1,CDH13,CSF1R,CTNNBIP1,CXCL12,DCN,DDAH1,ECM1,EDF1,EDNRB,EGR1,ENPP2,EPHA2,ESR1,FOXO3,GAS6,GLUL,GSTM1,Gulo,HES1,ID3,IGFBP2,IGFBP7,JUNB,KLF10,KLF2,LAMA1,LGALS1,LMNA,LRP6,MAPK14,MAPKAPK2,MMP14,NGFR,NOTCH1,NTRK2,PAK1,PLCG1,PLVAP,PNPLA6,POR,PTPRB,RCAN2,RECK,RGS5,RTN4,S1PR3,SERPINA3,SMARCA4,SOD1,TERT,TLR2,TSC2,TYMP,USP18,VCAM1,VEGFB,VLDLR,WTAP,ZN…	71
Amino Acid Metabolism,Small Molecule Biochemistry	Metabolism of amino acids	5.17e-10		-1.044	ABAT,AGXT2,ALDH4A1,AMDHD1,AMT,ARG1,ASPG,ATG7,CARNS1,COMT,CPS1,CXCL12,DDAH1,EGR1,GLDC,GLS2,GLUL,HAAO,HAL,HPD,IDO2,LOC102724788/PRODH,NAGS,OAT,OGDH,OTC,PYCR3,SDS,UROC1	29
Cancer,Organismal Injury and Abnormalities	Advanced malignant tumor	1.47e-05		-1.047	ABAT,ADAR,AMY2A,AQP8,ARF4,ARG1,AXIN2,B2M,BMP2,BRMS1,BTG1,C5,CAV1,Ccl9,CDH1,CFH,CLDN2,COL6A3,CSF1R,CUX2,CXCL12,DSG2,EDNRB,EIF4EBP1,ENPP2,EPHA2,ESR1,FAM171A1,FASN,FDPS,FGG,FKBP8,FOXO3,GLUL,GSTM3,GSTM5,HES1,HMGCR,HSD11B1,HSP90AB1,HUNK,ID2,ID3,IGFBP2,IGFBP7,KRT18,KRT8,LAMA5,LGALS1,LGR4,LTK,MMP14,Mt1,MYCN,NDRG1,NOTCH1,NTRK2,PAK1,PDCD4,PHB,POR,RACK1,RECK,RNF43,RTN1,SERPINA1,SLC39A4,SMARCA4,SOD1,SOD2,SO…	83
Cancer,Organismal Injury and Abnormalities	Secondary tumor	0.000164		-1.047	ABAT,ADAR,AMY2A,AQP8,ARF4,ARG1,AXIN2,B2M,BMP2,BRMS1,C5,CAV1,Ccl9,CDH1,COL6A3,CSF1R,CUX2,CXCL12,DSG2,EDNRB,EIF4EBP1,ENPP2,EPHA2,ESR1,FASN,FDPS,FGG,FKBP8,FOXO3,GLUL,GSTM3,HMGCR,HSP90AB1,HUNK,ID2,ID3,IGFBP2,IGFBP7,KRT18,KRT8,LAMA5,LGALS1,LGR4,LTK,MMP14,Mt1,MYCN,NDRG1,NOTCH1,NTRK2,PAK1,PDCD4,PHB,POR,RACK1,RECK,RNF43,RTN1,SERPINA1,SMARCA4,SOD1,SOD2,SOD3,SRSF2,TAOK2,TERT,TLR2,TSC2,TXNIP,TYMP,VCAM1,VEGF…	73
Cardiovascular Disease	Hypertension	5.18e-06		-1.075	AGXT2,AHR,ALB,ALDH3A2,ALG8,AMY2A,ARG1,ARHGEF19,AXIN2,BMP2,CA14,CAV1,CDH13,CFH,COMT,CPS1,CSF1R,CTSS,CYP27A1,CYP2E1,CYRIA,DNAJB11,DOCK6,EDNRB,ESR1,FMO2,FXYD1,GSTM5,HES1,HMGCR,HSD11B1,INMT,LGALS1,LMNA,MAPK14,MCL1,MSRB3,NANS,NPR2,PDCD4,PDE4B,PLCG1,PROM1,RAB1A,REN,RTN4,SELENBP1,SEPTIN4,SERPINA7,SLC16A10,SNTB1,SOD1,SPCS2,SRSF2,TAOK2,THNSL1,VCAM1,VEGFB,VLDLR	59
Cell Death and Survival,Organismal Injury and Abnormalities	Cell death of epithelial cells	7.42e-06		-1.087	ADAR,AHR,ALDH2,ATF7,ATG7,CBLC,CDH1,CTSS,CYP2E1,CYP7A1,DCN,DCTN2,EGR1,EPHA2,ESR1,FASN,FKBP8,FOXO3,HSPB1,ID2,IPPK,IRF5,KLF10,KRT18,KRT8,MAPK14,MAPKAPK2,MCL1,MYCN,NCL,NDRG1,NGFR,NTRK2,PAK1,RASGRP1,RNASEH2A,RNASEH2C,SOD1,SOD2,TERT,TLR2,TNFRSF19,TRAF1,TSC2	44
Endocrine System Disorders,Gastrointestinal Disease,Metabolic Disease,Organismal Injury and Abnormalities	Diabetes mellitus	0.000125		-1.101	ABCG8,ACAA1,ALB,ALDH2,AMY2A,ARG1,B2M,BMP2,BRD2,C5,CA14,CAV1,Ccl9,Cd1d2,CFH,COL6A3,CTSD,CTSS,CUX2,CXCL12,CYP2E1,CYP7A1,DDAH1,DDX60,ECM1,EDNRB,EGR1,ESR1,EXOSC9,FABP2,FABP7,FADS2,FASN,GAS6,GBP6,GCK,GLDC,GLUL,Gm5524,GPD2,Gstp3,HAAO,HES1,HLA-A,HMGCR,HSD11B1,HSD17B13,HSPB1,IDO2,Ifi27l2a/Ifi27l2b,IGFBP2,IGFBP7,KLF10,KRT8,LARS2,LMNA,LY6D,MAPK14,MMP14,Mt1,NGFR,NR1H3,NTRK2,PAK1,PDCD4,PDE4B,PILRB,PLA2G6,PLB…	87
Cellular Movement	Cellular infiltration	2.47e-08		-1.109	AHR,ALB,ALDH2,ARG1,ATG7,C5,C6,CAV1,CDH13,CFD,CFH,CPB2,CSF1R,CTSC,CTSS,CXCL12,CYP1A2,CYP2C8,CYP7A1,DCN,EPHA2,ESR1,FASN,GAS6,HLA-A,HSPB1,IL1RAP,IRF5,JUNB,LCP2,LGALS1,LRP6,MAPK14,MAPKAPK2,MMP14,MTAP,NDRG1,NOTCH1,NR1H3,PLTP,RBP1,REN,SELENBP1,SERPINA1,SOD3,TLR2,Tmsb4x (includes others),TNFAIP8,VCAM1	49
Amino Acid Metabolism,Small Molecule Biochemistry	Synthesis of amino acids	0.000185		-1.117	ABAT,AGXT2,ARG1,ASPG,CXCL12,EGR1,GLS2,GLUL,OAT,OTC,PYCR3	11
Protein Synthesis	Translation of protein	6.2e-05		-1.121	CNBP,DAPK3,EIF2B2,EIF2B4,EIF3B,EIF3C,EIF3F,EIF4EBP1,FOXO3,GADD45GIP1,HSPB1,MRPL52,NCL,PDCD4,RACK1,RBM4B,RIDA,RPL18,RPL18A,Rpl29 (includes others),RPL41,RPL8,RPS10,RPS14,RPS15,RPS19,RPS24,Rps3a1,RPS5,TSC2,ZFP36	31
Protein Synthesis	Translation	4.42e-05		-1.127	CNBP,DAPK3,EEF1D,EIF2B2,EIF2B4,EIF3B,EIF3C,EIF3F,EIF4EBP1,FOXO3,GADD45GIP1,HSPB1,MRPL52,NCL,PDCD4,RACK1,RBM4B,RIDA,RPL18,RPL18A,Rpl29 (includes others),RPL41,RPL8,RPS10,RPS14,RPS15,RPS19,RPS24,Rps3a1,RPS5,TSC2,ZFP36	32
Cardiovascular System Development and Function	Development of vasculature	5.86e-09		-1.15	AHR,ANG,ANGPTL6,ARG1,ARSG,ATG7,BMP2,BRMS1,BTG1,C5,C6,CAPNS1,CAV1,CDH1,CDH13,CFH,COMT,CSF1R,CTNNBIP1,CTSS,CXCL12,CYP2E1,DCN,DDAH1,ECM1,EDF1,EDNRB,EGR1,ENPP2,EPHA2,EPN1,ESR1,FOXO3,GAS6,GLUL,GSTM1,GTF2I,Gulo,HES1,HMGCR,HSPB1,ID3,IGFBP2,IGFBP7,JUNB,KLF10,KLF2,LAMA1,LAMA5,LGALS1,LMNA,LRP6,MAPK14,MAPKAPK2,MMP14,Mug1/Mug2,MYCN,NCL,NDRG1,NGFR,NID1,NOTCH1,NR1H3,NTRK2,OTULIN,PAK1,PLCG1,PLVAP,PLXNA2,PNPLA6,…	96
Cardiovascular System Development and Function,Organismal Development	Angiogenesis	2.9e-07		-1.15	AHR,ANG,ANGPTL6,ARG1,ATG7,BMP2,BRMS1,BTG1,C5,C6,CAPNS1,CAV1,CDH1,CDH13,CFH,CSF1R,CTNNBIP1,CTSS,CXCL12,DCN,DDAH1,ECM1,EDF1,EDNRB,EGR1,ENPP2,EPHA2,ESR1,FOXO3,GAS6,GLUL,GSTM1,GTF2I,Gulo,HES1,HSPB1,ID3,IGFBP2,IGFBP7,JUNB,KLF10,KLF2,LAMA1,LAMA5,LGALS1,LMNA,LRP6,MAPK14,MAPKAPK2,MMP14,NCL,NDRG1,NGFR,NOTCH1,NTRK2,OTULIN,PAK1,PLCG1,PLVAP,PNPLA6,POR,PTPRB,RCAN2,RECK,RGS5,RTN4,S1PR3,SERPINA3,SMARCA4,SOD1,TA…	83
Gene Expression,Protein Synthesis	Translation of mRNA	0.000154		-1.172	DAPK3,EIF2B2,EIF2B4,EIF3B,EIF3C,EIF3F,EIF4EBP1,FOXO3,HSPB1,RACK1,RBM4B,RIDA,Rpl29 (includes others),RPL41,RPS14,RPS24,Rps3a1,RPS5	18
Cell-To-Cell Signaling and Interaction	Interaction of bone marrow stromal cells	0.000301		-1.176	CXCL12,DCN,JUNB,VCAM1	4
Metabolic Disease,Organismal Injury and Abnormalities,Renal and Urological Disease	Albuminuria	4.72e-05		-1.187	ALB,CFH,COMT,EDNRB,ESR1,GAS6,HMGCR,REN,TLR2,Tmsb4x (includes others),TXNIP	11
Organismal Injury and Abnormalities	Damage of genitourinary system	0.000168		-1.189	ABAT,AHR,ALB,AMY2A,ATG7,B2M,C5,C6,CFH,CLDN2,CYP2C8,HMGCR,HSD17B2,LCP2,MAPK14,PDE4B,REN,SLC22A1,TLR2,TXNIP	20
Cancer,Organismal Injury and Abnormalities,Reproductive System Disease	Mammary tumor	8.12e-06		-1.21	ABAT,ABCB8,ACAA1,AKR7A2,ALDH1B1,ANG,ANKRD11,ARF4,ATG7,AXIN2,BMP2,C19orf53,CARNS1,CAV1,CDH1,CECR2,CEP250,CLDN1,CLDN2,COMT,CPSF1,CSF1R,CTR9,CTSC,CTSD,CXCL12,CYP2A6 (includes others),CYP2E1,CYP2U1,DCN,DCTPP1,DDX24,DDX27,DOCK8,ECM1,EEF1D,EGR1,EIF3B,EIF3C,EIF3F,EIF4EBP1,ELOVL6,EPHA2,ESR1,ETNK2,EXOSC9,FABP7,FADS2,FASN,FDPS,FIS1,FKBP8,FOXO3,FOXQ1,GAS6,GCK,GLUL,GNE,GPAT4,GPATCH4,GSTM1,GSTM3,GSTM5,H19,HDA…	153
Organismal Injury and Abnormalities,Renal and Urological Disease	Damage of kidney	0.000543		-1.241	ABAT,ALB,AMY2A,ATG7,B2M,C5,C6,CFH,CLDN2,CYP2C8,HMGCR,LCP2,MAPK14,PDE4B,REN,SLC22A1,TLR2,TXNIP	18
Cellular Development,Cellular Growth and Proliferation,Organ Development,Skeletal and Muscular System Development and Function,Tissue Development	Proliferation of muscle cells	3.23e-06		-1.266	ANG,ARG1,BMP2,CAV1,CDH13,COMT,CTNNBIP1,CXCL12,EGR1,EPHA2,ESR1,Gulo,HMGCR,HOPX,ID2,ID3,IGFBP2,JUNB,KLF10,LAMA1,LMNA,LRP6,MAPK14,MMP14,MYCN,NOTCH1,PAK1,RAB1A,RTN4,S1PR3,SMARCA4,TERT,TLR2,VCP,VGLL4,WTAP	36
Cancer,Organismal Injury and Abnormalities,Renal and Urological Disease	Urinary tract cancer	0.000604		-1.348	ACADS,AHR,ALAD,ALB,ALDH16A1,ANKRD11,ATF7,ATG7,ATP9A,AXIN2,B2M,BLVRB,C11orf68,CAV1,CD53,CDH1,CENPB,CEP63,CFH,CIB2,COL6A3,COMT,CPB2,CPS1,CROT,CSF1R,CTR9,CTSE,CUEDC2,CXCL12,DCAF11,DCN,DHX37,DOCK6,DOCK8,ECM1,EEF1D,EIF3F,EPHA2,ESR1,FDPS,FOXO3,FOXQ1,GAS6,GNE,GSTM1,H19,HIP1R,HLA-A,HMGCR,HSP90AB1,HSPB1,IBA57,IL1RAP,INTS1,IRF5,KCTD12,KMT5A,KRT8,LAMA5,LDHD,MAPK14,MCL1,MFSD3,Mt1,MTAP,MVD,MYCN,MYCT1,NAT9,NOT…	123
Cancer,Organismal Injury and Abnormalities	Malignant genitourinary solid tumor	5.64e-06		-1.41	ABAT,ABCB8,ABHD3,ACAA1,ACADS,ACSM1,ADAR,ADGRG2,AGBL5,AGXT2,AHR,AKR7A2,ALAD,ALB,ALDH16A1,ALDH1B1,ALDH2,ALDH4A1,ALKBH7,AMT,ANG,ANKRD11,ANXA6,APOA4,AQP8,ARF4,ARHGEF10L,ARHGEF19,ASPG,ASPSCR1,ATF7,ATG7,ATP8B4,ATP9A,AXIN2,B2M,BLVRB,BMP2,BRD2,BRD3,C11orf68,C19orf53,C5,C6,CARNS1,CAV1,CD53,CDH1,CDH13,CECR2,CENPB,CEP170B,CEP250,CEP63,CFH,CFI,CHAMP1,CHMP2A,CHPF,CIB2,CLDN1,CLDN2,CLK4,CMIP,CNPPD1,COL6A3,COMT,…	383
Cellular Movement	Invasion of tumor cell lines	2.96e-05		-1.44	AHR,ANKRD11,AQP8,ARG1,BMP2,CAPNS1,CAV1,CDH1,CDH13,CFH,CTNNBIP1,CTSD,CTSS,CXCL12,DCN,ECM1,EGR1,EIF3F,EIF4EBP1,ENPP2,EPHA2,ESR1,FMNL3,FOXO3,GAS6,H19,HSP90AB1,ID2,IGFBP2,IRF5,JUNB,KRT8,LAMA5,LGALS1,LGR4,LMNA,MAPK14,MAPKAPK2,MMP14,MYCN,MYCT1,NDRG1,NGFR,NOTCH1,NTRK2,PAK1,PDCD4,PHB,PLA2G6,PLCG1,PLXNA2,RAB11FIP1,RACK1,RECK,RNF43,S1PR3,SERPINA1,SOD2,STX4,TERT,VCAM1,VCP,VEGFB,WBP1L,ZFP36,ZNF652	66
Cell Death and Survival,Neurological Disease,Organismal Injury and Abnormalities	Cell death of cerebral cortex cells	0.000263		-1.469	BMP2,CAPNS1,CTSD,FOXO3,GAS6,HSPB1,JUNB,MADD,MAPK14,MCL1,NGFR,NTRK2,PAK1,SERPINA3,SLC1A2,SLC25A23,SOD1,TGM1,TLR2,TSC2,VAPA	21
Cancer,Endocrine System Disorders,Organismal Injury and Abnormalities	Endocrine gland tumor	1.79e-13		-1.473	ABAT,ABCB11,ABCB8,ABCG8,ABHD3,ACAA1,ACADS,ACAT2,ACSM1,ADAR,ADGRG2,AGBL5,AGXT2,AHR,AK4,AKR7A2,ALAD,ALDH16A1,ALDH2,ALDH3A2,ALDH4A1,ALG8,ALKBH7,AMDHD1,AMT,AMY2A,ANKRD11,ANXA6,AP2S1,AQP8,ARF4,ARHGEF10L,ARHGEF19,ARL2,ARPP19,ASPG,ASPSCR1,ATF7,ATG7,ATP8B4,ATP9A,AXIN2,B2M,BBX,BLVRB,BMP2,BRD2,BRD3,BRMS1,BTG1,C11orf68,C19orf53,C5,C6,C9orf16,CA14,CAPN5,CARNS1,CBLC,CCDC85B,CCS,CDH1,CDH13,CECR2,CENPB,CEP170B,…	484
Cell Death and Survival,Organismal Injury and Abnormalities	Apoptosis of epithelial cells	1.35e-05		-1.495	ADAR,AHR,ALDH2,ATF7,CDH1,CTSS,CYP7A1,DCN,EGR1,EPHA2,ESR1,ID2,IRF5,KLF10,KRT18,KRT8,MAPK14,MAPKAPK2,MCL1,MYCN,NCL,NDRG1,NGFR,PAK1,RASGRP1,SOD2,TERT,TLR2	28
Cellular Movement	Invasion of cells	5.43e-06		-1.506	AHR,ANG,ANKRD11,AQP8,ARF4,ARG1,ATG7,BMP2,CAPNS1,CAV1,CD53,CDH1,CDH13,CFH,CLDN1,CPB2,CTNNBIP1,CTSD,CTSS,CXCL12,DCN,ECM1,EDNRB,EGR1,EIF3F,EIF4EBP1,ENPP2,EPHA2,ESR1,FMNL3,FOXO3,GAS6,H19,HES1,HSP90AB1,ID2,IGFBP2,IRF5,JUNB,KRT8,LAMA5,LGALS1,LGR4,LMNA,MAPK14,MAPKAPK2,MMP14,MYCN,MYCT1,NDRG1,NGFR,NOTCH1,NTRK2,PAK1,PDCD4,PHB,PIAS3,PLA2G6,PLCG1,PLXNA2,RAB11FIP1,RACK1,RECK,RNF43,S1PR3,SERPINA1,SMARCA4,SOD2,…	81
Cardiovascular System Development and Function	Vascularization	0.0005		-1.536	ANGPTL6,BMP2,C5,C6,CAV1,CDH13,CXCL12,EPHA2,GAS6,ID3,LGALS1,MAPK14,MMP14,NGFR,NOTCH1,S1PR3,SOD1,TLR2,VCAM1,VEGFB,VLDLR	21
Cell Death and Survival	Cell death of carcinoma cell lines	1.37e-05		-1.562	ADAR,ATG7,CAV1,CFH,CPS1,CXCL12,DAPK3,EPHA2,FABP7,FASN,FOXO3,H19,ID3,IGFBP7,KLF2,KRT18,LOC102724788/PRODH,MADD,MAPK14,MCL1,MYCN,MYCT1,NDRG1,NOTCH1,OSGIN1,PDCD4,PFKFB1,PHB,RBM4B,SERPINA3,SOD1,SPECC1,TERT,UBA1,UBE2C	35
Cellular Development,Cellular Growth and Proliferation,Organ Development,Skeletal and Muscular System Development and Function,Tissue Development	Proliferation of smooth muscle cells	0.000126		-1.564	ANG,ARG1,BMP2,CAV1,CDH13,COMT,CTNNBIP1,CXCL12,EGR1,ESR1,Gulo,HMGCR,ID2,ID3,IGFBP2,LMNA,LRP6,MMP14,NOTCH1,PAK1,RTN4,SMARCA4,TERT,TLR2,WTAP	25
Cell Death and Survival	Apoptosis of tumor cell lines	1.36e-07		-1.572	AHR,ALB,ARG1,ATG7,B2M,BMP2,C5,CAPNS1,CAV1,CDH1,CENPB,CFH,CSF1R,CTSD,CUEDC2,CXCL12,CYP2E1,DAPK3,DHCR24,DSG2,EGR1,EIF3F,EIF4EBP1,ENPP2,EPHA2,ESR1,ETHE1,FASN,FIS1,FKBP8,FOXO3,GLS2,GNE,H19,HDAC5,HES1,HSP90AB1,HSPB1,ID3,IGFBP7,IRF5,JUNB,KLF10,KLF2,KRT18,LAMA5,LGALS1,LGR5,LOC102724788/PRODH,MADD,MANF,MAPK14,MCL1,MMP14,MOB3B,MYCN,MYCT1,NCL,NDRG1,NGFR,NOTCH1,NTRK2,OSGIN1,PAK1,PDCD4,PDE4B,PHB,PIAS3,PLA2G6…	101
Cellular Movement,Hematological System Development and Function,Immune Cell Trafficking	Transmigration of mononuclear leukocytes	0.000399		-1.627	C5,CAV1,CTSS,CXCL12,ENPP2,MMP14,NOTCH1,PTPRB,S1PR3,VCAM1	10
Carbohydrate Metabolism	Quantity of carbohydrate	6.47e-07		-1.654	ABCB11,ALB,APOA4,ASPSCR1,ATG7,BRMS1,C5,CAV1,CUEDC2,CXCL12,CYP7A1,DCXR,ENPP2,ESR1,FABP2,FASN,FMO3,FOXO3,GCK,GLS2,GNE,GPAT4,GPD2,Gulo,HDAC5,HSD11B1,IDUA,JUNB,KLF2,LMNA,MADD,MAPK14,Mt1,MTMR14,NCEH1,NR1H3,OBP2B,PFKFB1,PLA2G6,PNPLA6,PPP1R3G,SLC22A1,SOD1,SOD2,SOD3,SRSF2,TLR2,TSC2,TXNIP,VAC14	50
Cancer,Organismal Injury and Abnormalities	Genitourinary adenocarcinoma	0.000273		-1.664	ABAT,ABHD3,ACADS,ACSM1,ADAR,ADGRG2,AGBL5,AGXT2,ALB,ALDH16A1,ALDH1B1,ALDH2,ALDH4A1,ALKBH7,AMT,ANKRD11,ANXA6,ARHGEF10L,ARHGEF19,ASPG,ASPSCR1,ATF7,ATG7,ATP8B4,ATP9A,AXIN2,B2M,BLVRB,BMP2,BRD3,C11orf68,C5,C6,CDH1,CDH13,CECR2,CENPB,CEP170B,CEP63,CFH,CHAMP1,CHPF,CIB2,CLK4,CMIP,CNPPD1,COL6A3,COMT,CPB2,CPS1,CPSF1,CPTP,CSF1R,CTR9,CTSC,CTSD,CUX2,CXCL12,CYP1A2,CYP2A6 (includes others),CYP2E1,CYP2F1,CYP4A22,C…	294
Cardiovascular System Development and Function,Cellular Development,Cellular Growth and Proliferation,Organ Development,Organismal Development,Skeletal and Muscular System Development and Function,Tissue Development	Proliferation of vascular smooth muscle cells	0.000667		-1.664	ARG1,BMP2,CTNNBIP1,CXCL12,EGR1,ID3,IGFBP2,LMNA,LRP6,NOTCH1,PAK1,RTN4,SMARCA4,TERT,TLR2	15
Cell Death and Survival	Cell death of fibroblast cell lines	3.08e-05		-1.665	AHR,ATG7,CAPNS1,CTSD,DAPK3,EGR1,EIF3B,EIF3C,EIF4EBP1,FKBP8,FOXO3,GAS6,GSTM5,ID2,IRF5,KRT18,KRT8,MAPK14,MCL1,Mt1,NGFR,NR1H3,PAK1,RTN4,SMARCC1,SOD2,SRSF2,TERT,TGM1,TRIP6,TSC2,TXNIP,UBA1,USP18,VCP,YME1L1	36
Cancer,Dermatological Diseases and Conditions,Organismal Injury and Abnormalities	Skin cancer	1.36e-05		-1.71	ABAT,ABCB11,ABCB8,ABCG8,ACAA1,ACSM1,ADAR,AGBL5,AGXT2,AHR,ALAD,ALB,ALDH16A1,ALDH1B1,ALDH2,ALDH4A1,ANG,ANGPTL6,ANKRD11,APOA4,AQP4,ARF4,ARHGEF10L,ARHGEF19,ARSG,ASPSCR1,ATF7,ATP8B4,ATP9A,AUP1,AXIN2,B2M,BBX,BLVRB,BMP2,BRD3,C11orf68,C5,C5AR2,C6,CAPN5,CARNS1,CAV1,CBLC,CD53,CDH1,CDH13,CECR2,CEP170B,CEP250,CEP63,CFH,CFI,CHAMP1,CHMP2A,CHPF,CLDN1,CLDN14,CLDN2,CLK4,CMIP,CNPPD1,CNPY2,COL6A3,COLEC10,CPNE2,CPS1…	341
Cancer,Organismal Injury and Abnormalities	Malignant solid organ tumor	1.43e-05		-1.71	ABAT,ABCB11,ABCB8,ABCG8,ACAA1,ACSM1,ADAR,AGBL5,AGXT2,AHR,ALAD,ALB,ALDH16A1,ALDH1B1,ALDH2,ALDH4A1,ANG,ANGPTL6,ANKRD11,APOA4,AQP4,ARF4,ARHGEF10L,ARHGEF19,ARSG,ASPSCR1,ATF7,ATP8B4,ATP9A,AUP1,AXIN2,B2M,BBX,BLVRB,BMP2,BRD3,C11orf68,C5,C5AR2,C6,CAPN5,CARNS1,CAV1,CBLC,CD53,CDH1,CDH13,CECR2,CEP170B,CEP250,CEP63,CFH,CFI,CHAMP1,CHMP2A,CHPF,CLDN1,CLDN14,CLDN2,CLK4,CMIP,CNPPD1,CNPY2,COL6A3,COLEC10,CPNE2,CPS1…	346
Cell Death and Survival	Cell death of cervical cancer cell lines	9.49e-05		-1.722	ATG7,CENPB,CSF1R,CXCL12,ESR1,FIS1,FKBP8,HDAC5,IRF5,JUNB,KRT18,LMNA,MADD,MAPK14,MCL1,NAA38,NUDCD3,PAK1,PLSCR3,RNASEH2A,RNASEH2C,RPA1,RPS24,SEPTIN4,SOD1,SOD2,TERT,TNFAIP8,TSC2,UBA1,VCP,ZFP36	32
Organismal Survival	Morbidity or mortality	2.58e-11		-1.764	ABCB11,ADAR,ADH1C,AHR,ANG,ANGPTL6,AQP4,ARF4,ARG1,ARPP19,ATF7,ATG7,B2M,BMP2,BRD2,C5,CA14,CAPNS1,CAV1,CCS,CDH1,CECR2,CENPB,CFH,CFI,CHMP2A,CLDN1,CNPY2,CPB2,CPS1,CSF1R,Ctla2a/Ctla2b,CTNNBIP1,CTR9,CTSD,CUX2,CXCL12,CYP1A2,CYP2E1,CYP7A1,DCN,DDAH1,DSG2,ECM1,EDNRB,EIF4EBP1,ENPP2,EPN1,ESR1,ETHE1,FABP7,FADS2,FASN,Fcna,FGG,FKBP8,FOXO3,FOXQ1,GADD45GIP1,GAS6,GCK,GNE,GPD2,GPR108,GPX4,GSTM1,GTF2I,Gulo,H19,Hamp/H…	185
Cancer,Cell Death and Survival,Organismal Injury and Abnormalities,Tumor Morphology	Necrosis of tumor	3.76e-08		-1.828	ALB,ATF7,ATG7,B2M,BMP2,BRD2,BRMS1,BTG1,CAV1,CDH1,CXCL12,EIF3B,EIF3C,EIF3F,FASN,HES1,HSP90AB1,IGFBP2,IRF5,KLF10,LGALS1,MAPK14,MCL1,MYCN,NDRG1,NGFR,NOTCH1,PHLDA1,RACK1,RECK,RPS14,RPS19,RPS24,Rps3a1,RPS5,RTN4,SERPINA3,SF3B2,SMARCA4,SOD1,TERT,TNFRSF14,TSC2,VCAM1,VCP,ZFP36	46
Cancer,Cell Death and Survival,Organismal Injury and Abnormalities,Tumor Morphology	Cell death of tumor cells	1.36e-07		-1.828	ALB,ATF7,ATG7,B2M,BMP2,BRD2,BRMS1,CAV1,CDH1,CXCL12,EIF3B,EIF3C,EIF3F,FASN,HES1,HSP90AB1,IRF5,KLF10,LGALS1,MAPK14,MCL1,MYCN,NDRG1,NGFR,NOTCH1,PHLDA1,RACK1,RECK,RPS14,RPS19,RPS24,Rps3a1,RPS5,RTN4,SERPINA3,SF3B2,SMARCA4,SOD1,TERT,TNFRSF14,TSC2,VCAM1,VCP,ZFP36	44
Cancer,Cell Death and Survival,Organismal Injury and Abnormalities,Tumor Morphology	Cell death of cancer cells	1.13e-07		-1.893	ALB,ATF7,ATG7,B2M,BMP2,BRD2,CDH1,CXCL12,EIF3B,EIF3C,EIF3F,FASN,HES1,HSP90AB1,IRF5,KLF10,LGALS1,MAPK14,MCL1,MYCN,NDRG1,NGFR,NOTCH1,PHLDA1,RPS14,RPS19,RPS24,Rps3a1,RPS5,RTN4,SERPINA3,SF3B2,SMARCA4,SOD1,TERT,TNFRSF14,VCAM1,VCP,ZFP36	39
Cancer,Endocrine System Disorders,Organismal Injury and Abnormalities,Reproductive System Disease	Ovarian tumor	0.000234		-1.954	ABAT,ACADS,ALB,ALDH16A1,ALKBH7,ANG,ASPSCR1,ATP8B4,AXIN2,B2M,C5,CDH1,CENPB,CFH,COL6A3,COMT,CPB2,CPSF1,CSF1R,CUEDC2,CUX2,CXCL12,CYP2A6 (includes others),DHCR24,DHX8,DOCK8,EEF1D,EIF3F,ENPP2,EPHA2,ESR1,FAM171A1,FDPS,FOXO3,GLDC,GM2A,GNE,GPATCH4,GSTM1,GSTM5,H19,HSD11B1,HSP90AB1,HSPB1,IGFBP2,JUNB,KANSL1L,KIAA1755,KRT8,LAMA5,LAS1L,LGR5,LMNA,MAPKAPK2,MMP14,MSRB3,MVB12A,MYO7A,NOTCH1,NTRK2,PC,PHLDA1,PHLDB2,…	110
Cancer,Endocrine System Disorders,Organismal Injury and Abnormalities,Reproductive System Disease	Gonadal tumor	0.000171		-1.958	ABAT,ACADS,ALB,ALDH16A1,ALKBH7,ANG,ASPSCR1,ATP8B4,AXIN2,B2M,C5,CDH1,CENPB,CFH,CHMP2A,COL6A3,COMT,CPB2,CPSF1,CSF1R,CUEDC2,CUX2,CXCL12,CYP2A6 (includes others),DHCR24,DHX8,DOCK8,EEF1D,EIF3C,EIF3F,EIF4EBP1,ENPP2,EPHA2,ESR1,FAM171A1,FDPS,FOXO3,GLDC,GM2A,GNE,GPATCH4,GSTM1,GSTM5,H19,HSD11B1,HSP90AB1,HSPB1,IGFBP2,JUNB,KANSL1L,KIAA1755,KRT8,LAMA5,LAS1L,LGR5,LMNA,MAPKAPK2,MMP14,MREG,MSRB3,MVB12A,MYO7A,NOT…	114
Cell Death and Survival	Apoptosis of breast cancer cell lines	7.64e-05		-1.963	AHR,ATG7,B2M,CAV1,CDH1,CXCL12,ENPP2,EPHA2,ESR1,FASN,FOXO3,HDAC5,HSPB1,KRT18,MAPK14,MCL1,MMP14,OSGIN1,PDCD4,PHB,PLCG1,RACK1,RPA1,SOD1,SOD2,TERT,TGM1,VCP	28
Cell Death and Survival,Neurological Disease,Organismal Injury and Abnormalities	Cell death of brain cells	9.36e-05		-1.99	ATG7,BMP2,CAPNS1,CTSD,CXCL12,EGR1,FOXO3,GAS6,HSPB1,JUNB,MADD,MAPK14,MCL1,NGFR,NTRK2,PAK1,SERPINA3,SLC1A2,SLC25A10,SLC25A23,SOD1,TGM1,TLR2,TSC2,VAPA	25
Cell Death and Survival	Cell death of connective tissue cells	3.6e-07	Decreased	-2.012	AHR,ATG7,BMP2,CAPNS1,Ccl9,CDH1,CTSD,DAPK3,DCN,DHCR24,EGR1,EIF3B,EIF3C,EIF4EBP1,ESR1,FKBP8,FOXO3,GAS6,GPX4,GSTM5,ID2,IRF5,KLF2,KRT18,KRT8,LMNA,MAPK14,MCL1,MMP14,Mt1,NGFR,NOTCH1,NR1H3,PAK1,PERP,PLCG1,POR,RTN4,SMARCC1,SOD1,SOD2,SRSF2,TERT,TGM1,TNFAIP8,TRAF1,TRIP6,TSC2,TXNIP,UBA1,USP18,VCP,YME1L1	53
Cellular Compromise,Inflammatory Response	Degranulation of cells	1.44e-05	Decreased	-2.031	ACAA1,ALAD,ALB,ARG1,ATG7,ATP8B4,B2M,C5,C5AR2,CD53,CDH1,CFD,CTSC,CTSD,CTSS,ECM1,ENDOD1,FGG,GAS6,GM2A,GNS,HSD11B1,HSP90AB1,JUNB,LCP2,MANF,MAPK14,PAK1,PCYOX1L,PGRMC1,PSMD3,PTPRB,QSOX1,RAB18,RASGRP1,SERPINA1,SERPINA3,SLAMF6,SOD1,SPP2,STX4,TEX264,TLR2,VAPA,VAT1,VCP,VEGFB	47
Cancer,Organismal Injury and Abnormalities	Cancer	3.3e-15	Decreased	-2.069	ABAT,ABCB11,ABCB8,ABCG8,ABHD3,ACAA1,ACADS,ACAT2,ACSM1,ADAR,ADGRG2,ADH1C,ADTRP,AGBL5,AGXT2,AHR,AK4,AKR7A2,ALAD,ALB,ALDH16A1,ALDH1B1,ALDH2,ALDH3A2,ALDH4A1,ALG8,ALKBH7,AMDHD1,AMT,AMY2A,ANG,ANGPTL6,ANKRD11,ANXA6,AP2S1,APOA4,APOC4,APOF,AQP4,AQP8,ARF4,ARG1,ARHGEF10L,ARHGEF19,ARL2,ARPP19,ARSG,ASPG,ASPSCR1,ATF7,ATG7,ATP8B4,ATP9A,AUP1,AXIN2,B2M,BBX,BLVRB,BMP2,BRD2,BRD3,BRMS1,BTG1,C11orf68,C19orf53,C5,C5AR…	610
Cell Death and Survival	Apoptosis of carcinoma cell lines	0.000254	Decreased	-2.072	ATG7,CAV1,CXCL12,DAPK3,EPHA2,FASN,FOXO3,H19,ID3,IGFBP7,KLF2,KRT18,LOC102724788/PRODH,MADD,MAPK14,MCL1,MYCN,MYCT1,NDRG1,NOTCH1,OSGIN1,PDCD4,PHB,RBM4B,SERPINA3,SOD1,SPECC1,TERT	28
Organismal Survival	Organismal death	3.26e-10	Decreased	-2.147	ABCB11,ADAR,ADH1C,AHR,ANG,ANGPTL6,AQP4,ARF4,ARG1,ARPP19,ATF7,ATG7,B2M,BMP2,BRD2,C5,CA14,CAPNS1,CAV1,CCS,CDH1,CECR2,CENPB,CFH,CFI,CHMP2A,CLDN1,CNPY2,CPB2,CPS1,CSF1R,Ctla2a/Ctla2b,CTNNBIP1,CTR9,CTSD,CUX2,CXCL12,CYP1A2,CYP2E1,CYP7A1,DCN,DDAH1,DSG2,ECM1,EDNRB,EIF4EBP1,ENPP2,EPN1,ESR1,ETHE1,FABP7,FADS2,FASN,FGG,FKBP8,FOXO3,FOXQ1,GADD45GIP1,GAS6,GCK,GNE,GPD2,GPX4,GSTM1,GTF2I,Gulo,H19,Hamp/Hamp2,HDAC5,H…	179
Cancer,Organismal Injury and Abnormalities	Genitourinary tumor	3.31e-06	Decreased	-2.151	ABAT,ABCB8,ABHD3,ACAA1,ACADS,ACSM1,ADAR,ADGRG2,AGBL5,AGXT2,AHR,AKR7A2,ALAD,ALB,ALDH16A1,ALDH1B1,ALDH2,ALDH4A1,ALKBH7,AMT,ANG,ANKRD11,ANXA6,AP2S1,APOA4,AQP8,ARF4,ARHGEF10L,ARHGEF19,ASPG,ASPSCR1,ATF7,ATG7,ATP8B4,ATP9A,AXIN2,B2M,BLVRB,BMP2,BRD2,BRD3,C11orf68,C19orf53,C5,C6,CARNS1,CAV1,CD53,CDH1,CDH13,CECR2,CENPB,CEP170B,CEP250,CEP63,CFH,CFI,CHAMP1,CHMP2A,CHPF,CIB2,CLDN1,CLDN2,CLK4,CMIP,CNPPD1,COL6A3…	391
Cell Death and Survival	Cell death of tumor cell lines	2.74e-09	Decreased	-2.183	ADAR,AHR,ALB,ANG,ARG1,ATG7,B2M,BMP2,BTG1,C5,CAPNS1,CAV1,CDH1,CENPB,CFH,CNPY2,CPS1,CSF1R,CTSD,CUEDC2,CXCL12,CYP2E1,DAPK3,DHCR24,DSG2,EGR1,EIF2B4,EIF3F,EIF4EBP1,ENPP2,EPHA2,ESR1,ETHE1,FABP7,FASN,FIS1,FKBP8,FOXO3,GLS2,GNE,GPX4,GSTM1,H19,HDAC5,HES1,HSP90AB1,HSPB1,ID3,IGFBP2,IGFBP7,INCENP,IRF5,JUNB,KLF10,KLF2,KRT18,LAMA5,LGALS1,LGR5,LMNA,LOC102724788/PRODH,LRP6,MADD,MANF,MAPK14,MAPKAPK2,MCL1,MMP14,MOB…	127
Cell Death and Survival	Cell death of central nervous system cells	0.000146	Decreased	-2.191	ALB,ATG7,BMP2,CAPNS1,CTSD,CXCL12,EGR1,FOXO3,GAS6,HSPB1,JUNB,MADD,MAPK14,MCL1,NGFR,NTRK2,PAK1,SERPINA3,SLC1A2,SLC25A10,SLC25A23,SOD1,TGM1,TLR2,TSC2,VAPA	26
Cancer,Organismal Injury and Abnormalities,Reproductive System Disease	Genital tumor	5.04e-05	Decreased	-2.368	ABAT,ABHD3,ACADS,ACSM1,ADAR,ADGRG2,AGBL5,AGXT2,AHR,AKR7A2,ALB,ALDH16A1,ALDH1B1,ALDH2,ALDH4A1,ALKBH7,AMT,ANG,ANKRD11,ANXA6,AP2S1,APOA4,AQP8,ARHGEF10L,ARHGEF19,ASPG,ASPSCR1,ATP8B4,ATP9A,AXIN2,B2M,BMP2,BRD2,BRD3,C5,C6,CAV1,CDH1,CDH13,CECR2,CENPB,CEP170B,CFH,CFI,CHAMP1,CHMP2A,CHPF,CIB2,CLK4,CMIP,CNPPD1,COL6A3,COMT,CPB2,CPS1,CPSF1,CPTP,CSF1R,CTNNBIP1,CTSC,CTSD,CTSE,CTSS,CUEDC2,CUX2,CXCL12,CYP1A2,CYP2A…	321
Cellular Movement,Hematological System Development and Function,Immune Cell Trafficking	Transmigration of leukocytes	5.7e-05	Decreased	-2.439	C5,CAV1,CTSS,CXCL12,DCN,DOCK8,ENPP2,LGALS1,MMP14,NOTCH1,PTPRB,RTN4,S1PR3,TLR2,TSPAN33,VCAM1	16
Cellular Movement	Transmigration of cells	5.92e-05	Decreased	-2.512	C5,CAV1,CDH1,CTSS,CXCL12,DCN,DOCK8,ENPP2,ID3,LGALS1,MMP14,NOTCH1,PAK1,PTPRB,RTN4,S1PR3,TLR2,TSPAN33,VCAM1	19
Cancer,Organismal Injury and Abnormalities	Pelvic tumor	0.000104	Decreased	-2.581	ABAT,ABHD3,ACADS,ACSM1,ADAR,ADGRG2,AGBL5,AGXT2,AHR,AKR7A2,ALAD,ALB,ALDH16A1,ALDH1B1,ALDH2,ALDH4A1,ALKBH7,AMT,ANG,ANKRD11,ANXA6,AP2S1,APOA4,AQP8,ARHGEF10L,ARHGEF19,ASPG,ASPSCR1,ATP8B4,ATP9A,AXIN2,B2M,BMP2,BRD2,BRD3,C5,C6,CARNS1,CAV1,CDH1,CDH13,CECR2,CENPB,CEP170B,CFH,CFI,CHAMP1,CHPF,CIB2,CLK4,CMIP,CNPPD1,COL6A3,COMT,CPB2,CPS1,CPSF1,CPTP,CROT,CSF1R,CTNNBIP1,CTSC,CTSD,CTSE,CTSS,CUEDC2,CUX2,CXCL12,CY…	339
Cell Death and Survival	Cell death of breast cancer cell lines	5.43e-07	Decreased	-2.582	AHR,ATG7,B2M,CAV1,CDH1,CXCL12,ENPP2,EPHA2,ESR1,FASN,FOXO3,GPX4,HDAC5,HSP90AB1,HSPB1,IGFBP2,KRT18,MADD,MAPK14,MCL1,MMP14,NOTCH1,OSGIN1,PDCD4,PGRMC1,PHB,PLCG1,RACK1,RNASEH2A,RNASEH2C,RPA1,SOD1,SOD2,TERT,TGM1,UBA1,VCP	37
Cell Death and Survival	Apoptosis	1.02e-08	Decreased	-2.883	AARS1,ADAR,AHR,ALB,ALDH2,ANG,ANXA6,ARF4,ARG1,ARHGEF19,ATF7,ATG7,AXIN2,B2M,BMP2,BRMS1,BTG1,C5,C6,CAPNS1,CAV1,Ccl9,CD53,CDH1,CECR2,CENPB,CFH,CMIP,CSF1R,CTNNBIP1,CTSD,CTSE,CTSS,CUEDC2,CXCL12,CYP2E1,CYP2F1,CYP7A1,DAPK3,DCN,DHCR24,DMPK,DOCK8,DSG2,EDNRB,EEF1D,EGR1,EIF3B,EIF3C,EIF3F,EIF4EBP1,ENPP2,EPHA2,ESR1,ETHE1,FASN,FIS1,FKBP8,FOXO3,FOXQ1,GADD45GIP1,GAS2,GAS6,GCK,GLS2,Gm5524,GNE,GPX4,GSTM5,H19,HDAC5,…	186
Cell Death and Survival	Necrosis	8.07e-11	Decreased	-3.624	AARS1,ABCB8,ADAR,AHR,ALB,ALDH2,ANG,ARG1,ATF7,ATG7,B2M,BMP2,BRD2,BRMS1,BTG1,C5,C6,CAPNS1,CAV1,CBLC,Ccl9,CDH1,CENPB,CFH,CLOCK,CNBP,CNPY2,COMT,CPB2,CPS1,CSF1R,CTSD,CTSS,CUEDC2,CXCL12,CYP2C8,CYP2E1,CYP2F1,CYP7A1,DAPK3,DCN,DCTN2,DHCR24,DMPK,DOCK8,DSG2,EDNRB,EEF1D,EGR1,EIF2B4,EIF3B,EIF3C,EIF3F,EIF4EBP1,ENPP2,EPHA2,ESR1,ETHE1,FABP7,FASN,FDPS,FIS1,FKBP8,FOXO3,FOXQ1,GAS6,GCK,GLS2,Gm5524,GNE,GPX4,GSTM1,GST…	195

## Sheet: S4_Disease_R&Z-KO vs WT_common
Diseases and Bio Functions	R&Zdel vs f/f 1M - ZSCORE	R&Zdel vs f/f 3M - ZSCORE	R&Zdel vs f/f 7M - ZSCORE	R&Zdel vs f/f 1M - P-Value	R&Zdel vs f/f 3M - P-Value	R&Zdel vs f/f 7M - P-Value	R&Zdel vs f/f 1M - Enriched Genes	R&Zdel vs f/f 3M - Enriched Genes	R&Zdel vs f/f 7M - Enriched Genes
Synthesis of sterol	N/A	2.502	1.408		3.98e-11	1.61e-09		ABCG8,ACAT2,CYP27A1,CYP51A1,DHCR24,ELOVL6,FDFT1,HMGCR,HSPA8,LSS,MSMO1,MVD,MVK,NSDHL,PLTP,PMVK,POR,RAN,SERPINA1,SQLE,TM7SF2,TNFSF10	ABCG8,ACAT2,CAV1,CNBP,CYP27A1,CYP7A1,DHCR24,ELOVL6,FASN,FDPS,HMGCR,LSS,MVD,PGRMC1,PLTP,POR,REN,SERPINA1,TM7SF2
Conversion of lipid	0.511	2.416	1.42	1.47e-05	1.33e-07	8.12e-08	ALB,ANGPTL3,CYB5B,CYP1A2,CYP2E1,CYP4A11,ENPP2,FGFR2,HAO1,HPGD,HPX,HSD11B1,HSD17B2,HSD17B6,HSPA5,Mt1,POR	ACSS2,AKR1A1,AKR1C4,ALB,ALDH3A2,CD40,CYB5B,CYP1A2,CYP2C8,CYP2E1,CYP4A11,DHCR24,FADS1,GPX4,HMGCR,HSD11B1,Mt1,Mt2,POR,PRDX6,RDH16,SMPD1	ADH1C,ALB,ALDH3A2,CROT,CYP1A2,CYP2C8,CYP2E1,DHCR24,ENPP2,FASN,GPX4,HMGCR,HSD11B1,HSD17B2,Mt1,NAGS,POR,RDH16,SOD1,SOD2,TERT
Conversion of fatty acid	N/A	2.2	1.671		0.000184	8.19e-05		ACSS2,ALB,CD40,CYP1A2,CYP2C8,CYP2E1,FADS1,HMGCR	ALB,CROT,CYP1A2,CYP2C8,CYP2E1,FASN,HMGCR,NAGS
Conjugation of glutathione	N/A	2.192	1.951		3.29e-05	0.00023		GSTA3,GSTM1,Gstm3,GSTM5,Gstm6,GSTT2/GSTT2B	GSTM1,Gstm3,GSTM5,Gstm6,GSTT2/GSTT2B
Liver cancer	0.412	2.187	1.636	0.000208	1.13e-05	2.81e-06	AATK,ABCA2,AGO2,AHSG,AIFM3,AKR1B10,ALB,ALCAM,ALDOB,AMBRA1,AMDHD1,ANAPC10,ANG,ANTXR2,ANXA1,APCS,APEX1,APOF,ARFGEF2,ARG1,ARHGEF3,ARSG,AURKA,AXIN2,B3GALNT1,B3GALT4,BBS10,BCL6,BDNF,BET1L,BRCA2,C12orf49,C16orf89,C9,CAPG,CARMIL1,CCT6B,CDC37L1,CDC42BPB,CDC73,CDH1,CDK6,CGREF1,CHRD,CLDN2,CORO2B,CPNE8,CPS1,CRELD2,CSGALNACT2,CTSC,CUL7,CWF19L2,CXCL14,CYP27A1,CYP2A6 (includes others),CYP4A11,DYNLL1,E2F2,EAF2,…	A1BG,A1CF,AAMP,ABCG8,ACADVL,ACOT7,ACSS2,ADA,ADCY4,ADGRF1,AGRN,AIFM2,ALB,ALDH2,AMDHD1,AMIGO2,AMT,ANAPC2,ANG,ANXA5,APC,ARG1,ARHGAP4,ARHGDIA,ARHGEF7,ASPSCR1,ATAD2,ATP2A2,ATP2B2,ATP5F1B,ATRX,B2M,B3GALNT1,B9D2,BCAS3,BCL6,BDH1,BDH2,BNIP2,BOD1L1,BRCA2,C12orf49,C5,C9,CALCRL,CCDC130,CCNL1,CCNT2,CD48,CDH1,CELSR1,CEP192,CHST14,CLDN2,CLK1,CLU,COASY,COL1A1,COMT,COQ9,CP,CPEB4,CREB3,CREBBP,CTSC,CUL9,CYP27A1,CYP…	ABAT,ABCB11,ABCG8,ABHD3,ADAR,ADTRP,AGXT2,AHR,ALB,ALDH2,ALDH4A1,ALG8,ALKBH7,AMDHD1,AMT,ANG,ANGPTL6,APOF,ARG1,ARL2,ARSG,ASPSCR1,AXIN2,B2M,BRD2,C11orf68,C5,C5AR2,CCS,CDCA8,CDH1,CDH13,CECR2,CEP250,CLDN2,COLEC10,COMT,CPB2,CPS1,CPTP,CROT,CSF1R,CTSC,CTSD,CUEDC2,CUX2,CXCL12,CYP27A1,CYP2A6 (includes others),Cyp2b13/Cyp2b9,CYP2C8,CYP4A22,CYP7A1,DAPK3,DCAF11,DCN,DCTPP1,DDAH1,DDX27,DHCR24,DHX8,DLAT,DOCK8,DTN…
Transport of molecule	1.453	2.107	0.947	5.68e-08	1.64e-07	2.64e-08	ABCA2,ACD,ADORA1,ALB,ALG10,ANG,ANXA1,APCS,APOF,AQP4,AQP8,AQP9,ARFGEF2,ARG1,ATP6AP1,ATP6V0E2,ATP6V1G2,ATP8B1,BAG3,BDNF,BMP2,CA14,CA5B,CAV1,CD3G,CDH1,CES3,CLDN2,CRY2,CYP27A1,CYP2E1,DESI1,EEPD1,EGFR,ENPP2,ENTPD1,ERBB2,ERBB4,EXOC4,FGA,FGF21,FGG,FOXO3,FRAS1,GAS6,GLMN,GLS2,GLUL,Hamp/Hamp2,HLA-A,HLA-DMA,HP,HPX,HSD11B1,HSD17B2,HSPA5,Ifi27,IGF1,IKBKE,INHBA,KPNB1,LCP2,LPL,MEF2A,MS4A1,Mt1,NDE1,NEDD4L,NLRP12…	A1CF,ABCG8,ACAT2,ADA,ADORA1,AKR1C4,ALB,ANG,Apoc3,AQP8,AQP9,ARG1,ARL6IP5,ASPSCR1,ATP2A2,ATP2B2,ATP5F1B,ATP6V1C1,AVPR1A,B2M,BDH2,CALCRL,CAPN10,CCL5,CD40,CDH1,CHKA,CISD1,CLDN2,CLEC6A,CLN3,CLU,COL1A1,CP,CYP27A1,CYP2E1,CYP51A1,EGF,EIF2D,EIF4A3,ENPP1,FAS,FBXL5,FBXO7,FCGR2A,GAS6,GCH1,GFRA1,GLS2,GLUL,GPLD1,Hamp/Hamp2,HLA-A,HMGCR,HOOK3,HPS6,HSD11B1,HSPA8,HSPA9,Ifi27,IFT46,IGF1,KCNB1,KRT8,LCP2,LETM1,LPL,LS…	ABAT,ABCB11,ABCB8,ABCG8,ACADS,ACAT2,ADAR,ADTRP,ALB,ANG,ANXA6,APOA4,APOC4,APOF,AQP4,AQP8,ARG1,ARL2,ASPSCR1,B2M,BMP2,C5AR2,CA14,CAV1,CCS,CDH1,CLDN2,CPSF1,CROT,CTSS,CXCL12,CYP27A1,CYP2E1,CYP7A1,DMPK,DTNBP1,EGR1,ENPP2,ESR1,FABP2,FABP7,FGG,FIS1,FMO3,FOXO3,FXYD1,GAS6,GCK,GLS2,GLUL,GM2A,Hamp/Hamp2,HLA-A,HMGCR,HSD11B1,HSD17B2,HSP90AB1,Ifi27,KRT8,LCP2,LGALS1,LGR4,LMNA,LSS,MAPK14,Mmgt2,Mt1,MYO7A,NCEH1,NGFR…
Synthesis of cholesterol	N/A	2.106	1.481		1.02e-11	6.71e-10		ABCG8,ACAT2,CYP27A1,CYP51A1,DHCR24,ELOVL6,FDFT1,HMGCR,LSS,MSMO1,MVD,MVK,NSDHL,PLTP,PMVK,POR,RAN,SERPINA1,SQLE,TM7SF2,TNFSF10	ABCG8,ACAT2,CAV1,CNBP,CYP27A1,CYP7A1,DHCR24,ELOVL6,FASN,FDPS,HMGCR,LSS,MVD,PGRMC1,PLTP,POR,SERPINA1,TM7SF2
Metabolism of cholesterol	0.204	2.106	1.757	2.77e-05	5.29e-12	1.13e-10	ANGPTL3,APOF,BDNF,CAV1,CYP27A1,ENO1,FGL1,GBA2,KPNB1,MAOA,MVK,PLTP,POR,SERPINA1,TM7SF2	ABCG8,ACAT2,Apoc3,CYP27A1,CYP51A1,DHCR24,ELOVL6,FDFT1,FGL1,HMGCR,LSS,MSMO1,MVD,MVK,NSDHL,PCSK9,PLTP,PMVK,POR,RAN,SAA1,SERPINA1,SMPD1,SQLE,TM7SF2,TNFSF10	ABCG8,ACAT2,APOA4,APOF,CAV1,CNBP,CYP27A1,CYP7A1,DHCR24,ELOVL6,FASN,FDPS,FGL1,HMGCR,LSS,MVD,NR1H3,PGRMC1,PLTP,POR,SERPINA1,TM7SF2,VLDLR
Uptake of lipid	N/A	2.037	1.512		0.000664	0.000174		ABCG8,ACAT2,CISD1,CYP27A1,FOXA1,GNMT,HSPA8,LPL,MFGE8,MGAT2,NOCT,NRIP1,PNPLA2,SLC22A7,SLC27A1,Slco1a1,TNFSF10	ABCG8,ACAT2,AHR,APOA4,ATG7,CAV1,CYP27A1,CYP7A1,ESR1,KLF2,NR1H3,SLC22A7,Slco1a4,SOD1,TLR2,VEGFB,VLDLR
Transport of steroid	N/A	2.028	1.57		0.000381	5.29e-07		ABCG8,AKR1C4,ALB,Apoc3,AQP8,AQP9,CLU,HSPA8,LPL,LSS,NPC2,PCOLCE2,PLTP,SAA1,SERPINA6,Slco1a1,SMPD1	ABCB11,ABCG8,ALB,ANXA6,APOA4,APOC4,APOF,AQP8,CAV1,CTSS,CYP7A1,LSS,NCEH1,NR1H3,PLA1A,PLTP,SERPINA6,Slco1a4,SNTB1,TERT,VLDLR
Gastrointestinal adenocarcinoma	N/A	1.939	1	1.33e-08	1.59e-08	3.89e-06	AAGAB,AARS2,AATK,ABCA2,ACD,ADGRG2,ADORA1,AGO2,AHSG,AKR1B10,ALB,ALCAM,ALDH1B1,ALDOB,ALG10,AMBRA1,ANAPC10,ANTXR2,ANXA1,APAF1,APEX1,AQP4,AQP8,AQP9,ARFGEF2,ARG1,ARHGEF3,ARID3B,ARL14EP,ARMC1,ARSG,ART3,ASL,ASPG,ATP6AP1,ATP6V0E2,ATP8B1,ATXN1L,AURKA,AXIN2,AZGP1,B3GALNT1,B3GALT4,BAG3,BCL6,BDNF,BET1L,BLMH,BLVRB,BMPR1A,BRCA2,BRD9,BTBD6,C11orf96,C4A/C4B,C6,C7orf26,C9,CA14,CALR3,CAPG,CARMIL1,CAV1,CCT6B,CD3EAP…	A1BG,AAMP,ACAD10,ACADVL,ACOT7,ACSS2,ACSS3,ADA,ADCY4,ADGRG2,ADORA1,AGRN,AKR1A1,AKR7A2,ALB,ALDH16A1,ALDH1B1,ALDH1L1,ALDH2,ALDH3A2,AMIGO2,AMT,ANAPC2,APC,AQP8,AQP9,ARFGAP2,ARG1,ARHGAP4,ARHGDIA,ARHGEF7,ASPG,ASPSCR1,ATAD2,ATP13A3,ATP2A2,ATP2B2,ATP5F1B,ATP6V1C1,ATRX,ATXN10,AVPR1A,B2M,B3GALNT1,B9D2,BCAS3,BCKDHA,BCL6,BDH1,BDH2,BLCAP,BLVRB,BNIP2,BOD1L1,BRCA2,C11orf24,C11orf54,C11orf96,C12orf65,C2CD2,C4A/C4…	ABCB11,ABCB8,ABHD3,ADAR,ADGRG2,AGBL5,AGXT2,AHR,AKR7A2,ALAD,ALB,ALDH16A1,ALDH1B1,ALDH2,ALDH3A2,ALDH4A1,ALG8,AMT,AMY2A,ANKRD11,ANXA6,APOA4,AQP4,AQP8,ARG1,ARHGEF10L,ARL2,ARSG,ASPG,ASPSCR1,ATP8B4,ATP9A,AUP1,AXIN2,B2M,BBX,BLVRB,BRD2,BRD3,BRMS1,C11orf68,C5,C5AR2,C6,CA14,CAPN5,CARNS1,CAV1,CBLC,CCS,CDH1,CDH13,CECR2,CENPB,CEP170B,CEP250,CEP63,CFD,CFH,CFI,CHAMP1,CHPF,CLDN1,CLDN14,CLDN2,CLOCK,CMIP,CNPY2,COL…
Intestinal adenocarcinoma	N/A	1.939	1	2.25e-08	3.43e-09	2.09e-05	AAGAB,AARS2,AATK,ABCA2,ACD,ADGRG2,ADORA1,AGO2,AHSG,AKR1B10,ALB,ALCAM,ALDH1B1,ALG10,AMBRA1,ANAPC10,ANTXR2,ANXA1,APAF1,APEX1,AQP4,AQP8,AQP9,ARFGEF2,ARG1,ARHGEF3,ARID3B,ARL14EP,ARMC1,ARSG,ART3,ASL,ASPG,ATP6AP1,ATP6V0E2,ATP8B1,ATXN1L,AURKA,AXIN2,AZGP1,B3GALNT1,B3GALT4,BAG3,BCL6,BDNF,BET1L,BLMH,BLVRB,BMPR1A,BRCA2,BRD9,BTBD6,C11orf96,C4A/C4B,C6,C7orf26,C9,CA14,CALR3,CAPG,CARMIL1,CCT6B,CD3EAP,CD3G,CD86,…	A1BG,AAMP,ACAD10,ACADVL,ACOT7,ACSS2,ADA,ADCY4,ADGRG2,ADORA1,AGRN,AKR1A1,AKR7A2,ALB,ALDH16A1,ALDH1B1,ALDH1L1,ALDH2,ALDH3A2,AMIGO2,ANAPC2,APC,AQP8,AQP9,ARFGAP2,ARG1,ARHGAP4,ARHGDIA,ARHGEF7,ASPG,ASPSCR1,ATAD2,ATP13A3,ATP2A2,ATP2B2,ATP6V1C1,ATRX,ATXN10,AVPR1A,B2M,B3GALNT1,B9D2,BCAS3,BCKDHA,BCL6,BDH1,BDH2,BLCAP,BLVRB,BNIP2,BOD1L1,BRCA2,C11orf24,C11orf54,C11orf96,C12orf65,C2CD2,C4A/C4B,C5,C6,C9,CABLES1…	ABCB11,ABCB8,ABHD3,ADAR,ADGRG2,AGBL5,AGXT2,AHR,AKR7A2,ALAD,ALB,ALDH16A1,ALDH1B1,ALDH2,ALDH3A2,ALDH4A1,ALG8,AMY2A,ANKRD11,ANXA6,APOA4,AQP4,AQP8,ARG1,ARHGEF10L,ARL2,ARSG,ASPG,ASPSCR1,ATP8B4,ATP9A,AUP1,AXIN2,B2M,BBX,BLVRB,BRD2,BRD3,BRMS1,C11orf68,C5,C5AR2,C6,CA14,CAPN5,CARNS1,CBLC,CCS,CDH1,CDH13,CECR2,CENPB,CEP170B,CEP250,CEP63,CFD,CFH,CFI,CHAMP1,CHPF,CLDN1,CLDN14,CLDN2,CLOCK,CMIP,CNPY2,COL6A3,CPS1,…
Hepatobiliary system cancer	-0.152	1.866	1.636	1.39e-05	1.82e-07	5.01e-07	AATK,ABCA2,AGO2,AHSG,AIFM3,AKR1B10,ALB,ALCAM,ALDOB,AMBRA1,AMDHD1,ANAPC10,ANG,ANTXR2,ANXA1,APCS,APEX1,APEX2,APOF,ARFGEF2,ARG1,ARHGEF3,ARSG,AURKA,AXIN2,B3GALNT1,B3GALT4,BBS10,BCL6,BDNF,BET1L,BRCA2,C12orf49,C16orf89,C9,CAPG,CARMIL1,CCT6B,CDADC1,CDC37L1,CDC42BPB,CDC73,CDH1,CDK6,CGREF1,CHRD,CLDN2,COL5A3,CORO2B,CPNE8,CPS1,CRELD2,CREM,CSGALNACT2,CTSC,CUL7,CWF19L2,CXCL14,CYP27A1,CYP2A6 (includes others),…	A1BG,A1CF,AAMP,ABCG8,ACADVL,ACOT7,ACSS2,ADA,ADCY4,ADGRF1,AGRN,AIFM2,ALB,ALDH2,AMDHD1,AMIGO2,AMT,ANAPC2,ANG,ANXA5,APC,ARG1,ARHGAP4,ARHGDIA,ARHGEF7,ASPSCR1,ATAD2,ATP2A2,ATP2B2,ATP5F1B,ATRX,B2M,B3GALNT1,B9D2,BCAS3,BCL6,BDH1,BDH2,BNIP2,BOD1L1,BRCA2,C12orf49,C5,C9,CALCRL,CCDC130,CCNL1,CCNT2,CD48,CDH1,CDK5RAP1,CELSR1,CEP192,CHMP6,CHST14,CLDN2,CLK1,CLU,COASY,COL1A1,COMT,COQ9,CP,CPEB4,CREB3,CREBBP,CREM,C…	ABAT,ABCB11,ABCG8,ABHD3,ADAR,ADH1C,ADTRP,AGXT2,AHR,ALB,ALDH2,ALDH4A1,ALG8,ALKBH7,AMDHD1,AMT,ANG,ANGPTL6,APOF,ARG1,ARL2,ARSG,ASPSCR1,AXIN2,B2M,BRD2,C11orf68,C5,C5AR2,CCS,CDCA8,CDH1,CDH13,CECR2,CEP250,CLDN2,CLK4,COLEC10,COMT,CPB2,CPS1,CPTP,CROT,CSF1R,CTSC,CTSD,CUEDC2,CUX2,CXCL12,CYP27A1,CYP2A6 (includes others),Cyp2b13/Cyp2b9,CYP2C8,CYP4A22,CYP7A1,DAPK3,DCAF11,DCN,DCTPP1,DDAH1,DDX27,DHCR24,DHX8,DLA…
Liver carcinoma	N/A	1.834	1.25		7.29e-05	1.05e-05		A1CF,AAMP,ABCG8,ACADVL,ACOT7,ACSS2,ADA,ADCY4,ADGRF1,AGRN,AIFM2,ALB,ALDH2,AMDHD1,AMIGO2,AMT,ANAPC2,ANXA5,APC,ARG1,ARHGAP4,ARHGDIA,ARHGEF7,ASPSCR1,ATAD2,ATP2A2,ATP2B2,ATP5F1B,ATRX,B2M,B3GALNT1,B9D2,BCAS3,BDH1,BDH2,BNIP2,BOD1L1,BRCA2,C12orf49,C5,C9,CALCRL,CCDC130,CCNL1,CCNT2,CD48,CDH1,CELSR1,CEP192,CHST14,CLDN2,CLK1,COASY,COL1A1,COMT,COQ9,CP,CPEB4,CREB3,CREBBP,CTSC,CUL9,CYP27A1,CYP2A6 (includes othe…	ABAT,ABCB11,ABCG8,ABHD3,ADAR,ADTRP,AGXT2,AHR,ALB,ALDH2,ALDH4A1,ALG8,ALKBH7,AMDHD1,AMT,ANGPTL6,APOF,ARG1,ARL2,ARSG,ASPSCR1,AXIN2,B2M,BRD2,C11orf68,C5,C5AR2,CCS,CDCA8,CDH1,CDH13,CECR2,CEP250,CLDN2,COLEC10,COMT,CPB2,CPS1,CPTP,CROT,CSF1R,CTSC,CTSD,CUEDC2,CUX2,CXCL12,CYP27A1,CYP2A6 (includes others),Cyp2b13/Cyp2b9,CYP2C8,CYP4A22,CYP7A1,DAPK3,DCAF11,DCN,DCTPP1,DDAH1,DDX27,DHCR24,DHX8,DLAT,DOCK8,DTNBP1,…
Hepatocellular carcinoma	-0.396	1.834	1.672	3.16e-07	3.3e-06	1.39e-09	AGO2,AKR1B10,ALB,ALDOB,ANXA1,APOF,ARG1,AURKA,AXIN2,BDNF,BRCA2,C9,CDH1,CLDN2,CPS1,CRELD2,CXCL14,DYNLL1,EAF2,EGFR,ENO1,ENPP2,ERBB2,ERC2,FAIM,FGA,FGFR2,FGG,FGL1,FOXQ1,FTCD,GLS2,GLUL,H19,HAL,HGFAC,HLA-G,HP,HPSE,HSD17B6,HSPA5,IDO2,IFNAR2,IGF1,IL2RB,INCENP,JUN,KRT19,LGR5,LTBP1,Ly6a (includes others),Mt1,NTRK2,PARG,PDGFRA,PDIA3,PDK4,POLB,POR,PROM1,RRM2,SCAPER,SDS,SLCO1B3,STARD13,TIMP2,TLE1,TYMP,UROC1,ZN…	ACSS2,ADA,ALB,ALDH2,ANXA5,APC,ARG1,ATAD2,BRCA2,C9,CDH1,CLDN2,CREBBP,CUL9,Cyp2b13/Cyp2b9,CYP4A22,Cyp4f17,DPP3,FADS1,FAS,FGL1,FOS,GALK1,GBP2,GCH1,GLS2,GLUL,GNMT,GPM6A,GRHPR,HAL,HMGCR,HPD,HSPA8,HSPA9,HTATIP2,IDH2,IGF1,IRF2,KDM6B,KEAP1,KRT8,LGR5,LTB,Ly6a (includes others),MDM2,Mt1,Mt2,NEB,NRIP1,NTRK2,PNISR,PNPLA2,POR,PROM1,PROX1,RAB11FIP4,RBP4,RECK,SDS,SLC25A25,SNAP47,SOX9,SPTBN1,SQLE,SRSF2,SYNE2,TNF…	ABAT,ABCB11,ADAR,AGXT2,ALB,ALDH2,ALDH4A1,ALG8,ANGPTL6,APOF,ARG1,ARL2,AXIN2,CDCA8,CDH1,CLDN2,COLEC10,CPS1,CSF1R,CTSD,CUEDC2,CXCL12,Cyp2b13/Cyp2b9,CYP4A22,DCN,EDNRB,ENPP2,EPHA2,ERC2,ESR1,FAM135A,FASN,FGG,FGL1,FOXQ1,GALK1,GLS2,GLUL,H19,HAL,HMGCR,HPD,HSP90AB1,IDO2,INCENP,IRF5,KRT8,LGR5,MMP14,Mt1,MYCN,NCL,NOTCH1,NTRK2,OGDH,OIT3,PAK1,PHB,POR,PROM1,RACK1,RECK,RGS5,RTN4,SDS,SF3B2,SOD1,SRSF2,TERT,THNSL1,T…
Transport of lipid	N/A	1.785	1.213		3.2e-06	9.45e-08		ABCG8,AKR1C4,ALB,Apoc3,AQP8,AQP9,CHKA,CLN3,CLU,HSPA8,IGF1,LPL,LSS,NPC2,NTRK2,PCOLCE2,PITPNB,PLTP,PRDX6,PSAP,RBP4,SAA1,SERPINA6,SLC13A3,SLC27A1,Slco1a1,SMPD1,TRIAP1	ABCB11,ABCG8,ALB,ANXA6,APOA4,APOC4,APOF,AQP8,CAV1,CROT,CTSS,CYP7A1,FABP2,FABP7,GM2A,LSS,NCEH1,NR1H3,NTRK2,PLA1A,PLTP,RTN4,SERPINA6,SLC13A3,SLC25A10,Slco1a4,SNTB1,TERT,VLDLR
Digestive system cancer	-0.82	1.717	1.011	5.28e-12	1.64e-11	2.4e-10	AAGAB,AARS2,AATK,ABCA2,ACD,ADGRG2,ADORA1,AGO2,AHSG,AIFM3,AKR1B10,ALB,ALCAM,ALDH1B1,ALDOB,ALG10,AMBRA1,AMDHD1,ANAPC10,ANG,ANTXR2,ANXA1,APAF1,APCS,APEX1,APEX2,APOF,AQP4,AQP8,AQP9,ARFGEF2,ARG1,ARHGEF3,ARID3B,ARL14EP,ARMC1,ARSG,ART3,ASL,ASPG,ATP6AP1,ATP6V0E2,ATP8B1,ATXN1L,AURKA,AXIN2,AZGP1,B3GALNT1,B3GALT4,BAG3,BBS10,BCL6,BDNF,BET1L,BLMH,BLVRB,BMP2,BMPR1A,BRCA2,BRD9,BTBD6,C11orf96,C12orf49,C16orf89,C…	A1BG,A1CF,AAMP,ABCG8,ACAD10,ACADVL,ACAT2,ACKR1,ACOT7,ACSS2,ACSS3,ADA,ADCY4,ADGRF1,ADGRG2,ADORA1,AGRN,AIFM2,AJUBA,AKR1A1,AKR7A2,ALB,ALDH16A1,ALDH1B1,ALDH1L1,ALDH2,ALDH3A2,AMDHD1,AMIGO2,AMT,ANAPC2,ANG,ANXA5,APC,AQP8,AQP9,ARFGAP2,ARG1,ARHGAP4,ARHGDIA,ARHGEF7,AS3MT,ASPG,ASPSCR1,ATAD2,ATP13A3,ATP2A2,ATP2B2,ATP5F1B,ATP6V1C1,ATRX,ATXN10,AVPR1A,B2M,B3GALNT1,B9D2,BCAS3,BCKDHA,BCL6,BDH1,BDH2,BLCAP,BLVRB,BN…	ABAT,ABCB11,ABCB8,ABCG8,ABHD3,ACADS,ACAT2,ADAR,ADGRG2,ADH1C,ADTRP,AGBL5,AGXT2,AHR,AKR7A2,ALAD,ALB,ALDH16A1,ALDH1B1,ALDH2,ALDH3A2,ALDH4A1,ALG8,ALKBH7,AMDHD1,AMT,AMY2A,ANG,ANGPTL6,ANKRD11,ANXA6,APOA4,APOC4,APOF,AQP4,AQP8,ARG1,ARHGEF10L,ARL2,ARSG,ASPG,ASPSCR1,ATP8B4,ATP9A,AUP1,AXIN2,B2M,BBX,BLVRB,BMP2,BRD2,BRD3,BRMS1,BTG1,C11orf68,C5,C5AR2,C6,CA14,CAPN5,CARNS1,CAV1,CBLC,CCS,CDCA8,CDH1,CDH13,CECR2,CE…
Gluconeogenesis	N/A	1.709	1.746		6.73e-05	0.000269		ALDOC,DGAT2,FGL1,GNMT,GOT1,IGFBP1,KAT2B,MDH2,Mup1 (includes others),PDK2,RBP4,SDS,SERPINA12,SLC22A1,TPI1	ARPP19,FGL1,GCK,GPD2,Mup1 (includes others),PC,PFKFB1,RBP1,SDS,SERPINA12,SLC22A1,SLC25A10,TXNIP
Metabolism of sterol	0.182	1.701	1.64	5.88e-06	9.42e-12	2.56e-11	ANGPTL3,APOF,BDNF,CAV1,CYP27A1,ENO1,FGL1,GBA2,HSD17B2,KPNB1,MAOA,MVK,PLTP,POR,SERPINA1,SULT2A1,TM7SF2	ABCG8,ACAT2,Apoc3,CYP27A1,CYP51A1,DHCR24,ELOVL6,FDFT1,FGL1,HMGCR,LSS,MSMO1,MVD,MVK,NSDHL,PCSK9,PLTP,PMVK,POR,RAN,SAA1,SERPINA1,SMPD1,SQLE,SULT2A1,TM7SF2,TNFSF10	ABCG8,ACAT2,APOA4,APOF,CAV1,CNBP,CYP27A1,CYP7A1,DHCR24,ELOVL6,FASN,FDPS,FGL1,HMGCR,HSD17B2,LSS,MVD,NR1H3,PGRMC1,PLTP,POR,SERPINA1,SULT2A1,TM7SF2,VLDLR
Glucose metabolism disorder	1.038	1.666	0.049	3.47e-09	1.07e-06	3.22e-06	AATK,ADORA1,AHSG,ALB,ANAPC10,ANKRD2,ANXA1,ARG1,AZGP1,BAG3,BDNF,BMP2,BMPR1A,BPGM,BRCA2,C4A/C4B,C9,CA14,CA5B,CAPG,CAV1,Ccl9,CD3G,CD86,CDK6,CFH,COL5A3,COX7B,CPNE8,CREM,CRY2,CTNNBL1,CXCL14,CXCR6,CYP2E1,DCAF17,E2F2,EGFR,ENPEP,ENPP2,EPOR,FADS2,FBXO28,FGF21,FGFR2,FGL1,FOXO3,GAS1,GAS6,GBP6,GLDC,GLUL,HLA-A,HLA-DMA,HP,HPGD,HPSE,HSD11B1,HSD17B13,HSPA5,IDO2,IER3IP1,IFI16,Ifi27l2a/Ifi27l2b,IFNAR2,IGF1,IGFBP2,…	ABCG8,ACAA1,ACAD10,ACADVL,ACAT2,ADORA1,Akr1c12/Akr1c13,ALB,ALDH2,ANKRD2,ANXA5,Apoc3,ARG1,ATP2A2,B2M,BDH1,BOD1L1,BRCA2,BTG1,BTG2,C4A/C4B,C5,C9,CAPN10,CCL5,CD40,CFD,CFH,CISD1,CLEC6A,CLU,COL1A1,COX7B,CP,CREBBP,CREM,CYP2E1,CYP51A1,DDAH1,DGAT2,DPP7,ENPP1,FADS2,FAS,FCGR2A,FDFT1,FGL1,FOS,GAA,GAS6,GBP2,GBP6,GLDC,GLUL,GPLD1,HLA-A,HLA-DRB5,HMGCL,HMGCR,HSD11B1,HSD17B13,IFI16,Ifi27l2a/Ifi27l2b,IFI44,IFNGR2,I…	ABCG8,ACAA1,ACAT2,ALB,ALDH2,AMY2A,ANGPTL6,ARG1,ATG7,B2M,BMP2,BRD2,BTG1,C5,CA14,CAV1,Ccl9,Cd1d2,CFD,CFH,COL6A3,CTSD,CTSS,CUX2,CXCL12,CYP2E1,CYP7A1,DDAH1,DDX60,ECM1,EDNRB,EGR1,EIF4EBP1,ENPP2,ESR1,EXOSC9,FABP2,FABP7,FADS2,FASN,FGL1,FOXO3,GAS6,GBP6,GCK,GLDC,GLUL,Gm5524,GPD2,Gstp3,HAAO,HDAC5,HES1,HLA-A,HMGCR,HSD11B1,HSD17B13,HSPB1,IDO2,Ifi27l2a/Ifi27l2b,IGFBP2,IGFBP7,KLF10,KRT8,LARS2,LMNA,LY6D,MAPK14,…
Synthesis of terpenoid	N/A	1.496	1.875		1.54e-09	7.81e-09		ABCG8,ACAT2,Akr1c20,AKR1C4,APC,CREM,CYP27A1,CYP51A1,DHCR24,EGF,ELOVL6,FDFT1,FOXA1,GSTA3,HMGCR,HSD11B1,HSPA8,IGF1,IGFBP4,LSS,MSMO1,MVD,MVK,NR1D1,NR4A1,NSDHL,PDE8A,PLTP,PMVK,POR,PRLR,PROX1,RAN,RDH16,SERPINA1,SLC22A1,SQLE,SULT1E1,TM7SF2,TNFSF10	ABCB11,ABCG8,ACAT2,ADH1C,AHR,ALG8,BMP2,BRD2,CAV1,CNBP,CYP27A1,CYP7A1,DHCR24,ELOVL6,ESR1,FASN,FDPS,HMGCR,HSD11B1,HSD17B2,IGFBP2,IGFBP7,LSS,MVD,NR1H3,PGRMC1,PHB,PLTP,POR,RBP1,RDH16,REN,SERPINA1,SLC22A1,TLR2,TM7SF2
Intestinal carcinoma	-1.091	1.475	1	8.45e-09	2.65e-09	1.52e-05	AAGAB,AARS2,AATK,ABCA2,ACD,ADGRG2,ADORA1,AGO2,AHSG,AKR1B10,ALB,ALCAM,ALDH1B1,ALG10,AMBRA1,ANAPC10,ANTXR2,ANXA1,APAF1,APEX1,AQP4,AQP8,AQP9,ARFGEF2,ARG1,ARHGEF3,ARID3B,ARL14EP,ARMC1,ARSG,ART3,ASL,ASPG,ATP6AP1,ATP6V0E2,ATP8B1,ATXN1L,AURKA,AXIN2,AZGP1,B3GALNT1,B3GALT4,BAG3,BCL6,BDNF,BET1L,BLMH,BLVRB,BMPR1A,BRCA2,BRD9,BTBD6,C11orf96,C4A/C4B,C6,C7orf26,C9,CA14,CALR3,CAPG,CARMIL1,CAV1,CCT6B,CD3EAP,CD3G,…	A1BG,AAMP,ACAD10,ACADVL,ACOT7,ACSS2,ADA,ADCY4,ADGRG2,ADORA1,AGRN,AKR1A1,AKR7A2,ALB,ALDH16A1,ALDH1B1,ALDH1L1,ALDH2,ALDH3A2,AMIGO2,ANAPC2,APC,AQP8,AQP9,ARFGAP2,ARG1,ARHGAP4,ARHGDIA,ARHGEF7,ASPG,ASPSCR1,ATAD2,ATP13A3,ATP2A2,ATP2B2,ATP6V1C1,ATRX,ATXN10,AVPR1A,B2M,B3GALNT1,B9D2,BCAS3,BCKDHA,BCL6,BDH1,BDH2,BLCAP,BLVRB,BNIP2,BOD1L1,BRCA2,C11orf24,C11orf54,C11orf96,C12orf65,C2CD2,C4A/C4B,C5,C6,C9,CABLES1…	ABCB11,ABCB8,ABHD3,ADAR,ADGRG2,AGBL5,AGXT2,AHR,AKR7A2,ALAD,ALB,ALDH16A1,ALDH1B1,ALDH2,ALDH3A2,ALDH4A1,ALG8,AMY2A,ANKRD11,ANXA6,APOA4,AQP4,AQP8,ARG1,ARHGEF10L,ARL2,ARSG,ASPG,ASPSCR1,ATP8B4,ATP9A,AUP1,AXIN2,B2M,BBX,BLVRB,BRD2,BRD3,BRMS1,C11orf68,C5,C5AR2,C6,CA14,CAPN5,CARNS1,CAV1,CBLC,CCS,CDH1,CDH13,CECR2,CENPB,CEP170B,CEP250,CEP63,CFD,CFH,CFI,CHAMP1,CHPF,CLDN1,CLDN14,CLDN2,CLOCK,CMIP,CNPY2,COL6A3,…
Hepatobiliary carcinoma	-0.976	1.465	1.25	2.8e-05	1.17e-06	3.2e-06	AATK,ABCA2,AGO2,AIFM3,AKR1B10,ALB,ALCAM,ALDOB,AMBRA1,AMDHD1,ANAPC10,ANTXR2,ANXA1,APCS,APEX1,APEX2,APOF,ARFGEF2,ARG1,ARHGEF3,ARSG,AURKA,AXIN2,B3GALNT1,B3GALT4,BBS10,BDNF,BET1L,BRCA2,C12orf49,C16orf89,C9,CAPG,CARMIL1,CCT6B,CDADC1,CDC37L1,CDC42BPB,CDC73,CDH1,CDK6,CGREF1,CHRD,CLDN2,COL5A3,CORO2B,CPNE8,CPS1,CRELD2,CREM,CSGALNACT2,CTSC,CUL7,CWF19L2,CXCL14,CYP27A1,CYP2A6 (includes others),CYP4A11,DYNLL1…	A1BG,A1CF,AAMP,ABCG8,ACADVL,ACOT7,ACSS2,ADA,ADCY4,ADGRF1,AGRN,AIFM2,ALB,ALDH2,AMDHD1,AMIGO2,AMT,ANAPC2,ANXA5,APC,ARG1,ARHGAP4,ARHGDIA,ARHGEF7,ASPSCR1,ATAD2,ATP2A2,ATP2B2,ATP5F1B,ATRX,B2M,B3GALNT1,B9D2,BCAS3,BDH1,BDH2,BNIP2,BOD1L1,BRCA2,C12orf49,C5,C9,CALCRL,CCDC130,CCNL1,CCNT2,CD48,CDH1,CDK5RAP1,CELSR1,CEP192,CHMP6,CHST14,CLDN2,CLK1,COASY,COL1A1,COMT,COQ9,CP,CPEB4,CREB3,CREBBP,CREM,CS,CTNND1,CTSC…	ABAT,ABCB11,ABCG8,ABHD3,ADAR,ADH1C,ADTRP,AGXT2,AHR,ALB,ALDH2,ALDH4A1,ALG8,ALKBH7,AMDHD1,AMT,ANGPTL6,APOF,ARG1,ARL2,ARSG,ASPSCR1,AXIN2,B2M,BRD2,C11orf68,C5,C5AR2,CCS,CDCA8,CDH1,CDH13,CECR2,CEP250,CLDN2,CLK4,COLEC10,COMT,CPB2,CPS1,CPTP,CROT,CSF1R,CTSC,CTSD,CUEDC2,CUX2,CXCL12,CYP27A1,CYP2A6 (includes others),Cyp2b13/Cyp2b9,CYP2C8,CYP4A22,CYP7A1,DAPK3,DCAF11,DCN,DCTPP1,DDAH1,DDX27,DHCR24,DHX8,DLAT,DO…
Synthesis of steroid	0.053	1.461	1.779	7.86e-05	1.14e-09	8.82e-08	ATP8B1,BDNF,BMP2,CAV1,CREM,CYP27A1,DHRS11,EGFR,HSD11B1,HSD17B2,IGF1,IGFBP2,INHBA,ITGA6,KPNB1,MVK,NR1D1,OSBPL3,PLTP,POR,SERPINA1,SLC22A1,TFCP2L1,TM7SF2,TNFRSF1B	ABCG8,ACAT2,Akr1c20,AKR1C4,CREM,CYP27A1,CYP51A1,DHCR24,EGF,ELOVL6,FDFT1,FOXA1,GSTA3,HMGCR,HSD11B1,HSPA8,IGF1,IGFBP4,LSS,MSMO1,MVD,MVK,NR1D1,NR4A1,NSDHL,PDE8A,PLTP,PMVK,POR,PRLR,PROX1,RAN,SERPINA1,SLC22A1,SQLE,SULT1E1,TM7SF2,TNFSF10	ABCB11,ABCG8,ACAT2,AHR,BMP2,BRD2,CAV1,CNBP,CYP27A1,CYP7A1,DHCR24,ELOVL6,ESR1,FASN,FDPS,HMGCR,HSD11B1,HSD17B2,IGFBP2,IGFBP7,LSS,MVD,NR1H3,PGRMC1,PHB,PLTP,POR,REN,SERPINA1,SLC22A1,TLR2,TM7SF2
Cell death of epithelial cells	2.203	1.45	-1.087	6.84e-05	2.91e-05	7.42e-06	AIFM3,APAF1,AURKA,BCL6,BMF,CDH1,CDK6,CUL7,CYP2E1,DYNLL1,EGFR,EPOR,ERBB2,EXOC5,FAIM,FOXO3,HSPA5,ID2,IGF1,INHBA,ITGA6,JUN,LHX2,MAOA,MVK,NCF1,NTRK2,PAWR,PDE4A,RASGRP1,RGS16,SELENOP,SSRP1,STK3,STK4,TCF3,TFF3,TNFRSF19,TNFRSF1B,TRIM27	ALDH2,APC,ATP2B2,ATRX,BCL6,CABLES1,CD40,CDC37,CDH1,CLU,CYP2E1,EGF,FAS,FOS,ID2,IGF1,IGFBP1,ITCH,KCNB1,KCNQ1OT1,KLB,KRT8,MAPKAPK3,MDM2,MITF,MVK,NDEL1,NR4A1,NTRK2,PLK3,PRDX6,RBCK1,RGS16,RNF31,SAA1,SGPL1,SMPD1,SPTBN1,SSRP1,TARDBP,TFRC,TNFRSF19,TNFSF10,TRIB3,UNC5B,YY1	ADAR,AHR,ALDH2,ATF7,ATG7,CBLC,CDH1,CTSS,CYP2E1,CYP7A1,DCN,DCTN2,EGR1,EPHA2,ESR1,FASN,FKBP8,FOXO3,HSPB1,ID2,IPPK,IRF5,KLF10,KRT18,KRT8,MAPK14,MAPKAPK2,MCL1,MYCN,NCL,NDRG1,NGFR,NTRK2,PAK1,RASGRP1,RNASEH2A,RNASEH2C,SOD1,SOD2,TERT,TLR2,TNFRSF19,TRAF1,TSC2
Necrosis of epithelial tissue	2.301	1.417	-0.904	3.25e-05	5.31e-05	1.82e-07	AIFM3,APAF1,AURKA,BCL6,BDNF,BMF,CAV1,CDH1,CDK6,CUL7,CYP2E1,DYNLL1,EGFR,EPOR,ERBB2,EXOC5,FAIM,FOXO3,GAS6,HSPA5,ID2,IGF1,INHBA,ITGA6,ITSN1,JUN,LHX2,MAOA,MVK,NCF1,NTRK2,PAWR,PDE4A,RASGRP1,RGS16,SELENOP,SERPINA1,SERPINA3,SSRP1,STK3,STK4,TCF3,TFF3,TNFRSF19,TNFRSF1B,TRIM27,TYMP	ALDH2,AMIGO2,APC,ATP2B2,ATRX,BCL6,CABLES1,CD40,CDC37,CDH1,CLU,CYP2E1,EGF,FAS,FOS,GAS6,ID2,IGF1,IGFBP1,ITCH,KCNB1,KCNQ1OT1,KLB,KRT8,MALAT1,MAPKAPK3,MDM2,MFGE8,MITF,MVK,NDEL1,NR4A1,NTRK2,PLK3,PRDX6,RBCK1,RBP4,RGS16,RNF31,SAA1,SERPINA1,SGPL1,SMPD1,SPTBN1,SSRP1,TARDBP,TFRC,TNFRSF19,TNFSF10,TRIB3,UNC5B,YY1	ADAR,AHR,ALDH2,ATF7,ATG7,CAV1,CBLC,CDH1,CTSS,CXCL12,CYP2E1,CYP7A1,DCN,DCTN2,EGR1,EPHA2,ESR1,FASN,FKBP8,FOXO3,GAS6,HSPB1,ID2,IPPK,IRF5,KLF10,KLF2,KRT18,KRT8,LGALS1,MAPK14,MAPKAPK2,MCL1,MYCN,NCL,NDRG1,NGFR,NOTCH1,NTRK2,PAK1,RASGRP1,RGS5,RNASEH2A,RNASEH2C,SERPINA1,SERPINA3,SOD1,SOD2,TERT,TLR2,TNFRSF19,TRAF1,TSC2,TYMP,VEGFB
Gastrointestinal tumor	-0.615	1.4	1.324	1.02e-09	1.92e-08	1.84e-07	AAGAB,AARS2,AATK,ABCA2,ACD,ADGRG2,ADORA1,AGO2,AHSG,AKR1B10,ALB,ALCAM,ALDH1B1,ALDOB,ALG10,AMBRA1,ANAPC10,ANTXR2,ANXA1,APAF1,APEX1,APEX2,AQP4,AQP8,AQP9,ARFGEF2,ARG1,ARHGEF3,ARID3B,ARL14EP,ARMC1,ARSG,ART3,ASL,ASPG,ATP6AP1,ATP6V0E2,ATP8B1,ATXN1L,AURKA,AXIN2,AZGP1,B3GALNT1,B3GALT4,BAG3,BCL6,BDNF,BET1L,BLMH,BLVRB,BMP2,BMPR1A,BRCA2,BRD9,BTBD6,C11orf96,C4A/C4B,C6,C7orf26,C9,CA14,CALR3,CAPG,CARMIL1,CAV1,C…	A1BG,AAMP,ABCG8,ACAD10,ACADVL,ACOT7,ACSS2,ACSS3,ADA,ADCY4,ADGRF1,ADGRG2,ADORA1,AGRN,AJUBA,AKR1A1,AKR7A2,ALB,ALDH16A1,ALDH1B1,ALDH1L1,ALDH2,ALDH3A2,AMIGO2,AMT,ANAPC2,ANXA5,APC,AQP8,AQP9,ARFGAP2,ARG1,ARHGAP4,ARHGDIA,ARHGEF7,AS3MT,ASPG,ASPSCR1,ATAD2,ATP13A3,ATP2A2,ATP2B2,ATP5F1B,ATP6V1C1,ATRX,ATXN10,AVPR1A,B2M,B3GALNT1,B9D2,BCAS3,BCKDHA,BCL6,BDH1,BDH2,BLCAP,BLVRB,BNIP2,BOD1L1,BRCA2,BTG1,C11orf24,C11…	ABCB11,ABCB8,ABCG8,ABHD3,ACADS,ADAR,ADGRG2,ADTRP,AGBL5,AGXT2,AHR,AKR7A2,ALAD,ALB,ALDH16A1,ALDH1B1,ALDH2,ALDH3A2,ALDH4A1,ALG8,AMT,AMY2A,ANKRD11,ANXA6,APOA4,AQP4,AQP8,ARG1,ARHGEF10L,ARL2,ARSG,ASPG,ASPSCR1,ATG7,ATP8B4,ATP9A,AUP1,AXIN2,B2M,BBX,BLVRB,BMP2,BRD2,BRD3,BRMS1,BTG1,C11orf68,C5,C5AR2,C6,C9orf16,CA14,CAPN5,CARNS1,CAV1,CBLC,CCS,CDCA8,CDH1,CDH13,CECR2,CENPB,CEP170B,CEP250,CEP63,CFD,CFH,CFI,CHAM…
Metabolism of terpenoid	0.625	1.331	2.994	6.53e-09	4.44e-19	3.86e-11	AKR1B10,ANGPTL3,APOF,ATP8B1,BDNF,BMP2,CAV1,CYP1A2,CYP27A1,CYP2A6 (includes others),CYP2E1,EGFR,ENO1,FGL1,GBA2,HSD11B1,HSD17B2,IGF1,INHBA,ITGA6,KPNB1,LPL,MAOA,MVK,PDGFRA,PLTP,POR,RDH14,RETSAT,SERPINA1,SERPINA6,SLC37A4,SULT2A1,TIPARP,TM7SF2,UGT2B17,UGT2B28	ABCG8,ACAA1,ACAT2,AGRN,AKR1C4,APC,Apoc3,COMT,CYP1A2,CYP26B1,CYP27A1,CYP2A6 (includes others),Cyp2b13/Cyp2b9,CYP2C8,CYP2E1,CYP3A5,CYP51A1,DHCR24,EGF,ELOVL6,FDFT1,FGL1,FOXA1,GSTA3,HMGCR,HSD11B1,HSPA8,IGF1,IGFBP4,LPL,LSS,MSMO1,MVD,MVK,NPC2,NR4A1,NSDHL,PCSK9,PDE8A,PLTP,PMVK,POR,PRLR,RAN,RBP4,RDH16,SAA1,SERPINA1,SERPINA6,SGPL1,SMPD1,SQLE,SULT1E1,SULT2A1,TM7SF2,TNFSF10,UGT1A1,UGT2B28	ABCG8,ACAA1,ACAT2,ADH1C,AHR,Akr1b10,APOA4,APOF,BMP2,CAV1,CNBP,COMT,CYP1A2,CYP27A1,CYP2A6 (includes others),Cyp2b13/Cyp2b9,CYP2C8,CYP2E1,CYP7A1,DHCR24,ELOVL6,ESR1,FASN,FDPS,FGL1,HMGCR,HSD11B1,HSD17B2,LSS,MVD,NR1H3,PGRMC1,PLTP,POR,RBP1,RDH16,SERPINA1,SERPINA6,SULT2A1,TM7SF2,UGT2B28,VLDLR
Metabolism of xenobiotic	N/A	1.292	1.947		9.39e-09	1.99e-10		Akr1c12/Akr1c13,AKR7A2,ALDH3A2,CRYZ,CYB5B,CYP1A2,CYP26B1,CYP2A6 (includes others),Cyp2b13/Cyp2b9,CYP2C8,CYP2E1,CYP2F1,CYP3A5,GSTM1,GSTM4,GSTM5,POR,SULT2A1,UGT1A1	ACSM1,AHR,AKR7A2,ALDH3A2,CYP1A2,CYP2A6 (includes others),Cyp2b13/Cyp2b9,CYP2C8,CYP2E1,CYP2F1,FMO2,FMO3,GSTM1,GSTM3,GSTM5,HSP90AB1,NCEH1,POR,SOD3,SULT2A1
Intestinal tumor	-1.075	1.257	1.449	2.72e-09	1.08e-09	9.82e-07	AAGAB,AARS2,AATK,ABCA2,ACD,ADGRG2,ADORA1,AGO2,AHSG,AKR1B10,ALB,ALCAM,ALDH1B1,ALG10,AMBRA1,ANAPC10,ANTXR2,ANXA1,APAF1,APEX1,AQP4,AQP8,AQP9,ARFGEF2,ARG1,ARHGEF3,ARID3B,ARL14EP,ARMC1,ARSG,ART3,ASL,ASPG,ATP6AP1,ATP6V0E2,ATP8B1,ATXN1L,AURKA,AXIN2,AZGP1,B3GALNT1,B3GALT4,BAG3,BCL6,BDNF,BET1L,BLMH,BLVRB,BMP2,BMPR1A,BRCA2,BRD9,BTBD6,C11orf96,C4A/C4B,C6,C7orf26,C9,CA14,CALR3,CAPG,CARMIL1,CAV1,CCT6B,CD3EAP,…	A1BG,AAMP,ACAD10,ACADVL,ACOT7,ACSS2,ADA,ADCY4,ADGRG2,ADORA1,AGRN,AJUBA,AKR1A1,AKR7A2,ALB,ALDH16A1,ALDH1B1,ALDH1L1,ALDH2,ALDH3A2,AMIGO2,ANAPC2,ANXA5,APC,AQP8,AQP9,ARFGAP2,ARG1,ARHGAP4,ARHGDIA,ARHGEF7,ASPG,ASPSCR1,ATAD2,ATP13A3,ATP2A2,ATP2B2,ATP6V1C1,ATRX,ATXN10,AVPR1A,B2M,B3GALNT1,B9D2,BCAS3,BCKDHA,BCL6,BDH1,BDH2,BLCAP,BLVRB,BNIP2,BOD1L1,BRCA2,BTG1,C11orf24,C11orf54,C11orf96,C12orf65,C2CD2,C4A/C4B…	ABCB11,ABCB8,ABHD3,ACADS,ADAR,ADGRG2,ADTRP,AGBL5,AGXT2,AHR,AKR7A2,ALAD,ALB,ALDH16A1,ALDH1B1,ALDH2,ALDH3A2,ALDH4A1,ALG8,AMY2A,ANKRD11,ANXA6,APOA4,AQP4,AQP8,ARG1,ARHGEF10L,ARL2,ARSG,ASPG,ASPSCR1,ATG7,ATP8B4,ATP9A,AUP1,AXIN2,B2M,BBX,BLVRB,BMP2,BRD2,BRD3,BRMS1,BTG1,C11orf68,C5,C5AR2,C6,C9orf16,CA14,CAPN5,CARNS1,CAV1,CBLC,CCS,CDCA8,CDH1,CDH13,CECR2,CENPB,CEP170B,CEP250,CEP63,CFD,CFH,CFI,CHAMP1,CHPF,CL…
Hydroxylation of lipid	N/A	1.24	1.284		4.15e-06	1.74e-06		CYP1A2,CYP27A1,CYP2C8,CYP2E1,Cyp3a25 (includes others),CYP3A5,CYP4A11,CYP4A22	CYP1A2,CYP27A1,CYP2C8,CYP2E1,CYP2U1,Cyp3a25 (includes others),CYP4A22,CYP7A1
Cell viability	-0.616	1.114	1.537	2.23e-05	0.000228	8.23e-06	ACER2,ACTL6A,ADORA1,AGO2,ALB,ALCAM,ANTXR2,APAF1,APEX1,ARFGEF2,AURKA,BAG3,BCL6,BDNF,BMP2,BMPR1A,BRCA2,CAV1,Ccl9,CD86,CDH1,CDK6,COMMD3-BMI1,CPS1,DUSP22,EGFR,ENO1,EPOR,ERBB2,ERBB4,FGFR2,FOXO3,GAS6,GPR180,GSTM1,H19,HIP1,HLA-A,HLA-G,HPSE,HSPA5,HSPH1,ID2,IGF1,IGFBP2,IKBKE,IL2RB,ITGA6,JUN,KPNB1,KRT19,LAMA3,MLH1,Mt1,MYCT1,Naip1 (includes others),NDUFAF4,NR1D1,NT5C3A,NTRK2,OXSM,PARG,PDGFRA,PDIA3,PDK4,POLB…	ADORA1,AGRN,ALB,AMIGO2,ANXA5,APC,ATRX,B2M,BCL6,BNIP2,BRCA2,BTG2,C5,CBX5,CCL5,CD40,CD48,CDH1,CHKA,CLN3,CLU,COL1A1,CREBBP,CUL9,CYP3A5,DHCR24,DOT1L,DPP3,EBNA1BP2,EFTUD2,EGF,EGLN3,EIF4A3,FAS,FOS,FUBP1,GAS6,GCH1,GCLC,GFRA1,GSTM1,HLA-A,HSF2,HSPA8,HSPA9,HTATIP2,ID2,IGF1,IKZF1,ITCH,ITPKB,KDM6B,KEAP1,LNX2,MAD2L2,MAPK15,MDM2,MICAL2,MITF,MLH1,Mt1,Mt2,NR1D1,NR4A1,NRBP1,NTRK2,PDHA1,PEG3,PICK1,POR,PRDX6,PROM1,…	ADAR,AHR,ALB,ATG7,B2M,BMP2,BRD2,C5,C5AR2,Calm1 (includes others),CAV1,Ccl9,CDCA8,CDH1,CDH13,CLOCK,CPS1,CSF1R,CTSD,CXCL12,DAPK3,DHCR24,DHX8,DOCK8,ECM1,EGR1,EIF3C,EPHA2,ESR1,FASN,FOXO3,GAS6,GSTM1,H19,HDAC5,HES1,HLA-A,HOPX,HSF4,HSP90AB1,Hspa1b,HSPB1,ID2,IGFBP2,IGFBP7,KDM1A,KLF2,LAMA5,LMNA,MAPK14,MAPKAPK2,MCL1,Mt1,MYCN,MYCT1,NDRG1,NGFR,NOTCH1,NTRK2,PAK1,PDCD4,PGRMC1,PHB,PLA2G6,PLCG1,PNPLA6,POR,PROM1,…
Cell survival	-0.454	1.112	1.663	2.73e-05	0.000148	6.71e-06	ACER2,ACTL6A,ADORA1,AGO2,ALB,ALCAM,ANG,ANTXR2,APAF1,APEX1,ARFGEF2,AURKA,BAG3,BCL6,BDNF,BMP2,BMPR1A,BRCA2,C4A/C4B,CAV1,Ccl9,CD86,CDH1,CDK6,CFH,COMMD3-BMI1,CPS1,DUSP22,EGFR,ENO1,EPOR,ERBB2,ERBB4,FGFR2,FOXO3,GAS6,GPR180,GSTM1,H19,HIP1,HLA-A,HLA-G,HPSE,HSPA5,HSPH1,ID2,IGF1,IGFBP2,IKBKE,IL2RB,ITGA6,JUN,KPNB1,KRT19,LAMA3,MLH1,Mt1,MYCT1,Naip1 (includes others),NDUFAF4,NR1D1,NT5C3A,NTRK2,OXSM,PARG,PDGFRA…	ADORA1,AGRN,ALB,AMIGO2,ANG,ANXA5,APC,ATRX,B2M,BCL6,BNIP2,BRCA2,BTG2,C4A/C4B,C5,CBX5,CCL5,CD40,CD48,CDH1,CFH,CHKA,CLN3,CLU,COL1A1,CREBBP,CUL9,CYP3A5,DHCR24,DOT1L,DPP3,EBNA1BP2,EFTUD2,EGF,EGLN3,EIF4A3,FAS,FOS,FUBP1,GAS6,GCH1,GCLC,GFRA1,GSTM1,HLA-A,HSF2,HSPA8,HSPA9,HTATIP2,ID2,IGF1,IKZF1,ITCH,ITPKB,KDM6B,KEAP1,LNX2,MAD2L2,MAGED1,MAPK15,MDM2,MICAL2,MITF,MLH1,Mt1,Mt2,NR1D1,NR4A1,NRBP1,NTRK2,PDHA1,PEG3…	ADAR,AHR,ALB,ANG,ATG7,B2M,BMP2,BRD2,C5,C5AR2,Calm1 (includes others),CAV1,Ccl9,CDCA8,CDH1,CDH13,CFH,CLOCK,CPS1,CSF1R,CTSD,CXCL12,DAPK3,DHCR24,DHX8,DOCK8,ECM1,EGR1,EIF3C,EPHA2,ESR1,FASN,FOXO3,GAS6,GSTM1,H19,HDAC5,HES1,HLA-A,HOPX,HSF4,HSP90AB1,Hspa1b,HSPB1,ID2,IGFBP2,IGFBP7,KDM1A,KLF2,LAMA5,LMNA,MAPK14,MAPKAPK2,MCL1,Mt1,MYCN,MYCT1,NDRG1,NGFR,NOTCH1,NTRK2,PAK1,PDCD4,PGRMC1,PHB,PLA2G6,PLCG1,PNPLA6,PO…
Oxidation of lipid	N/A	1.064	2.362		5.54e-09	2.96e-06		ACAA1,ACAD10,ACADVL,AKR1C4,ALDH3A2,BDH2,CISD1,CYP1A2,CYP27A1,CYP2C8,CYP2E1,CYP3A5,CYP4A11,DGAT2,ECI2,G0S2,HAO2,HSD11B1,LPIN1,LPL,MLXIPL,NR4A1,OBP2B,PDK2,PNPLA2,POR,RDH16,RGS16,SLC27A1,SLC2A4,STK25,TYSND1	ACAA1,ACADS,ADH1C,ALDH3A2,ATG7,C5AR2,CROT,CYP1A2,CYP27A1,CYP2C8,CYP2E1,ECI2,ESR1,FABP2,FASN,FOXO3,HSD11B1,HSD17B2,KDM1A,MAPK14,MCAT,OBP2B,POR,RBP1,RDH16
Steroid metabolism	0.272	1.005	2.488	2.39e-09	1.37e-19	6.68e-12	ANGPTL3,APOF,ATP8B1,BDNF,BMP2,CAV1,CYP1A2,CYP27A1,CYP2A6 (includes others),CYP2E1,EGFR,ENO1,FGL1,GBA2,HSD11B1,HSD17B2,IGF1,INHBA,ITGA6,KPNB1,MAOA,MVK,PDGFRA,PLTP,POR,SERPINA1,SERPINA6,SLC37A4,SULT2A1,TIPARP,TM7SF2,UGT2B17,UGT2B28	ABCG8,ACAA1,ACAT2,AKR1C4,Apoc3,COMT,CYP1A2,CYP27A1,CYP2A6 (includes others),Cyp2b13/Cyp2b9,CYP2C8,CYP2E1,CYP3A5,CYP51A1,DHCR24,EGF,ELOVL6,FDFT1,FGL1,FOXA1,GSTA3,HMGCR,HSD11B1,HSPA8,IGF1,IGFBP4,LSS,MSMO1,MVD,MVK,NR4A1,NSDHL,PCSK9,PDE8A,PLTP,PMVK,POR,PRLR,RAN,RDH16,SAA1,SERPINA1,SERPINA6,SGPL1,SMPD1,SQLE,SULT1E1,SULT2A1,TM7SF2,TNFSF10,UGT1A1,UGT2B28	ABCG8,ACAA1,ACAT2,APOA4,APOF,BMP2,CAV1,CNBP,COMT,CYP1A2,CYP27A1,CYP2A6 (includes others),Cyp2b13/Cyp2b9,CYP2C8,CYP2E1,CYP7A1,DHCR24,ELOVL6,ESR1,FASN,FDPS,FGL1,HMGCR,HSD11B1,HSD17B2,LSS,MVD,NR1H3,PGRMC1,PLTP,POR,RDH16,SERPINA1,SERPINA6,SULT2A1,TM7SF2,UGT2B28,VLDLR
Inflammation of absolute anatomical region	1.421	0.674	1.277	4.5e-07	6.56e-08	4.24e-06	ADORA1,AGO2,ALB,ALCAM,ANXA1,APCS,ARG1,BCL6,BMF,C4A/C4B,C6,CA14,CA5B,CAPG,CAV1,CD86,CDH1,CFH,CHRNA2,COMMD3-BMI1,CYB5B,CYP2E1,DUSP22,E2F2,EGFR,ENO1,ENTPD1,EPOR,FAIM,FGA,FGFR2,FOXO3,GAS6,GBP6,GSTM1,HLA-A,HLA-DMA,HP,HPGD,HPX,HSD11B1,HSPA5,ID2,IFI16,IFNAR2,IGF1,IKBKE,IL2RB,JUN,LCP2,LECT2,LTBP1,Ly6a (includes others),MS4A1,Mt1,Mug1/Mug2,MVK,NCF1,NCF4,NEDD4L,NLRP12,NTRK2,PDE4A,PDGFRA,PDIA3,PIGR,PLS1,POL…	ACKR1,ADA,ADORA1,ALB,ALDH2,ANXA5,APC,APRT,ARG1,ARHGDIA,ATRX,B2M,BCL6,C4A/C4B,C5,C6,CALCRL,CCL5,CD40,CD48,CDH1,CFH,CLU,COL1A1,CYB5B,CYP2E1,CYP3A5,CYP51A1,DHCR24,EGLN3,F12,FAS,FCGR2A,FDFT1,FOS,GAA,GAS6,GBP2,GBP6,GCH1,GNMT,GPX4,GSTM1,GTPBP1,HLA-A,HLA-DRB5,HMGCR,HSD11B1,HSF2,ID2,ID3,IFI16,IFI44,IGF1,IGFBP1,ITCH,JUNB,KEAP1,KRT8,LCP2,LECT2,LPIN1,LSS,LTB,Ly6a (includes others),MALAT1,MAN2A1,MAPKAPK3,MAT…	ABAT,ABCB11,AHR,ALB,ALDH2,AMY2A,ANGPTL6,APOA4,ARG1,ATG7,B2M,C5,C5AR2,C6,CA14,CAV1,CD53,CDH1,CDH13,CFH,CPB2,CSF1R,Ctla2a/Ctla2b,CTSD,CTSS,CUEDC2,CXCL12,CYP2E1,DCN,DHCR24,ECM1,EGR1,EPHA2,ESR1,FASN,FDPS,FOXO3,GAS6,GBP6,GPX4,GSTM1,GTPBP1,HLA-A,HMGCR,HSD11B1,ID2,ID3,IRF5,JUNB,KLF2,KRT18,KRT8,LCP2,LECT2,LGALS1,LRP6,LSS,MAPK14,MAPKAPK2,Mt1,Mug1/Mug2,MVD,NGFR,NOTCH1,NR1H3,NTRK2,PDCD4,PDE4B,PHB,PLEKHA2,PO…
Malignant genitourinary solid tumor	-1.568	0.484	-1.41	1.62e-06	2.01e-07	5.64e-06	AARS2,AATK,ABCA2,ACY3,ADGRG2,ADORA1,AGO2,ALB,ALCAM,ALDH1B1,ALDOB,ALG10,AMBRA1,ANG,ANGPTL3,ANTXR2,ANXA1,APAF1,APEX1,AQP8,AQP9,ARFGEF2,ARHGEF3,ARID3B,ASPG,ATP6AP1,ATP6V0E2,ATP8B1,ATXN1L,AURKA,AXIN2,AZGP1,B3GALNT1,BBS10,BCL6,BLVRB,BMP2,BMPR1A,BPGM,BRCA2,BRD9,C4A/C4B,C6,C9,CALR3,CARMIL1,CAV1,CD300E,CD3EAP,CD86,CDADC1,CDC42BPB,CDC42SE1,CDC73,CDH1,CDK2AP2,CDK6,CEP63,CES3,CFH,CHAF1B,CHRD,CHRNA2,CLDN1,CL…	A1BG,A1CF,ACAA1,ACAD10,ACADVL,ACKR1,ACOT7,ACSS2,ACSS3,ADGRF1,ADGRG2,ADORA1,AEBP2,AGRN,AJUBA,AKR1A1,AKR7A2,ALB,ALDH16A1,ALDH1B1,ALDH1L1,ALDH2,ALDOC,AMIGO2,AMT,ANAPC2,ANG,ANXA5,APC,AQP8,AQP9,ARFGAP2,ARHGAP25,ARHGDIA,ARHGEF7,ASPG,ASPSCR1,ATAD2,ATP13A3,ATP2B2,ATRX,AVPR1A,B2M,B3GALNT1,BCAS2,BCAS3,BCKDHA,BCL6,BDH1,BLVRB,BNIP2,BOD1L1,BRCA2,BTG2,C4A/C4B,C5,C6,C9,CABLES1,CALCRL,CBX5,CCL5,CCNL1,CCNT2,CD48,…	ABAT,ABCB8,ABHD3,ACAA1,ACADS,ACSM1,ADAR,ADGRG2,AGBL5,AGXT2,AHR,AKR7A2,ALAD,ALB,ALDH16A1,ALDH1B1,ALDH2,ALDH4A1,ALKBH7,AMT,ANG,ANKRD11,ANXA6,APOA4,AQP8,ARF4,ARHGEF10L,ARHGEF19,ASPG,ASPSCR1,ATF7,ATG7,ATP8B4,ATP9A,AXIN2,B2M,BLVRB,BMP2,BRD2,BRD3,C11orf68,C19orf53,C5,C6,CARNS1,CAV1,CD53,CDH1,CDH13,CECR2,CENPB,CEP170B,CEP250,CEP63,CFH,CFI,CHAMP1,CHMP2A,CHPF,CIB2,CLDN1,CLDN2,CLK4,CMIP,CNPPD1,COL6A3,COMT,…
Inflammation of organ	1.014	0.289	1.199	3.64e-07	2.04e-09	6.57e-06	ADORA1,AGO2,ALB,ALCAM,ANXA1,APCS,ARG1,BCL6,BLMH,BMF,C4A/C4B,C6,CA14,CA5B,CAPG,CAV1,CD86,CDH1,CFH,CHRNA2,COMMD3-BMI1,CYB5B,CYP2E1,DUSP22,E2F2,EGFR,ENO1,ENTPD1,EPOR,FADS2,FAIM,FGA,FGFR2,FOXO3,GAS6,GBP6,GSTM1,HLA-A,HLA-DMA,HP,HPGD,HPX,HSD11B1,HSPA5,ID2,IDO2,IFI16,IFNAR2,IGF1,IKBKE,IL2RB,ITGA6,JUN,LCP2,LECT2,LPL,LTBP1,Ly6a (includes others),MS4A1,Mt1,Mug1/Mug2,MVK,NCF1,NCF4,NEDD4L,NLRP12,NTRK2,PDE4A,…	ACADVL,ACKR1,ADA,ADORA1,ALB,ALDH2,ANXA5,APC,APRT,ARG1,ARHGDIA,ATRX,B2M,BCL6,C4A/C4B,C5,C6,CALCRL,CCL5,CD40,CD48,CDH1,CFH,CLU,COL1A1,CYB5B,CYP2E1,CYP3A5,CYP51A1,DDX41,DHCR24,EGF,EGLN3,F12,FADS2,FAS,FCGR2A,FDFT1,FOS,GAA,GAS6,GBP2,GBP6,GCH1,GNMT,GPX4,GSTM1,GTPBP1,HLA-A,HLA-DRB5,HMGCR,HSD11B1,HSF2,ID2,ID3,IFI16,IFI44,IFNGR2,IGF1,IGFBP1,IRF2,ITCH,JUNB,KEAP1,KRT8,LCP2,LECT2,LPIN1,LPL,LSS,LTB,Ly6a (incl…	ABAT,ABCB11,AHR,ALB,ALDH2,AMY2A,ANGPTL6,APOA4,ARG1,ATG7,B2M,C5,C5AR2,C6,CA14,CAV1,CD53,CDH1,CDH13,CFH,CFI,CPB2,CSF1R,Ctla2a/Ctla2b,CTSD,CTSE,CTSS,CUEDC2,CXCL12,CYP2E1,DCN,DHCR24,ECM1,EGR1,EPHA2,ESR1,FADS2,FASN,FDPS,FKBP8,FOXO3,GAS6,GBP6,GPX4,GSTM1,GTPBP1,HLA-A,HMGCR,HSD11B1,ID2,ID3,IDO2,IRF5,JUNB,KRT18,KRT8,LAMA5,LCP2,LECT2,LGALS1,LRP6,LSS,MAPK14,MAPKAPK2,MCL1,Mt1,Mug1/Mug2,MVD,NGFR,NOTCH1,NR1H3,…
Advanced malignant tumor	-1.657	-0.644	-1.047	0.000279	2.66e-05	1.47e-05	AHSG,ALCAM,ANTXR2,ANXA1,AQP8,ARG1,ATP8B1,AXIN2,BMP2,BMPR1A,BRCA2,C4A/C4B,CAPG,CAV1,Ccl9,CD3G,CD86,CDH1,CDK6,CFH,CLDN2,COMMD3-BMI1,CXCR6,CYP4A11,EGFR,ENPEP,ENPP2,ENTPD1,ERBB2,ERBB4,FGFR2,FGG,FOXO3,GLUL,GSTM5,HLA-G,HPSE,HSD11B1,HTRA1,ID2,IFNAR2,IGF1,IGFBP2,IKBKE,IL2RB,INHBA,ITGA6,JUN,LAMA3,LTK,MLH1,MS4A1,Mt1,MTNR1A,NTRK2,PALLD,PDGFRA,PFKFB4,PLSCR4,POLB,POR,PRDM4,RNF43,RRM2,SERPINA1,SLCO1B3,SLPI,SMP…	ANXA5,APC,AQP8,ARG1,ATRX,B2M,BRCA2,BTG1,C4A/C4B,C5,CCL5,CD40,CD48,CDH1,CFH,CLDN2,CLEC6A,CLU,CREB3,CREBBP,CRYZ,CTNND1,CYP3A5,CYP4A11,CYP51A1,DOT1L,EGF,FAS,FBXO7,FCGR2A,FDFT1,FOS,FOXA1,GCH1,GLUL,GSTM5,HMGCR,HSD11B1,HTATIP2,HUNK,ID2,ID3,IDH2,IGF1,IGFBP4,IKZF1,KAT2B,KDM6B,KEAP1,KIDINS220,KLHL6,KRT8,LTB,LUC7L2,MALAT1,MBD2,MDM2,MITF,MLH1,Mt1,Mt2,NADK,NOTCH3,NTRK2,PEG3,POR,PRDM4,PRLR,PROX1,PSAP,RAB11FIP…	ABAT,ADAR,AMY2A,AQP8,ARF4,ARG1,AXIN2,B2M,BMP2,BRMS1,BTG1,C5,CAV1,Ccl9,CDH1,CFH,CLDN2,COL6A3,CSF1R,CUX2,CXCL12,DSG2,EDNRB,EIF4EBP1,ENPP2,EPHA2,ESR1,FAM171A1,FASN,FDPS,FGG,FKBP8,FOXO3,GLUL,GSTM3,GSTM5,HES1,HMGCR,HSD11B1,HSP90AB1,HUNK,ID2,ID3,IGFBP2,IGFBP7,KRT18,KRT8,LAMA5,LGALS1,LGR4,LTK,MMP14,Mt1,MYCN,NDRG1,NOTCH1,NTRK2,PAK1,PDCD4,PHB,POR,RACK1,RECK,RNF43,RTN1,SERPINA1,SLC39A4,SMARCA4,SOD1,SOD2,SO…
Pelvic tumor	-1.216	-0.883	-2.581	7.35e-06	7.76e-05	0.000104	AARS2,AATK,ABCA2,ACY3,ADGRG2,ADORA1,AGO2,ALB,ALCAM,ALDH1B1,ALDOB,ALG10,AMBRA1,ANAPC10,ANG,ANGPTL3,ANTXR2,ANXA1,APAF1,APEX1,AQP8,AQP9,ARFGEF2,ARHGEF3,ARID3B,ASPG,ATP6AP1,ATP6V0E2,ATP8B1,ATXN1L,AURKA,AXIN2,AZGP1,B3GALNT1,BBS10,BCL6,BMP2,BMPR1A,BRCA2,BRD9,C4A/C4B,C6,C9,CALR3,CARMIL1,CAV1,CD300E,CD3EAP,CD86,CDADC1,CDC42BPB,CDC42SE1,CDC73,CDH1,CDK2AP2,CES3,CFH,CHAF1B,CHRD,CHRNA2,CLSTN3,COG1,COL5A3,COQ…	A1BG,A1CF,ACAD10,ACADVL,ACOT7,ACSS2,ACSS3,ADGRF1,ADGRG2,ADORA1,AJUBA,AKR1A1,AKR7A2,ALB,ALDH16A1,ALDH1B1,ALDH1L1,ALDH2,AMIGO2,AMT,ANAPC2,ANG,ANXA5,APC,AQP8,AQP9,ARFGAP2,ARHGAP25,ASPG,ASPSCR1,ATAD2,ATP13A3,ATP2B2,ATRX,AVPR1A,B2M,B3GALNT1,BCAS3,BCKDHA,BCL6,BDH1,BNIP2,BOD1L1,BRCA2,C11orf54,C4A/C4B,C5,C6,C9,CABLES1,CALCRL,CBX5,CCL5,CCNT2,CD48,CDC37,CDH1,CDK5RAP1,CELSR1,CEP192,CFH,CGN,CHID1,CHPF,CIB2,C…	ABAT,ABHD3,ACADS,ACSM1,ADAR,ADGRG2,AGBL5,AGXT2,AHR,AKR7A2,ALAD,ALB,ALDH16A1,ALDH1B1,ALDH2,ALDH4A1,ALKBH7,AMT,ANG,ANKRD11,ANXA6,AP2S1,APOA4,AQP8,ARHGEF10L,ARHGEF19,ASPG,ASPSCR1,ATP8B4,ATP9A,AXIN2,B2M,BMP2,BRD2,BRD3,C5,C6,CARNS1,CAV1,CDH1,CDH13,CECR2,CENPB,CEP170B,CFH,CFI,CHAMP1,CHPF,CIB2,CLK4,CMIP,CNPPD1,COL6A3,COMT,CPB2,CPS1,CPSF1,CPTP,CROT,CSF1R,CTNNBIP1,CTSC,CTSD,CTSE,CTSS,CUEDC2,CUX2,CXCL12,CY…
Cancer	-2.046	-0.967	-2.069	3.91e-23	1.7e-26	3.3e-15	AAGAB,AARS2,AATK,ABCA2,ABHD18,ACD,ACER2,ACTL6A,ACY3,ADGRG2,ADORA1,AGO2,AHSG,AIFM3,AK4,AKR1B10,ALB,ALCAM,ALDH1B1,ALDOB,ALG10,AMBRA1,AMDHD1,ANAPC10,ANAPC7,ANG,ANGPTL3,ANKRD2,ANTXR2,ANXA1,APAF1,APCS,APEX1,APEX2,APOF,AQP4,AQP8,AQP9,ARFGEF2,ARG1,ARHGEF3,ARID3B,ARL14EP,ARMC1,ARSG,ART3,ART4,ASL,ASPG,ATP6AP1,ATP6V0E2,ATP6V1G2,ATP8B1,ATXN1L,AURKA,AXIN2,AZGP1,B3GALNT1,B3GALT4,B9D1,BAG3,BBS10,BCL6,BDNF,BET1…	A1BG,A1CF,AAMP,ABCG8,ACAA1,ACAD10,ACADVL,ACAT2,ACKR1,ACOT7,ACSS2,ACSS3,ADA,ADCY4,ADGRF1,ADGRG2,ADORA1,AEBP2,AGRN,AIFM2,AJUBA,AKR1A1,AKR1C4,AKR7A2,ALB,ALDH16A1,ALDH1B1,ALDH1L1,ALDH2,ALDH3A2,ALDOC,AMDHD1,AMIGO2,AMT,ANAPC2,ANG,ANKRD2,ANXA5,AP5S1,APC,APRT,AQP8,AQP9,ARFGAP2,ARG1,ARHGAP25,ARHGAP4,ARHGDIA,ARHGEF7,ARL6IP5,AS3MT,ASPG,ASPSCR1,ATAD2,ATP13A3,ATP2A2,ATP2B2,ATP5F1B,ATP6V1C1,ATRX,ATXN10,AVPR1A,…	ABAT,ABCB11,ABCB8,ABCG8,ABHD3,ACAA1,ACADS,ACAT2,ACSM1,ADAR,ADGRG2,ADH1C,ADTRP,AGBL5,AGXT2,AHR,AK4,AKR7A2,ALAD,ALB,ALDH16A1,ALDH1B1,ALDH2,ALDH3A2,ALDH4A1,ALG8,ALKBH7,AMDHD1,AMT,AMY2A,ANG,ANGPTL6,ANKRD11,ANXA6,AP2S1,APOA4,APOC4,APOF,AQP4,AQP8,ARF4,ARG1,ARHGEF10L,ARHGEF19,ARL2,ARPP19,ARSG,ASPG,ASPSCR1,ATF7,ATG7,ATP8B4,ATP9A,AUP1,AXIN2,B2M,BBX,BLVRB,BMP2,BRD2,BRD3,BRMS1,BTG1,C11orf68,C19orf53,C5,C5AR…
Genital tumor	-0.883	-1.039	-2.368	4.15e-06	0.000345	5.04e-05	AARS2,AATK,ACY3,ADGRG2,ADORA1,AGO2,ALB,ALCAM,ALDH1B1,ALDOB,ALG10,AMBRA1,ANAPC10,ANG,ANGPTL3,ANTXR2,ANXA1,APEX1,AQP8,AQP9,ARFGEF2,ARHGEF3,ARID3B,ASPG,ATP6AP1,ATP6V0E2,ATP8B1,ATXN1L,AURKA,AXIN2,AZGP1,B3GALNT1,BBS10,BLMH,BMP2,BMPR1A,BRCA2,BRD9,C4A/C4B,C6,C9,CARMIL1,CAV1,CD300E,CD86,CDADC1,CDC42BPB,CDC42SE1,CDC73,CDH1,CDK2AP2,CES3,CFH,CHAF1B,CHRD,CLSTN3,COG1,COL5A3,CORO2B,CPNE8,CPS1,CREM,CRY2,CSGALNA…	A1BG,A1CF,ACAD10,ACADVL,ACOT7,ACSS2,ADGRF1,ADGRG2,ADORA1,AKR1A1,AKR7A2,ALB,ALDH16A1,ALDH1B1,ALDH1L1,ALDH2,AMT,ANAPC2,ANG,ANXA5,APC,AQP8,AQP9,ARFGAP2,ARHGAP25,ASPG,ASPSCR1,ATAD2,ATP2B2,ATRX,AVPR1A,B2M,B3GALNT1,BCAS3,BCKDHA,BDH1,BNIP2,BOD1L1,BRCA2,C4A/C4B,C5,C6,C9,CABLES1,CALCRL,CBX5,CCL5,CCNT2,CD48,CDH1,CDK5RAP1,CELSR1,CEP192,CFH,CGN,CHID1,CHPF,CIB2,CLK1,CLN3,CLPX,CLU,COL1A1,COMT,CP,CPEB4,CREB3,CR…	ABAT,ABHD3,ACADS,ACSM1,ADAR,ADGRG2,AGBL5,AGXT2,AHR,AKR7A2,ALB,ALDH16A1,ALDH1B1,ALDH2,ALDH4A1,ALKBH7,AMT,ANG,ANKRD11,ANXA6,AP2S1,APOA4,AQP8,ARHGEF10L,ARHGEF19,ASPG,ASPSCR1,ATP8B4,ATP9A,AXIN2,B2M,BMP2,BRD2,BRD3,C5,C6,CAV1,CDH1,CDH13,CECR2,CENPB,CEP170B,CFH,CFI,CHAMP1,CHMP2A,CHPF,CIB2,CLK4,CMIP,CNPPD1,COL6A3,COMT,CPB2,CPS1,CPSF1,CPTP,CSF1R,CTNNBIP1,CTSC,CTSD,CTSE,CTSS,CUEDC2,CUX2,CXCL12,CYP1A2,CYP2A…
Cellular infiltration	0.741	-1.184	-1.109	0.000119	0.000661	2.47e-08	ALB,ANXA1,APCS,ARG1,BMPR1A,C4A/C4B,C6,CAV1,CD86,CFH,CTSC,CYP1A2,E2F2,EGFR,ENO1,ERBB2,GAS6,HLA-A,HSPA5,IKBKE,JUN,LCP2,Ly6a (includes others),NCF1,P2RY4,PARG,PDIA3,PDK4,PLTP,PREX1,S1PR2,SELENBP1,SERPINA1,SLAMF9,ST3GAL3,TNFRSF1B,USP25,VAV1	ACKR1,ADA,ALB,ALDH2,APC,ARG1,ARHGAP25,C4A/C4B,C5,C6,CCL5,CD40,CD48,CFD,CFH,CTSC,CYP1A2,CYP2C8,EGLN3,FAS,FOS,GAS6,HLA-A,JUNB,LCP2,LTB,Ly6a (includes others),MAT1A,NR4A1,PCOLCE2,PDK2,PLTP,PRDX6,SAA1,SERPINA1,SMAD7,SULT1E1,TNFSF10,TPI1,UNC5B	AHR,ALB,ALDH2,ARG1,ATG7,C5,C6,CAV1,CDH13,CFD,CFH,CPB2,CSF1R,CTSC,CTSS,CXCL12,CYP1A2,CYP2C8,CYP7A1,DCN,EPHA2,ESR1,FASN,GAS6,HLA-A,HSPB1,IL1RAP,IRF5,JUNB,LCP2,LGALS1,LRP6,MAPK14,MAPKAPK2,MMP14,MTAP,NDRG1,NOTCH1,NR1H3,PLTP,RBP1,REN,SELENBP1,SERPINA1,SOD3,TLR2,Tmsb4x (includes others),TNFAIP8,VCAM1
Degranulation of cells	0.844	-1.274	-2.031	0.000209	6.57e-05	1.44e-05	AHSG,ALB,ANXA1,APAF1,ARG1,C4A/C4B,CDC37L1,CDH1,CREG1,CTSC,DYNLL1,ENDOD1,ENTPD1,FGA,FGG,GAS6,HP,HPSE,HSD11B1,IGF1,KPNB1,LCP2,MANF,MDP1,NFASC,OLA1,PCYOX1L,PGM2,PIGR,PROS1,RASGRP1,S1PR2,SELENOP,SERPINA1,SERPINA3,SLPI,STBD1,TEX264,TIMP2,TNFRSF1B,TSC1,VAV1	A1BG,ACAA1,ALB,ALDOC,ANXA5,APRT,ARG1,ARHGEF7,B2M,C4A/C4B,C5,CD48,CDH1,CFD,CHID1,CLU,CORO1B,CTSC,DBNL,DPP7,EGF,FCGR2A,FOS,GAA,GAS6,HSD11B1,HSPA8,IGF1,JUNB,LCP2,LPIN1,NPC2,PCYOX1L,PDXK,PIGR,PRDX6,PSAP,PSMD13,PSMD3,PTGDS,RABGEF1,SERPINA1,SLA,STBD1,STX4,TEX264,TRIB3,XRCC6,ZEB2	ACAA1,ALAD,ALB,ARG1,ATG7,ATP8B4,B2M,C5,C5AR2,CD53,CDH1,CFD,CTSC,CTSD,CTSS,ECM1,ENDOD1,FGG,GAS6,GM2A,GNS,HSD11B1,HSP90AB1,JUNB,LCP2,MANF,MAPK14,PAK1,PCYOX1L,PGRMC1,PSMD3,PTPRB,QSOX1,RAB18,RASGRP1,SERPINA1,SERPINA3,SLAMF6,SOD1,SPP2,STX4,TEX264,TLR2,VAPA,VAT1,VCP,VEGFB
Morbidity or mortality	-0.235	-1.349	-1.764	7.17e-21	1.72e-10	2.58e-11	ABCA2,ACD,ACTL6A,ADORA1,AGO2,ANG,ANGPTL3,ANTXR2,ANXA1,APAF1,APCS,APEX1,AQP4,ARG1,ARID3B,ASL,ATP6AP1,ATXN1L,AURKA,B3GALNT1,B9D1,BAG3,BCL6,BDNF,BLMH,BMF,BMP2,BMPR1A,BRCA2,C4A/C4B,CA14,CA5B,CAV1,CDC73,CDH1,CDK6,CFH,CHRD,CLDN1,Cmah,COMMD3-BMI1,CPS1,CREM,CSGALNACT2,CSRNP2,CTNNBL1,CUL7,CXCL14,CYP1A2,CYP2E1,E2F2,EAF2,EGFR,ENPP2,EPOR,ERBB2,ERBB4,ETHE1,FADS2,FAIM,FBXL20,FGA,FGF21,FGFR2,FGG,FNTB,FOXO3,FOXQ…	ACADVL,ADA,ADORA1,AGRN,ANAPC2,ANG,APC,APRT,ARG1,ARHGDIA,ARHGEF7,ATP2A2,B2M,B3GALNT1,BCAS3,BCL6,BRCA2,C4A/C4B,C5,CALCRL,CD40,CDH1,CELSR1,CFH,CHKA,CLDN1,CLEC6A,CLK1,CLN3,Cmah,CNPY2,COPS8,COQ9,CREBBP,CREM,CSAD,CTC1,CTNNBIP1,CTNND1,CUL9,CYP1A2,CYP26B1,CYP2E1,CYP51A1,DBT,DDAH1,DDB1,DERL1,DGAT2,DOT1L,EGLN3,EIF3D,EIF6,EPN1,ETHE1,F9,FADS2,FAM20C,FAS,FBXL5,FDFT1,FOS,FOXA1,FUBP1,GAS6,GCH1,GCLC,GFRA1,GIMAP1…	ABCB11,ADAR,ADH1C,AHR,ANG,ANGPTL6,AQP4,ARF4,ARG1,ARPP19,ATF7,ATG7,B2M,BMP2,BRD2,C5,CA14,CAPNS1,CAV1,CCS,CDH1,CECR2,CENPB,CFH,CFI,CHMP2A,CLDN1,CNPY2,CPB2,CPS1,CSF1R,Ctla2a/Ctla2b,CTNNBIP1,CTR9,CTSD,CUX2,CXCL12,CYP1A2,CYP2E1,CYP7A1,DCN,DDAH1,DSG2,ECM1,EDNRB,EIF4EBP1,ENPP2,EPN1,ESR1,ETHE1,FABP7,FADS2,FASN,Fcna,FGG,FKBP8,FOXO3,FOXQ1,GADD45GIP1,GAS6,GCK,GNE,GPD2,GPR108,GPX4,GSTM1,GTF2I,Gulo,H19,Hamp/H…
Organismal death	-0.547	-1.658	-2.147	1.02e-19	1.7e-10	3.26e-10	ABCA2,ACD,ACTL6A,ADORA1,AGO2,ANG,ANGPTL3,ANTXR2,ANXA1,APAF1,APEX1,AQP4,ARG1,ARID3B,ASL,ATP6AP1,ATXN1L,AURKA,B3GALNT1,B9D1,BAG3,BCL6,BDNF,BLMH,BMF,BMP2,BMPR1A,BRCA2,C4A/C4B,CA14,CA5B,CAV1,CDC73,CDH1,CDK6,CFH,CHRD,CLDN1,Cmah,COMMD3-BMI1,CPS1,CREM,CSGALNACT2,CSRNP2,CTNNBL1,CUL7,CXCL14,CYP1A2,CYP2E1,E2F2,EAF2,EGFR,ENPP2,EPOR,ERBB2,ERBB4,ETHE1,FADS2,FAIM,FBXL20,FGA,FGF21,FGFR2,FGG,FNTB,FOXO3,FOXQ1,FZR…	ACADVL,ADA,ADORA1,AGRN,ANAPC2,ANG,APC,APRT,ARG1,ARHGDIA,ARHGEF7,ATP2A2,B2M,B3GALNT1,BCAS3,BCL6,BRCA2,C4A/C4B,C5,CALCRL,CD40,CDH1,CELSR1,CFH,CHKA,CLDN1,CLK1,CLN3,Cmah,CNPY2,COPS8,COQ9,CREBBP,CREM,CSAD,CTC1,CTNNBIP1,CTNND1,CUL9,CYP1A2,CYP26B1,CYP2E1,CYP51A1,DBT,DDAH1,DDB1,DERL1,DGAT2,DOT1L,EGLN3,EIF3D,EIF6,EPN1,ETHE1,F9,FADS2,FAM20C,FAS,FBXL5,FDFT1,FOS,FOXA1,FUBP1,GAS6,GCH1,GCLC,GFRA1,GIMAP1-GIMAP5…	ABCB11,ADAR,ADH1C,AHR,ANG,ANGPTL6,AQP4,ARF4,ARG1,ARPP19,ATF7,ATG7,B2M,BMP2,BRD2,C5,CA14,CAPNS1,CAV1,CCS,CDH1,CECR2,CENPB,CFH,CFI,CHMP2A,CLDN1,CNPY2,CPB2,CPS1,CSF1R,Ctla2a/Ctla2b,CTNNBIP1,CTR9,CTSD,CUX2,CXCL12,CYP1A2,CYP2E1,CYP7A1,DCN,DDAH1,DSG2,ECM1,EDNRB,EIF4EBP1,ENPP2,EPN1,ESR1,ETHE1,FABP7,FADS2,FASN,FGG,FKBP8,FOXO3,FOXQ1,GADD45GIP1,GAS6,GCK,GNE,GPD2,GPX4,GSTM1,GTF2I,Gulo,H19,Hamp/Hamp2,HDAC5,H…
Development of vasculature	-1.104	N/A	-1.15	2.35e-07		5.86e-09	AGO2,ALCAM,ANG,ANGPTL3,ANTXR2,ANXA1,ARG1,ARID3B,ARSG,B9D1,BDNF,BMP2,BMPR1A,C6,CAV1,CDH1,CDK6,CFH,COMMD3-BMI1,CUL7,CXCL14,CYP2E1,CYP4A11,EAF2,EGFR,EGLN2,ENPEP,ENPP2,EPOR,ERBB2,FGA,FGFR2,FOXO3,GAS6,GLMN,GLUL,GPR180,GSTM1,Gulo,HABP2,HLA-G,HP,HPGD,HPSE,HSPA5,HTRA1,IFI16,IGF1,IGFBP2,IHH,INHBA,JUN,LPL,LTBP1,MAML3,Meg3,MGP,Mug1/Mug2,NCF1,NTRK2,Pcnt,PDGFRA,PFKFB3,PLVAP,PLXNA2,POR,PROM1,PROS1,RGS2,S100A1,…		AHR,ANG,ANGPTL6,ARG1,ARSG,ATG7,BMP2,BRMS1,BTG1,C5,C6,CAPNS1,CAV1,CDH1,CDH13,CFH,COMT,CSF1R,CTNNBIP1,CTSS,CXCL12,CYP2E1,DCN,DDAH1,ECM1,EDF1,EDNRB,EGR1,ENPP2,EPHA2,EPN1,ESR1,FOXO3,GAS6,GLUL,GSTM1,GTF2I,Gulo,HES1,HMGCR,HSPB1,ID3,IGFBP2,IGFBP7,JUNB,KLF10,KLF2,LAMA1,LAMA5,LGALS1,LMNA,LRP6,MAPK14,MAPKAPK2,MMP14,Mug1/Mug2,MYCN,NCL,NDRG1,NGFR,NID1,NOTCH1,NR1H3,NTRK2,OTULIN,PAK1,PLCG1,PLVAP,PLXNA2,PNPLA6,…
Vasculogenesis	-1.347	N/A	-1.043	0.000116		2.91e-07	ALCAM,ANG,ANGPTL3,ANTXR2,ANXA1,ARG1,BDNF,BMP2,BMPR1A,C6,CAV1,CDH1,CDK6,CUL7,CXCL14,EAF2,EGLN2,ENPP2,EPOR,ERBB2,FGFR2,FOXO3,GAS6,GLMN,GLUL,GSTM1,Gulo,HABP2,HSPA5,HTRA1,IFI16,IGF1,IGFBP2,IHH,INHBA,JUN,LTBP1,Meg3,MGP,NCF1,NTRK2,PDGFRA,PFKFB3,PLVAP,POR,PROS1,RGS2,S1PR2,SERPINA3,STARD13,STIM2,STK3,STK4,TIMP2,TIPARP,TNFRSF12A,TNFRSF1B,TRIB1,TYMP,USP18		AHR,ANG,ANGPTL6,ARG1,ATG7,BMP2,BRMS1,C5,C6,CAPNS1,CAV1,CDH1,CDH13,CSF1R,CTNNBIP1,CXCL12,DCN,DDAH1,ECM1,EDF1,EDNRB,EGR1,ENPP2,EPHA2,ESR1,FOXO3,GAS6,GLUL,GSTM1,Gulo,HES1,ID3,IGFBP2,IGFBP7,JUNB,KLF10,KLF2,LAMA1,LGALS1,LMNA,LRP6,MAPK14,MAPKAPK2,MMP14,NGFR,NOTCH1,NTRK2,PAK1,PLCG1,PLVAP,PNPLA6,POR,PTPRB,RCAN2,RECK,RGS5,RTN4,S1PR3,SERPINA3,SMARCA4,SOD1,TERT,TLR2,TSC2,TYMP,USP18,VCAM1,VEGFB,VLDLR,WTAP,ZN…

## Sheet: S5_Upstream_R&Z-KO vs WT_1M
Upstream Regulator	Expr Log Ratio	Molecule Type	Predicted Activation State	Activation z-score	p-value of overlap	Target Molecules in Dataset	Mechanistic Network
LGR4	-0.775	transmembrane receptor	Activated	4.078	5.89e-16	AQP9,AXIN2,BLVRB,CDH1,CYP1A2,CYP2E1,GLUL,Gulo,HAL,HSD17B13,LECT2,LHPP,OAT,SLC13A3,SLC16A10,SLC1A2,SLC22A1
LGR5	1.938	transmembrane receptor	Activated	3.978	4.64e-21	AQP9,AXIN2,BLVRB,CYP1A2,CYP2E1,GLUL,Gulo,HAL,HSD17B13,LECT2,LHPP,OAT,SLC13A3,SLC16A10,SLC1A2,SLC22A1	102 (7)
PPARA	0.284	ligand-dependent nuclear receptor	Activated	3.117	4.92e-16	ALDOB,APAF1,APCS,APEX1,AQP8,AQP9,ARG1,ASL,AURKA,BDNF,C6,C9,CES3,CFH,CHAF1B,CHRNA2,CPS1,CYB5B,CYP27A1,CYP4A11,DYNLL1,ECI2,ENTPD1,ETHE1,FADS2,FBXO21,FGA,FGF21,FGG,FTCD,GLUL,HPX,IGFBP2,LECT2,LPL,LY6D,MTNR1A,Mup1 (includes others),MVK,NCF1,NR1D1,Orm1 (includes others),OTC,PDK4,PLTP,POR,RETSAT,RNF186,SELENBP1,STBD1,SULT2A1	203 (16)
PPARD	0.139	ligand-dependent nuclear receptor	Activated	2.457	0.00881	ADORA1,ANGPTL3,ECI2,ENO1,GAS6,IGFBP2,IKBKE,LPIN2,LPL,PDK4,RASGRP1,STBD1,TFF3,TNFRSF12A,ZBED5	90 (4)
PPARGC1A	0.295	transcription regulator	Activated	2.387	0.0213	ANG,COX7B,CTSC,CXCL14,CYP1A2,CYP2A6 (includes others),EGFR,ERBB2,FGF21,GAS6,INHBA,LPL,ME1,PDK4,SERPINA3,SULT2A1,TIMP2,TNFRSF12A
TSC1	2.01	other	Activated	2.214	0.000163	AXIN2,CYP1A2,CYP2E1,FOXO3,GLUL,LECT2,LGR5,LHPP,PDGFRA
RSPO1	0.006	other	Activated	2	0.000135	AXIN2,LGR5,RNF43,ZNRF3
CLOCK	-0.269	transcription regulator		1.941	0.0101	AK4,CD86,DBP,EGFR,ESYT1,HSPH1,IHH,IKBKE,MGP,MIIP,MKNK2,NR1D1,PDP2,POR,SLC1A2
SREBF1	-0.121	transcription regulator		1.933	0.000533	AK4,ANKRD2,DPY19L3,ETHE1,FADS2,Gstm6,HSPA5,LPL,OAT,PLTP,RNF14,SELENOP,SERPINA1,SERPINA3,SORBS3,TM7SF2,TMEM97,TNFRSF1B
CGA	-0.32	other		1.89	0.0117	BDNF,CRELD2,DNAJB11,HSPA5,PDIA3,PDIA6,SDF2L1,TIMP2
MED1	-0.655	transcription regulator		1.883	0.000263	AURKA,BCL6,CYP1A2,CYP4A11,ERBB2,FADS2,ID2,IGF1,IL2RB,LAD1,LY6D,PDK4,SULT2A1,TBX3	242 (13)
PXR ligand-PXR-Retinoic acid-RXRα		complex		1.741	0.00153	CES3,CYP1A2,CYP2A6 (includes others),GSTM1,SLCO1B3,SULT2A1
MYC	0.458	transcription regulator		1.697	0.000653	ABCA2,ALB,ALCAM,APEX1,ARG1,BCL6,BDNF,BMPR1A,C12orf49,CAV1,CD86,CDH1,CDK6,COMMD3-BMI1,E2F2,ENO1,ERBB2,FADS2,GAS1,GLS2,GLUL,GTF2B,H19,HLA-A,HSPH1,ID2,IFI16,INHBA,ITGA6,JUN,LGR5,LOC102724788/PRODH,Ly6a (includes others),MGP,Mt1,MYCT1,OAT,PDGFRA,PFKFB1,PFKFB3,PFKP,PIAS3,POLDIP3,PROM1,RRM2,SERPINA1,SFXN1,ST3GAL3,TCF3,TIMP2,TLE1,TMEM97,TNFRSF12A,TNFRSF19,TNS3,USP18	282 (19)
NR1I2	-0.002	ligand-dependent nuclear receptor		1.68	9.57e-11	ANG,APOF,CES3,CYP1A2,CYP27A1,CYP2A6 (includes others),CYP4A11,GLUL,GSTM1,Gstm3,GSTM5,Gstm6,Gulo,Hamp/Hamp2,IGF1,JUN,LTBP1,MGP,Mup1 (includes others),NAT8,POR,SLC22A7,SLCO1B3,SULT2A1	234 (7)
NCSTN	0.06	peptidase		1.673	0.00058	Ccl9,EGFR,Ly6a (includes others),NCF1,NCF4,S100A1	163 (9)
TBX2	3.907	transcription regulator		1.664	0.0244	AURKA,CDH1,CHAF1B,DBP,NCAPD2,PHTF2
SREBF2	-0.055	transcription regulator		1.664	0.0288	FADS2,MVK,TFF3,TIFA,TM7SF2,TMEM97
SCAP	-0.474	other		1.633	0.0118	ALB,FADS2,Gstm6,MVK,TFF3,TM7SF2,TMEM97
PPARG	-0.121	ligand-dependent nuclear receptor		1.627	0.00168	APAF1,ARG1,BCL6,CAV1,CDH1,CDK6,CXCL14,CYP4A11,EGFR,FGF21,HP,IGF1,IHH,JUN,KRT19,LHPP,LOC102724788/PRODH,LPL,LY6D,ME1,MKNK2,MOGAT1,NCF1,NR1D1,PDK4,PFKFB3,SERPINA1	335 (23)
CTNNB1	0.674	transcription regulator		1.607	1.19e-06	ADGRG2,ALCAM,ANXA1,AQP4,AURKA,AXIN2,BDNF,BMF,BMP2,C6,CDH1,CLDN2,COMMD3-BMI1,CREG1,CXCL14,CYP1A2,CYP2A6 (includes others),CYP2E1,EGFR,ENPP2,FOXQ1,GLUL,GRAMD4,Gulo,HSD17B2,HTRA1,ID2,IGFBP2,IHH,ITGA6,ITSN1,JUN,LECT2,LGR5,LHX2,LPL,MAOA,ME1,MOGAT1,Mup1 (includes others),NAT8,OAT,Pcnt,PROM1,SERPINA1,SERPINA3,SLC16A6,SLC1A2,SORBS3,TCF3,TFCP2L1,TNFRSF19,TNFRSF1B,TRAF4,VAV1	249 (15)
TNFSF11	-0.01	cytokine		1.466	0.0295	AQP9,AURKA,CAV1,Ccl9,CYP1A2,IGF1,IKBKE,JUN,POR,PTPRE,RGS16,TNFRSF1B,USP18,Zfp101
HDAC2	-0.277	transcription regulator		1.463	0.0257	APEX1,AURKA,BCL6,CDH1,COMMD3-BMI1,IGF1,LGR5,PREX1,TNFRSF19
ANXA1	-5.459	enzyme		1.4	0.00677	ANXA1,CDH1,TIFA,TIMP2,TYMP	192 (10)
IKBKG	0.432	kinase		1.361	0.00772	BMP2,Ccl9,ENPP2,HLA-A,IFI16,IKBKE,MGP,Mt1,RGS16,TNFRSF1B	204 (9)
TP63	1.316	transcription regulator		1.345	0.0021	ACTL6A,APAF1,ARG1,ARL14EP,B9D1,CDH1,CDK6,CYP2A6 (includes others),CYP2F1,EGFR,FGF21,FGFR2,FOXO3,GLS2,HTRA1,IGFBP2,IHH,IKBKE,INHBA,ITGA6,MLH1,PKP2,PNPT1,RRM2,TRAF4,WFDC2	197 (12)
INHBA	-1.733	growth factor		1.342	0.028	BMP2,CDH1,CPNE8,ERBB4,HIC2,HLA-G,IGF1,INHBA,MGP,RGS16,SLC1A2
TCF7L2	-0.337	transcription regulator		1.308	1.71e-05	AATK,ACY3,ANXA1,AQP9,ATP8B1,AXIN2,CLDN2,CYP2E1,EGFR,ENPP2,FGF21,FGFR2,FNTB,G2E3,GLUL,ID2,IL12RB1,KMT5A,ME1,NDE1,NFASC,RNASE4,SLC1A2,SORBS3,ZDHHC9	125 (7)
Pkc(s)		group		1.285	0.000309	AQP4,BDNF,CLDN1,CYP2A6 (includes others),CYP2E1,DBP,EGFR,HPGD,HSPA5,ID2,JUN,MS4A1,NR1D1,PTPRE,RGS2,S100A1,SLC1A2	273 (21)
MAP2K5	0.087	kinase		1.258	0.0181	CREM,JUN,MEF2A,MVK,TM7SF2
IFNAR1	0.378	transmembrane receptor		1.183	0.0428	Apol9a/Apol9b,ARG1,Ccl9,CD86,HLA-A,IFI16,Ly6a (includes others),USP18,USP25
IFN alpha/beta		group		1.168	0.00261	CD86,CXCL14,HLA-A,IFI16,Ifi27l2a/Ifi27l2b,Ly6a (includes others),SLPI,Treml4	217 (10)
HDAC5	0.161	transcription regulator		1.165	0.0288	AURKA,ETNPPL,FGF21,JUN,LPL,NDUFA1
mir-8		microRNA		1.158	0.0271	BMP2,CDH1,CDK6,CLDN1,COMMD3-BMI1,EGFR,FGFR2,KRT19,PIP5K1A,PROM1,TIMP2
FOXO1	-0.279	transcription regulator		1.155	0.0327	ALB,ALDOB,APAF1,AQP9,BCL6,CAV1,ENPEP,FBXO21,FGF21,HAL,HSPA5,IGF1,JUN,LCP2,LPIN2,LPL,ME1,MRPS18A,MRPS2,NDUFAF4,PDK4
NCOA2	-0.127	transcription regulator		1.134	0.0456	ALDH1B1,BMP2,KRT19,LECT2,LPL,NR1D1,PLTP
MAT1A	0.149	enzyme		1.103	0.00298	ALB,CYP2E1,CYP4A11,Mt1
HDAC3	-0.454	transcription regulator		1.103	0.00782	BMP2,CDH1,E2F2,ENPP2,HP,ME1,SLC1A2,USP18	218 (12)
SOX2	0	transcription regulator		1.098	0.000425	ALB,AQP4,AXIN2,BMPR1A,CDH1,CHRD,COMMD3-BMI1,CXCL14,EGFR,FAM107B,H19,ID2,IGF1,INHBA,JUN,KRT19,LHX2,NFASC,PDGFRA,PHLDB1,PROM1,RNF43,S100A1,SERPINA1,TBX3,TNFRSF19,TNS3,USP18	146 (7)
IL22		cytokine		1.095	0.0497	CLDN1,CLDN2,CYP1A2,CYP2E1,FGA,HP,HSPA5,SERPINA3
miR-125b-5p (and other miRNAs w/seed CCCUGAG)		mature microRNA		1.025	6.28e-07	ARG1,ARID3B,B3GALT4,BMF,CDK6,ERBB2,ID2,JUN,KRT19,PIGR,PROM1,RHEBL1,UGT2B17,UGT2B28	183 (7)
ITGA5	-0.764	transmembrane receptor		1	0.000541	CHRD,ENPP2,ERBB2,GAS1,IGFBP2,IHH,JUN
ARHGDIG	0	other		1	0.00163	ALCAM,ANXA1,PALLD,RGS2
ZNF281	-0.201	transcription regulator		1	0.0111	Ccl9,CXCR6,LGR5,PROM1
ZNF106	0.302	other		1	0.0398	C4A/C4B,Ifi27l2a/Ifi27l2b,SERPINA3,TNFRSF12A
ZBTB20	-0.251	transcription regulator		-1	1.85e-05	CYP1A2,CYP2F1,GAS6,GSTM5,IGF1,IGFALS,IGFBP2,PDK4,UGT2B17	137 (7)
mir-379		microRNA		-1	0.000304	BMP2,CDH1,EGFR,IHH
IFNE	0	cytokine		-1	0.037	ANGPTL3,CD86,HSD11B1,USP18
FGF2	3.127	growth factor		-1.016	6.23e-05	ACER2,AKR1B10,ALB,ANG,AXIN2,BCL6,BDNF,BMP2,CAV1,CDH1,EGFR,ENO1,ENPP2,EPOR,FGFR2,FOXO3,HPSE,ID2,IGF1,IGFBP2,INHBA,JUN,MGP,PDGFRA,PTPRE,ST3GAL3,TNFRSF12A,UGT2B17	291 (19)
IGF1R	-0.224	transmembrane receptor		-1.025	0.00967	AQP4,CAPG,CDH1,GTF2B,H19,HSPA5,HTRA1,ID2,IGF1,IGFBP2,INHBA,KRT19,LPL,Meg3,NDUFA1,PROM1	285 (18)
IL2	-0.611	cytokine		-1.028	6.84e-05	ANXA1,ARHGEF3,BCL6,BMP2,CAPG,Ccl9,CD3G,CD86,CDH1,CDK6,CTSC,CXCR6,CYP1A2,CYP27A1,ENPP2,ENTPD1,FGFR2,FOXO3,HSPA5,IL12RB1,IL2RB,ITGA6,JUN,LCP2,Ly6a (includes others),OSBPL3,PDE4A,PDIA3,PROS1,PUS1,RGS16,RGS2,STIP1,TNFRSF12A,TNFRSF1B,TRIB2,VAV1	268 (17)
Insulin		group		-1.057	2.11e-05	ALB,ALDOB,AQP9,BMPR1A,CYP1A2,CYP27A1,EGFR,ENPP2,FADS2,FGF21,HPSE,HSD11B1,HSPA5,IGF1,IGFALS,IGFBP2,INHBA,JUN,LPL,MAOA,ME1,NCF1,NDUFA1,Orm1 (includes others),PDGFRA,PDK4,PFKFB3,RETSAT,SELENOP,SLC2A8,SLC37A4,USP25	290 (21)
EIF4G2	0.255	translation regulator		-1.067	0.00356	JUN,KRT19,TBX3,TFCP2L1
CD40LG	-0.033	cytokine		-1.07	0.00795	ALCAM,BCL6,CD86,CDK6,CTSC,E2F2,EGFR,ID2,IDO2,IL12RB1,IL2RB,INHBA,JUN,ORC5,PAWR,RGS2,RIDA,STK4,TM7SF2,TRAF4,TYMP	274 (20)
AIRE	-4.311	transcription regulator		-1.091	0.0446	AKR1B10,BMP2,CYP1A2,Mup1 (includes others),TFF3
ERBB4	3.842	kinase		-1.103	0.0142	BDNF,CDH1,EGFR,ERBB4,JUN,SERPINA3,SLPI
estrogen receptor		group		-1.121	0.000298	AGO2,ANXA1,BDNF,CAPG,CAV1,CDH1,EGFR,EGLN2,ERBB2,ERBB4,FGFR2,IGF1,JUN,KRT19,POR,RGS2,TFF3,TIMP2	274 (18)
FOXA1	0.016	transcription regulator		-1.127	0.0102	ANXA1,BMP2,CDH1,CPS1,H19,MGP,PFKFB1,SLPI,TFF3,TNFRSF12A,UGT2B17
ADRB		group		-1.129	0.00936	ARG1,ARHGEF3,BDNF,BRCA2,CDK6,CREM,ENDOD1,FGF21,JUN,LTBP1	193 (11)
CCN5		growth factor		-1.134	0.000781	AXIN2,CDH1,CLDN1,ERBB2,JUN,LPL,TFF3	137 (12)
HNF1B	-0.246	transcription regulator		-1.154	0.000896	ALB,ALDOB,AXIN2,CDH1,CLDN1,HGFAC,IHH,PDZK1IP1,RNASE4,SERPINA1,UGT2B17	130 (3)
Ampa Receptor		complex		-1.172	1.06e-05	BDNF,EGFR,ERBB2,ERBB4	200 (11)
CD38	0.221	enzyme		-1.177	0.00821	BCL6,CD86,CRELD2,EAF2,MANF,PDIA6,PFKP,RPN1,SDF2L1,SPCS2,TMEM97
NFYA	-2.917	transcription regulator		-1.195	0.000236	ALB,APAF1,COL5A3,COMMD3-BMI1,FGFR2,HSPA5,IGF1,JUN,MLH1,RRM2
WNT1	0.001	cytokine		-1.211	0.0414	AXIN2,CDH1,ENPP2,GAS1,IGF1,JUN,KRT19,TLE1
mir-21	0	microRNA		-1.222	0.011	APAF1,CDH1,CDK6,CRY2,DBP,GBP6,IFI16,IRGM,NCAPD2,Orm1 (includes others),SLC16A10,SLPI,SSR1,TMEM97,TYMP,UBE2E2
LEP	0	growth factor		-1.271	0.000336	ALDOB,APAF1,AQP9,ASL,BDNF,CAV1,CDH1,CPS1,Cyp2a12/Cyp2a22,CYP2E1,CYP2F1,CYP4A11,ERBB2,FADS2,FGF21,FGFR2,FOXO3,Gstm3,HPX,HSPA5,IGF1,IGFBP2,JUN,LPL,NCF1,NPR2,SELENOP,SLC13A2	292 (20)
EHMT1	0.433	transcription regulator		-1.32	0.00037	CDH1,FAIM,FGL1,GRAMD4,LOC102724788/PRODH,MLH1,PKP2,POR,SDSL,SELENBP1,UNC13B
Irgm1	-0.372	other		-1.342	0.01	ID2,IFI16,Ifi27l2a/Ifi27l2b,RRM2,USP18
MED13	0.627	transcription regulator		-1.387	0.011	BPGM,CLSTN3,CYP2A6 (includes others),ENO1,NTRK2
PDX1	0	transcription regulator		-1.414	0.0245	ALB,ALDOB,CRELD2,CREM,ERO1B,HSPA5,ID2,JUN,Mt1,PDIA6,PDZK1IP1
YY1	-0.708	transcription regulator		-1.426	0.000335	ALCAM,ARID3B,AURKA,BDNF,CAPG,CDH1,EGFR,ERBB2,HSPA5,ID2,INCENP,NCAPD2,PAWR,PDGFRA,POLB,RAD18,SFPQ,SFXN1,SLC1A2,VAV1	206 (12)
ID3	-0.567	transcription regulator		-1.432	0.0339	APAF1,BCL6,CXCR6,DUSP22,E2F2,FOXO3,IFI16,IL2RB,MAP4K3,PAWR,TRAF4
TNF	-3.194	cytokine		-1.438	0.000789	AATK,ADORA1,AKR1B10,ALB,ALCAM,ANXA1,APAF1,APCS,AQP9,ARG1,AXIN2,BCL6,BDNF,BMP2,BMPR1A,BPGM,C4A/C4B,CAV1,Ccl9,CD86,CDH1,CREM,CTSC,CYP27A1,CYP2E1,EGFR,ENPP2,ERBB2,FGFR2,FGG,GBA2,GBP6,H19,Hamp/Hamp2,HLA-A,HP,HPGD,HSD11B1,HSPA5,IFI16,IFNAR2,IGF1,IGFBP2,IKBKE,IL12RB1,INHBA,ITGA6,JUN,LAD1,LAMA3,LGR5,LPL,LY6D,MAEA,MGP,Mt1,NCF1,NLRP12,Orm1 (includes others),PDGFRA,PIGR,PLVAP,RGS16,RGS2,RNASE4,RRM2,SELENOP…	288 (18)
MMP1	0	peptidase		-1.477	0.021	ERBB2,FGFR2,IGF1,JUN,PLTP
CSF2	0	cytokine		-1.492	0.00418	ANXA1,APAF1,ARG1,AURKA,BMPR1A,C4A/C4B,CD86,CDH1,CFH,CHAF1B,CTSC,EPOR,HSPH1,ID2,IDO2,IGF1,INHBA,JUN,MAEA,MLH1,NCAPD2,REC8,RRM2,SNTB1,TIFA,TNFRSF1B,TRIB2	250 (16)
Tnf (family)		group		-1.599	0.00154	CD86,CLDN2,CYP1A2,ENPP2,HSD11B1,IGF1,IKBKE,INHBA,JUN,LAD1,TNFRSF1B,TYMP	230 (15)
mir-10		microRNA		-1.624	0.00382	AGO2,APAF1,ARG1,BMF,CD86,CDH1,ERBB2,MKNK2,PROM1	269 (18)
ELL2	-0.124	transcription regulator		-1.633	0.007	CRELD2,EAF2,ENTPD1,MANF,TRIB1,TXNDC11
MYRF	0.158	transcription regulator		-1.633	0.0158	AQP9,LHPP,PDK4,PTPRE,S100A1,SDSL
MTPN	-0.14	transcription regulator		-1.664	0.0338	AHSG,ANXA1,GAS6,IGF1,JUN,Mt1
SMARCB1	0.16	transcription regulator		-1.689	0.000179	AURKA,BAG3,C4A/C4B,CDH1,CYP2E1,CYP4A11,ERBB2,HP,IFI16,IFNAR2,IGFBP2,Mup1 (includes others),PFKFB1,S100A1,SLC37A4
ID2	-0.749	transcription regulator		-1.744	0.00174	AXIN2,BCL6,CDH1,CXCR6,DUSP22,E2F2,FOXO3,IFI16,IL2RB,MAP4K3,NTRK2,PAWR,PROM1,TNFRSF19,TRAF4	134 (9)
STAT5B	-0.252	transcription regulator		-1.749	1.92e-09	BCL6,BMF,C9,CDH1,CDK6,Cyp2a12/Cyp2a22,CYP2A6 (includes others),CYP4A11,Eci3,EGFR,FAM89A,Hamp/Hamp2,IGF1,IGFALS,IL2RB,KRT19,LAMA3,ME1,Mup1 (includes others),NAT8,OMD,PDK4,PLTP,PROM1,RAB30,SULT2A1,SUSD4,TNFRSF14,TRAF4,UGT2B28	270 (16)
GDF2	-0.316	growth factor		-1.768	0.0178	CAV1,EGFR,ENPP2,Hamp/Hamp2,HTRA1,ID2,IGF1
STAT5A	-0.29	transcription regulator		-1.772	0.0057	AXIN2,BCL6,CDH1,CDK6,EPOR,FOXQ1,GDPD3,ID2,IGF1,IGFALS,IL2RB,SELENBP1,SERPINA3,SNTB1,TFF3,TNFRSF14,TRAF4	284 (19)
EIF2AK3	0.311	kinase		-1.841	0.00489	ANG,APAF1,BDNF,CTSC,ERO1B,HSPA5,IGF1,JUN,TARS1	266 (20)
SLC9A3R1	-0.107	other		-1.936	0.00356	CDH1,EGFR,ERBB2,KRT19	247 (16)
TREX1	0	enzyme		-1.94	0.000298	CD86,IFI16,Ifi27l2a/Ifi27l2b,Ly6a (includes others),USP18	55 (4)
HOXA10	0	transcription regulator		-1.941	0.00306	B3GALNT1,CYP2E1,CYP2F1,DBP,EGFR,ENPP2,GAS6,ID2,ME1,PIGR,PROM1,PROS1,RNASE4
THBS4	0.001	other		-1.949	0.0124	CRELD2,HSPA5,MANF,SDF2L1
PTHLH	0.014	other		-1.969	0.0192	BMPR1A,IGF1,IHH,ITGA6,RGS2,SMPD3
PRDM1	-0.009	transcription regulator		-1.976	0.00974	AXIN2,BCL6,CD86,CDK6,CFH,CLDN1,Eci3,FGA,FGG,HAL,ME1,NLRP12,RGS16,SERPINA3,TRIB1	193 (8)
NTF3	6.41	growth factor		-1.98	0.0076	CDH1,ERBB2,JUN,Naip1 (includes others)	113 (7)
Map3k7	0.258	kinase		-1.982	0.0497	GAS1,H19,JUN,MVK,PROM1
PRKACA	-0.039	kinase	Inhibited	-2	0.011	ANTXR2,BDNF,CREM,ID2,IGF1
E2F6	-0.716	transcription regulator	Inhibited	-2	0.0355	APAF1,E2F2,FNTB,H19,RRM2
FGF1	-0.177	growth factor	Inhibited	-2.158	0.00411	AKR1B10,ALB,AXIN2,CDH1,GSTM1,GSTM5,JUN,TCF3,TNFRSF12A,UGT2B17	232 (14)
Stat3-Stat3		complex	Inhibited	-2.2	0.00226	APCS,FGA,FGG,JUN,SERPINA3
GNRH1	-2.346	other	Inhibited	-2.2	0.0258	CREM,HSD11B1,IGF1,INHBA,JUN
ERN1	0.176	kinase	Inhibited	-2.214	1.66e-05	ANG,CDH1,CYP1A2,CYP2E1,DNAJB11,ERO1B,HSPA5,JUN,LAD1,LGR5,PDIA6,PROS1,SDF2L1,SPCS2,SYT11	45 (3)
HSD17B4	-0.065	enzyme	Inhibited	-2.219	0.000706	BMP2,CYP4A11,IHH,LY6D,PDK4
GSR	0.323	enzyme	Inhibited	-2.236	0.00384	BLVRB,GSTM1,Gstm3,GSTM5,ME1
TXNRD1	0.267	enzyme	Inhibited	-2.236	0.00913	BLVRB,GSTM1,Gstm3,GSTM5,ME1
XBP1	-0.324	transcription regulator	Inhibited	-2.291	0.00161	BET1L,CYP1A2,CYP2E1,DNAJB11,ERO1B,HSPA5,NCF1,PDIA3,PDIA6,RPN1,SDF2L1,SERPINA1,SPCS2,SSR1,TRAM1,TXNDC11	40 (2)
ACOX1	-0.131	enzyme	Inhibited	-2.3	9.27e-13	ACER2,APCS,C9,CES3,CYP1A2,CYP4A11,EGFR,HAL,HSD11B1,HSPA5,IGF1,IGFBP2,LHPP,LPL,LY6D,Mup1 (includes others),OAT,Orm1 (includes others),OTC,PDK4,RGS2,SELENBP1,SERPINA1,SLC37A4,SLC4A4	78 (3)
IL6	-0.016	cytokine	Inhibited	-2.3	8.68e-06	ACER2,AKR1B10,ALB,ANG,ANXA1,APCS,AQP4,ARG1,AXIN2,BCL6,BDNF,BMP2,CD86,CDH1,CFH,CLDN2,CTSC,CYP1A2,CYP2E1,E2F2,EGFR,ENPP2,FGA,FGG,FGL1,Hamp/Hamp2,HLA-A,HLA-DMA,HP,HPGD,HPX,HSPA5,ID2,IFI16,IGF1,IKBKE,JUN,LPL,Mt1,Orm1 (includes others),PROM1,RRM2,SERPINA1,SERPINA3,TNFRSF12A,TNFRSF1B	249 (17)
OSM	-0.021	cytokine	Inhibited	-2.343	1.28e-05	AKR1B10,ALB,ANXA1,AQP9,ARFGEF2,ARG1,BLMH,CDH1,COX7B,FGA,GLUL,Hamp/Hamp2,HLA-A,HP,HSD11B1,HSPA5,ID2,JUN,KRT19,LY6D,MAOA,MKNK2,NEDD4L,NOMO1 (includes others),PDZK1IP1,PFKFB3,PIGR,RNASE4,SERPINA1,SERPINA3,SLC16A6,SLPI,STK4,TM7SF2,TYMP,VRK2	287 (17)
AGT	-0.346	growth factor	Inhibited	-2.39	0.00163	ANXA1,ASL,BDNF,C4A/C4B,CAV1,CD86,CGREF1,CREM,CYP2E1,CYP4A11,EGFR,FBXO21,FGA,FOXO3,GSTM5,Gstm6,HP,IFI16,IGF1,JUN,NCF1,PALLD,RGS2,SERPINA3,TNFRSF12A,TNFRSF1B,ZNF516	272 (22)
IKZF1	-2.286	transcription regulator	Inhibited	-2.43	0.00337	BCL6,CAV1,CDK6,EPOR,EXTL2,GAS6,IFI16,IGF1,IL2RB,JADE2,PROS1,RHBDF2,SLC19A1,SLPI,TNS3,ZDHHC9
IL1A	-0.555	cytokine	Inhibited	-2.595	0.0344	C4A/C4B,CD86,CYP1A2,CYP2E1,Hamp/Hamp2,HSD11B1,IGF1,INHBA,JUN,PDZK1IP1,SERPINA1,SERPINA3,UGT2B17
AR	0.761	ligand-dependent nuclear receptor	Inhibited	-2.776	3.04e-08	AMBRA1,AQP8,ARG1,AZGP1,BMF,BPGM,C4A/C4B,CA5B,CAV1,CCDC85B,CDH1,Ces1e,EGFR,ERBB2,EXTL2,FGFR2,GAS6,GSTM1,HSPA5,HSPH1,IFNAR2,IGF1,ITGA6,Ly6a (includes others),MAOA,PDGFRA,PIAS3,PIGR,PLTP,PROS1,RHBG,SERPINA12,SERPINA3,SLC45A3,SULT2A1,TFF3,TIMP2,TNFRSF12A,UGT2B17,UGT2B28	254 (17)
GLI1	0.017	transcription regulator	Inhibited	-2.927	0.0482	C11orf96,CAV1,CDH1,COMMD3-BMI1,HPSE,ID2,IGF1,KRT19,MLH1,PDGFRA,RAB34
IL1B	0.486	cytokine	Inhibited	-3.21	0.000337	ANXA1,APCS,AQP4,ARG1,BCL6,BMF,BMP2,Ccl9,CD86,CREM,CYP1A2,CYP2E1,DBP,E2F2,ENPP2,ERBB2,FGFR2,FGG,GAS6,GBP6,H19,Hamp/Hamp2,HLA-A,HP,HSD11B1,HSPA5,IFI16,IGF1,IGFALS,IKBKE,INHBA,JUN,KRT19,LAMA3,Mt1,NR1D1,PDGFRA,PFKP,PIGR,RGS16,SELENOP,SERPINA3,SLC1A2,SLC37A4,TIMP2,TNFRSF1B,TYMP,USP18	259 (17)

## Sheet: S6_Upstream_R&Z-KO vs WT_3M
Upstream Regulator	Expr Log Ratio	Molecule Type	Predicted Activation State	Activation z-score	Flags	p-value of overlap	Target Molecules in Dataset	Mechanistic Network
SCAP	0.307	other	Activated	4.407	bias	5.05e-16	ACSS2,ALB,ALDOC,C5,CSAD,CYP51A1,ELOVL6,FADS2,FDFT1,FLAD1,Gstm6,HMGCR,LSS,MSMO1,Mt2,MVD,MVK,NSDHL,PCSK9,PMVK,SQLE,TM7SF2,TMEM97,TRIB3	182 (8)
SREBF1	0.288	transcription regulator	Activated	4.338		1.08e-13	AARS1,ACSS2,ALDOC,ANKRD2,CFD,CSAD,CYP51A1,ELOVL6,ETHE1,FADS1,FADS2,FAS,FDFT1,Gstm6,HMGCR,LPIN1,LPL,LSS,MAT1A,MSMO1,MVD,NSDHL,OAT,PCSK9,PICK1,PLTP,PMPCA,PMVK,PTGDS,RNF14,RPLP0,SERPINA1,SMPD1,SORBS3,SQLE,TM7SF2,TMEM97	273 (17)
LGR5	1.865	transmembrane receptor	Activated	4.101		6.05e-22	AQP9,BLVRB,CYP1A2,CYP2E1,GLUL,Gulo,HAL,HSD17B13,LECT2,LHPP,OAT,PLBD1,RDH16,SLC13A3,SLC16A10,SLC1A2,SLC22A1	153 (7)
SREBF2	0.245	transcription regulator	Activated	4.038		1.24e-09	ACSS2,ALDOC,CYP51A1,ELOVL6,FADS2,FDFT1,HMGCR,LSS,MSMO1,MVD,MVK,NSDHL,PCSK9,PMVK,SQLE,TM7SF2,TMEM97	276 (17)
LGR4	-1.054	transmembrane receptor	Activated	3.89		1.57e-17	AQP9,BLVRB,CDH1,CYP1A2,CYP2E1,GLUL,Gulo,HAL,HSD17B13,LECT2,LHPP,OAT,PLBD1,RDH16,SLC13A3,SLC16A10,SLC1A2,SLC22A1,ZEB2
MAPK7	-2.946	kinase	Activated	3.742		3.33e-07	ACSS2,ALDOC,CYP51A1,DHCR24,ELOVL6,LSS,MSMO1,MVD,MVK,NR4A1,NSDHL,PMVK,SQLE,TM7SF2	152 (9)
MAP2K5	0.145	kinase	Activated	3.656	bias	5.51e-14	ACSS2,ALDOC,CREM,CYP51A1,DHCR24,ELOVL6,FDFT1,FOS,HMGCR,LSS,MSMO1,MVD,MVK,NR4A1,NSDHL,PMVK,SQLE,TM7SF2	181 (11)
CTNNB1	0.967	transcription regulator	Activated	3.535		1.94e-06	ACAA1,ACADVL,ACAT2,ADGRG2,AGRN,ALDH3A2,ARHGDIA,C6,CDH1,CELSR1,CFD,CLDN2,CLU,COL1A1,CYP1A2,CYP2A6 (includes others),Cyp2d9 (includes others),CYP2E1,CYP51A1,DGAT2,ENPP1,FAS,FGD2,FOS,GCH1,GLUL,Gulo,HMGCR,HTATIP2,ID2,ID3,LECT2,LGR5,LPL,ME1,MFGE8,MITF,Mup1 (includes others),NOTCH3,NOTUM,NR4A1,OAT,OLIG1,PDE4B,PEG3,PROM1,PSAP,RBP4,RPL5,RPLP0,SAA1,SERPINA1,SLC1A2,Slco1a1,SMAD7,SORBS3,SOX9,TLE4,TNFRSF19,T…	318 (17)
RPTOR	-0.354	other	Activated	3.359		1.9e-06	CDH1,CYP51A1,DHCR24,FDFT1,HMGCR,LSS,MSMO1,MVD,MVK,NSDHL,OLIG1,PMVK,SLC2A4,SQLE,TPI1	250 (16)
INSR	-0.525	kinase	Activated	3.279		1.06e-05	ACADVL,ALB,ALDH2,ARFGAP2,ARHGDIA,ATP5F1B,CS,CYP51A1,FDFT1,FOS,GCH1,HMGCR,IGF1,IGFBP1,JUNB,LSS,MDH2,MDM2,MSMO1,MVD,MVK,NDUFA1,NSDHL,PDE4B,PDHA1,RGS16,RNF4,RPL5,SLC29A1,SLC2A4,SQLE,WBP1	247 (18)
PPARD	-2.026	ligand-dependent nuclear receptor	Activated	3.206		7.96e-05	ACAA1,ACADVL,ADORA1,ALDH2,ALDH3A2,BDH1,C11orf86,CSAD,ECI2,GAS6,IGFBP1,LPIN2,LPL,MFGE8,PCSK9,PNPLA2,SLC27A1,SLC2A4,SORD,STBD1,Tlr12,TMEM120A	211 (14)
NFE2L2	-0.104	transcription regulator	Activated	3.144		2.94e-14	AKR1A1,AKR7A2,ANG,C5,CCL5,CCT7,CDH1,CFD,COL1A1,CS,Cyp2a12/Cyp2a22,CYP4A22,GAS2,GCLC,GSTA3,GSTM1,Gstm3,GSTM4,GSTM5,Gstm6,GSTT2/GSTT2B,HACD3,HM13,HMBS,HSPA9,HTATIP2,IFNGR2,KEAP1,LPL,MAP1LC3A,ME1,MRPS18B,MSMO1,Mt1,NOCT,OAT,PSMA6,PSMC1,PSMD13,PSMD3,RAN,RPLP0,SAA1,SERPINA6,Slc35a2,SRXN1,SULT1E1,TBRG1,TPI1,UGT1A1,UGT2B28
CD38	-1.633	enzyme	Activated	3.132	bias	0.024	ALDOC,BCL6,CISD1,COL1A1,EGLN3,GALK1,GBP2,GSTT2/GSTT2B,NEK2,TMEM97,TPI1
CSF1	-1.787	cytokine	Activated	3.081		7.96e-05	ARG1,CCL5,CYP51A1,DHCR24,FAS,FCGR2A,FDFT1,FOS,HLA-A,HMGCR,IGF1,JUNB,LPL,LSS,MSMO1,MVD,MVK,NSDHL,PMVK,SLC29A1,SQLE,TPI1	260 (14)
PPARGC1B	-1.168	transcription regulator	Activated	3.053		9.51e-07	ACADVL,ATP5F1B,CS,DHCR24,EGLN3,FDFT1,HMGCR,LSS,MITF,MVD,MVK,SLC2A4,SQLE	205 (9)
PPARG	0.685	ligand-dependent nuclear receptor	Activated	3.021		8.61e-08	ACAA1,Acaa1b,ARG1,ATP2A2,BCL6,BDH1,CCL5,CD40,CDH1,CFD,COL1A1,CS,CYP4A11,DGAT2,EGLN3,ELOVL6,FAM20C,GSTA3,HMGCR,IGF1,IGFBP1,KLB,LHPP,LOC102724788/PRODH,LPL,LY6D,ME1,MKNK2,MVD,NDUFA5,NR1D1,NR4A1,PMVK,RBP4,SAA1,SERPINA1,Slc25a1,SLC27A1,SLC2A4,SORBS1,TNFSF10,TRIB3	285 (18)
TCF7L2	-0.727	transcription regulator	Activated	3.015	bias	0.00544	ACAA1,AKR1C4,ALDH3A2,AQP9,CLDN2,CYP2C8,CYP2E1,CYP51A1,DHCR24,GLUL,ID2,ID3,KAT2B,ME1,NPC2,RNASE4,SLC17A2,SLC1A2,SMAD7,SORBS3,ZDHHC9	150 (7)
SH3TC2	5.36	other	Activated	3	bias	3.53e-07	CYP51A1,DHCR24,HMGCR,LSS,MVD,MVK,NSDHL,PMVK,SQLE
NFkB (complex)		complex	Activated	2.926	bias	6.62e-05	ALDH1B1,ATP2A2,CCL5,CD40,CDH1,CLU,CREB3,CREM,Cyb5r3,CYP3A5,DBP,DBT,ENPP1,FAS,FOS,G0S2,GAS6,GBP2,GCH1,GCLC,HLA-A,HSPA9,ITCH,ITPKB,JUNB,KDM6B,LTB,MDM2,NFKBIE,NR1D1,PLK3,RGS16,SAA1,SLC1A2,SLC2A4,SMAD7,STX4,TAP2,TFRC,TNFSF10,TRIB3,XRCC6	265 (15)
SP1	-0.35	transcription regulator	Activated	2.748	bias	0.00155	ADA,ADCY4,ALDH3A2,ATP2A2,ATP5F1B,CCL5,CD40,CDH1,Ces2c,COL1A1,CREM,Cyp2d9 (includes others),CYP51A1,DHCR24,FAS,FOS,GPX4,HMGCR,IGF1,IGFBP1,IGFBP4,LPL,LTB,Mt1,PRLR,PROM1,PTH1R,RECK,SMAD7,SMPD1,SOX9,TNFSF10,YY1,ZEB2	311 (20)
UCP1	0	transporter	Activated	2.714		0.027	AARS1,BCKDHA,DBT,GNMT,GOLM1,GOT1,GPX4,GSTM1,MAP1LC3A,STBD1,TRIB3
ATP7B	-0.583	transporter	Activated	2.714		5.94e-09	CP,Cyp2c40 (includes others),CYP51A1,ELOVL6,FDFT1,HMGCR,LPIN1,LSS,MSMO1,Mt1,Mt2,SQLE
SIRT2	0.268	transcription regulator	Activated	2.646		1.57e-05	FDFT1,HMGCR,LSS,MVD,MVK,PMVK,SQLE	111 (7)
MAF	-0.891	transcription regulator	Activated	2.63		0.00815	ACSS2,CYP51A1,FDFT1,HMGCR,LSS,PMVK,SQLE
APP	-0.01	other	Activated	2.617		1.42e-06	ALB,ALDOC,ANAPC2,ANXA5,APC,ARG1,ARL6IP5,ATP2B2,ATP5F1B,C4A/C4B,CCL5,CD40,CDC37,CDH1,CFH,CLDN1,CLTB,CLU,Cox6c,CP,CREBBP,CRYL1,CS,CYP26B1,DDAH1,FCGR2A,FOS,GALK1,GBP2,GBP6,HMGCR,HSPA8,IFI16,IGF1,JUNB,KCNB1,LPAR6,Ly6a (includes others),MCM10,MRPL10,Mt1,NDUFA5,NR1D1,PDE4B,PDK2,Plpp1,PRDX6,PRLR,PTGDS,RAN,RCAN1,SLC13A3,SLC1A2,SMAD7,SOX9,SSRP1,ST6GAL1,TCF21,TNFSF10,TPI1,TRIB3,TUBA8	293 (16)
FGF21	1.124	growth factor	Activated	2.587		3.64e-06	BDH1,CNPY2,DGAT2,FOS,HMGCL,IGF1,IGFBP1,KLB,ME1,Slc25a1	262 (16)
IL5	0	cytokine	Activated	2.476	bias	0.00588	ALDOC,BCL6,CD40,CISD1,CTSC,CYP1A2,EGLN3,FAS,GALK1,GBP2,GSTT2/GSTT2B,HMGCR,LCP2,LTB,NEK2,PDE4B,TMEM97,TPI1,TRA2A	256 (12)
CD3		complex	Activated	2.365		0.00499	AARS1,ANG,BCL6,BTG1,CCL5,CLK1,CREM,CS,EIF4A3,FAS,FOS,GLDC,HSPA8,ID3,IGF1,ITCH,JUNB,LONP1,Ly6a (includes others),MDH2,NR4A1,PDE4B,PSAP,PSMA6,PSMC1,SEC14L1,TARDBP,TFRC,TNFSF10,TRA2A,TSPAN9,TSTA3,UBE2L6,XRCC6,YY1	292 (15)
AGT	-0.102	growth factor	Activated	2.276		0.000114	ACAT2,C4A/C4B,CCL5,COL1A1,Cox6c,CP,CREM,CYP2E1,CYP4A11,FDFT1,FOS,GAS2,GCH1,GSTA3,GSTM5,Gstm6,HMGCR,ID3,IFI16,IGF1,IGFBP4,ITPKB,LSS,MAP1LC3A,MSMO1,NCALD,NOTCH3,NR4A1,RBP4,RCAN1,SMAD7,TFPI,TFRC,ZEB2	261 (18)
Pka		complex	Activated	2.246		0.004	CD40,CREM,CYP51A1,FOS,HMGCR,IGF1,JUNB,KCNB1,NR4A1,PDE4B,SLC1A2,SOX9	227 (14)
ACSS2	1.158	enzyme	Activated	2.236	bias	0.000776	ACAA1,DGAT2,DHCR24,HMGCR,LSS
DBI	-0.128	other	Activated	2.236		3.11e-05	ACSS2,ELOVL6,HMGCR,LSS,SQLE	143 (4)
C4BP		complex	Activated	2.236	bias	2.47e-06	CYP51A1,FDFT1,HMGCR,MSMO1,MVD
JUN	0.438	transcription regulator	Activated	2.201		0.000238	ACAT2,ANKRD2,ARG1,BTG1,C5,CDH1,CFD,CLDN2,CLU,COL1A1,COMT,Dgcr6,FAS,FOS,FOXA1,GAS6,GCLC,GOT1,ID2,IFI16,IGFBP1,IGFBP4,JUNB,LGR5,MDM2,MVD,NR4A1,PTGDS,SAA1,SMAD7,SRSF2,SULT2A1,ZEB2	278 (17)
HSPA5	0.089	enzyme	Activated	2.194		0.0306	ACADVL,CCL5,CDH1,CLU,HSPA8
MAT1A	0.764	enzyme	Activated	2.19		2.63e-07	ALB,CYP2E1,CYP4A11,FAS,MAT1A,Mt1,PRDX6,SAA1
FOXO1	-0.032	transcription regulator	Activated	2.179		9.66e-08	AIFM2,ALB,Apoc3,AQP9,ATP5F1B,BCL6,CD40,COL1A1,CS,ELOVL6,FAS,FOS,GABARAPL1,GRHPR,HAL,HMGCR,HPD,IGF1,IGFBP1,IKZF1,JUNB,LCP2,LPIN2,LPL,ME1,MLXIPL,MRPS18A,MVD,NEK2,PNPLA2,Prg4,Slc25a1,SLC25A22,SLC25A25,SLC2A4,SOX9,SPC25,SQLE,TNFSF10,TRIB3	257 (19)
REL	-0.696	transcription regulator	Activated	2.137	bias	0.037	ACSS2,B2M,CD40,CDH1,CREM,FADS2,FAS,FOS,HLA-A,IFT74,NR4A1,PTGDS,SORBS1,TNFSF10
VEGFA	-0.916	growth factor	Activated	2.124		0.0183	ALDH2,CD40,COL1A1,CREBBP,CYB5B,DBT,FOS,ID3,IGFBP4,JUNB,KARS1,MDH2,NDUFA1,NR4A1,PNPLA2,RCAN1,UNC5B,UQCRB
IGF1	-0.912	growth factor	Activated	2.116		0.000379	ACSS2,ADA,BTG2,C4A/C4B,CCL5,CDH1,CLU,COL1A1,EGF,FOS,FOXA1,HMGCR,HSD11B1,ID2,IFNGR2,IGF1,IGFBP1,IGFBP4,JUNB,LPL,Ly6a (includes others),MDM2,NR4A1,NTRK2,PDLIM2,PDXK,PRLR,PTH1R,SLC25A25,SLC2A4,SQLE,TAP2	417 (22)
Pkc(s)		group	Activated	2.083		0.0215	CLDN1,COL1A1,CYP2A6 (includes others),CYP2E1,DBP,FAS,FOS,HMGCR,ID2,JUNB,KRT8,NR1D1,NR4A1,SLC1A2
ERBB2	3.384	kinase	Activated	2.08		0.000245	Acaa1b,ACSS2,ALDOC,ANG,BNIP2,BTG2,CCL5,CDC37,CDH1,CLU,COL1A1,CYP51A1,DERL1,EIF6,FOS,FOXA1,GAS6,GBP6,GPAA1,HMGCR,ID2,IGFBP4,JUNB,KDM5B,LSS,MCM10,MDM2,MITF,MKNK2,NCAPD2,NEK2,NOTCH3,NPC2,NRBP1,PDE8A,PDHA1,PEG3,PMVK,POLD2,PROM1,PSMD8,RECK,RPA1,SMAD7,SORBS1,SQLE,TAP2,TAPBP,ZEB2,ZWINT	294 (19)
SOX4	-2.837	transcription regulator	Activated	2.062		0.00215	Akr1c12/Akr1c13,ALDH1B1,FOS,GLDC,IGF1,IGFBP4,Ly6a (includes others),LY6D,MAGED1,Mt1,RNASE4,SDR39U1,SEL1L3,ST6GAL1,TNFRSF19
QKI	-0.569	other	Activated	2		0.0409	CDH1,GPM6A,HNRNPH1,SNX2
IFN alpha/beta		group		1.988		0.0216	CCL5,CD40,HLA-A,IFI16,Ifi27l2a/Ifi27l2b,Ly6a (includes others),TNFSF10
PTGFR	-0.782	G-protein coupled receptor		1.982		0.00141	AKR1C4,FOS,NR4A1,PRLR	67 (3)
Mapk		group		1.948	bias	0.0332	ADA,COL1A1,DBP,FOS,IGF1,JUNB,PIGR,UGT1A1
CREB1	-1.089	transcription regulator		1.948		0.00536	Abca8a,ARG1,BTG2,CDC37,CREM,CYP51A1,FOS,GAA,GDA,GFRA1,H2-T22,HLA-A,HMGCR,HSD11B1,JUNB,LPL,LSS,MKNK2,MRPS18B,MSMO1,MVD,MVK,NPC2,NR4A1,PDXK,PITPNB,PLXNA2,RBP4,RFX4,SLC2A4,SRXN1,TFRC	33 (2)
HIF1A	-0.281	transcription regulator		1.927		0.00228	ALDOC,AQP9,ATP2A2,CCL5,CDH1,CHKA,CLDN1,EGLN3,FOS,Hamp/Hamp2,HMGCL,ID2,IGF1,MITF,NR4A1,NTRK2,PDHA1,PROM1,RAB11FIP4,SLC29A1,SLC2A4,SLC40A1,SMAD7,SOX9,TFRC,TPI1,ZDHHC9	285 (15)
NR5A2	0.081	ligand-dependent nuclear receptor		1.922		2.55e-05	ABCG8,C5,CFD,CYP27A1,FOS,GLS2,GOT1,HMGCR,IGFBP1,JUNB,Mt1,PLK3,PTGDS,SAA1	280 (17)
APEX1	1.789	enzyme		1.916		0.021	FOS,GFRA1,JUNB,NR4A1
TSC1	-1.199	other		1.915		0.00882	CYP1A2,CYP2E1,GLUL,LECT2,LGR5,LHPP,MLXIPL
ITK	-0.827	kinase		1.912		0.0273	CCL5,FAS,FOS,HLA-A,LPAR6,Ly6a (includes others),TNFSF10
HOXA5	-1.684	transcription regulator		1.91		0.00859	COL1A1,IGF1,IGFBP1,MDM2
IRF7	0.088	transcription regulator		1.867	bias	0.0156	C5,CCL5,CD40,Hamp/Hamp2,IFI16,IFI44,Ly6a (includes others),PHF11,TAP2,TNFSF10,Trim30a/Trim30d,UBE2L6
Ifnar		group		1.862	bias	0.000467	B2M,CCL5,CD40,GBP2,HLA-A,IFI16,TAP2,TAPBP,TNFSF10,UBE2L6,UNC93B1	198 (15)
TFEB	-0.652	transcription regulator		1.825	bias	0.00299	ATP6V1C1,CCL5,CDH1,HEXA,PSAP,SGSH
TNFSF11	-0.716	cytokine		1.764		0.000182	AEBP2,AQP9,CCL5,CD40,CYP1A2,FAS,FOS,GCH1,GCLC,IGF1,ITCH,ITPKB,JUNB,KEAP1,NEK2,POR,RCAN1,RCL1,RGS16,SAA1,SH3PXD2A,SRXN1	234 (15)
DNMT3A	-0.453	enzyme		1.728		0.0338	ADORA1,BRCA2,CDH1,ENPP6,FOXA1,GRINA,KDM6B,Mt1,NR4A1,RCAN2,RGS16
MAP2K1	0.198	kinase		1.72		0.037	ALDH1L1,CCL5,CLDN2,COL1A1,FOS,MITF,SERPINA1,SOX9,SULT1E1,TNFSF10,UNC5B,ZWINT
TFAP4	-0.446	transcription regulator		1.72		0.00203	CDH1,CLDN1,FOS,LGR5,MDM2,TSPAN31
NR1H3	0.472	ligand-dependent nuclear receptor		1.702		0.000843	ABCG8,CCL5,CD40,CTSC,FDFT1,GAS6,GSTM5,HMGCR,HSD11B1,LCP2,LPL,MFGE8,MLXIPL,Mt1,Mt2,PLTP,SLC16A10,SLC2A4	236 (21)
FSH		complex		1.685		0.000398	ALDH3A2,ARL6IP5,ATP2A2,BTG2,CREM,CTNND1,FOS,GCLC,GDE1,GOT1,HSD11B1,HSF2,IGFBP4,JUNB,KIDINS220,MBD2,MSMO1,NPC2,NR4A1,PDXK,PRLR,PSMD3,RGS16,SMAD5,SMAD7,STK25,STX4,TFRC	249 (18)
Ins1	-0.502	other		1.674		4.29e-08	ALB,Apoc3,BCKDHA,BDH1,CCL5,CFD,COL1A1,Cyp2d9 (includes others),CYP2E1,DGAT2,ECI2,ELOVL6,FADS1,FADS2,FDFT1,FOS,FOXA1,GPLD1,HMGCR,IGF1,IGFBP1,IGFBP4,ITCH,JUNB,LPL,MLXIPL,Mt1,PRLR,SERPINA12,SLC27A1,SLC2A4,STX4	340 (19)
MEF2D	-0.258	transcription regulator		1.673		0.00329	CDH1,FOS,GCLC,IKZF1,JUNB,NR4A1,SLC2A4,SRXN1
MAP3K14	0.124	kinase		1.664		0.0216	CCL5,CDC37,FAS,LTB,NFKBIE,RCAN1,TNFSF10
TGFA	0.392	growth factor		1.659		0.023	ALB,CCL5,FOS,IGFBP4,JUNB,SERPINA1,SLC1A2
AKT1	-0.353	kinase		1.581		0.000707	ACAT2,CCL5,CD40,CDH1,CLU,CRYZ,FAS,FOS,GCLC,GSTM5,HIPK3,HMGCR,HUNK,IGFBP1,LSS,MDM2,ME1,MSMO1,PROM1,TNFSF10,UNC5B,ZWINT	303 (18)
IKBKG	-0.091	kinase		1.572		2.27e-05	ATP2A2,CCL5,CLU,CP,FOS,GBP2,GCH1,HLA-A,IFI16,JUNB,Mt1,Mt2,NOCT,RCAN1,RGS16,TNFSF10	292 (18)
IRF2	-1.118	transcription regulator		1.567		0.0048	ANG,ARG1,B2M,CLDN2,HGD,IGFBP1,SRXN1,TAP2,TAPBP,TNFSF10,UBE2L6	126 (7)
CEBPB	-0.38	transcription regulator		1.538		8.35e-06	ALB,ARG1,CCL5,CFD,COL1A1,CP,CTSC,CYP2A6 (includes others),Cyp2d9 (includes others),CYP2E1,DGAT2,DHRS1,FAS,FOS,Hamp/Hamp2,HLA-A,HSD11B1,HSPA8,IGF1,IGFBP1,IGFBP4,LCP2,Orm1 (includes others),PRLR,PRSS8,PSMA6,RAD18,RCAN1,SAA1,SERPINA1,SULT2A1,TMEM50B,TNFRSF19,TRIB3	392 (22)
CD40LG	-5.473	cytokine		1.531		0.00034	APRT,B2M,BCL6,BTG1,CCL5,CD40,CLU,CTSC,FAS,FOS,G0S2,GCH1,ID2,ID3,IFI44,IRF2,JUNB,KDM6B,LTB,NFKBIE,PMVK,RIDA,SLC29A1,TAP2,TFRC,TM7SF2,TNFSF10,XRCC6	270 (14)
TNFRSF8	1.398	transmembrane receptor		1.526		0.00113	CTSC,FAS,GBP2,GCLC,IFI16,JUNB,LCP2,TNFSF10	169 (7)
NFKB1	-0.445	transcription regulator		1.525		0.00128	ADORA1,ANKRD2,ARG1,B2M,BRCA2,BTG2,CCL5,CD40,COL1A1,CREB3,FAS,FOS,GFRA1,IFI16,IFNGR2,LTB,MDM2,NR4A1,PLK3,SOX9,TNFSF10	281 (14)
TLR4	2.687	transmembrane receptor		1.524		0.0294	CCL5,CD40,CDH1,CLN3,CYP3A5,EGF,FAS,GBP2,IDH2,IFI16,IRF2,NR4A1,RGS16,SGPL1,SLA,SLC2A4,SLC6A12,SMPD1,TFRC,TNFSF10,UGT1A1
MED1	-0.9	transcription regulator		1.505		3.66e-05	ACAA1,BCL6,BOP1,CFD,CYP1A2,CYP3A5,CYP4A11,FADS2,ID2,IGF1,IGFBP1,IKZF1,LY6D,MDM2,PRLR,SLC2A4,SULT2A1	390 (17)
AHR	0.224	ligand-dependent nuclear receptor		1.48		7.91e-13	AKR1A1,ALB,ALDH1B1,ALDH2,BTG2,CCL5,CDH1,Ces2c,COL1A1,CYP1A2,CYP2A6 (includes others),CYP2C8,DACT2,EGLN2,EGLN3,FAS,FOS,GAS6,GOT1,GSTM5,HMGCR,HUNK,IGFBP1,JUNB,Mt1,Mt2,Nat8f5,NOTCH3,NXPE2,PDE4B,PLXNA2,RDH16,SAA1,SDSL,SERPINA12,SERPINA7,SLC16A10,SLC16A5,SLC17A2,SLC22A7,Smlr1,TNFRSF19,TUBA8,UGT1A1	294 (16)
ESRRA		ligand-dependent nuclear receptor		1.461	bias	2.13e-05	ACADVL,ALDOC,ATP2A2,ATP5F1B,CHKA,COL1A1,CSAD,CYP51A1,FAM102A,GOT1,HMGCR,IGFBP4,LPL,NDUFA1,NR1D1,NRIP1,PSMD3,SULT2A1,TPI1	232 (8)
IRF1	-0.818	transcription regulator		1.457		0.0301	B2M,CCL5,CD40,EIF4A3,GBP2,IFI44,IRF2,LTB,PIGR,TAP2,TAPBP,TNFSF10
NR1H2	0.692	ligand-dependent nuclear receptor		1.438		5.39e-05	ABCG8,CCL5,CDH1,ELOVL6,FDFT1,HMGCR,HSD11B1,LPL,PLTP,PNPLA2,SLC16A10,SLC2A4,SULT2A1	226 (20)
TNF	4.231	cytokine		1.434		2.35e-08	ACADVL,ADORA1,ALB,ALDH2,APC,AQP9,ARG1,ARL6IP5,ATP2A2,AVPR1A,B2M,BCKDHA,BCL6,BTG1,BTG2,C4A/C4B,C5,CCL5,CD40,CDH1,CFD,CIB2,CLU,COL1A1,CP,CREB3,CREM,CTSC,CYP26B1,CYP27A1,CYP2C8,CYP2E1,DBT,EGLN3,EIF2B2,FADS1,FAS,FOS,G0S2,GBP2,GBP6,GCH1,GCLC,GPX4,Hamp/Hamp2,HEXA,HIPK3,HLA-A,HMGCR,HSD11B1,HSPA8,ID3,IDH2,IFI16,IFNGR2,IGF1,IGFBP1,IGFBP4,JUNB,KCNQ1OT1,KLB,KRT8,LGR5,LPAR6,LPL,LSS,LTB,LY6D,MAEA,MITF,Mt1,Mt2…	342 (17)
CREBBP	-0.99	transcription regulator		1.432		0.0331	B2M,BCL6,CCL5,CDH1,EPN1,FGL1,FOS,GFRA1,GIMAP1-GIMAP5,HSD11B1,LPL,MDM2,NR4A1,SLC1A2,ST6GAL1,TAP2,TAPBP,TNFSF10,TSPAN31,TUBA8,XRCC6
PCGEM1		other		1.432		0.0142	CS,DHCR24,IDH2,LSS,PDHA1
PEBP1	0.501	other		1.408		0.0142	Acaa1b,CFD,ELOVL6,RBP4,YY1
PPARGC1A	0.183	transcription regulator		1.404		1.16e-06	ACADVL,ANG,Apoc3,ATP5F1B,BDH1,CD40,COX7B,CS,CTSC,CYP1A2,CYP2A6 (includes others),CYP3A5,GAS6,HMGCL,LPIN1,LPL,MDH2,ME1,MITF,MSMO1,NSDHL,PDHA1,PDK2,PNPLA2,RBP4,SERPINA7,SLC2A4,SMAD7,SULT2A1,TNFSF10,TRIB3,UGT1A1	202 (13)
SMAD3	-0.641	transcription regulator		1.402		0.00321	ADORA1,ALB,CDH1,COL1A1,CYP51A1,DDB1,F12,FDFT1,FOS,Hamp/Hamp2,ID2,ID3,JUNB,Ly6a (includes others),Orm1 (includes others),POR,SMAD5,SMAD7,ZEB2	348 (20)
TCF3	0.245	transcription regulator		1.398		0.00269	ADA,ARHGAP4,BCL6,CDH1,COL1A1,ENPP1,FGD2,GNE,GPLD1,HSD11B1,ID2,ID3,IFI16,Ifi27,Ly6a (includes others),LY6D,MSMO1,NEK2,NTRK2,PSAP,RGS16,SPC25,TMEM184B,XRCC6
PDGF BB		complex		1.353		0.00259	ACAT2,AKR7A2,ATP2A2,AVPR1A,CCNL1,CP,ENPP1,FOS,GBP2,GDA,GLUL,HMGCR,ID3,IGF1,IGFBP4,JUNB,Mt1,Mt2,NR4A1,SLC29A1,TRIB3,UNC5B	278 (23)
CREM	1.154	transcription regulator		1.339		0.000313	ATP2A2,BTG2,CREM,CYP51A1,FOS,HMGCR,JUNB,LSS,MKNK2,MSMO1,MVK,NPC2,NR4A1,PDXK,SLC2A4	172 (12)
IRF3	-0.011	transcription regulator		1.335		0.00446	B2M,CCL5,CD40,FAS,Hamp/Hamp2,IFI16,Ifi27l2a/Ifi27l2b,IFI44,JUNB,PAH,PHF11,POLR3C,TNFSF10,Trim30a/Trim30d,UBE2L6	159 (13)
MYC	0.885	transcription regulator		1.326		0.000192	AEBP2,ALB,ANXA5,ARG1,ARHGAP25,ARHGEF7,BCL6,BOP1,C12orf49,CD48,CDH1,CHKA,CLU,COL1A1,DDX54,EFTUD2,EIF3D,FADS2,FAS,FOS,GAA,GBP2,GCLC,GLS2,GLUL,GOT1,HLA-A,HNRNPH1,HSPA9,ID2,ID3,IDH2,IFI16,IFI44,IKZF1,LGR5,LOC102724788/PRODH,Ly6a (includes others),MAN2A1,MDM2,MITF,MRPL12,Mt1,Mt2,NDEL1,NOCT,OAT,OLIG1,PDHA1,PEG3,PROM1,RPL5,RPLP0,RRP1B,SERPINA1,SFXN1,SOX9,SRSF2,TFRC,TLE4,TMEM97,TNFRSF19,TNFSF10,TPI1,UGT1…	315 (18)
IFNA2		cytokine		1.321		0.0104	B2M,CCL5,EGLN3,ENPP1,FAS,GBP2,GOT1,HLA-A,IFI16,IFI44,LPAR6,MDM2,PHF11,THEMIS2,TNFSF10,UBE2L6
IL13	0	cytokine		1.316		0.000127	ACADVL,ADA,ADORA1,ARG1,CCL5,CD40,CD48,CLDN2,COL1A1,CP,CTSC,DHCR24,FADS1,FADS2,FAS,FCGR2A,FGD2,G0S2,GAS6,GPX4,HLA-DRB5,HSD11B1,IFNGR2,IGF1,MSMO1,PDLIM2,PRSS8,PTH1R,SERPINA1,SLA,TFRC	261 (17)
miR-21-5p (and other miRNAs w/seed AGCUUAU)		mature microRNA		1.289	bias	0.00251	BTG2,FAS,HIPK3,RECK,SLC16A10,SMAD7,SOCS5,TCF21	61 (7)
LEP	0	growth factor		1.281		3.95e-07	ABCG8,ACADVL,AQP9,ATP2A2,CCL5,CD40,CDH1,CFD,COL1A1,Cyp2a12/Cyp2a22,CYP2C8,Cyp2d9 (includes others),CYP2E1,CYP2F1,CYP3A5,CYP4A11,ELOVL6,FADS2,FAS,FOS,GCLC,GSTA3,Gstm3,HGD,HMGCR,IGF1,JUNB,KCNB1,KLB,LPL,MDM2,MLXIPL,MSMO1,PNPLA2,SLC27A1,SLC2A4,SMPD1,SORD,TNFSF10	287 (22)
PPARA	0.076	ligand-dependent nuclear receptor		1.279		4.98e-25	ACAA1,Acaa1b,ACADVL,ACAT2,ACSS2,ALDH2,ALDH3A2,Apoc3,AQP8,AQP9,ARG1,ARHGDIA,ATP5F1B,C5,C6,C9,CFH,CHKA,CS,CSAD,CYB5B,CYP27A1,Cyp2c40 (includes others),CYP2C8,CYP4A11,CYP51A1,ECI2,ELOVL6,ETHE1,FADS1,FADS2,FDFT1,FOS,G0S2,GLUL,GNMT,GSTT2/GSTT2B,HMGCR,HPD,IGFBP1,KRT8,LECT2,LPL,LSS,LY6D,MSMO1,Mup1 (includes others),MVD,MVK,NR1D1,NSDHL,Orm1 (includes others),OTC,PAH,PAQR7,PLTP,PMVK,PNPLA2,POR,PRDX6,RBP4,…	176 (15)
FGFR2	-1.328	kinase		1.276		0.0161	AQP8,CDH1,COL1A1,CTSC,FAS,ID2,IGF1,KLB,LGR5,PTH1R
BRCA1	4.41	transcription regulator		1.236		0.0478	BRCA2,CCL5,FAS,FOXA1,LPIN1,Ly6a (includes others),MDM2,MLH1,NEK2,PLTP,XRCC6
CYB5R4	0.605	enzyme		1.236	bias	0.00437	GCLC,LPL,Mt1,Mt2
GCG		other		1.233		1.39e-05	AQP8,BTG2,ETNPPL,FOS,HMGCR,IGFBP1,IGFBP4,LPIN1,PDHA1,PLK3,SDS,SLC2A4	319 (20)
EIF4EBP1	0.715	translation regulator		1.214		0.0345	ARG1,CD40,CYP2A6 (includes others),PNPLA2
EIF4EBP2	0.593	translation regulator		1.214		0.00735	ARG1,CD40,CYP2A6 (includes others),PNPLA2
Ige		complex		1.212		0.0116	ARG1,ATP2A2,BCL6,CCL5,CD40,FAS,FGD2,GIMAP1-GIMAP5,HIP1R,HSPA9,JUNB,LCP2,MAPKAPK3,NFKBIE,PLK3,Plpp1,PPP1R3B,RGS16,TFRC,TNFSF10
IFNG	-1.779	cytokine		1.211		1.01e-08	ADGRG2,ADORA1,AGRN,ALDH1L1,AQP9,ARG1,ARL6IP5,ATP2A2,AVPR1A,B2M,BRCA2,BTG1,C4A/C4B,CCL5,CD40,CDH1,CELSR1,COL1A1,CP,CREM,CTSC,Cyb5r3,CYP1A2,CYP27A1,CYP2E1,DBP,DDB1,EGF,EGLN3,FAS,FCGR2A,FLAD1,FOS,GAS6,GBP2,GBP6,GCH1,GLUL,HLA-A,HLA-DRB5,HMGCR,HSPA8,IFI16,IFI44,IFNGR2,IGF1,IGFBP4,IRF2,ITPKB,JUNB,KARS1,KCNQ1OT1,KCTD7,LCP2,LPL,LTB,Ly6a (includes others),MAN2A1,MDM2,MITF,Mt1,NCALD,NOTCH3,NR1D1,NTRK2,PIGR…	274 (15)
miR-125b-5p (and other miRNAs w/seed CCCUGAG)		mature microRNA		1.201	bias	0.00149	AJUBA,ARG1,DUS1L,ID2,ID3,PIGR,PROM1,RHEBL1,SGPL1,UGT2B28
Fgf		group		1.199		0.00512	CDH1,FOS,IGF1,JUNB,MITF	305 (21)
TCF4	-0.554	transcription regulator		1.193		0.000807	ADA,ARHGAP4,BCL6,CD40,CREM,ENPP1,FAS,FGD2,FOS,FTSJ1,GNE,HSD11B1,ID2,ID3,IFI16,Ifi27,IGFBP4,Ly6a (includes others),LY6D,MITF,NEK2,SMAD7,SOX9,SPC25,TMEM184B,TNFSF10,ZEB2	155 (7)
PDLIM2	7.151	other		1.134		0.0437	CDH1,CHPF,GSTM1,IFI44,PDLIM2,RTN1,SLC40A1
ATF6	0.059	transcription regulator		1.133		0.0227	ATP2A2,CHKA,FOS,RAN,RCAN1,WBP1
CCNC	-1.09	other		1.131	bias	0.0131	FAS,LPL,PNPLA2,SLC2A4
TRH	-1.425	other		1.119		0.0084	FOS,JUNB,MITF,NR4A1,PRLR	354 (20)
EPO	0	cytokine		1.119		0.000618	B2M,BCL6,BLVRB,BTG1,DHCR24,FAS,FOS,GLUL,Hamp/Hamp2,ID2,Ifi27l2a/Ifi27l2b,JUNB,KAT2B,MAN2A1,MLH1,PDLIM2,RPLP0,SMAD7,SSRP1,TFRC,TNFSF10,TPI1	313 (19)
TF	-0.037	transporter		1.117	bias	0.00735	CCL5,COL1A1,Hamp/Hamp2,TFRC	248 (16)
CD36	0.435	transmembrane receptor		1.117		0.00174	ARG1,ATP2A2,ATP5F1B,CCL5,COL1A1,FAS,IGFBP4,LPL,PNPLA2,SLC2A4	223 (16)
FGF2	2.074	growth factor		1.1		0.00657	ALB,ANG,BCL6,BTG2,CDH1,COL1A1,EGLN3,ENPP1,FAS,FOS,GCH1,ID2,ID3,IGF1,IGFBP4,JUNB,MDM2,MITF,NR4A1,SOX9,TFPI,TNFSF10,XRCC6,YY1,ZEB2	297 (20)
ELF4	2.242	transcription regulator		1.091		0.0286	CREM,MAPKAPK3,MDM2,RCAN1
B2M	-1.046	transmembrane receptor		1.091		0.0168	Hamp/Hamp2,HLA-A,HLA-DRB5,TAPBP
TCF		group		1.091	bias	0.00414	ADGRG2,ALDH3A2,FOS,ID3,JUNB,LGR5,SAA1,SERPINA1,SOX9	150 (7)
MTOR	-0.323	kinase		1.083		0.000716	AKR1A1,ATP2A2,CD40,CDH1,CHKA,CS,CTNND1,GSTM5,Hamp/Hamp2,HSD11B1,IFI16,IGF1,LDHD,MDH2,MDM2,MLXIPL,PDHA1,PDK2,PTH1R,SERPINA1,SLC2A4,SMPD1,ST6GAL1,TBRG1,TNFSF10	283 (22)
STING1	2.175	other		1.067	bias	0.0462	CCL5,IFI16,Ifi27l2a/Ifi27l2b,IFI44,RGS16
IKBKB	-0.137	kinase		1.057		0.000469	BRCA2,CCL5,CDH1,CLDN1,CLU,CP,FAS,FOS,GBP2,GCH1,HLA-A,IFI16,JUNB,KRT8,LTB,MDM2,Mt1,Mt2,NOCT,RCAN1,RGS16,SMAD7	292 (18)
PXR ligand-PXR-Retinoic acid-RXRα		complex		1.029	bias	9.56e-05	ALDH3A2,CYP1A2,CYP2A6 (includes others),CYP2C8,CYP3A5,GSTM1,SULT2A1,UGT1A1
EGFR	-0.366	kinase		1.02		0.00551	ACOT7,ARG1,BCL6,BTG1,C12orf49,CBX5,CCL5,CDH1,CHKA,CLDN2,CLK1,COL1A1,EGF,EIF6,FOS,HNRNPH1,IGF1,IGFBP4,ITCH,JUNB,PROM1,RCL1,RHEBL1,SOX9,ZEB2	328 (22)
CEBPD	-0.031	transcription regulator		1.013		0.0234	ALB,BRCA2,CLU,CYP2A6 (includes others),CYP2E1,FOS,IGF1,MITF
miR-27a-3p (and other miRNAs w/seed UCACAGU)		mature microRNA		1	bias	0.0481	CTNNBIP1,IFI16,IGF1,SMAD5
CHD4	-0.251	enzyme		1		0.017	ADORA1,AS3MT,FAS,ID2,MDM2,SQLE
CLOCK	-0.967	transcription regulator		1		0.00872	AVPR1A,CYP51A1,DBP,ELOVL6,HIPK3,HSF2,JUNB,LPIN1,MGAT2,MIIP,MKNK2,MSMO1,NOCT,NR1D1,POR,SLC1A2,Trim30a/Trim30d
CREB3L3	0.24	transcription regulator		1		0.00859	CYP27A1,Cyp2b13/Cyp2b9,Hamp/Hamp2,LPIN1
NFE2L1	0.197	transcription regulator		1		0.0084	CYP4A11,GCLC,Gstm3,Gstm6,PSMA6
GDF9	-2.385	growth factor		-1		0.0409	ID2,ID3,NRIP1,SMAD7
LDLR	0.213	transporter		-1		0.018	A1CF,CCL5,CD40,CTSC,CYP27A1,ELOVL6,FADS2,GAS6,HMGCR,LCP2,LPL,MFGE8,MVD,PLTP
Smad		complex		-1		0.00995	COL1A1,ID2,ID3,SMAD7
ACACB	0.552	enzyme		-1		0.00183	HMGCR,MLXIPL,MVD,SLC2A4	199 (11)
PLIN5	0.331	other		-1		0.00177	ACADVL,COL1A1,GCLC,GPX4,PNPLA2,POR
FABP1	-0.366	transporter		-1		0.00118	ABCG8,COL1A1,GOT1,PNPLA2,SLC27A1	134 (7)
MED13	-0.233	transcription regulator		-1		0.000933	CIB2,CYP2A6 (includes others),ELOVL6,HMGCR,NTRK2,PCSK9,SLC2A4
LIPE	0.663	enzyme		-1		1.26e-06	ACSS2,ANKRD2,BCL6,CIB2,CLK1,COL1A1,CP,FOS,G0S2,ID2,NR4A1,NRIP1,PDE8A,PDHA1,RBP4,SLC2A4,SMAD7	113 (5)
STAT6	0.549	transcription regulator		-1.001		2.14e-06	ALDH2,ARG1,BCL6,CCL5,CD40,CLDN2,Cmah,COL1A1,CYP4A11,DDAH1,FADS1,FCGR2A,GBP2,GBP6,H2-T22,HMGCR,IFI16,IFI44,IGF1,KDM6B,KIDINS220,LCP2,LPIN2,LTB,Ly6a (includes others),LY6D,MVK,PCYOX1L,PLBD1,PNPLA2,SERPINA1,SLC25A25,SNX20,ST6GAL1,Trim30a/Trim30d	302 (18)
HDAC7	-0.868	transcription regulator		-1.067		0.00525	ETNPPL,IGFBP1,NR4A1,SLC1A2
MTDH	0.039	transcription regulator		-1.07		0.0376	ME1,RAD18,SLC1A2,YY1
EZR	-0.355	other		-1.091		0.0286	BOP1,CDH1,FAS,TRIB3
PAX7	-0.66	transcription regulator		-1.128	bias	0.0128	DHX40,GCH1,ID2,ID3,PEG3,Plpp1,SYNE2
PTGER4	2.082	G-protein coupled receptor		-1.164		0.038	CD40,CP,GBP2,GBP6,IFI16,LPAR6,PDK2,SLC13A3,ST6GAL1,TNFSF10
LMNB1	-0.485	other		-1.172		0.00243	ATP5F1B,B2M,CYP51A1,DDB1,HMGCR,MSMO1,SQLE
PTEN	-0.149	phosphatase		-1.177		5.68e-05	ACAA1,Akr1c12/Akr1c13,ARG1,ARHGDIA,BTG1,BTG2,CALCRL,CCL5,CD40,CDH1,CELSR1,CFD,CLDN1,CS,CYP27A1,ECI2,EGF,ELOVL6,FAS,FDFT1,FOS,G0S2,GALK1,GPM6A,HMGCR,IDH2,IFNGR2,IGF1,LGR5,LHPP,LSS,MAPKAPK3,MDM2,ME1,MRPL12,MVD,Neat1,PDHA1,POLD2,SLC30A10,SNX2,SORD,TNFSF10,UNC93B1,ZEB2	270 (17)
FOXA3	0.103	transcription regulator		-1.195		0.00177	CD40,Cyp2a12/Cyp2a22,CYP2C8,CYP3A5,FOXA1,SLC27A1
TRIM24	0.846	transcription regulator		-1.265		0.00571	AGRN,Apol9a/Apol9b,CCL5,GBP2,GLUL,Ifi27l2a/Ifi27l2b,IFI44,IFNGR2,Ly6a (includes others),PHF11	133 (9)
HOXA9	1.638	transcription regulator		-1.342		0.00891	BRCA2,CALCRL,CDC37,CDH1,CREM,ENPP1,GTPBP1,ID2,IGF1,JUNB,MAN2A1,NEB,NFIA
TAB1	0.785	enzyme		-1.342		0.00447	CCL5,GBP2,GCH1,SAA1,TNFSF10	241 (16)
PRKAA1	-0.568	kinase		-1.343		0.000219	ACOT7,ALB,ARG1,BTG1,CLU,CYP3A5,DDAH1,EGF,EGLN3,ID2,IGF1,IGFBP4,Ly6a (includes others),OAT,ZDHHC9	235 (12)
PTP4A1	-0.804	phosphatase		-1.373		0.00815	AARS1,ANXA5,APC,ARHGDIA,CCL5,EIF6,HNRNPH1,IFI16,RAN,SRSF2
NR5A1	0.602	ligand-dependent nuclear receptor		-1.381		0.0277	ADCY4,C4A/C4B,CYP26B1,GSTA3,SOX9,SULT2A1
MRTFB		transcription regulator		-1.414		0.0144	CCL5,DDAH1,DHCR24,FADS2,G0S2,GAS2,GSTM5,HLA-A,SORBS1,SULT1E1,TST,ZFHX4
SAFB	-0.14	other		-1.414		0.000491	B2M,CCL5,CDH1,FOS,HEXA,IGF1,LTB,TNFSF10	224 (7)
SLC13A1	0	transporter		-1.414		2.08e-09	AQP8,C6,C9,CLPX,Cyp2b13/Cyp2b9,Cyp3a25 (includes others),EFTUD2,ELOVL6,G0S2,GBP2,HSPA8,IGF1,MAD2L2,Mt1,MVD,Nat8f5,SULT1E1,Sult2a2
ZMPSTE24	-0.235	peptidase		-1.423		0.000134	BTG2,Cmah,ETNPPL,FGL1,IGF1,IGFBP1,RGS16,SOCS5	195 (14)
STAT5a/b		group		-1.48		0.0304	ARG1,BCL6,CLU,FOS,ID2,IGF1,LCP2,PDE4B,PROX1
PIK3CG	2.273	kinase		-1.48		0.00363	ARG1,B2M,ENPP1,GBP2,GBP6,HLA-A,KRT8,SOX9,TNFSF10,Trim30a/Trim30d	209 (9)
IL10	-2.73	cytokine		-1.6		0.0158	ARG1,ATRX,BRCA2,CBX5,CCL5,CD40,COL1A1,CTSC,FAS,FCGR2A,FOS,HEXA,HLA-DRB5,HTATIP2,IFNGR2,IGFBP4,LTB,MAN2A1,NCAPD2,PDE4B,PSAP,RGS16,TAP2,TFRC,TNFSF10
ESR1	-0.192	ligand-dependent nuclear receptor		-1.631		1.23e-05	ABCG8,ADA,ADORA1,ANAPC2,APC,AQP9,ARHGEF7,BCAS3,BCL6,BRCA2,C5,CCDC85B,CCNT2,CDC42SE2,CDH1,CGN,CLDN1,CLDN2,CLN3,COMT,CP,CREBBP,CSAD,CTSC,CYP26B1,CYP2E1,CYP2F1,CYP4A11,CYP4A22,DHCR24,EGF,F12,FAM102A,FAS,FOS,FOXA1,HIP1R,HMGCR,IFI44,IGF1,IGFBP4,JUNB,KLHL9,LPL,LTB,MDM2,NEB,NFKBIE,NOTCH3,NR1D1,NUP42,ODF3B,PLXNA2,POR,PRLR,PROM1,PSMD3,PTGDS,RAB11FIP4,RBP4,RDH16,RGS16,SEC14L1,SLC2A4,Slco1a1,SMAD5,SMPD1,SOR…	339 (21)
CCN5		growth factor		-1.633		0.0087	CDH1,CLDN1,FOXA1,KRT8,LPL,SLC2A4
WT1	-0.837	transcription regulator		-1.647		0.000538	APC,APRT,BTG2,CDH1,FDFT1,IGF1,JUNB,LSS,MDM2,NOTCH3,NTRK2,PDE8A,SOX9,SQLE,ST6GAL1,TARDBP,TARS1,ZDHHC9,ZMIZ1	126 (7)
mir-210	0	microRNA		-1.673	bias	0.0459	ARG1,CDH1,EPB41L1,FAM102A,GDE1,PDXK,PSAP
BMP7	3.249	growth factor		-1.688		0.0404	ADORA1,CDH1,COL1A1,ID2,IGF1,IGFBP4,SLC2A4,SMAD5,SMAD7,TCF21,ZEB2
PRKAA2	-0.245	kinase		-1.744		0.0146	ACOT7,ALB,CDH1,CYP3A5,DDAH1,IGFBP4,Ly6a (includes others),OAT,ZDHHC9
ELOVL5	-0.23	enzyme		-1.752		2.51e-07	ABCG8,CYP4A11,ELOVL6,FADS1,FADS2,MLXIPL,PLTP,PNPLA2,TRIB3	124 (7)
ACOX1	-0.245	enzyme		-1.782		2.87e-17	ACAA1,ACADVL,Akr1c12/Akr1c13,AKR1C4,C9,CYP1A2,CYP2C8,Cyp2d9 (includes others),Cyp3a25 (includes others),CYP4A11,GNMT,GOT1,GPX4,HAL,HLA-DRB5,HPD,HSD11B1,IGF1,IGFBP1,KRT8,LHPP,LONP1,LPL,LY6D,MFGE8,Mup1 (includes others),OAT,Orm1 (includes others),OTC,PAH,SERPINA1,TRIB3	165 (7)
PNPT1	1.19	enzyme		-1.808		4.62e-05	AGRN,Apol9a/Apol9b,CCL5,GBP2,GBP6,IFI16,IFI44,Trim30a/Trim30d,UBE2L6	187 (7)
GATA6	-1.556	transcription regulator		-1.839		0.0421	ARG1,ATP6V1C1,C4A/C4B,CRYL1,FOXA1,KDM5B,LGR5,NDUFA1,NFIA,SORBS3,SULT2A1,TNFSF10
SIRT1	-0.901	transcription regulator		-1.868		2.19e-06	ARG1,ATXN10,CCL5,CDH1,DBP,DDB1,EPM2AIP1,FAS,GABARAPL1,GBP6,GPAT4,GSTA3,GSTM1,HLA-A,HLA-DRB5,HMGCR,IDH2,IFI44,IGF1,KDM5B,MGAT2,MLH1,MVK,NDUFA5,NEDD4L,NFKBIE,NR1D1,NTRK2,RGS16,SDS,SLC29A1,SSBP3,TFPI,Trim30a/Trim30d	312 (20)
GSR	0.312	enzyme		-1.897		2.52e-07	BLVRB,GCLC,GSTA3,GSTM1,Gstm3,GSTM4,GSTM5,LPIN1,ME1,SRXN1
SOX10	0	transcription regulator		-1.934		0.00447	FOS,GDA,KCNB1,MITF,SUFU
SOX9	-1.819	transcription regulator		-1.951		0.0315	COL1A1,CYP26B1,FOS,MITF,PTGDS,SOX9
ZC3H12C	-1.502	other		-1.964	bias	0.0234	GBP2,GBP6,GPCPD1,Ly6a (includes others)
CDH11	-2.466	other	Inhibited	-2	bias	0.0149	EGF,IGF1,MBD2,SERPINA1
SIRT6	-0.476	enzyme	Inhibited	-2		0.00367	DBP,ELOVL6,GPAT4,HMGCR,IGF1,LSS,Plpp1	285 (20)
HOXA10	0	transcription regulator	Inhibited	-2.065		1.97e-05	B3GALNT1,CFD,CYP2E1,CYP2F1,DBP,GAS6,GSTA3,HMBS,HMGCR,ID2,IDH2,ME1,NR4A1,PEG3,PIGR,PROM1,RNASE4,SLC27A1,ST6GAL1
TXNRD1	0.241	enzyme	Inhibited	-2.137		2.06e-07	BLVRB,FAS,GCLC,GSTA3,GSTM1,Gstm3,GSTM4,GSTM5,LPIN1,ME1,SRXN1	135 (3)
RICTOR	-1.523	other	Inhibited	-2.165		0.0039	ATP5F1B,ATP6V1C1,Cox6c,COX7B,IFI16,IGFBP1,LHPP,NDUFA1,NDUFA5,OBP2B,PHF11,PSMA6,PSMC1,PSMD13,PSMD3,PSMD8,RGS16,RPLP0,UQCRB
KIF3A	-2.107	enzyme	Inhibited	-2.19		0.000964	ACAT2,CYP51A1,HMGCR,MVD,NSDHL
IFT88	-0.309	other	Inhibited	-2.395		8.91e-05	ACAT2,ALB,CYP51A1,HMGCR,LSS,MVD,NSDHL
PEX5L	-2.832	ion channel	Inhibited	-2.433		2.29e-06	CYP27A1,FDFT1,HMGCR,LSS,MVK,PMVK
HDL-cholesterol		complex	Inhibited	-2.449		0.00153	CREM,CYP51A1,FDFT1,MSMO1,SQLE,TRIB3
PROM1	4.321	other	Inhibited	-2.449		6.31e-06	DHCR24,LSS,MVD,NSDHL,SQLE,TM7SF2	65 (5)
Tcf7	1.734	transcription regulator	Inhibited	-2.496		0.0215	Akr1c12/Akr1c13,DHCR24,ID2,ID3,LONRF1,MSMO1,MVD,PLTP,Prg4,PSAP,SH3BGRL2,Slc25a1,SQLE,TNFRSF19
NCOA1	1.159	transcription regulator	Inhibited	-2.53		0.00187	AGRN,ANAPC2,BTG2,DBP,FOS,IGF1,JUNB,LECT2,LPIN1,NADK,NOCT,PRLR,SORBS1	327 (15)
FBXW7	-0.758	enzyme	Inhibited	-2.63	bias	0.00139	COL1A1,CS,DGAT2,FDFT1,HMGCR,HSPA8,PCCB,SQLE	231 (7)
CYP51A1	1.124	enzyme	Inhibited	-2.646		8.05e-08	DHCR24,HMGCR,LSS,MSMO1,NSDHL,SQLE,TM7SF2
CDK19	-1.939	kinase	Inhibited	-2.714		0.000126	ALDOC,BTG2,CLU,FADS2,FAS,FDFT1,LSS,MDM2,MVD,MVK,PLK3,TRIB3
NPPB		other	Inhibited	-2.804		1.24e-05	ACAT2,COL1A1,FDFT1,GSTA3,HMGCR,LSS,MSMO1,SMAD7	253 (7)
MFSD2A	-0.417	transporter	Inhibited	-2.828	bias	4e-07	ALDOC,CYP51A1,FADS1,FADS2,FDFT1,Gstm6,LSS,MVD
POR	1.439	enzyme	Inhibited	-3.222		3.98e-24	ACADVL,ACAT2,ANXA5,AQP8,BDH1,C11orf54,Ces2c,CSAD,CYB5B,CYP1A2,CYP2A6 (includes others),CYP2C8,CYP4A11,CYP51A1,DHCR24,ELOVL6,ETHE1,FADS2,FDFT1,FGL1,GBP2,GSTA3,GSTM1,Gstm3,GSTM5,Gstm6,HLA-A,HLA-DRB5,HMGCR,LPL,LSS,MSMO1,Mt1,MVD,MVK,NOCT,NSDHL,PMVK,POR,SDS,SQLE,TM7SF2,TMEM97
CLPP	0.371	peptidase	Inhibited	-3.317	bias	1.24e-05	ACADVL,ALDH2,ATP5F1B,CS,ECI2,HSPA9,IDH2,LONP1,MDH2,PDHA1,SAMM50
INSIG1	0.392	other	Inhibited	-3.492	bias	8.24e-08	ACSS2,CCL5,CYP51A1,DHCR24,ELOVL6,FADS1,FADS2,FDFT1,HMGCR,LPIN1,LPL,LSS,MLXIPL,MVK,PMVK,SQLE,TM7SF2	182 (7)

## Sheet: S7_Upstream_R&Z-KO vs WT_7M
Upstream Regulator	Expr Log Ratio	Molecule Type	Predicted Activation State	Activation z-score	p-value of overlap	Target Molecules in Dataset	Mechanistic Network
LGR4	-1.291	transmembrane receptor	Activated	4.314	5.74e-20	AHR,AXIN2,BLVRB,CDH1,CYP1A2,CYP2E1,ESR1,GLUL,Gulo,HAL,HSD17B13,LECT2,LHPP,OAT,PLBD1,RDH16,SLC13A3,SLC16A10,SLC1A2,SLC22A1
LGR5	2.448	transmembrane receptor	Activated	4.221	5.37e-25	AHR,AXIN2,BLVRB,CYP1A2,CYP2E1,GLUL,Gulo,HAL,HSD17B13,LECT2,LHPP,OAT,PLBD1,RDH16,SLC13A3,SLC16A10,SLC1A2,SLC22A1	201 (7)
MLXIPL	0.129	transcription regulator	Activated	3.461	1.68e-07	ELOVL6,FASN,GCK,HMGCR,RPL18,RPL18A,Rpl29 (includes others),RPL41,RPL8,RPS10,RPS14,RPS15,RPS19,RPS24,Rps3a1,RPS5,TXNIP
INSR	-0.131	kinase	Activated	3.078	0.000664	ACADS,ALAD,ALB,ALDH2,Calm1 (includes others),COL6A3,EGR1,FASN,FDPS,GCK,H19,HMGCR,JUNB,KLF10,LGALS1,LSS,MVD,NDRG1,NR1H3,OGDH,PDCD4,PDE4B,PHLDA1,RAB18,VCAM1	251 (19)
EIF4E	-0.624	translation regulator	Activated	3.053	0.00476	B2M,Bst2,CBLC,Ccl9,CSF1R,EIF4EBP1,HLA-A,Ifi27l2a/Ifi27l2b,MAPKAPK2,MCL1,NHP2,PHB,TRIP6,UBE2C
CTNNB1	-0.318	transcription regulator	Activated	3.045	2.52e-12	ACAA1,ACADS,ACAT2,ADGRG2,AHR,ALDH3A2,AQP4,AXIN2,BMP2,BOLA1,C6,CAPNS1,CDH1,CFD,CLDN2,CXCL12,CYP1A2,CYP2A6 (includes others),CYP2E1,ECM1,EGR1,ENPP2,FASN,FOXQ1,GCK,GLUL,Gulo,HES1,HMGCR,HSD17B2,ID2,ID3,IGFBP2,LECT2,LGR5,LMNA,LRP6,MCL1,MMP14,Mup1 (includes others),MYCN,NGFR,NOTCH1,OAT,PDE4B,PROM1,RAB18,RPL18,RPL18A,Rpl29 (includes others),RPL41,RPL8,RPS10,RPS14,RPS15,RPS19,RPS24,Rps3a1,RPS5,SELENOW,SE…	242 (19)
TCF7L2	-0.296	transcription regulator	Activated	3.032	0.0134	ACAA1,ALDH3A2,AXIN2,CLDN2,CYP2C8,CYP2E1,CYP7A1,DHCR24,ENPP2,GLUL,ID2,ID3,IL1RAP,KMT5A,RNASE4,SLC1A2,SORBS3,TPRN
MED1	-0.126	transcription regulator	Activated	2.945	1.91e-06	ACAA1,BOP1,CFD,CYP1A2,CYP7A1,EDF1,FADS2,FASN,GCK,ID2,LY6D,MCL1,MYCN,NCL,SMARCA4,SULT2A1,TBX3,TERT	275 (10)
PPARG	0.928	ligand-dependent nuclear receptor	Activated	2.921	0.000146	ACAA1,ACADS,ARG1,CAV1,CDH1,CFD,DLAT,EIF4EBP1,ELOVL6,FABP2,FASN,FDPS,GCK,HES1,HMGCR,IGFBP7,KRT18,LHPP,LOC102724788/PRODH,LY6D,MMP14,MVD,NDRG1,NR1H3,PC,REN,SERPINA1,SOD1,VAMP5,VCAM1,VLDLR	259 (21)
PPARGC1A	0.43	transcription regulator	Activated	2.631	0.000802	ABCB11,ANG,APOA4,COL6A3,CTSC,CYP1A2,CYP2A6 (includes others),CYP7A1,DCN,DLAT,FASN,FDPS,GAS6,IGFBP7,IL1RAP,LDHB,NCEH1,NR1H3,SERPINA3,SERPINA7,SOD1,SOD2,SULT2A1	246 (19)
OGT	0.298	enzyme	Activated	2.608	0.0265	CDH1,FASN,IGFBP2,KRT18,NGFR,OGDH,PSMD3
SREBF2	0.306	transcription regulator	Activated	2.596	0.000144	ELOVL6,FABP7,FADS2,FASN,FDPS,GTF2I,HMGCR,LSS,MVD,TM7SF2	138 (10)
PPARGC1B	-0.175	transcription regulator	Activated	2.577	0.00641	DHCR24,FASN,FDPS,GCK,HMGCR,LSS,MVD	149 (11)
TSC1	-0.053	other	Activated	2.577	6.35e-06	AXIN2,CYP1A2,CYP2E1,FASN,FOXO3,GLUL,LDHB,LECT2,LGR5,LHPP,TSC2	201 (9)
MYCN	5.415	transcription regulator	Activated	2.496	2.62e-07	B2M,CAV1,EEF1D,EIF3C,HDAC5,HLA-A,HSP90AB1,ID2,IGFBP7,LGALS1,MSRB3,MYCN,NCL,NDRG1,NGFR,PHB,RGS5,RPL18,RPL18A,RPL41,RPL8,RPS15,RPS19,RPS24,RPS5,SLC1A2,TERT	123 (3)
SH3TC2	4.885	other	Activated	2.449	0.000208	DHCR24,EGR1,FDPS,HMGCR,LSS,MVD
NCOR-LXR-Oxysterol-RXR-9 cis RA		complex	Activated	2.449	8.62e-05	ABCG8,APOA4,APOC4,CYP7A1,FASN,PLTP
ACSS2	0.087	enzyme	Activated	2.449	3.93e-05	ACAA1,DHCR24,FABP2,FASN,HMGCR,LSS	120 (7)
NCOA2	0.1	transcription regulator	Activated	2.383	2.7e-07	ABCB11,AHR,ALDH1B1,APOA4,BMP2,CFD,CYP7A1,EGR1,ELOVL6,FASN,GCK,GPD2,HMGCR,LECT2,PLTP,Sult2a2	304 (26)
NR1H3	0.605	ligand-dependent nuclear receptor	Activated	2.363	1.76e-06	ABCG8,APOC4,Bst2,CTSC,CYP7A1,DDX60,FASN,FDPS,GAS6,GCK,GSTM5,HMGCR,HSD11B1,LCP2,Mt1,NR1H3,PFKFB1,PLTP,REN,RPS14,SLC16A10,UBE2C	244 (21)
SCAP	-0.252	other	Activated	2.316	9.17e-06	ALB,C5,CSF1R,ELOVL6,FADS2,FASN,FDPS,Gstm6,HMGCR,LSS,MVD,TM7SF2	83 (8)
RHO	1.773	G-protein coupled receptor	Activated	2.236	0.0409	B2M,CSF1R,CTSS,Mt1,NID1
CREB3L3	0.332	transcription regulator	Activated	2.195	0.000691	APOA4,CYP27A1,Cyp2b13/Cyp2b9,CYP7A1,Hamp/Hamp2
MAP2K5	0.559	kinase	Activated	2.178	0.000168	DHCR24,ELOVL6,FDPS,HMGCR,KLF2,LSS,MVD,TM7SF2	182 (8)
MYC	-0.634	transcription regulator	Activated	2.175	7.72e-16	AHR,ALB,ANXA6,ARG1,BOP1,BRD2,CAPNS1,CAV1,CDH1,CNBP,COL6A3,CSF1R,CSRP2,CTSD,DCTPP1,ECM1,EGR1,EIF2B4,EIF4EBP1,EPHA2,FABP2,FADS2,FASN,FXYD1,GCK,GLS2,GLUL,GM2A,H19,HES1,HLA-A,Hspa1b,HSPB1,ID2,ID3,IER5,IL1RAP,KLF10,LDHB,LGALS1,LGR5,LOC102724788/PRODH,MCL1,Mt1,MYCN,MYCT1,NCL,NDRG1,NUDC,OAT,PAK1,PDCD4,PERP,PFKFB1,PHB,PIAS3,PLA1A,PROM1,RARRES1,RBP1,REN,RIN3,RPL18,RPL18A,Rpl29 (includes others),RPL41,RPL8…	241 (18)
MAPK7	3.836	kinase	Activated	2.155	0.000561	DHCR24,ELOVL6,FASN,FDPS,KLF2,LSS,MCL1,MVD,TM7SF2	225 (13)
ATF4	0.37	transcription regulator	Activated	2.123	0.002	AARS1,ABCG8,CYP27A1,CYP7A1,EIF4EBP1,FASN,IGFBP2,IGFBP7,MCL1,NDRG1,NR1H3,SLC7A5,SNTB1,SOD2	281 (18)
ATP7B	-0.513	transporter	Activated	2.121	2.38e-05	CYP7A1,ELOVL6,FASN,FDPS,H19,HMGCR,LSS,Mt1
UCP1	0	transporter	Activated	2.111	0.0123	AARS1,ATG7,CPNE2,EIF4EBP1,EML1,FASN,GPX4,GSTM1,MAP1LC3A,PGLS,XPR1
mir-21	0	microRNA	Activated	2.071	0.00021	ARF4,CDH1,DDAH1,GBP6,Orm1 (includes others),PDCD4,PILRB,RECK,SIGLEC1,SLC16A10,Slfn2,SMARCA4,SOD2,SOD3,TERT,TGM1,TLR2,TRAF1,TYMP,UBE2E2,VCAM1	271 (20)
PPARA	0.119	ligand-dependent nuclear receptor	Activated	2.034	2.82e-19	ACAA1,ACADS,ACAT2,Acot1,ADTRP,ALDH2,ALDH3A2,APOA4,AQP8,ARG1,C5,C6,CFH,CFI,CPS1,CROT,CTSE,CXCL12,CYP27A1,CYP2C8,CYP7A1,ECI2,ELOVL6,ETHE1,FABP2,FADS2,FASN,FDPS,FGG,GCK,GLUL,GPD2,GSTM3,GSTT2/GSTT2B,HMGCR,HPD,IGFBP2,KRT8,LECT2,LSS,LY6D,Mup1 (includes others),MVD,NR1H3,Orm1 (includes others),OTC,PC,PHLDA1,PLTP,POR,RFX4,RTN4,SELENBP1,SULT2A1,TERT,TLR2,VCAM1	174 (17)
MAPK9	-0.048	kinase	Activated	2.003	0.000161	CAV1,EGR1,FASN,GPAT4,GSTM1,IGFBP2,JUNB,LMNA,NCL,NR1H3,PLA1A,SERPINA1,SOD2,SOD3,ZFP36	268 (18)
DBI	0.232	other	Activated	2	0.000353	ELOVL6,FASN,HMGCR,LSS	31 (3)
C9orf72		other	Activated	2	0.000241	EDNRB,GLUL,PC,SLC1A2
RSPO1	6.793	other	Activated	2	0.000157	AXIN2,LGR5,RNF43,ZNRF3
ERBB3	0.307	kinase		1.977	0.025	CDH1,CXCL12,EGR1,GAS6,NDRG1,NID1,SERPINA3,Serpina3g (includes others)
IRF3	0.374	transcription regulator		1.974	0.0469	ADAR,B2M,Bst2,DDX60,Hamp/Hamp2,Ifi27l2a/Ifi27l2b,IRF5,JUNB,NECTIN2,SORL1,USP18
BRD7	-0.335	transcription regulator		1.96	0.000561	CDH1,ESR1,FASN,KRT8,NDRG1	263 (16)
HNF1A	-0.024	transcription regulator		1.938	3.99e-05	ACAT2,ADH1C,ALB,C5,CLDN2,CPB2,CYP1A2,CYP27A1,CYP2E1,CYP7A1,DCAF13,ELOVL2,FGL1,GCK,GLUL,HAL,HMGCR,HOPX,HSD11B1,HSD17B2,OGDH,PIH1D1,PLA1A,RACK1,RNASE4,SERPINA1,SERPINA7,SLC40A1,Slco1a4,TARS1,VIL1,VLDLR	239 (10)
SYVN1	-0.178	transporter		1.897	0.0121	AHR,EPHA2,FASN,HLA-A,HSPB1,LDHB,RPL18,SLC43A3,SLC7A5,TARS1
NCOA1	-0.446	transcription regulator		1.863	0.0384	ABCB11,AHR,APOA4,Calm1 (includes others),CYP7A1,EGR1,JUNB,LECT2,SMARCC1
Nr1h		group		1.836	0.0202	ABCG8,APOC4,CAV1,CYP7A1,ELOVL6,FASN,GCK,PLTP,REN,VLDLR
ERBB2	3.581	kinase		1.761	0.0001	ALAD,ANG,AXIN2,CDCA8,CDH1,COL6A3,CPS1,CSF1R,CXCL12,DSG2,EGR1,EIF4EBP1,ESR1,FASN,GAS6,GBP6,GPD2,H19,HES1,HMGCR,HSPB1,ID2,JUNB,LGALS1,LSS,MCL1,MMP14,MYCN,NDRG1,NID1,NOTCH1,NR1H3,PDCD4,PROM1,PTPRB,RAB18,RECK,RPA1,RPS10,SERPINA3,Serpina3g (includes others),TERT,TGM1,Tmsb4x (includes others),TRAF1,UBE2C,UQCR10	285 (19)
Hdac		group		1.745	0.0139	AHR,BMP2,CSF1R,EDNRB,EGR1,KLF10,MMP14,MYCN,RGS10,TBX3,TXNIP
PSEN2	0.008	peptidase		1.741	0.037	ANXA6,CCS,CTSC,CTSS,ENPP2,FOXO3,NOTCH1
Firre	-1.292	other		1.667	0.00089	ACADS,EDF1,EEF1D,INTS1,PGLS,PPP1R37,RPS15,TSC22D4,VCAM1
NR1H2	0.435	ligand-dependent nuclear receptor		1.665	1.46e-08	ABCG8,CDH1,CYP7A1,DDX60,ELOVL6,FASN,FDPS,GCK,HMGCR,HSD11B1,NR1H3,PFKFB1,PLTP,REN,RPS14,SLC16A10,SULT2A1	155 (17)
FBXO32	0.763	enzyme		1.664	0.0438	AXIN2,CSRP2,MYCN,NANS,OAT,SOD2
HSF1	-0.404	transcription regulator		1.562	0.0376	ATG7,B2M,CDH1,CSRP2,FASN,HDAC5,HSP90AB1,Hspa1b,HSPB1,MCL1,PTOV1,VCAM1
TCF12	0	transcription regulator		1.537	0.00142	CDH1,CSF1R,ID2,ID3,KLF2,LY6D,MVD,NGFR,NOTCH1,SMARCC1	27 (2)
CD38	-0.644	enzyme		1.528	0.0108	ANXA6,EIF4EBP1,GALK1,GSTT2/GSTT2B,MANF,NDRG1,NDUFV3,Serpina3g (includes others),SLC7A5,SPCS2,VCAM1
ZEB2	-1.103	transcription regulator		1.528	0.00774	CDH1,ID2,KRT18,PLCG1,TERT,VCAM1	225 (14)
AHR	0.833	ligand-dependent nuclear receptor		1.527	7.11e-11	ALB,ALDH1B1,ALDH2,CDH1,COL6A3,CTSD,CYP1A2,CYP2A6 (includes others),CYP2C8,DCN,ESR1,FMO2,FMO3,GAS6,GSTM5,HES1,HMGCR,HUNK,IDO2,JUNB,KLF2,Mt1,NID1,NOTCH1,Pcp4l1,PDE4B,PLXNA2,RBP1,RDH16,SDR9C7,SDSL,SERPINA12,SERPINA7,SLC16A10,SLC22A7,SOD1,SOD2,TNFRSF19	248 (18)
miR-125b-5p (and other miRNAs w/seed CCCUGAG)		mature microRNA		1.526	0.00815	ARG1,DUS1L,ID2,ID3,MAPK14,PERP,PROM1,UGT2B28	241 (11)
SREBF1	0.04	transcription regulator		1.513	2.5e-10	AARS1,ACADS,ADH1C,AK4,ARF4,CFD,CFI,CHMP2A,CYP7A1,ELOVL6,ETHE1,FABP7,FADS2,FASN,FDPS,GCK,Gstm6,HMGCR,LSS,MVD,NR1H3,OAT,PLA2G6,PLTP,RBP1,RPS24,SERPINA1,SERPINA3,SORBS3,TM7SF2	235 (14)
IGFBP2	-0.823	other		1.506	0.00542	CDH1,DDAH1,ELOVL6,ESR1,IGFBP2,LGR5	267 (16)
PRNP	-0.285	other		1.498	0.00983	AHR,CTSD,EGR1,HSPB1,ID2,NOTCH1,TCF7L1	277 (20)
NR1I2	0.483	ligand-dependent nuclear receptor		1.486	2.58e-15	ADH1C,AHR,ALDH3A2,ANG,APOA4,APOC4,APOF,CYP1A2,CYP27A1,CYP2A6 (includes others),CYP2C8,CYP7A1,EGR1,ELOVL6,FASN,GLUL,GSTM1,GSTM3,Gstm3,GSTM5,Gstm6,Gulo,Hamp/Hamp2,Mup1 (includes others),POR,SLC22A7,Slco1a4,SULT2A1,Sult2a2,Uox	292 (13)
CD3 group		group		1.477	0.0226	FASN,GLS2,KLF2,PLA2G6,SLC7A5
PI3K (family)		group		1.45	4.24e-05	ATG7,CDH1,CLDN2,CTSD,CXCL12,ESR1,FASN,FDPS,FOXO3,KLF2,MCL1,TXNIP,WTAP	298 (21)
TFAP2C	0	transcription regulator		1.406	0.0272	Ccl9,CDH1,ESR1,KRT8,MMP14,SOD2
VDR	-2.327	transcription regulator		1.404	0.0152	ABCB11,CDH1,DCTPP1,EGR1,FGG,INCENP,LGALS1,PLCG1,REN,SERPINA1,SULT2A1,TERT,TLR2,TXNIP
HLX	0.291	transcription regulator		1.387	0.00308	BMP2,CLDN1,CTSS,EGR1,HES1	180 (7)
PSEN1	-0.007	peptidase		1.363	0.0203	ALB,AMY2A,ARF4,CCS,CTSC,CTSD,CTSS,EGR1,ENPP2,FOXO3,HES1,IRF5,NDUFS6,NOTCH1,PAK1,Pcp4l1,PLVAP,SLC1A2,SOD1,UQCRQ
Akt		group		1.353	3.46e-05	ATG7,BMP2,CDH1,CTSD,CXCL12,ESR1,FASN,FOXO3,GCK,HES1,IGFBP2,LMNA,MCL1,MMP14,MYCN,NDRG1,NOTCH1,SLC1A2,SOD2,TERT,TLR2,VCAM1,WTAP	267 (19)
LEPR	-3.049	transmembrane receptor		1.342	0.00958	ABCG8,APOA4,BTG1,CYP2E1,EIF4EBP1,FASN,GCK,HMGCR,ID2,MMP14,Mup1 (includes others),PC	241 (19)
FXR ligand-FXR-Retinoic acid-RXRα		complex		1.325	8.62e-05	ABCB11,ABCG8,FASN,PLTP,SULT2A1,VLDLR
NFE2L2	0.067	transcription regulator		1.312	5.03e-12	ABCB11,AHR,AKR7A2,ANG,APOA4,ATF7,C5,Calm1 (includes others),CDH1,CFD,CTSD,Cyp2a12/Cyp2a22,CYP4A22,DNAJB11,EIF3C,FOXO3,FXYD1,GAS2,GSTM1,Gstm3,GSTM5,Gstm6,GSTT2/GSTT2B,HSP90AB1,INMT,LMNA,MAP1LC3A,Mt1,OAT,OSGIN1,PSMD3,PTPRB,RACK1,RPL18,SERPINA3,SERPINA6,SLC35B1,SOD1,SOD2,SOD3,UGT2B28,Uox,VCAM1,VCP	145 (7)
PXR ligand-PXR-Retinoic acid-RXRα		complex		1.299	4.13e-05	ABCB11,ALDH3A2,CYP1A2,CYP2A6 (includes others),CYP2C8,CYP7A1,GSTM1,SULT2A1
NR1I3	0.543	ligand-dependent nuclear receptor		1.291	7.96e-10	AHR,CYP1A2,CYP27A1,CYP2A6 (includes others),Cyp2b13/Cyp2b9,CYP2C8,CYP2F1,CYP7A1,EIF4EBP1,FASN,GSTM1,Gstm3,GSTM5,Mt1,POR,RARRES1,Slco1a4,SULT2A1,UGT2B28	193 (8)
KLF3	-0.031	transcription regulator		1.279	0.000642	Acot1,ALKBH7,ANXA6,BOLA1,CAPNS1,CEP170B,CEP63,CTSC,CYRIA,DMWD,FMNL3,GPD2,Ifi27,LTK,MCAT,NDRG1,NDUFV3,POP5,Rpl29 (includes others),RPP21,SLC39A11,VEGFB
CDH1	-2.69	other		1.276	0.0438	APOA4,CDH1,EIF4EBP1,FABP2,KRT18,MMP14
PPARD	-0.296	ligand-dependent nuclear receptor		1.272	0.00231	ACAA1,ALDH2,ALDH3A2,APOA4,ECI2,FABP7,FASN,GAS6,GCK,GPD2,IGFBP2,LDHB,LPIN2,Pcp4l1,RASGRP1,RBP1,VLDLR	185 (17)
ZBTB20	-0.074	transcription regulator		1.265	3.32e-06	CYP1A2,Cyp2b13/Cyp2b9,CYP2C8,CYP2F1,FASN,GAS6,GCK,GSTM5,IGFBP2,LDHB	206 (12)
KDM1A	1.106	enzyme		1.219	0.000238	ACSM1,BMP2,Bst2,CDH1,FASN,HSD11B1,ID2,KLF2,KRT18,KRT8,LGR5,NCL,PHLDB2,PROM1,PTPRB,SYBU,TERT	280 (19)
CDX2	1.548	transcription regulator		1.218	0.0384	AXIN2,CAV1,CDH1,CLDN1,CLDN2,CTSE,FOXQ1,MYCN,RAB8A
WNT3A	0.06	cytokine		1.211	0.00174	ACADS,AHR,AXIN2,BMP2,CFD,CXCL12,CYP2F1,DCN,FOXQ1,KCTD12,LGR5,LRP6,MMP14,NGFR,TBX3,TERT,TNFRSF19,TXNIP,VCAM1	243 (19)
TFAP4	-0.108	transcription regulator		1.202	0.0306	CDH1,CLDN1,EGR1,LGR5
RET	-1.172	kinase		1.195	0.0228	CXCL12,DCN,EDNRB,EGR1,MAPKAPK2,MMP14,RTN4,SYMPK
FOXO4	0.954	transcription regulator		1.192	3.18e-05	CAV1,DHCR24,EDNRB,ELOVL6,FASN,HMGCR,IGFBP7,LCP2,PTPRB,S1PR3,SOD2,TXNIP,VCAM1	206 (11)
HDAC1	-0.471	transcription regulator		1.188	0.00479	ATG7,AXIN2,CDH1,CSF1R,EGR1,ESR1,FABP2,GLUL,HES1,LGR5,Mt1,NCL,RECK,RGS10,SLC1A2,TERT,TNFRSF19	281 (20)
MTTP	-0.079	transporter		1.177	0.0194	ABCG8,APOA4,CFD,HMGCR
miR-21-5p (and other miRNAs w/seed AGCUUAU)		mature microRNA		1.174	0.00507	ARF4,MTAP,PDCD4,RECK,SLC16A10,SMARCA4,SOD3
IL6ST	-0.032	transmembrane receptor		1.172	0.000645	ALB,CLDN2,CSF1R,EGR1,ENPP2,JUNB,NOTCH1,VCAM1	267 (17)
SOX4	-1.514	transcription regulator		1.155	0.0051	1700048O20Rik,Acot1,ALDH1B1,Ccl9,CD53,GLDC,LY6D,Mt1,RARRES1,RNASE4,SDR39U1,Tmsb4x (includes others),TNFRSF19
CCN5		growth factor		1.134	0.000982	AXIN2,CDH1,CLDN1,ESR1,IGFBP7,KRT18,KRT8
SETD2	-0.17	enzyme		1.134	7.73e-05	ANG,ANGPTL6,CAV1,FOXO3,LAMA1,RTN4,VEGFB
MEOX2	1.767	transcription regulator		1.091	0.0306	ID3,MMP14,TRAF1,VCAM1
PCGEM1		other		1.091	0.00881	DHCR24,FASN,LSS,OGDH,PGLS
EZR	1.207	other		1.091	0.00352	BOP1,CDH1,EIF4EBP1,IGFBP2,MMP14	262 (17)
DGCR8	-1.091	enzyme		1.091	0.000872	CDH1,EGR1,HES1,ID2,NGFR,NOTCH1,PDCD4	114 (7)
CSNK2A1	-0.064	kinase		1.067	0.00284	AHR,CDH1,KLF2,ZFP36
AKT1	-0.553	kinase		1.037	5.01e-05	ACAT2,BMP2,Ccl9,CDH1,CYP7A1,EGR1,ESR1,FASN,GCK,GSTM5,HMGCR,HUNK,LAMA1,LDHB,LSS,MCL1,MMP14,NOTCH1,PHLDA1,PROM1,REN,UBE2C,VCP	262 (18)
KLF4	-2.384	transcription regulator		1.014	7.5e-05	ALB,ARG1,CDH1,CSF1R,EPHA2,FABP2,HES1,HSPB1,ID3,IER5,LAMA1,LGR5,NOTCH1,PROM1,SERPINA1,SOD2,SOD3,TBX3,TERT,TGM1,TNFRSF19,USP18,VCAM1	293 (25)
SPRY1	-0.758	other		1	0.00759	AXIN2,FABP7,ID2,MMP14
IPMK	0.059	kinase		1	0.00566	CAPNS1,HSP90AB1,JUNB,MYL6
histone deacetylase		complex		1	0.00127	CDH1,ID2,JUNB,NOTCH1,PRSS8,TERT	339 (19)
ASXL1	-0.164	transcription regulator		-1	0.0388	CFD,GPD2,HSD11B1,PDCD4
HBEGF	-0.102	growth factor		-1	0.0107	BMP2,CDH1,CSF1R,EGR1,MAPK14
LIPE	0.535	enzyme		-1	0.000427	ADH1C,AQP4,CIB2,DMPK,EGR1,FASN,ID2,INMT,MAPKAPK2,PC,PFKFB1,RGS5
SLC13A1	0	transporter		-1	1.79e-08	APOA4,AQP8,C6,Cyp2b13/Cyp2b9,Cyp3a25 (includes others),ELOVL6,FABP2,HSPB1,IGFBP2,INMT,Mt1,MVD,RPL41,RPL8,Sult2a2,Sult3a1/Sult3a2
CSHL1	0	growth factor		-1.014	0.00278	BMP2,CUX2,Cyp2a12/Cyp2a22,CYP2C8,Serpina3g (includes others),SLC22A1,TOX	184 (4)
EPAS1	-0.034	transcription regulator		-1.025	9.63e-05	ARG1,Calm1 (includes others),CAV1,CLDN1,CXCL12,FABP2,FASN,GCHFR,MANF,MMP14,MYO7A,NDRG1,NOTCH1,SLC40A1,SLC7A5,SOD1,SOD2,TERT,VCAM1	281 (22)
MITF	-1.469	transcription regulator		-1.048	0.0152	ALDH16A1,CA14,CDCA8,EDNRB,GM2A,HES1,MMP14,NGFR,PLA1A,TERT,TNFRSF14,TXNIP,UBE2C,VAT1
miR-27a-3p (and other miRNAs w/seed UCACAGU)		mature microRNA		-1.067	0.0332	CTNNBIP1,NOTCH1,PHB,SIGLEC1
EIF2AK4	-0.756	kinase		-1.067	0.0158	AQP4,ATG7,EGR1,SOD2
HMGA1	0.447	transcription regulator		-1.07	1.38e-05	B2M,CAV1,CTSC,CYP7A1,EGR1,ESR1,H19,HMGCR,ID3,IGFBP7,JUNB,KLF2,LAMA1,MAPKAPK2,MVD,SOD3	262 (17)
F2R	-0.996	G-protein coupled receptor		-1.073	0.0137	CDH1,CXCL12,EGR1,ESR1,IGFBP7,KRT8,LDHB,VCAM1
FGFR2	-1.141	kinase		-1.081	0.00075	AQP8,CDH1,CTSC,CYP7A1,FOXQ1,HES1,ID2,LAMA1,LGR5,NOTCH1,TENM3,VCAM1	240 (14)
HDL-cholesterol		complex		-1.103	0.0258	EGR1,EIF4EBP1,RASGRP1,VLDLR
NOD2	-0.34	other		-1.114	0.000417	AXIN2,BMP2,C5,KLF2,NR1H3,PDE4B,RASGRP1,SOD2,TRAF1	216 (13)
TFAP2A	1.226	transcription regulator		-1.124	0.0387	CDH1,ESR1,MMP14,POR,RPS5,SOD2,TERT
INS	-0.004	other		-1.132	0.000114	ALDH3A2,CDH1,EGR1,EIF4EBP1,FASN,GCK,GPAT4,HMGCR,IGFBP2,JUNB,NR1H3,RDH16,SOD1,Tmsb4x (includes others),VLDLR	272 (21)
LMO2	-0.608	transcription regulator		-1.147	0.00154	AHR,ALDH1B1,AXIN2,CD53,CDH13,CLDN2,COMT,IL1RAP,LGALS1,LPIN2,NDRG1,RASGRP1,SLC40A1,SOD2,TLE6,TLR2,TOR3A,TRAF1,TXNIP
LDB1	0.375	transcription regulator		-1.147	0.00148	AHR,ALDH1B1,AXIN2,CD53,CDH13,CLDN2,COMT,IL1RAP,LGALS1,LPIN2,NDRG1,RASGRP1,SLC40A1,SOD2,TLE6,TLR2,TOR3A,TRAF1,TXNIP
FGF19	2.731	growth factor		-1.15	6.59e-08	ABCG8,AMY2A,AQP4,AQP8,CTSE,CYP7A1,EGR1,FASN,FDPS,GAS2,GCK,HMGCR,PROM1,SERPINA1,SERPINA3	257 (12)
SKIL	-0.987	transcription regulator		-1.154	0.0449	CDH1,CXCL12,SLC16A6,VAT1
CG		complex		-1.155	0.0327	B2M,BMP2,BTG1,CDH1,EGR1,ENPP2,GBP6,GM2A,HLA-A,HMGCR,HSD11B1,IGFBP2,JUNB,MAPKAPK2,MCL1,PHLDA1,SLC52A2,SULT2A1
GH1		growth factor		-1.168	0.00982	EGR1,FASN,ID2,ID3,JUNB,Serpina3g (includes others),SMARCA4,SOD1,ZFP36	266 (17)
IL3		cytokine		-1.173	2.15e-05	ALDH2,ARG1,BMP2,Calm1 (includes others),CD53,CSF1R,EGR1,FASN,HLA-A,JUNB,MCL1,Mt1,NCL,NOTCH1,RIDA,Rpl29 (includes others),RPS14,RPS19,SERPINA3,Serpina3g (includes others),SOD1,SPEN,TARS1,TERT,TLR2,VCAM1	272 (19)
CAV1	-2.37	transmembrane receptor		-1.18	8.95e-06	ADGRG2,ARG1,CAV1,CDH1,CSF1R,CTSD,EGR1,ESR1,KRT18,KRT8,LRP6,NOTCH1,NTRK2,PROM1,VCAM1,WFDC2	301 (19)
NR0B2	-0.402	ligand-dependent nuclear receptor		-1.187	0.0172	ABCB11,ARG1,CYP7A1,EGR1,FASN,GCK,HMGCR
IL10	-0.067	cytokine		-1.216	0.0137	ARG1,BMP2,Ccl9,CDH13,CSF1R,CTSC,CTSD,CTSE,CTSS,CXCL12,DCN,GNS,INCENP,LGALS1,MCL1,PAK1,PDE4B,RARRES1,SLC7A5,TERT,TLR2,VCAM1,ZFP36
ESR2	-0.019	ligand-dependent nuclear receptor		-1.227	0.0063	BMP2,CAV1,CDH1,CDH13,CLDN1,CTSD,CXCL12,CYP2A6 (includes others),DDAH1,EGR1,ENPP2,ESR1,FASN,FDPS,FOXO3,FOXQ1,GM2A,JUNB,KRT8,LMNA,MAPK14,MMP14,NDRG1,NOTCH1,PERP,PROM1,TERT	282 (19)
KDM5A	0.131	transcription regulator		-1.238	0.0465	DLAT,DMPK,FXYD1,GADD45GIP1,MCAT,SOD2,TERT,UQCRQ
Lh		complex		-1.238	0.0107	ATP9A,HSD11B1,KRT18,MAPK14,MCL1,PGRMC1,PHB,POP5,PSMD3,PTPRE,RAB1A,RGS5,SMARCA4,SOD2,SULT2A1
ERN1	-0.363	kinase		-1.258	0.000374	ANG,ARF4,CDH1,CYP1A2,CYP2E1,DNAJB11,FASN,LGR5,MCL1,MVD,NR1H3,SLC35B1,SPCS2
HDAC6	0.995	transcription regulator		-1.264	0.0117	CDH1,ESR1,JUNB,SLC1A2,SRSF2
SCP2	-0.115	transporter		-1.264	0.000215	ACAA1,CYP7A1,HMGCR,PDZK1IP1,Slco1a4	43 (5)
ADRB		group		-1.265	0.0121	ACAT2,ARG1,ENDOD1,FDPS,JUNB,LSS,MVD,NCL,SLC40A1,TRAF1
PRDM1	-2.007	transcription regulator		-1.27	0.0026	ATG7,ATP9A,AXIN2,CD53,CFH,CLDN1,ECM1,ESR1,EVA1A,FGG,HAL,ID3,Keg1,LGALS1,MCL1,SERPINA3,SLC6A12
Jnk		group		-1.28	0.00687	ATG7,BTG1,CDH1,CLDN2,CXCL12,EGR1,HES1,MCL1,MMP14,RBP1,SOD2,TERT,VCAM1,ZFP36	273 (19)
BDNF	-1.111	growth factor		-1.291	0.00616	BMP2,CYRIA,EEF1D,EGR1,ELOVL6,GLUL,HMGCR,KLF10,LGALS1,MVD,MYCN,NGFR,NTRK2,PLTP,SBK1,SOD2,SORL1,Tmsb4x (includes others),TXNIP	282 (20)
PML	0.086	transcription regulator		-1.293	0.0307	ACADS,ACSM1,AKR7A2,DDX60,ELOVL6,FASN,HMGCR,HSPB1,ID2,NDRG1
PRKCD	1.14	kinase		-1.321	0.0323	CXCL12,JUNB,MCL1,NOTCH1,PDCD4,PROM1,SLC22A1,TLR2,TRAF1,VCAM1,ZFP36
IgG		complex		-1.338	0.0399	B2M,C5,CTSC,CYP27A1,EGR1,HSPB1,KRT18,LGALS1,PRSS8,SLC40A1,VCAM1,ZFP36
SFRP1	-6.64	transmembrane receptor		-1.342	0.0226	CDH1,ELOVL6,FASN,KRT18,NR1H3
GLI3	-4.137	transcription regulator		-1.342	0.0214	EGR1,JUNB,KLF2,MAPKAPK2,MYCN,TERT
HOXC6	-2.154	transcription regulator		-1.342	0.00881	CYRIA,DCN,PAK1,TNFAIP8,VCAM1
GRHL2	0.456	transcription regulator		-1.342	0.000691	BMP2,CDH1,MMP14,TERT,TGM1
Gcg	0	other		-1.342	2.42e-16	ALDH1B1,APOA4,ARG1,CPS1,CTSC,CYP2C8,ETNPPL,GAS2,GLS2,GSTM1,HAL,Hamp/Hamp2,LHPP,OAT,OBP2B,RARRES1,RNASE4,SDS,SDSL,Sult5a1
IL6	-1.807	cytokine		-1.343	7.52e-08	ABCB11,AHR,ALB,ANG,AQP4,ARG1,AXIN2,BMP2,CD53,CDH1,CFD,CFH,CIB2,CLDN2,CPB2,CSF1R,CTR9,CTSC,CYP1A2,CYP2C8,CYP2E1,DCN,EGR1,ENPP2,FGG,FGL1,Hamp/Hamp2,HLA-A,ID2,JUNB,KRT18,KRT8,LGALS1,LGR4,LRP6,MCL1,Mt1,MYCN,NOTCH1,Orm1 (includes others),PHB,PROM1,SERPINA1,SERPINA3,SERPINA7,SLC40A1,Slco1a4,SOD2,TERT,TLR2,UBE2C,VCAM1,VLDLR	259 (16)
HOXD10	0	transcription regulator		-1.372	0.0124	AGXT2,APOF,MMP14,PAK1,PDZK1IP1,REN
HOXA10	0	transcription regulator		-1.383	0.000167	ARL2,CFD,CYP2E1,CYP2F1,ENPP2,GAS6,HLF,HMGCR,ID2,INMT,KLF10,KRT18,MYCN,PROM1,RBP1,RNASE4
GCG		other		-1.39	0.00262	ACADS,AQP8,ETNPPL,FASN,FDPS,HMGCR,SDS,VCAM1	297 (21)
IGF2	2.885	growth factor		-1.406	0.0157	ALAD,BMP2,EGR1,ELOVL6,FABP7,H19,IGFBP2,JUNB,NDRG1,PDCD4,PHLDA1
PTEN	0.062	phosphatase		-1.409	6.63e-06	ACAA1,ARF4,ARG1,BTG1,CDH1,CFD,CLDN1,CYP27A1,DENR,DLAT,ECI2,EIF4EBP1,ELOVL6,ESR1,FASN,FDPS,FOXO3,GALK1,GTF2I,HDAC5,HMGCR,IBA57,IGFBP2,INMT,LDHB,LGR5,LHPP,LSS,MAPK14,MCL1,MMP14,MVD,NDRG1,NGFR,NHP2,PDCD4,PERP,SBF1,SMARCA4,Tmsb4x (includes others),TNFRSF14,VCAM1,VEGFB,VIL1	282 (21)
PEX5L	0.003	ion channel		-1.432	2.77e-05	CYP27A1,CYP7A1,FDPS,HMGCR,LSS
PRKAA		group		-1.439	0.00265	CDH1,CLDN1,FASN,FOXO3,HSD11B1,MCL1	254 (20)
HNF1B	-0.244	transcription regulator		-1.474	0.0325	ALB,AXIN2,CDH1,CLDN1,ID3,PDZK1IP1,RNASE4,SERPINA1
CDK19	-0.12	kinase		-1.492	0.000185	ABAT,CTSD,DCXR,EPHA2,FADS2,IER5,LSS,MVD,NOTCH1,OSGIN1,TXNIP
ACOX1	-0.201	enzyme		-1.526	5.21e-15	ACAA1,CTSE,CXCL12,CYP1A2,CYP2C8,Cyp3a25 (includes others),FABP2,FASN,GPX4,HAL,HPD,HSD11B1,IGFBP2,IL1RAP,KRT8,LHPP,LY6D,Mup1 (includes others),NR1H3,OAT,Orm1 (includes others),OTC,PHLDA1,RPS24,SELENBP1,SERPINA1,SLC22A25,Uox	133 (7)
HMGB1		transcription regulator		-1.562	0.046	FASN,FGL1,GLUL,IRF5,TLR2,VCAM1
RAF1	-0.222	kinase		-1.616	0.00715	ACAT2,BTG1,CLDN1,EGR1,ESR1,FAM171A1,HSPB1,ID3,PC,PHLDA1,SELENBP1,TERT,TRAF1,TXNIP	267 (19)
NOTCH3	-1.405	transcription regulator		-1.632	0.00989	CDH1,FABP7,HES1,NOTCH1,PROM1,RGS5	200 (11)
CSF2	0	cytokine		-1.64	0.00693	ARG1,CDCA8,CDH1,CFH,CSF1R,CTSC,EGR1,GADD45GIP1,HMGCR,ID2,ID3,IDO2,IRF5,JUNB,MCL1,MMP14,NR1H3,PDE4B,QSOX1,Slfn2,SNTB1,SOD2,SORL1,TERT,TLR2,UBE2C,ZFP36	305 (17)
NFkB (complex)		complex		-1.668	0.0257	AHR,ALDH1B1,BMP2,CAPNS1,CDH1,CXCL12,EDNRB,EGR1,FGG,GAS6,HLA-A,HSPB1,IGFBP2,JUNB,MCL1,NOTCH1,SERPINA3,SLC1A2,SLC7A5,SOD2,SOD3,STX4,TERT,TLR2,TNFAIP8,TRAF1,VCAM1,WTAP,ZFP36
ERK1/2		group		-1.693	0.0276	B2M,BMP2,CAV1,CYP7A1,EGR1,ESR1,H19,HLA-A,ID3,JUNB,MYCN,PTPRE,SOD1,TERT,TYMP,VCAM1
CXCL12	-0.632	cytokine		-1.733	0.00131	BMP2,C5,CDH1,CPSF1,CXCL12,CYP2A6 (includes others),DMPK,EGR1,GAS2,IGFBP7,JUNB,LCP2,MMP14,RBM14,SORBS3	284 (21)
STAT1	0.154	transcription regulator		-1.737	0.0096	ARG1,B2M,BTG1,CTSS,CYP1A2,CYP2C8,CYP2E1,DDX60,EGR1,GBP6,GCK,HES1,IRF5,KCTD12,SERPINA3,Serpina3g (includes others),Slfn2,TYMP,USP18,ZNF652	281 (17)
VHL	-0.266	transcription regulator		-1.75	0.00953	CAV1,CDH1,CXCL12,LMNA,MMP14,SLC40A1,SOD2,TRAF1,UQCRQ,VCAM1	264 (18)
IL1A	1.264	cytokine		-1.777	0.0222	ALDH3A2,CXCL12,CYP1A2,CYP2E1,Hamp/Hamp2,HSD11B1,JUNB,MMP14,PDZK1IP1,SERPINA1,SERPINA3,SOD2,TLR2,VCAM1
Tnf (family)		group		-1.827	0.0399	CLDN2,CXCL12,CYP1A2,ENPP2,HSD11B1,TLR2,TRAF1,TYMP,VCAM1
RELA	0.258	transcription regulator		-1.912	0.00541	AHR,B2M,BMP2,CAV1,CDH1,DOCK8,EGR1,Gstm3,HES1,IGFBP2,JUNB,KLF10,KRT18,KRT8,LGR5,NOTCH1,PDE4B,SBF1,Serpina3g (includes others),SLC1A2,SOD2,TERT,TLR2,TRAF1,VCAM1	269 (18)
KIF3A	1.339	enzyme		-1.951	0.00483	ACAT2,FDPS,HMGCR,MVD
GDF2	-0.473	growth factor		-1.958	0.00673	CAV1,CXCL12,ENPP2,Hamp/Hamp2,ID2,ID3,NGFR,VCAM1	8 (2)
INSIG2	-0.505	other		-1.961	0.000904	ELOVL6,FASN,FDPS,HMGCR	49 (5)
ELK1	0.226	transcription regulator		-1.964	0.0107	BMP2,EGR1,JUNB,MCL1,TERT,ZFP36
SRC (family)		group		-1.969	0.00493	BMP2,EGR1,KLF2,MCL1,PROM1,VCAM1	249 (18)
CREBBP	0.034	transcription regulator		-1.97	0.000219	ANXA6,ARHGEF10L,B2M,CD53,CDH1,CLOCK,CXCL12,CYP7A1,EGR1,EPN1,FDPS,FGL1,GM2A,HSD11B1,KLF2,NDRG1,NOTCH1,REN,SERPINA3,SLAMF6,SLC1A2,TLE6,TLR2,TRAF1,USP18,VCAM1	279 (21)
N-cor		group		-1.98	0.00406	AXIN2,CTSS,ELOVL6,ESR1,FADS2,FASN,HES1,LHPP,USP18	232 (13)
TXNIP	-0.965	other		-1.982	0.0481	Acot1,FABP2,FASN,TXNIP
TXNRD1	0.362	enzyme	Inhibited	-2	0.0449	BLVRB,GSTM1,Gstm3,GSTM5
ACKR2	1.437	G-protein coupled receptor	Inhibited	-2	0.0418	ADAR,DDX60,Ifi27l2a/Ifi27l2b,USP18
GSR	-0.225	enzyme	Inhibited	-2	0.0235	BLVRB,GSTM1,Gstm3,GSTM5
LTBR	0.51	transmembrane receptor	Inhibited	-2	0.0166	CXCL12,DSG2,ENPP2,SERPINA1,VCAM1
collagenase		group	Inhibited	-2	0.0158	CXCL12,EGR1,JUNB,VCAM1
FUT8	-2.187	enzyme	Inhibited	-2	0.00343	ALDH2,GSTM3,GSTM5,PROM1
CYP51A1	0.144	enzyme	Inhibited	-2	0.000497	DHCR24,HMGCR,LSS,TM7SF2
Tcf7	1.152	transcription regulator	Inhibited	-2	0.000482	CROT,DHCR24,ECM1,ETNK1,FDPS,GM2A,GPD2,ID2,ID3,MAPKAPK2,MVD,PHLDA1,PLTP,SPECC1,TNFRSF19,TOX,VEGFB
POR	0.797	enzyme	Inhibited	-2.043	1.49e-17	ACAT2,Acot1,AHR,APOA4,AQP8,CYP1A2,CYP2A6 (includes others),CYP2C8,CYP7A1,DHCR24,ELOVL2,ELOVL6,ETHE1,FABP2,FADS2,FDPS,FGL1,GCK,GSTM1,Gstm3,GSTM5,Gstm6,HLA-A,HLF,HMGCR,LGALS1,LSS,Mt1,MVD,POR,SDS,SERPINA3,Slco1a4,TM7SF2	120 (7)
ESR1	2.787	ligand-dependent nuclear receptor	Inhibited	-2.115	9.41e-07	ABCB11,ABCG8,ADH1C,AP2S1,ARSG,AXIN2,BMP2,C5,CAV1,CBLC,CCDC85B,CDCA8,CDH1,CEP250,CLDN1,CLDN2,COMT,CTSC,CTSD,CTSS,CXCL12,CYP2E1,CYP2F1,CYP4A22,CYP7A1,DHCR24,DSG2,EGR1,EML1,ENPP2,ESR1,FASN,FIS1,GM2A,H19,HES1,HIP1R,HMGCR,IGFBP2,INCENP,INMT,IRF5,JUNB,LGALS1,MADD,MRPL52,NGFR,NOTCH1,NR1H3,PAK1,PDCD4,PGLS,PHB,PLXNA2,POR,PROM1,PSMD3,RDH16,REN,RPL18A,RPL41,SCAND1,SLC39A4,SLC7A5,TCF25,TERT,TIMM13,TIMM17B,Tm…	304 (19)
CLPP	0.278	peptidase	Inhibited	-2.121	0.000797	ACADS,ALDH2,DLAT,ECI2,OGDH,PC,PHB,SOD2
SIRT1	-0.274	transcription regulator	Inhibited	-2.142	3.6e-06	ADAR,ARG1,ATF7,CAV1,CDH1,CMIP,DDX60,ESR1,FASN,FOXO3,GBP6,GCK,GPAT4,GSTM1,GSTM3,HLA-A,HMGCR,KLF2,MADD,MCL1,MYL6,NTRK2,PC,PHB,SDS,SLC43A3,Slfn2,SOD2,SOD3,TERT,USP18	287 (19)
STAT5B	-0.31	transcription regulator	Inhibited	-2.146	1.47e-11	Acot1,ALDH3A2,CDH1,CUX2,Cyp2a12/Cyp2a22,CYP2A6 (includes others),Cyp2b13/Cyp2b9,CYP2C8,CYP4A22,ESR1,FMO2,GCK,Hamp/Hamp2,Keg1,MCL1,Mup1 (includes others),NIPAL1,Pcp4l1,PLTP,PROM1,RFX4,RPA1,Slc22a26,Slco1a4,SULT2A1,Sult2a2,Sult3a1/Sult3a2,SYBU,TLR2,TNFRSF14,TOX,TRAF1,UGT2B28,ZFP36	318 (16)
IFT88	0.004	other	Inhibited	-2.177	0.000368	ACAT2,ALB,FDPS,HMGCR,LSS,MVD
IRF8	0.47	transcription regulator	Inhibited	-2.18	0.0115	ATF7,B2M,Ccl9,CSF1R,CTSS,CUX2,EGR1,ID3,IRF5,TERT
TP53	-0.158	transcription regulator	Inhibited	-2.187	4.63e-09	ABAT,ABCB8,ACADS,AK4,ALB,ALDH1B1,ALDH4A1,ANXA6,ARG1,ATG7,BOP1,BTG1,CAPNS1,CAV1,CCS,CDH1,CEP170B,COMT,CPSF1,CSF1R,CTSD,CXCL12,DAPK3,DCTN2,DHCR24,DLAT,ECM1,EGR1,ENPP2,EPHA2,ESR1,FASN,FDPS,FOXO3,GAS6,GLS2,GLUL,GSTM1,GSTM5,H19,HDAC5,HES1,HMGCR,HSP90AB1,HSPB1,ID2,ID3,IER5,IGFBP2,IGFBP7,INMT,IRF5,JUNB,KRT18,KRT8,LAMA5,LDHB,LGR5,LOC102724788/PRODH,LSS,MAP1LC3A,MCAT,MCL1,MVD,NDRG1,NDUFS6,NOTCH1,OAT,OGDH,…	271 (17)
CHUK	-0.311	kinase	Inhibited	-2.193	3.22e-05	BMP2,Ccl9,CDH13,CLDN1,CXCL12,DCN,ENPP2,GM2A,HLA-A,JUNB,KLF10,Mt1,NID1,NOTCH1,RBP1,Slfn2,SOD3,VCAM1,VEGFB	206 (12)
PDGFB	0.741	growth factor	Inhibited	-2.201	0.0144	EGR1,FOXO3,KLF2,MYL6,PHLDA1,RGS5
TSHZ3	-3.485	transcription regulator	Inhibited	-2.215	0.0261	KCTD12,NGFR,SLC1A2,TXNIP,VAT1
Brd4	0.339	kinase	Inhibited	-2.219	0.0257	CDH1,COL6A3,EDNRB,Serpina3g (includes others),Tmsb4x (includes others),WFDC2
MFSD2A	0.208	transporter	Inhibited	-2.236	0.000451	FADS2,FASN,Gstm6,LSS,MVD
IL1B	0.467	cytokine	Inhibited	-2.27	2.11e-06	ABCB11,AQP4,ARG1,B2M,BMP2,Ccl9,CPB2,CTSS,CXCL12,CYP1A2,CYP2E1,CYP7A1,DCN,EGR1,EIF4EBP1,ENPP2,ESR1,FGG,GAS6,GBP6,GCHFR,GCK,GM2A,H19,Hamp/Hamp2,HES1,HLA-A,HSD11B1,HSPB1,ID3,IL1RAP,JUNB,KLF10,MAPK14,MCL1,MMP14,Mt1,NOTCH1,NR1H3,OSGIN2,PDE4B,PHLDA1,REN,SERPINA3,SLC1A2,Slco1a4,Slfn2,SOD2,SUCNR1,TGM1,TLR2,TRAF1,TXNIP,TYMP,USP18,VCAM1,ZFP36	262 (15)
RETNLB	0	other	Inhibited	-2.333	0.000743	Ccl9,CTSE,LAMA1,Mup1 (includes others),MYCT1,PLA1A,TERT,TLR2,UBE2C
MAP4K4	0.724	kinase	Inhibited	-2.345	0.0104	ACADS,ALDH4A1,Calm1 (includes others),DLAT,FASN,GLUL,LDHB,OGDH,PLA2G6
NOS2	-0.865	enzyme	Inhibited	-2.376	0.000778	Ccl9,CD53,CFD,CTSC,CYP2E1,FASN,H19,Orm1 (includes others),PC,PERP,SERPINA3,SFXN1,SLC40A1,Slfn2,TOR3A	205 (9)
MAPK1	-0.409	kinase	Inhibited	-2.394	0.00847	ADAR,ADH1C,CAV1,CDH1,CRYL1,DCN,EGR1,ENDOD1,ESR1,HSD17B2,IGFBP7,JUNB,LGALS1,LMNA,MCL1,OGFR,S1PR3,Serpina3g (includes others),SMARCC1,UBE2C,USP18	272 (17)
LIF	0.875	cytokine	Inhibited	-2.399	0.0171	BMP2,CDH1,CSF1R,DCAF11,EGR1,ENPP2,FGG,HES1,JUNB,KLF10,SERPINA3,SOD2,TSPAN7
FFAR3	0	G-protein coupled receptor	Inhibited	-2.433	0.0397	ENPP2,FADS2,GAS6,GBP6,GPD2,IL1RAP
PROM1	-5.042	other	Inhibited	-2.449	3.17e-06	DHCR24,DSG2,FDPS,LSS,MVD,TM7SF2
LEP	0	growth factor	Inhibited	-2.468	3.3e-06	ABCB11,ABCG8,APOA4,CAV1,CDH1,CFD,CPS1,CROT,Cyp2a12/Cyp2a22,CYP2C8,CYP2E1,CYP2F1,CYP7A1,EGR1,ELOVL6,ESR1,FADS2,FASN,FOXO3,GCK,Gstm3,HES1,HMGCR,IGFBP2,JUNB,MCL1,MMP14,NOTCH1,NPR2,SOD1,SOD2,TERT,VCAM1,ZFP36	292 (23)
TNF	-2.858	cytokine	Inhibited	-2.507	1.93e-09	ABCB11,ACADS,ALAD,ALB,ALDH2,APOC4,ARF4,ARG1,AXIN2,B2M,BMP2,BTG1,C5,CAV1,Ccl9,CDH1,CDH13,CFD,CIB2,CMIP,CSF1R,CTSC,CTSS,CXCL12,CYP27A1,CYP2C8,CYP2E1,CYP7A1,DCN,EDNRB,EGR1,EIF2B2,ENPP2,EPHA2,ESR1,FASN,FDPS,FGG,GBP6,GM2A,GPD2,GPX4,H19,Hamp/Hamp2,HERC1,HES1,HLA-A,HMGCR,HSD11B1,HSP90AB1,ID3,IGFBP2,IRF5,JUNB,KLF10,KLF2,KRT18,KRT8,LGR5,LRP6,LSS,LY6D,MAPK14,MCL1,MMP14,Mt1,MYL6,NGFR,NID1,NOTCH1,NR1H3,Orm1 …	270 (19)
ELOVL5	-0.255	enzyme	Inhibited	-2.607	1.64e-05	ABCG8,Acot1,ELOVL2,ELOVL6,FADS2,FASN,PLTP	76 (6)
OSM	-0.006	cytokine	Inhibited	-2.735	1.19e-07	ACAA1,AHR,ALB,ARG1,ATP9A,B2M,CDH1,CXCL12,DDX27,DHCR24,ECM1,EGR1,EIF4EBP1,FAM171A1,FASN,GLUL,GNS,Hamp/Hamp2,HLA-A,HSD11B1,HSF4,ID2,JUNB,KLF10,LY6D,MAPK14,OGDH,PDCD4,PDZK1IP1,PTOV1,QSOX1,RNASE4,SBF1,SERPINA1,SERPINA3,SLC16A6,TERT,TLR2,TM7SF2,TYMP,VCAM1,ZFP36	296 (18)
INSIG1	0.035	other	Inhibited	-2.759	0.0137	DHCR24,ELOVL6,FADS2,FASN,FDPS,HMGCR,LSS,TM7SF2
IL1		group	Inhibited	-2.762	0.00283	AHR,ALB,BMP2,CSF1R,CTSC,CYP1A2,CYP27A1,CYP7A1,DCN,EGR1,GCK,H19,HMGCR,HSD11B1,NGFR,NR1H3,SOD2,SULT2A1,TLR2,TYMP,VCAM1	309 (22)
IKBKG	0.13	kinase	Inhibited	-2.766	0.000325	BMP2,Ccl9,CDH13,CXCL12,DCN,ENPP2,GM2A,HLA-A,JUNB,Mt1,NID1,Slfn2,SOD3	222 (14)
IFNG	-0.17	cytokine	Inhibited	-2.903	1.09e-07	Acot1,ADGRG2,AHR,ARG1,ARPP19,B2M,Bst2,BTG1,CAV1,Ccl9,CDH1,CDH13,CSF1R,CTSC,CTSD,CTSS,CXCL12,CYP1A2,CYP27A1,CYP2E1,DDX60,DMWD,EDNRB,EGR1,FASN,FGG,GAS6,GBP6,GCHFR,GCK,GLUL,GPR108,HAAO,HLA-A,HMGCR,HSP90AB1,HSPB1,IDO2,IRF5,JUNB,KCTD12,KLF10,KLF2,LCP2,MAPK14,Mt1,MYCN,NOTCH1,NTRK2,OGFR,PHLDA1,PLCG1,PROM1,PRSS8,PTPRB,RACK1,RARRES1,S1PR3,SBF1,SEPTIN4,SERPINA1,Serpina3g (includes others),SLC1A2,SLC40A1,SL…	277 (16)
IKBKB	0.084	kinase	Inhibited	-2.919	3.01e-07	BMP2,Ccl9,CDH1,CDH13,CLDN1,CSF1R,CXCL12,DCN,EGR1,ENPP2,FASN,FOXO3,GM2A,HLA-A,IGFBP2,IGFBP7,JUNB,KRT18,KRT8,Mt1,NID1,RBP1,Slfn2,SOD2,SOD3,Tmsb4x (includes others),VCAM1	222 (14)
RICTOR	-1.046	other	Inhibited	-3.225	1.77e-06	EGR1,GCK,LHPP,MCL1,NDUFS6,NDUFV3,NIPAL1,OBP2B,PSMD3,Raet1d/Raet1e,RPL18,Rpl29 (includes others),RPL41,RPL8,RPS10,RPS15,RPS19,RPS24,Rps3a1,RPS5,Slfn2,SUCNR1,UQCR10,UQCRQ,VCAM1	197 (7)
LARP1	0.245	translation regulator	Inhibited	-3.317	4.41e-05	EEF1D,EIF3F,RACK1,RPL18,RPL41,RPL8,RPS14,RPS15,RPS19,RPS24,RPS5
NFKBIA	0.216	transcription regulator	Inhibited	-4.605	6.86e-06	BMP2,Ccl9,CDH1,CDH13,CXCL12,DCN,ENPP2,GM2A,GSTM5,HES1,HLA-A,JUNB,KRT18,KRT8,LAMA5,MMP14,Mt1,NID1,RBP1,RPL8,SLC1A2,Slfn2,SOD1,SOD2,SOD3,SORL1,TLR2,Tmsb4x (includes others),TNFAIP8,TRAF1,UBA1,VCAM1	269 (19)

## Sheet: S8_Upstream_R&Z-KO vs WT_common
Upstream Regulator	R&Zdel vs f/f 1M - ZSCORE	R&Zdel vs f/f 3M - ZSCORE	R&Zdel vs f/f 7M - ZSCORE	R&Zdel vs f/f 1M - P-Value	R&Zdel vs f/f 3M - P-Value	R&Zdel vs f/f 7M - P-Value	R&Zdel vs f/f 1M - Enriched Genes	R&Zdel vs f/f 3M - Enriched Genes	R&Zdel vs f/f 7M - Enriched Genes	R&Zdel vs f/f 1M - logFC	R&Zdel vs f/f 3M - logFC	R&Zdel vs f/f 7M - logFC
LGR4	4.078	3.89	4.314	5.89e-16	1.57e-17	5.74e-20	AQP9,AXIN2,BLVRB,CDH1,CYP1A2,CYP2E1,GLUL,Gulo,HAL,HSD17B13,LECT2,LHPP,OAT,SLC13A3,SLC16A10,SLC1A2,SLC22A1	AQP9,BLVRB,CDH1,CYP1A2,CYP2E1,GLUL,Gulo,HAL,HSD17B13,LECT2,LHPP,OAT,PLBD1,RDH16,SLC13A3,SLC16A10,SLC1A2,SLC22A1,ZEB2	AHR,AXIN2,BLVRB,CDH1,CYP1A2,CYP2E1,ESR1,GLUL,Gulo,HAL,HSD17B13,LECT2,LHPP,OAT,PLBD1,RDH16,SLC13A3,SLC16A10,SLC1A2,SLC22A1	-0.775	-1.054	-1.291
LGR5	3.978	4.101	4.221	4.64e-21	6.05e-22	5.37e-25	AQP9,AXIN2,BLVRB,CYP1A2,CYP2E1,GLUL,Gulo,HAL,HSD17B13,LECT2,LHPP,OAT,SLC13A3,SLC16A10,SLC1A2,SLC22A1	AQP9,BLVRB,CYP1A2,CYP2E1,GLUL,Gulo,HAL,HSD17B13,LECT2,LHPP,OAT,PLBD1,RDH16,SLC13A3,SLC16A10,SLC1A2,SLC22A1	AHR,AXIN2,BLVRB,CYP1A2,CYP2E1,GLUL,Gulo,HAL,HSD17B13,LECT2,LHPP,OAT,PLBD1,RDH16,SLC13A3,SLC16A10,SLC1A2,SLC22A1	1.938	1.865	2.448
CTNNB1	1.607	3.535	3.045	1.19e-06	1.94e-06	2.52e-12	ADGRG2,ALCAM,ANXA1,AQP4,AURKA,AXIN2,BDNF,BMF,BMP2,C6,CDH1,CLDN2,COMMD3-BMI1,CREG1,CXCL14,CYP1A2,CYP2A6 (includes others),CYP2E1,EGFR,ENPP2,FOXQ1,GLUL,GRAMD4,Gulo,HSD17B2,HTRA1,ID2,IGFBP2,IHH,ITGA6,ITSN1,JUN,LECT2,LGR5,LHX2,LPL,MAOA,ME1,MOGAT1,Mup1 (includes others),NAT8,OAT,Pcnt,PROM1,SERPINA1,SERPINA3,SLC16A6,SLC1A2,SORBS3,TCF3,TFCP2L1,TNFRSF19,TNFRSF1B,TRAF4,VAV1	ACAA1,ACADVL,ACAT2,ADGRG2,AGRN,ALDH3A2,ARHGDIA,C6,CDH1,CELSR1,CFD,CLDN2,CLU,COL1A1,CYP1A2,CYP2A6 (includes others),Cyp2d9 (includes others),CYP2E1,CYP51A1,DGAT2,ENPP1,FAS,FGD2,FOS,GCH1,GLUL,Gulo,HMGCR,HTATIP2,ID2,ID3,LECT2,LGR5,LPL,ME1,MFGE8,MITF,Mup1 (includes others),NOTCH3,NOTUM,NR4A1,OAT,OLIG1,PDE4B,PEG3,PROM1,PSAP,RBP4,RPL5,RPLP0,SAA1,SERPINA1,SLC1A2,Slco1a1,SMAD7,SORBS3,SOX9,TLE4,TNFRSF19,T…	ACAA1,ACADS,ACAT2,ADGRG2,AHR,ALDH3A2,AQP4,AXIN2,BMP2,BOLA1,C6,CAPNS1,CDH1,CFD,CLDN2,CXCL12,CYP1A2,CYP2A6 (includes others),CYP2E1,ECM1,EGR1,ENPP2,FASN,FOXQ1,GCK,GLUL,Gulo,HES1,HMGCR,HSD17B2,ID2,ID3,IGFBP2,LECT2,LGR5,LMNA,LRP6,MCL1,MMP14,Mup1 (includes others),MYCN,NGFR,NOTCH1,OAT,PDE4B,PROM1,RAB18,RPL18,RPL18A,Rpl29 (includes others),RPL41,RPL8,RPS10,RPS14,RPS15,RPS19,RPS24,Rps3a1,RPS5,SELENOW,SE…	0.674	0.967	-0.318
TCF7L2	1.308	3.015	3.032	1.71e-05	0.00544	0.0134	AATK,ACY3,ANXA1,AQP9,ATP8B1,AXIN2,CLDN2,CYP2E1,EGFR,ENPP2,FGF21,FGFR2,FNTB,G2E3,GLUL,ID2,IL12RB1,KMT5A,ME1,NDE1,NFASC,RNASE4,SLC1A2,SORBS3,ZDHHC9	ACAA1,AKR1C4,ALDH3A2,AQP9,CLDN2,CYP2C8,CYP2E1,CYP51A1,DHCR24,GLUL,ID2,ID3,KAT2B,ME1,NPC2,RNASE4,SLC17A2,SLC1A2,SMAD7,SORBS3,ZDHHC9	ACAA1,ALDH3A2,AXIN2,CLDN2,CYP2C8,CYP2E1,CYP7A1,DHCR24,ENPP2,GLUL,ID2,ID3,IL1RAP,KMT5A,RNASE4,SLC1A2,SORBS3,TPRN	-0.337	-0.727	-0.296
MED1	1.883	1.505	2.945	0.000263	3.66e-05	1.91e-06	AURKA,BCL6,CYP1A2,CYP4A11,ERBB2,FADS2,ID2,IGF1,IL2RB,LAD1,LY6D,PDK4,SULT2A1,TBX3	ACAA1,BCL6,BOP1,CFD,CYP1A2,CYP3A5,CYP4A11,FADS2,ID2,IGF1,IGFBP1,IKZF1,LY6D,MDM2,PRLR,SLC2A4,SULT2A1	ACAA1,BOP1,CFD,CYP1A2,CYP7A1,EDF1,FADS2,FASN,GCK,ID2,LY6D,MCL1,MYCN,NCL,SMARCA4,SULT2A1,TBX3,TERT	-0.655	-0.9	-0.126
PPARG	1.627	3.021	2.921	0.00168	8.61e-08	0.000146	APAF1,ARG1,BCL6,CAV1,CDH1,CDK6,CXCL14,CYP4A11,EGFR,FGF21,HP,IGF1,IHH,JUN,KRT19,LHPP,LOC102724788/PRODH,LPL,LY6D,ME1,MKNK2,MOGAT1,NCF1,NR1D1,PDK4,PFKFB3,SERPINA1	ACAA1,Acaa1b,ARG1,ATP2A2,BCL6,BDH1,CCL5,CD40,CDH1,CFD,COL1A1,CS,CYP4A11,DGAT2,EGLN3,ELOVL6,FAM20C,GSTA3,HMGCR,IGF1,IGFBP1,KLB,LHPP,LOC102724788/PRODH,LPL,LY6D,ME1,MKNK2,MVD,NDUFA5,NR1D1,NR4A1,PMVK,RBP4,SAA1,SERPINA1,Slc25a1,SLC27A1,SLC2A4,SORBS1,TNFSF10,TRIB3	ACAA1,ACADS,ARG1,CAV1,CDH1,CFD,DLAT,EIF4EBP1,ELOVL6,FABP2,FASN,FDPS,GCK,HES1,HMGCR,IGFBP7,KRT18,LHPP,LOC102724788/PRODH,LY6D,MMP14,MVD,NDRG1,NR1H3,PC,REN,SERPINA1,SOD1,VAMP5,VCAM1,VLDLR	-0.121	0.685	0.928
SREBF2	1.664	4.038	2.596	0.0288	1.24e-09	0.000144	FADS2,MVK,TFF3,TIFA,TM7SF2,TMEM97	ACSS2,ALDOC,CYP51A1,ELOVL6,FADS2,FDFT1,HMGCR,LSS,MSMO1,MVD,MVK,NSDHL,PCSK9,PMVK,SQLE,TM7SF2,TMEM97	ELOVL6,FABP7,FADS2,FASN,FDPS,GTF2I,HMGCR,LSS,MVD,TM7SF2	-0.055	0.245	0.306
TSC1	2.214	1.915	2.577	0.000163	0.00882	6.35e-06	AXIN2,CYP1A2,CYP2E1,FOXO3,GLUL,LECT2,LGR5,LHPP,PDGFRA	CYP1A2,CYP2E1,GLUL,LECT2,LGR5,LHPP,MLXIPL	AXIN2,CYP1A2,CYP2E1,FASN,FOXO3,GLUL,LDHB,LECT2,LGR5,LHPP,TSC2	2.01	-1.199	-0.053
SCAP	1.633	4.407	2.316	0.0118	5.05e-16	9.17e-06	ALB,FADS2,Gstm6,MVK,TFF3,TM7SF2,TMEM97	ACSS2,ALB,ALDOC,C5,CSAD,CYP51A1,ELOVL6,FADS2,FDFT1,FLAD1,Gstm6,HMGCR,LSS,MSMO1,Mt2,MVD,MVK,NSDHL,PCSK9,PMVK,SQLE,TM7SF2,TMEM97,TRIB3	ALB,C5,CSF1R,ELOVL6,FADS2,FASN,FDPS,Gstm6,HMGCR,LSS,MVD,TM7SF2	-0.474	0.307	-0.252
MAP2K5	1.258	3.656	2.178	0.0181	5.51e-14	0.000168	CREM,JUN,MEF2A,MVK,TM7SF2	ACSS2,ALDOC,CREM,CYP51A1,DHCR24,ELOVL6,FDFT1,FOS,HMGCR,LSS,MSMO1,MVD,MVK,NR4A1,NSDHL,PMVK,SQLE,TM7SF2	DHCR24,ELOVL6,FDPS,HMGCR,KLF2,LSS,MVD,TM7SF2	0.087	0.145	0.559
MYC	1.697	1.326	2.175	0.000653	0.000192	7.72e-16	ABCA2,ALB,ALCAM,APEX1,ARG1,BCL6,BDNF,BMPR1A,C12orf49,CAV1,CD86,CDH1,CDK6,COMMD3-BMI1,E2F2,ENO1,ERBB2,FADS2,GAS1,GLS2,GLUL,GTF2B,H19,HLA-A,HSPH1,ID2,IFI16,INHBA,ITGA6,JUN,LGR5,LOC102724788/PRODH,Ly6a (includes others),MGP,Mt1,MYCT1,OAT,PDGFRA,PFKFB1,PFKFB3,PFKP,PIAS3,POLDIP3,PROM1,RRM2,SERPINA1,SFXN1,ST3GAL3,TCF3,TIMP2,TLE1,TMEM97,TNFRSF12A,TNFRSF19,TNS3,USP18	AEBP2,ALB,ANXA5,ARG1,ARHGAP25,ARHGEF7,BCL6,BOP1,C12orf49,CD48,CDH1,CHKA,CLU,COL1A1,DDX54,EFTUD2,EIF3D,FADS2,FAS,FOS,GAA,GBP2,GCLC,GLS2,GLUL,GOT1,HLA-A,HNRNPH1,HSPA9,ID2,ID3,IDH2,IFI16,IFI44,IKZF1,LGR5,LOC102724788/PRODH,Ly6a (includes others),MAN2A1,MDM2,MITF,MRPL12,Mt1,Mt2,NDEL1,NOCT,OAT,OLIG1,PDHA1,PEG3,PROM1,RPL5,RPLP0,RRP1B,SERPINA1,SFXN1,SOX9,SRSF2,TFRC,TLE4,TMEM97,TNFRSF19,TNFSF10,TPI1,UGT1…	AHR,ALB,ANXA6,ARG1,BOP1,BRD2,CAPNS1,CAV1,CDH1,CNBP,COL6A3,CSF1R,CSRP2,CTSD,DCTPP1,ECM1,EGR1,EIF2B4,EIF4EBP1,EPHA2,FABP2,FADS2,FASN,FXYD1,GCK,GLS2,GLUL,GM2A,H19,HES1,HLA-A,Hspa1b,HSPB1,ID2,ID3,IER5,IL1RAP,KLF10,LDHB,LGALS1,LGR5,LOC102724788/PRODH,MCL1,Mt1,MYCN,MYCT1,NCL,NDRG1,NUDC,OAT,PAK1,PDCD4,PERP,PFKFB1,PHB,PIAS3,PLA1A,PROM1,RARRES1,RBP1,REN,RIN3,RPL18,RPL18A,Rpl29 (includes others),RPL41,RPL8…	0.458	0.885	-0.634
PPARA	3.117	1.279	2.034	4.92e-16	4.98e-25	2.82e-19	ALDOB,APAF1,APCS,APEX1,AQP8,AQP9,ARG1,ASL,AURKA,BDNF,C6,C9,CES3,CFH,CHAF1B,CHRNA2,CPS1,CYB5B,CYP27A1,CYP4A11,DYNLL1,ECI2,ENTPD1,ETHE1,FADS2,FBXO21,FGA,FGF21,FGG,FTCD,GLUL,HPX,IGFBP2,LECT2,LPL,LY6D,MTNR1A,Mup1 (includes others),MVK,NCF1,NR1D1,Orm1 (includes others),OTC,PDK4,PLTP,POR,RETSAT,RNF186,SELENBP1,STBD1,SULT2A1	ACAA1,Acaa1b,ACADVL,ACAT2,ACSS2,ALDH2,ALDH3A2,Apoc3,AQP8,AQP9,ARG1,ARHGDIA,ATP5F1B,C5,C6,C9,CFH,CHKA,CS,CSAD,CYB5B,CYP27A1,Cyp2c40 (includes others),CYP2C8,CYP4A11,CYP51A1,ECI2,ELOVL6,ETHE1,FADS1,FADS2,FDFT1,FOS,G0S2,GLUL,GNMT,GSTT2/GSTT2B,HMGCR,HPD,IGFBP1,KRT8,LECT2,LPL,LSS,LY6D,MSMO1,Mup1 (includes others),MVD,MVK,NR1D1,NSDHL,Orm1 (includes others),OTC,PAH,PAQR7,PLTP,PMVK,PNPLA2,POR,PRDX6,RBP4,…	ACAA1,ACADS,ACAT2,Acot1,ADTRP,ALDH2,ALDH3A2,APOA4,AQP8,ARG1,C5,C6,CFH,CFI,CPS1,CROT,CTSE,CXCL12,CYP27A1,CYP2C8,CYP7A1,ECI2,ELOVL6,ETHE1,FABP2,FADS2,FASN,FDPS,FGG,GCK,GLUL,GPD2,GSTM3,GSTT2/GSTT2B,HMGCR,HPD,IGFBP2,KRT8,LECT2,LSS,LY6D,Mup1 (includes others),MVD,NR1H3,Orm1 (includes others),OTC,PC,PHLDA1,PLTP,POR,RFX4,RTN4,SELENBP1,SULT2A1,TERT,TLR2,VCAM1	0.284	0.076	0.119
miR-125b-5p (and other miRNAs w/seed CCCUGAG)	1.025	1.201	1.526	6.28e-07	0.00149	0.00815	ARG1,ARID3B,B3GALT4,BMF,CDK6,ERBB2,ID2,JUN,KRT19,PIGR,PROM1,RHEBL1,UGT2B17,UGT2B28	AJUBA,ARG1,DUS1L,ID2,ID3,PIGR,PROM1,RHEBL1,SGPL1,UGT2B28	ARG1,DUS1L,ID2,ID3,MAPK14,PERP,PROM1,UGT2B28
SREBF1	1.933	4.338	1.513	0.000533	1.08e-13	2.5e-10	AK4,ANKRD2,DPY19L3,ETHE1,FADS2,Gstm6,HSPA5,LPL,OAT,PLTP,RNF14,SELENOP,SERPINA1,SERPINA3,SORBS3,TM7SF2,TMEM97,TNFRSF1B	AARS1,ACSS2,ALDOC,ANKRD2,CFD,CSAD,CYP51A1,ELOVL6,ETHE1,FADS1,FADS2,FAS,FDFT1,Gstm6,HMGCR,LPIN1,LPL,LSS,MAT1A,MSMO1,MVD,NSDHL,OAT,PCSK9,PICK1,PLTP,PMPCA,PMVK,PTGDS,RNF14,RPLP0,SERPINA1,SMPD1,SORBS3,SQLE,TM7SF2,TMEM97	AARS1,ACADS,ADH1C,AK4,ARF4,CFD,CFI,CHMP2A,CYP7A1,ELOVL6,ETHE1,FABP7,FADS2,FASN,FDPS,GCK,Gstm6,HMGCR,LSS,MVD,NR1H3,OAT,PLA2G6,PLTP,RBP1,RPS24,SERPINA1,SERPINA3,SORBS3,TM7SF2	-0.121	0.288	0.04
PXR ligand-PXR-Retinoic acid-RXRα	1.741	1.029	1.299	0.00153	9.56e-05	4.13e-05	CES3,CYP1A2,CYP2A6 (includes others),GSTM1,SLCO1B3,SULT2A1	ALDH3A2,CYP1A2,CYP2A6 (includes others),CYP2C8,CYP3A5,GSTM1,SULT2A1,UGT1A1	ABCB11,ALDH3A2,CYP1A2,CYP2A6 (includes others),CYP2C8,CYP7A1,GSTM1,SULT2A1
PPARD	2.457	3.206	1.272	0.00881	7.96e-05	0.00231	ADORA1,ANGPTL3,ECI2,ENO1,GAS6,IGFBP2,IKBKE,LPIN2,LPL,PDK4,RASGRP1,STBD1,TFF3,TNFRSF12A,ZBED5	ACAA1,ACADVL,ADORA1,ALDH2,ALDH3A2,BDH1,C11orf86,CSAD,ECI2,GAS6,IGFBP1,LPIN2,LPL,MFGE8,PCSK9,PNPLA2,SLC27A1,SLC2A4,SORD,STBD1,Tlr12,TMEM120A	ACAA1,ALDH2,ALDH3A2,APOA4,ECI2,FABP7,FASN,GAS6,GCK,GPD2,IGFBP2,LDHB,LPIN2,Pcp4l1,RASGRP1,RBP1,VLDLR	0.139	-2.026	-0.296
HOXA10	-1.941	-2.065	-1.383	0.00306	1.97e-05	0.000167	B3GALNT1,CYP2E1,CYP2F1,DBP,EGFR,ENPP2,GAS6,ID2,ME1,PIGR,PROM1,PROS1,RNASE4	B3GALNT1,CFD,CYP2E1,CYP2F1,DBP,GAS6,GSTA3,HMBS,HMGCR,ID2,IDH2,ME1,NR4A1,PEG3,PIGR,PROM1,RNASE4,SLC27A1,ST6GAL1	ARL2,CFD,CYP2E1,CYP2F1,ENPP2,GAS6,HLF,HMGCR,ID2,INMT,KLF10,KRT18,MYCN,PROM1,RBP1,RNASE4	0	0	0
GSR	-2.236	-1.897	-2	0.00384	2.52e-07	0.0235	BLVRB,GSTM1,Gstm3,GSTM5,ME1	BLVRB,GCLC,GSTA3,GSTM1,Gstm3,GSTM4,GSTM5,LPIN1,ME1,SRXN1	BLVRB,GSTM1,Gstm3,GSTM5	0.323	0.312	-0.225
TXNRD1	-2.236	-2.137	-2	0.00913	2.06e-07	0.0449	BLVRB,GSTM1,Gstm3,GSTM5,ME1	BLVRB,FAS,GCLC,GSTA3,GSTM1,Gstm3,GSTM4,GSTM5,LPIN1,ME1,SRXN1	BLVRB,GSTM1,Gstm3,GSTM5	0.267	0.241	0.362

## Sheet: S9_Disease_R&Z-KO vs WT_PHx 7d
Categories	Diseases or Functions Annotation	p-value	Predicted Activation State	Activation z-score	Molecules	# Molecules
Organismal Injury and Abnormalities,Renal and Urological Disease	Renal impairment	1.17e-06	Increased	2.877	ALB,C4A/C4B,CA7,CD274,CHRNB2,CYP2B6,CYP3A5,CYP51A1,DCN,GLIS2,GSTM1,GSTP1,MMP14,Mt1,Mt2,PTGDS,SKP2,SSTR2,TNS1,TXNIP,WNT5A	21
Organismal Injury and Abnormalities,Renal and Urological Disease	Failure of kidney	1.71e-06	Increased	2.877	ALB,C4A/C4B,CD274,CHRNB2,CYP2B6,CYP3A5,CYP51A1,DCN,GLIS2,GSTM1,GSTP1,MMP14,Mt1,Mt2,PTGDS,SKP2,SSTR2,TNS1,TXNIP,WNT5A	20
Energy Production,Lipid Metabolism,Small Molecule Biochemistry	Oxidation of lipid	1.94e-06	Increased	2.864	ADH4,AKR1C4,Aox3,CYP1A2,CYP2B6,CYP2C8,CYP2E1,CYP3A5,CYP4A11,Cyp4a14,ECI2,HSD11B1,LPL,OBP2B,PDK4,PPARGC1A,RBP1,SCD,SLC2A4	19
Cellular Development,Cellular Growth and Proliferation	Cell proliferation of tumor cell lines	4.89e-06	Increased	2.784	ANG,AQP8,ARG1,ASNS,ATAD2,AXIN2,BCL6,BMP7,CCNE1,CD274,CD276,CDC25A,CDH1,CHCHD6,CLCN3,CLDN2,CSF1R,CSF2RB,CXCL12,CYP2A6 (includes others),CYP2B6,CYP2C8,CYP3A5,DCN,DOK1,DPEP1,EGR1,EZH2,FADS2,FANCC,FHL1,FOXQ1,Ftx,GADD45G,GJA4,GLS2,GSTM1,GSTP1,HDAC8,HSD11B1,IDH2,IGFBP5,IGFBP7,JUNB,KRT19,LOC102724788/PRODH,MALT1,MAPK1,MIPEP,MMP14,MSLN,NEDD9,OAS3,PDGFRB,PDK4,PFKP,PPARGC1A,PYCR1,PYGM,RARG,RARRES1,RASSF3,R…	83
Connective Tissue Development and Function,Skeletal and Muscular System Development and Function,Tissue Development	Cartilage development	2.18e-05	Increased	2.587	ADAMTS7,AXIN2,BGN,BMPER,CHST12,DCN,ECM1,HYAL3,IHH,MMP14,PER1,PPARGC1A,RARG,WNT5A	14
Energy Production,Lipid Metabolism,Small Molecule Biochemistry	Oxidation of fatty acid	0.000421	Increased	2.442	ADH4,CYP2E1,CYP4A11,Cyp4a14,ECI2,HSD11B1,LPL,OBP2B,PDK4,PPARGC1A,RBP1,SCD,SLC2A4	13
Cancer,Organismal Injury and Abnormalities	Neoplasia of tumor cell lines	0.000453	Increased	2.427	ANG,AXIN2,CCNE1,CD274,CDC25A,CDH1,CPEB1,EGR1,ENPP2,IGFBP7,KDM3A,LGR5,MALT1,MTHFD2,NEDD9,PDK4,PPARGC1A,RARG,RIPK3,SKP2,TLE6,TRIM35,TXNIP,WNT5A,ZNF282	25
Cancer,Organismal Injury and Abnormalities	Extracranial solid tumor	4.67e-14	Increased	2.399	A1BG,ABLIM3,ACAT2,ACOT1,ACVRL1,ADAMTS7,ADGRV1,ADH4,AGAP3,AGPAT4,AGPAT5,AKR1C4,ALAS1,ALB,ALDH1B1,AMBRA1,AMDHD1,AMIGO3,ANG,ANKRD52,AOAH,APOOL,AQP8,ARG1,ARHGAP44,ARHGAP9,ARL4A,ASNS,ASPG,ATAD2,ATG13,AXIN2,BCAP29,BCL6,BDH1,BGN,BMP7,BMPER,C15orf39,C20orf27,C4A/C4B,C7orf25,CA7,CAPN5,CBLN3,CCNE1,CD274,CD276,CD79B,CD99L2,CDC25A,CDC45,CDH1,Cdkn1c,CELA1,CENPK,CHCHD6,CHMP6,CHRNB2,CHST12,CIART,CIB3,CLCN3,CLDN…	377
Cancer,Organismal Injury and Abnormalities	Solid tumor	2.98e-14	Increased	2.397	A1BG,ABLIM3,ACAT2,ACOT1,ACVRL1,ADAMTS7,ADGRV1,ADH4,AGAP3,AGPAT4,AGPAT5,AKR1C4,ALAS1,ALB,ALDH1B1,AMBRA1,AMDHD1,AMIGO3,ANG,ANKRD52,AOAH,APOOL,AQP8,ARG1,ARHGAP44,ARHGAP9,ARL4A,ASNS,ASPG,ATAD2,ATG13,AXIN2,BCAP29,BCL6,BDH1,BGN,BMP7,BMPER,C15orf39,C20orf27,C4A/C4B,C7orf25,CA7,CAPN5,CBLN3,CCNE1,CD274,CD276,CD79B,CD99L2,CDC25A,CDC45,CDH1,Cdkn1c,CELA1,CENPK,CHCHD6,CHMP6,CHRNB2,CHST12,CIART,CIB3,CLCN3,CLDN…	379
Organismal Injury and Abnormalities	Interstitial fibrosis	0.000403	Increased	2.332	DCN,EGR1,GLIS2,LPL,MMP14,Mt1,Mt2,SKP2,WNT5A	9
Cancer,Organismal Injury and Abnormalities	Secondary tumor	2.48e-05	Increased	2.182	AQP8,ARG1,AXIN2,BMP7,C4A/C4B,CCNE1,CD274,CDC25A,CDH1,CLCN3,CPEB1,CSF1R,CSF2RB,CXCL12,CYP3A5,CYP4A11,CYP51A1,ENPP2,EZH2,GLUL,GSTP1,HCAR2,HLA-E,IDH2,IGFBP5,IGFBP7,KDM3A,MALT1,MAPK1,MEST,MMP14,Mt1,Mt2,NEDD9,PDGFRB,PDZRN3,PPARGC1A,PRIM1,RARG,RIPK3,SCD,SELL,SERPINA1,SKP2,SLCO1B3,SOD3,SSTR2,TUBA8,TUBD1,TXNIP,WNT5A,ZFP36	52
Cancer,Organismal Injury and Abnormalities	Advanced malignant tumor	3.64e-05	Increased	2.182	AQP8,ARG1,AXIN2,BMP7,C4A/C4B,CCNE1,CD274,CDC25A,CDH1,CLCN3,CLDN2,CPEB1,CSF1R,CSF2RB,CXCL12,CYP3A5,CYP4A11,CYP51A1,ENPP2,EZH2,GLUL,GSTP1,HCAR2,HLA-E,HSD11B1,IDH2,IGFBP5,IGFBP7,KDM3A,MALT1,MAPK1,MEST,MMP14,MSLN,Mt1,Mt2,NEDD9,PDGFRB,PDZRN3,PPARGC1A,PRIM1,RARG,RIPK3,SCD,SELL,SERPINA1,SKP2,SLCO1B3,SOD3,SSTR2,TUBA8,TUBD1,TXNIP,WNT5A,ZFP36	55
Free Radical Scavenging,Molecular Transport	Quantity of reactive oxygen species	9.09e-05	Increased	2.164	ALB,CHRNB2,CSF1R,CYP2E1,FANCC,GLS2,GSTP1,LEPR,LOC102724788/PRODH,Mt1,Mt2,PCK1,PPARGC1A,SGMS1,TXNIP	15
Cellular Growth and Proliferation,Tissue Development	Proliferation of epithelial cells	0.000916	Increased	2.108	BMP7,CCNE1,CDC25A,CDH1,Cdkn1c,CSF2RB,CXCL12,DOK1,EZH2,Foxp2,GADD45G,GLUL,IGFBP7,IHH,JUNB,MAPK1,MMP14,Mt1,Mt2,RARG,RIDA,SKP2,SSTR2,TGM1,WNT5A,ZFP36	26
Cancer,Gastrointestinal Disease,Hepatic System Disease,Organismal Injury and Abnormalities	Liver cancer	7.04e-07		1.982	A1BG,ABLIM3,ACOT1,ADGRV1,ADH4,AGAP3,AGPAT4,ALB,AMBRA1,AMDHD1,ANG,AOAH,ARG1,ARHGAP44,ARHGAP9,ATAD2,AXIN2,BCAP29,BCL6,BDH1,BMP7,C7orf25,CCNE1,CD274,CD276,CDC45,CDH1,CIART,CIB3,CLCN3,CLDN2,CLIC5,CLSTN1,COL27A1,COL5A1,CORO2B,CPEB1,CSF1R,CSF2RB,CTSC,CXCL12,CYP2A6 (includes others),Cyp2b13/Cyp2b9,Cyp2c54 (includes others),CYP2C8,CYP4A11,CYP51A1,DCN,DCP1B,DOK1,ECI2,ECM1,ENDOD1,ENPP2,EOGT,EXT2,EZH2,FANCC…	161
Cancer,Organismal Injury and Abnormalities	Invasive tumor	8.42e-06		1.981	AQP8,ARG1,ATAD2,AXIN2,BGN,BMP7,C4A/C4B,CCNE1,CD274,CDC25A,CDH1,CLCN3,CPEB1,CSF1R,CSF2RB,CXCL12,CYP3A5,CYP4A11,CYP51A1,DCN,EGR1,ENPP2,EZH2,GLUL,GSTP1,HCAR2,HLA-E,IDH2,IGFBP5,IGFBP7,JMY,KDM3A,KIF14,MALT1,MAPK1,MEST,MMP14,Mt1,Mt2,MTHFD2,NEDD9,PDGFRB,PDK4,PDZRN3,PPARGC1A,PRIM1,PYCR1,RARG,RIPK3,SCD,SELL,SERPINA1,SKP2,SLCO1B3,SOD3,SSTR2,TUBA8,TUBD1,TXNIP,WNT5A,ZFP36	61
Tissue Morphology	Quantity of cells	4.6e-06		1.976	ANG,ARG1,ARL4A,BCL6,BGN,BMP7,C4A/C4B,CCNE1,Cd209b,CD274,CD276,CD79B,CDC25A,CDH1,CHRNB2,CLCN3,CLSTN1,CSF1R,CSF2RB,CXCL12,CYP4A11,DCN,DDIAS,DFFB,DOK1,EGR1,EZH2,FADS2,FANCC,Foxp2,FOXQ1,GADD45G,GPR183,GSTP1,Gulo,HCAR2,HSD11B1,HSPBP1,IGFBP5,IGFBP7,IHH,IKZF3,ITPKB,JCHAIN,JUNB,KRT19,LECT2,LEPR,LNX1,MALT1,MAPK1,MMP14,MSH5,Mt1,Mt2,MTHFD2,NEDD9,OAT,OPHN1,PCK1,PDGFRB,PDK4,PER1,PPARGC1A,PREX1,RARG,RBP1,RCAN1…	86
Lipid Metabolism,Small Molecule Biochemistry	Conversion of eicosanoid	5.17e-06		1.964	ALB,CYP1A2,CYP2B6,CYP2C8,CYP2E1,Cyp4a14	6
Energy Production	Oxidation of amine	0.000115		1.964	CYP1A2,CYP2B6,CYP2C8,CYP2E1	4
Endocrine System Development and Function,Energy Production,Small Molecule Biochemistry	Oxidation of hormone	2.78e-05		1.96	AKR1C4,CYP1A2,CYP2B6,CYP2C8,CYP3A5	5
Cancer,Gastrointestinal Disease,Organismal Injury and Abnormalities	Digestive organ tumor	7.87e-15		1.943	A1BG,ABLIM3,ACAT2,ACOT1,ACVRL1,ADAMTS7,ADGRV1,ADH4,AGAP3,AGPAT4,AGPAT5,AKR1C4,ALAS1,ALB,ALDH1B1,AMBRA1,AMDHD1,AMIGO3,ANG,ANKRD52,AOAH,AQP8,ARG1,ARHGAP44,ARHGAP9,ASNS,ASPG,ATAD2,AXIN2,BCAP29,BCL6,BDH1,BGN,BMP7,BMPER,C15orf39,C20orf27,C4A/C4B,C7orf25,CA7,CAPN5,CBLN3,CCNE1,CD274,CD276,CD79B,CD99L2,CDC25A,CDC45,CDH1,CELA1,CENPK,CHMP6,CHRNB2,CHST12,CIART,CIB3,CLCN3,CLDN2,CLIC5,CLSTN1,CNOT2,COL27A1,COL…	344
Lipid Metabolism,Small Molecule Biochemistry	Hydroxylation of lipid	3.85e-08		1.939	CYP1A2,CYP2B6,CYP2C8,CYP2E1,CYP2U1,CYP3A5,CYP4A11,Cyp4a14	8
Cancer,Gastrointestinal Disease,Hepatic System Disease,Organismal Injury and Abnormalities	Liver tumor	2.75e-06		1.915	A1BG,ABLIM3,ACOT1,ADAMTS7,ADGRV1,ADH4,AGAP3,AGPAT4,AKR1C4,ALB,AMBRA1,AMDHD1,ANG,AOAH,ARG1,ARHGAP44,ARHGAP9,ASNS,ATAD2,AXIN2,BCAP29,BCL6,BDH1,BMP7,C7orf25,CCNE1,CD274,CD276,CDC45,CDH1,CHST12,CIART,CIB3,CLCN3,CLDN2,CLIC5,CLSTN1,COL27A1,COL5A1,CORO2B,CPEB1,CSF1R,CSF2RB,CTSC,CXCL12,CYP2A6 (includes others),Cyp2b13/Cyp2b9,Cyp2c54 (includes others),CYP2C8,CYP3A5,CYP4A11,CYP51A1,DCN,DCP1B,DOK1,ECI2,ECM1…	179
Organismal Injury and Abnormalities,Renal and Urological Disease	Chronic kidney disease	7.74e-06		1.911	C4A/C4B,CA7,CXCL12,CYP2B6,CYP51A1,DCN,GLIS2,GSTM1,JUNB,LPL,MMP14,Mt1,Mt2,MVD,SKP2,TUBA8,TUBD1,VLDLR,WNT5A	19
Organismal Injury and Abnormalities,Renal and Urological Disease	Interstitial fibrosis of kidney	0.000152		1.911	DCN,GLIS2,MMP14,Mt1,Mt2,SKP2,WNT5A	7
Organismal Injury and Abnormalities,Renal and Urological Disease	End stage renal disease	0.000601		1.911	C4A/C4B,CYP2B6,DCN,GLIS2,GSTM1,MMP14,Mt1,Mt2,SKP2,WNT5A	10
Organismal Injury and Abnormalities,Renal and Urological Disease	Chronic renal failure	0.000836		1.911	C4A/C4B,CYP2B6,CYP51A1,DCN,GLIS2,GSTM1,MMP14,Mt1,Mt2,SKP2,WNT5A	11
Hematological System Development and Function,Tissue Morphology	Quantity of blood cells	0.000142		1.906	ANG,ARG1,BCL6,C4A/C4B,Cd209b,CD274,CD79B,CSF1R,CSF2RB,CXCL12,CYP4A11,DCN,DFFB,DOK1,EGR1,EZH2,FANCC,Foxp2,GADD45G,GPR183,GSTP1,Gulo,HSD11B1,IHH,IKZF3,ITPKB,JCHAIN,LECT2,LEPR,LNX1,MALT1,MAPK1,Mt1,Mt2,NEDD9,PDGFRB,PREX1,RARG,RBP1,RCAN1,RIPK3,SAA1,SELL,SELPLG,SERPINA1,SPRED2,STAM2,TLR5,TXNIP,ZFP36	50
Developmental Disorder,Organismal Injury and Abnormalities,Renal and Urological Disease	Structural renal abnormality	5.17e-05		1.897	BGN,BMP7,Cdkn1c,DCN,FADS2,GLIS2,HSD11B1,LEPR,MAPK1,MMP14,Mt1,Mt2,RARG,TNS1,Uox	15
Lipid Metabolism,Small Molecule Biochemistry,Vitamin and Mineral Metabolism	Metabolism of terpenoid	6.26e-12		1.806	ACAT2,ADH4,AKR1C4,BMP7,CYP1A2,CYP2A6 (includes others),Cyp2b13/Cyp2b9,CYP2B6,CYP2C8,CYP2E1,CYP3A5,CYP51A1,GPC6,GSTA3,HSD11B1,LEPR,LPL,MVD,MVK,NAAA,NSDHL,PMVK,PPARGC1A,RARG,RBP1,SAA1,SCD,SERPINA1,SERPINA6,SULT2A1,UGT2B28,VLDLR,WNT5A	33
Hematological System Development and Function,Tissue Morphology	Quantity of leukocytes	0.00012		1.803	ANG,ARG1,BCL6,C4A/C4B,Cd209b,CD274,CD79B,CSF1R,CSF2RB,CXCL12,CYP4A11,DCN,DFFB,DOK1,EGR1,EZH2,FANCC,Foxp2,GADD45G,GPR183,GSTP1,HSD11B1,IHH,IKZF3,ITPKB,JCHAIN,LECT2,LEPR,LNX1,MALT1,MAPK1,Mt1,Mt2,NEDD9,PREX1,RARG,RBP1,RIPK3,SAA1,SELL,SELPLG,SERPINA1,STAM2,TLR5,TXNIP,ZFP36	46
Organismal Injury and Abnormalities,Renal and Urological Disease	Fibrosis of kidney	0.000358		1.769	BMP7,DCN,GLIS2,MMP14,Mt1,Mt2,SKP2,Uox,WNT5A	9
Organismal Injury and Abnormalities	Fibrosis	8.27e-06		1.756	ALB,ARG1,BCL6,BGN,BMP7,CDH1,CLIC5,CLSTN1,COL3A1,CSF1R,CXCL12,CYP1A2,CYP3A5,Cyp4a14,DCN,EGR1,ENPP2,EZH2,GLIS2,GSTP1,IDH2,KRT19,LPL,MMP14,Mt1,Mt2,PDGFRB,PPARGC1A,SCD,SELL,SELPLG,SGCB,SKP2,SLC2A4,Uox,WNT5A	36
Hematological System Development and Function,Tissue Morphology	Quantity of granulocytes	0.000722		1.75	BCL6,C4A/C4B,CSF1R,CSF2RB,DCN,DOK1,EZH2,FANCC,ITPKB,Mt1,Mt2,PREX1,RBP1,SAA1,SELL,SELPLG,SERPINA1,TLR5,ZFP36	19
Cancer,Neurological Disease,Organismal Injury and Abnormalities	Nervous system neoplasm	0.00042		1.732	ACVRL1,ADAMTS7,ADGRV1,AGAP3,AOAH,AXIN2,BCL6,C4A/C4B,C7orf25,CAPN5,CD274,CD79B,CDC45,CDH1,COL27A1,COL3A1,CSF1R,CSF2RB,CXCL12,CYP51A1,DCP1B,DNTT,EMCN,ENPP2,EZH2,GJA4,GPR157,GSTP1,HLA-E,HSPBP1,IDH2,IGFBP5,ITPKB,LECT2,LETM1,LGR5,LHPP,MCM5,MGA,MMP14,NAV3,PDGFRB,PRIM1,PTGDS,RALY,RARG,RBP1,SERPINA1,SKP2,SLC1A2,SLC22A1,SLC22A4,SSTR2,SULT1C2,TUBA8,TUBD1,UBXN8,UGT2B28,UVSSA,WNT5A	60
Organismal Injury and Abnormalities,Renal and Urological Disease	Degeneration of kidney	0.000665		1.732	GLIS2,Mt1,Mt2,TNS1	4
Cancer,Immunological Disease,Organismal Injury and Abnormalities	Hyperplasia of lymphoid organ	1.66e-05		1.706	BCL6,CSF2RB,DCN,GADD45G,MALT1,Mt1,Mt2,RIPK3,SELL,ZFP36	10
Cancer,Organismal Injury and Abnormalities	Neoplasia of cells	0.000114		1.706	A1BG,ABLIM3,ACOT1,ACVRL1,ADAMTS7,ADGRV1,ALAS1,ALB,AMBRA1,AMIGO3,ANG,ANKRD52,AOAH,ARHGAP9,ASNS,ATAD2,AXIN2,BCL6,BGN,BMP7,BMPER,C4A/C4B,CAPN5,CBLN3,CCNE1,CD274,CD276,CD79B,CDC25A,CDC45,CDH1,Cdkn1c,CELA1,CHCHD6,CHRNB2,CLCN3,CLSTN1,CNOT2,COL27A1,COL3A1,COL5A1,CPEB1,CREBL2,CSF1R,CSF2RB,CTSC,CXCL12,CYP2A6 (includes others),CYP2B6,CYP2C8,CYP2E1,CYP2F1,CYP3A5,CYP51A1,DCN,DCP1B,DDX31,DNTT,DOK1,DPEP1,ECI2,…	176
Lipid Metabolism,Small Molecule Biochemistry,Vitamin and Mineral Metabolism	Steroid metabolism	2.72e-10		1.693	ACAT2,AKR1C4,BMP7,CYP1A2,CYP2A6 (includes others),Cyp2b13/Cyp2b9,CYP2B6,CYP2C8,CYP2E1,CYP3A5,CYP51A1,GSTA3,HSD11B1,LEPR,MVD,MVK,NSDHL,PMVK,PPARGC1A,SAA1,SCD,SERPINA1,SERPINA6,SULT2A1,UGT2B28,VLDLR,WNT5A	27
Drug Metabolism	Metabolism of xenobiotic	2.61e-09		1.692	CYP1A2,CYP2A6 (includes others),Cyp2b13/Cyp2b9,CYP2B6,CYP2C8,CYP2E1,CYP2F1,CYP3A5,DPEP1,FMO1,GSTM1,GSTP1,NCEH1,SOD3,SULT2A1	15
Cancer,Organismal Injury and Abnormalities	Thoracic neoplasm	3.18e-05		1.692	ACOT1,ADGRV1,ALDH1B1,AMBRA1,AOAH,AQP8,ASNS,ATAD2,ATG13,AXIN2,BCL6,BGN,CCNE1,CD274,CD276,CDH1,Cdkn1c,CHST12,CLCN3,CLDN2,COL27A1,COL3A1,COL5A1,CORO2B,CPEB1,CSF1R,CXCL12,CYP2A6 (includes others),CYP3A5,DCN,DCP1B,DOK1,EZH2,FHL1,GPC6,GPRIN3,GSTM1,GSTP1,HCAR2,HLA-E,HSD17B13,HYAL3,IDH2,IGSF9B,ITPKB,KCTD9,KIF14,KRT19,LANCL2,LEPR,LETM1,MAGED2,MAGEE1,MALT1,MAPK1,MCM5,Meg3,MGA,MMP14,MTHFD2,MVD,NAV3,NEB,NEDD…	99
Lipid Metabolism,Molecular Transport,Small Molecule Biochemistry	Quantity of steroid	0.000663		1.689	ACAT2,ALB,AQP8,BMP7,CYP3A5,EGR1,Gulo,HSD11B1,IHH,KDM3A,LEPR,LGR5,LPL,NCEH1,PPARGC1A,SAA1,SCD,SERPINA6,SLC1A2,SLCO1B3,SPRED2,ST3GAL5,TLR5,TXNIP,VLDLR	25
Organismal Injury and Abnormalities,Renal and Urological Disease	Glomerulosclerosis	0.000769		1.639	BMP7,DCN,GLIS2,MMP14,Mt1,Mt2,PDGFRB,SKP2,TNS1,Uox,WNT5A	11
Hematological System Development and Function,Inflammatory Response,Tissue Morphology	Quantity of neutrophils	0.000324		1.635	C4A/C4B,DCN,DOK1,EZH2,FANCC,ITPKB,Mt1,Mt2,PREX1,RBP1,SAA1,SELL,SELPLG,SERPINA1,TLR5,ZFP36	16
Cancer,Organismal Injury and Abnormalities	Abdominal neoplasm	8.38e-16		1.623	A1BG,ABLIM3,ACAT2,ACOT1,ACVRL1,ADAMTS7,ADGRV1,ADH4,AGAP3,AGPAT4,AGPAT5,AKR1C4,ALAS1,ALB,ALDH1B1,AMBRA1,AMDHD1,AMIGO3,ANG,ANKRD52,AOAH,AQP8,ARG1,ARHGAP44,ARHGAP9,ASNS,ASPG,ATAD2,ATG13,AXIN2,BCAP29,BCL6,BDH1,BGN,BMP7,BMPER,C15orf39,C20orf27,C4A/C4B,C7orf25,CA7,CAPN5,CBLN3,CCNE1,CD274,CD276,CD79B,CD99L2,CDC25A,CDC45,CDH1,CELA1,CENPK,CHCHD6,CHMP6,CHRNB2,CHST12,CIART,CIB3,CLCN3,CLDN2,CLIC5,CLSTN1,CNOT…	359
Organismal Survival	Morbidity or mortality	4.05e-07		1.615	ACVRL1,ADGRV1,ADH4,ANG,ARG1,BCL6,BGN,BMP7,BMPER,C4A/C4B,C7orf25,CCNE1,Cd209b,CD274,CD276,CDC25A,CDC45,CDH1,Cdkn1c,CHRNB2,CLCN3,COL3A1,COL5A1,CSF1R,CXCL12,CYP1A2,CYP2E1,CYP51A1,DCN,ECM1,ENPP2,EXT2,EZH2,FADS2,Foxp2,FOXQ1,GATAD2A,GJA4,GLIS2,GPC6,GPR183,GSTM1,GSTP1,Gulo,Hamp/Hamp2,HDAC8,IDH2,IGFBP5,IHH,IKZF3,ITPKB,JCHAIN,JMY,JUNB,KLF1,KRT19,LEPR,LGR5,LHPP,LMTK2,LOXL3,LPL,MAPK1,Meg3,MEGF8,MIB2,MIS18A,…	111
Cellular Development,Cellular Growth and Proliferation	Cell proliferation of breast cancer cell lines	0.000296		1.611	ATAD2,AXIN2,BMP7,CCNE1,CDH1,CHCHD6,CSF1R,CXCL12,CYP2C8,CYP3A5,DCN,EZH2,HDAC8,IGFBP5,IGFBP7,KRT19,MAPK1,MMP14,OAS3,PDGFRB,PFKP,RHOBTB2,S100A1,SKP2,TNS4,WNT5A,ZFP36,ZNF282	28
Tissue Development	Growth of epithelial tissue	4.41e-05		1.529	ACVRL1,ANG,ARG1,BMP7,BMPER,CCNE1,CD276,CDC25A,CDH1,Cdkn1c,CSF2RB,CXCL12,DOK1,ECM1,EGR1,EZH2,Foxp2,GADD45G,GLUL,IGFBP7,IHH,JUNB,LEPR,MAPK1,MMP14,Mt1,Mt2,PDE2A,RARG,RCAN1,RIDA,SAA1,SKP2,SSTR2,TGM1,VLDLR,WNT5A,ZFP36	38
Cancer,Organismal Injury and Abnormalities	Malignant solid tumor	1.8e-14		1.515	A1BG,ABLIM3,ACAT2,ACOT1,ACVRL1,ADAMTS7,ADGRV1,ADH4,AGAP3,AGPAT4,AGPAT5,AKR1C4,ALAS1,ALB,ALDH1B1,AMBRA1,AMDHD1,AMIGO3,ANG,ANKRD52,AOAH,APOOL,AQP8,ARG1,ARHGAP44,ARHGAP9,ARL4A,ASNS,ASPG,ATAD2,ATG13,AXIN2,BCAP29,BCL6,BDH1,BGN,BMP7,BMPER,C15orf39,C20orf27,C4A/C4B,C7orf25,CA7,CAPN5,CBLN3,CCNE1,CD274,CD276,CD79B,CD99L2,CDC25A,CDC45,CDH1,Cdkn1c,CELA1,CENPK,CHCHD6,CHMP6,CHRNB2,CHST12,CIART,CIB3,CLCN3,CLDN…	378
Organismal Injury and Abnormalities	Benign lesion	8.74e-09		1.49	ALB,ALDH1B1,AQP8,ARG1,AXIN2,BDH1,CA7,CCNE1,CDH1,Cdkn1c,CLDN2,COL27A1,COL3A1,COL5A1,CSF1R,CSF2RB,CTSC,CXCL12,CYP1A2,CYP2F1,CYP3A5,DCN,DOK1,DPEP1,EGR1,EMCN,EZH2,FOXQ1,GLUL,GSTA3,GSTM1,GSTP1,IDH2,IGFBP5,IGFBP7,IHH,JCHAIN,JUNB,KRT19,LEPR,MAPK1,MEST,MMP14,MTHFD2,PCK1,PDGFRB,PDK4,PKIB,PRIM1,RALY,SCD,SERPINA1,SSTR2,STX1A,SULT2A1,TMEM9,TNS1,TUBA8,TUBD1,Uox	60
Inflammatory Response	Inflammation of absolute anatomical region	4.09e-07		1.478	ACOT1,ALB,ARG1,ASNS,BCL6,C4A/C4B,CA7,Cd209b,CD274,CD276,CD79B,CDH1,CHRNB2,COL3A1,CSF1R,CSF2RB,CXCL12,CYP2B6,CYP2E1,CYP3A5,CYP51A1,DCN,DPEP1,ECM1,EGR1,EZH2,FANCC,GADD45G,GLIS2,GSTM1,GSTP1,HCAR2,HLA-E,HSD11B1,IKZF3,JUNB,LECT2,LEPR,MALT1,Mt1,Mt2,MVD,MVK,NAAA,NRROS,NSDHL,PER1,PMVK,PREX1,PTGDS,RIDA,RIPK3,SCD,SELENBP1,SELL,SLC22A4,SLC2A4,TFF3,TLR5,TNS1,TRIM35,TSPAN2,Uox,WNT5A,ZFP36	65
Small Molecule Biochemistry	Metabolism of phenol derivative	0.000617		1.475	CHRNB2,CYP1A2,CYP2A6 (includes others),CYP2C8,CYP2E1,SULT1C2	6
Gastrointestinal Disease,Hepatic System Disease,Organismal Injury and Abnormalities	Liver lesion	5.3e-07		1.443	A1BG,ABLIM3,ACOT1,ADAMTS7,ADGRV1,ADH4,AGAP3,AGPAT4,AKR1C4,ALB,AMBRA1,AMDHD1,ANG,AOAH,ARG1,ARHGAP44,ARHGAP9,ASNS,ATAD2,AXIN2,BCAP29,BCL6,BDH1,BMP7,C4A/C4B,C7orf25,CCNE1,CD274,CD276,CDC45,CDH1,CHST12,CIART,CIB3,CLCN3,CLDN2,CLIC5,CLSTN1,COL27A1,COL3A1,COL5A1,CORO2B,CPEB1,CSF1R,CSF2RB,CTSC,CXCL12,CYP2A6 (includes others),Cyp2b13/Cyp2b9,Cyp2c54 (includes others),CYP2C8,CYP2E1,CYP3A5,CYP4A11,Cyp4a14,CY…	188
Cellular Development,Cellular Growth and Proliferation	Proliferation of prostate cancer cell lines	0.000371		1.442	AQP8,ATAD2,BMP7,CDH1,CYP2A6 (includes others),DPEP1,EGR1,EZH2,GADD45G,IGFBP5,IGFBP7,JUNB,MAPK1,MIPEP,PDK4,PPARGC1A,PYGM,RARG,SKP2,SULT2A1	20
Lipid Metabolism,Small Molecule Biochemistry,Vitamin and Mineral Metabolism	Metabolism of retinoid	4.3e-06		1.438	ADH4,AKR1C4,CYP1A2,CYP2B6,CYP2C8,CYP2E1,CYP3A5,GPC6,LPL,RARG,RBP1	11
Vitamin and Mineral Metabolism	Metabolism of vitamin	0.000116		1.438	ADH4,AKR1C4,CYP1A2,CYP2B6,CYP2C8,CYP2E1,CYP3A5,GPC6,LPL,MTHFD2,RARG,RBP1,SLC46A1	13
Drug Metabolism,Lipid Metabolism,Small Molecule Biochemistry,Vitamin and Mineral Metabolism	Metabolism of tretinoin	4.34e-07		1.427	ADH4,CYP1A2,CYP2B6,CYP2C8,CYP2E1,CYP3A5,RARG,RBP1	8
Lipid Metabolism,Molecular Transport,Small Molecule Biochemistry	Clearance of lipid	1.12e-06		1.408	ANGPTL8,CYP2C8,CYP3A5,HSD11B1,LPL,SLC2A4,SLCO1B3,VLDLR	8
Lipid Metabolism,Small Molecule Biochemistry	Conversion of fatty acid	2.4e-05		1.4	ALB,CYP1A2,CYP2B6,CYP2C8,CYP2E1,Cyp4a14,PCK1	7
Cancer,Organismal Injury and Abnormalities,Respiratory Disease	Respiratory system tumor	3.5e-05		1.35	A1BG,ABLIM3,ACOT1,ADGRV1,ALB,ALDH1B1,AMBRA1,AOAH,AQP8,ASNS,ATAD2,ATG13,AXIN2,BCL6,BGN,CCNE1,CD274,CD276,CDH1,Cdkn1c,CHCHD6,CHST12,CLCN3,CLDN2,CNOT2,COL27A1,COL3A1,COL5A1,CORO2B,CPEB1,CSF1R,CXCL12,CYP2A6 (includes others),CYP3A5,DCN,DCP1B,DOK1,DPEP1,EZH2,FCHSD1,FHL1,GPC6,GPRIN3,GSTM1,GSTP1,HCAR2,HLA-E,HSD17B13,HYAL3,IDH2,IGSF9B,ITPKB,KCTD9,KIF14,KRT19,LANCL2,LEPR,LETM1,LY6D,MAGED2,MAGEE1,MALT1,MAP…	113
Cancer,Organismal Injury and Abnormalities,Respiratory Disease	Lung tumor	3.63e-05		1.35	ACOT1,ADGRV1,ALDH1B1,AMBRA1,AOAH,AQP8,ASNS,ATAD2,ATG13,AXIN2,BCL6,BGN,CCNE1,CD274,CD276,CDH1,Cdkn1c,CHST12,CLCN3,CLDN2,COL27A1,COL3A1,COL5A1,CORO2B,CPEB1,CSF1R,CXCL12,CYP2A6 (includes others),CYP3A5,DCN,DCP1B,DOK1,EZH2,FHL1,GPC6,GPRIN3,GSTM1,GSTP1,HCAR2,HLA-E,HSD17B13,HYAL3,IDH2,IGSF9B,ITPKB,KCTD9,KIF14,KRT19,LANCL2,LEPR,LETM1,MAGED2,MAGEE1,MALT1,MAPK1,MCM5,Meg3,MGA,MMP14,MTHFD2,MVD,NAV3,NEB,NEDD…	98
Cancer,Organismal Injury and Abnormalities	Advanced malignant solid tumor	3.05e-07		1.348	AQP8,ARG1,AXIN2,BMP7,C4A/C4B,CCNE1,CD274,CDH1,CLCN3,CLDN2,CPEB1,CSF1R,CSF2RB,CXCL12,CYP3A5,CYP51A1,ENPP2,EZH2,GLUL,GSTP1,HCAR2,HLA-E,HSD11B1,IGFBP5,IGFBP7,MAPK1,MEST,MMP14,MSLN,Mt1,Mt2,PDGFRB,PDZRN3,PPARGC1A,PRIM1,RARG,RIPK3,SCD,SKP2,SLCO1B3,SSTR2,TUBA8,TUBD1,TXNIP,WNT5A,ZFP36	46
Cancer,Organismal Injury and Abnormalities	Metastatic solid tumor	7.35e-07		1.348	AQP8,ARG1,AXIN2,C4A/C4B,CCNE1,CD274,CDH1,CLCN3,CPEB1,CSF1R,CSF2RB,CXCL12,CYP3A5,CYP51A1,ENPP2,EZH2,GLUL,GSTP1,HCAR2,HLA-E,IGFBP5,IGFBP7,MAPK1,MEST,MMP14,Mt1,Mt2,PDGFRB,PDZRN3,PPARGC1A,PRIM1,RARG,RIPK3,SCD,SKP2,SLCO1B3,SSTR2,TUBA8,TUBD1,WNT5A,ZFP36	41
Cancer,Organismal Injury and Abnormalities,Tumor Morphology	Progression of tumor	6.48e-05		1.342	CCNE1,CD274,CD79B,CDH1,CSF1R,CSF2RB,CXCL12,CYP51A1,EZH2,MAPK1,NEDD9,PDGFRB,PRIM1,RARG,SKP2,SSTR2,TUBA8,TUBD1,WNT5A	19
Cancer,Gastrointestinal Disease,Organismal Injury and Abnormalities	Digestive system cancer	1.7e-14		1.318	A1BG,ABLIM3,ACAT2,ACOT1,ACVRL1,ADAMTS7,ADGRV1,ADH4,AGAP3,AGPAT4,AGPAT5,ALAS1,ALB,ALDH1B1,AMBRA1,AMDHD1,AMIGO3,ANG,ANKRD52,AOAH,AQP8,ARG1,ARHGAP44,ARHGAP9,ASNS,ASPG,ATAD2,AXIN2,BCAP29,BCL6,BDH1,BGN,BMP7,BMPER,C15orf39,C20orf27,C4A/C4B,C7orf25,CA7,CAPN5,CBLN3,CCNE1,CD274,CD276,CD79B,CD99L2,CDC25A,CDC45,CDH1,CELA1,CENPK,CHMP6,CHRNB2,CHST12,CIART,CIB3,CLCN3,CLDN2,CLIC5,CLSTN1,CNOT2,COL27A1,COL3A1,COL…	339
Cancer,Organismal Injury and Abnormalities	Intrathoracic malignant tumor	0.000135		1.272	ACOT1,ADGRV1,ALDH1B1,AOAH,AQP8,ASNS,ATAD2,ATG13,AXIN2,BCL6,BGN,CCNE1,CD274,CDH1,Cdkn1c,CHST12,CLCN3,CLDN2,COL27A1,COL3A1,COL5A1,CORO2B,CPEB1,CSF1R,CXCL12,CYP2A6 (includes others),DCN,DCP1B,DOK1,EZH2,FHL1,GPC6,GPRIN3,GSTM1,GSTP1,HCAR2,HLA-E,HSD17B13,HYAL3,IDH2,IGSF9B,ITPKB,KCTD9,KIF14,LANCL2,LEPR,LETM1,MAGED2,MAGEE1,MALT1,MAPK1,MCM5,Meg3,MGA,MMP14,MTHFD2,MVD,NAV3,NEB,OPHN1,PDE2A,PDGFRB,PDK4,PER1,P…	94
Inflammatory Response,Organismal Injury and Abnormalities	Inflammation of organ	9.15e-09		1.253	ACOT1,ALB,ARG1,ASNS,BCL6,BGN,C4A/C4B,CA7,Cd209b,CD274,CD276,CD79B,CDC25A,CDH1,CHRNB2,COL3A1,CSF1R,CSF2RB,CXCL12,CYP2B6,CYP2E1,CYP3A5,CYP51A1,DCN,DPEP1,ECM1,EGR1,EZH2,FADS2,FANCC,GADD45G,GLIS2,GSTM1,GSTP1,HCAR2,HLA-E,HSD11B1,IKZF3,JCHAIN,JUNB,LECT2,LEPR,LPL,MALT1,Mt1,Mt2,MVD,MVK,NAAA,NAV3,NRROS,NSDHL,PDK4,PER1,PMVK,PPARGC1A,PREX1,PTGDS,RARG,RIDA,RIPK3,SCD,SELENBP1,SELL,SELPLG,SLC22A4,SLC2A4,TFF3,T…	77
Organismal Survival	Organismal death	1.26e-06		1.251	ACVRL1,ADGRV1,ADH4,ANG,ARG1,BCL6,BGN,BMP7,BMPER,C4A/C4B,C7orf25,CCNE1,Cd209b,CD274,CD276,CDC25A,CDC45,CDH1,Cdkn1c,CHRNB2,CLCN3,COL3A1,COL5A1,CSF1R,CXCL12,CYP1A2,CYP2E1,CYP51A1,DCN,ECM1,ENPP2,EXT2,EZH2,FADS2,Foxp2,FOXQ1,GATAD2A,GJA4,GLIS2,GPC6,GPR183,GSTM1,GSTP1,Gulo,Hamp/Hamp2,HDAC8,IDH2,IGFBP5,IHH,IKZF3,ITPKB,JMY,JUNB,KLF1,KRT19,LEPR,LGR5,LHPP,LMTK2,LOXL3,LPL,MAPK1,Meg3,MEGF8,MIB2,MIS18A,MMP14,M…	108
Cancer,Organismal Injury and Abnormalities	Growth of tumor	1.25e-05		1.225	ACVRL1,AMBRA1,ANG,BMP7,CCNE1,CD274,CD276,CDH1,CSF1R,CXCL12,CYP3A5,DCN,EGR1,EZH2,FADS2,FHL1,GATAD2A,GJA4,HCAR2,IDH2,IGFBP5,IGFBP7,KDM3A,KRT19,LEPR,MALT1,MAPK1,Meg3,MMP14,NEDD9,PCK1,PDK4,PPARGC1A,PREX1,PYCR1,RARG,RCAN1,RHOBTB2,SELL,SELPLG,SKP2,SSTR2,TFF3,TLE1,TRIM35,TXNIP,VGLL4,WNT5A,ZFP36,ZNF750	50
Lipid Metabolism,Molecular Transport,Small Molecule Biochemistry	Transport of steroid	6.75e-05		1.197	AKR1C4,ALB,AQP8,HCAR2,LPL,NCEH1,SAA1,SCD,SERPINA6,Slco1a4,SLCO1B3,VLDLR,WNT5A	13
Cancer,Gastrointestinal Disease,Hepatic System Disease,Organismal Injury and Abnormalities	Hepatobiliary system cancer	9.15e-09		1.172	A1BG,ABLIM3,ACOT1,ADGRV1,ADH4,AGAP3,AGPAT4,ALB,AMBRA1,AMDHD1,ANG,AOAH,ARG1,ARHGAP44,ARHGAP9,ATAD2,AXIN2,BCAP29,BCL6,BDH1,BMP7,C15orf39,C7orf25,CCNE1,CD274,CD276,CDC45,CDH1,CELA1,CHMP6,CIART,CIB3,CLCN3,CLDN2,CLIC5,CLSTN1,COL27A1,COL5A1,CORO2B,CPEB1,CSF1R,CSF2RB,CTSC,CXCL12,CYP2A6 (includes others),Cyp2b13/Cyp2b9,Cyp2c54 (includes others),CYP2C8,CYP3A5,CYP4A11,CYP51A1,DCN,DCP1B,DOK1,ECI2,ECM1,EMCN,…	176
Small Molecule Biochemistry	Metabolism of alkaloid	1.22e-06		1.158	CYP1A2,CYP2A6 (includes others),CYP2B6,CYP2C8,CYP2E1,CYP3A5,Uox	7
Lipid Metabolism,Small Molecule Biochemistry	Fatty acid metabolism	7.6e-09		1.129	ACOT1,AKR1C4,ALB,AOAH,AQP8,CXCL12,CYP1A2,Cyp2c54 (includes others),CYP2C8,CYP2E1,CYP4A11,Cyp4a14,DPEP1,ECI2,EGR1,FADS2,GAL3ST1,GSTM1,GSTP1,HCAR2,IGFBP7,LEPR,LPL,MAPK1,NAAA,NCEH1,PDK4,PPARGC1A,PTGDS,SAA1,SCD,SERPINA6,SGMS1,SLC13A3,SLC2A4,Slco1a4,SLCO1B3,ST3GAL5,STX1A,TEF,VLDLR,WNT5A	42
Cancer,Organismal Injury and Abnormalities	Advanced extracranial solid tumor	1.04e-06		1.091	ARG1,C4A/C4B,CD274,CDH1,CLCN3,CLDN2,CPEB1,CSF1R,CXCL12,CYP3A5,ENPP2,EZH2,GLUL,GSTP1,HCAR2,HLA-E,HSD11B1,IGFBP5,IGFBP7,MAPK1,MEST,MMP14,MSLN,Mt1,Mt2,PDGFRB,PDZRN3,PPARGC1A,PRIM1,RARG,RIPK3,SCD,SKP2,SSTR2,TUBA8,TUBD1,TXNIP,WNT5A	38
Cancer,Organismal Injury and Abnormalities	Visceral metastasis	0.000212		1.091	ARG1,CD274,CPEB1,CSF1R,CXCL12,CYP51A1,ENPP2,GLUL,GSTP1,HCAR2,IGFBP5,IGFBP7,MAPK1,MEST,PDGFRB,PDZRN3,PPARGC1A,RARG,RIPK3,SKP2,SSTR2,TUBA8,TUBD1,WNT5A	24
Cancer,Cellular Development,Cellular Growth and Proliferation,Organismal Injury and Abnormalities,Tumor Morphology	Proliferation of tumor cells	0.00038		1.075	BMP7,CCNE1,CD274,CDH1,CSF1R,CXCL12,DCN,EGR1,EZH2,FHL1,IGFBP5,IGFBP7,KRT19,MAPK1,Meg3,MMP14,RCAN1,RHOBTB2,SKP2,SSTR2,TFF3,TLE1,TXNIP,WNT5A,ZFP36	25
Cell Death and Survival	Cell death of bone marrow stromal cells	1.43e-06		1.067	BGN,DCN,EGR1,MMP14	4
Inflammatory Response	Inflammation of body cavity	5.45e-06		1.063	ACOT1,ALB,ARG1,ASNS,BCL6,C4A/C4B,Cd209b,CD274,CD79B,CDH1,CHRNB2,COL3A1,CSF1R,CSF2RB,CXCL12,CYP2B6,CYP2E1,CYP3A5,CYP51A1,DCN,DPEP1,EGR1,EZH2,FANCC,GADD45G,GLIS2,GSTM1,GSTP1,HCAR2,HSD11B1,IKZF3,JUNB,LECT2,LEPR,Mt1,Mt2,NAAA,PER1,PREX1,PTGDS,RIDA,RIPK3,SCD,SELENBP1,SELL,SLC22A4,SLC2A4,TFF3,TLR5,TNS1,TRIM35,Uox,WNT5A,ZFP36	54
Cancer,Organismal Injury and Abnormalities	Abdominal cancer	8.81e-16		1.039	A1BG,ABLIM3,ACAT2,ACOT1,ACVRL1,ADAMTS7,ADGRV1,ADH4,AGAP3,AGPAT4,AGPAT5,ALAS1,ALB,ALDH1B1,AMBRA1,AMDHD1,AMIGO3,ANG,ANKRD52,AOAH,AQP8,ARG1,ARHGAP44,ARHGAP9,ASNS,ASPG,ATAD2,ATG13,AXIN2,BCAP29,BCL6,BDH1,BGN,BMP7,BMPER,C15orf39,C20orf27,C4A/C4B,C7orf25,CA7,CAPN5,CBLN3,CCNE1,CD274,CD276,CD79B,CD99L2,CDC25A,CDC45,CDH1,CELA1,CENPK,CHCHD6,CHMP6,CHRNB2,CHST12,CIART,CIB3,CLCN3,CLDN2,CLIC5,CLSTN1,CNOT2,COL27…	356
Cancer,Organismal Injury and Abnormalities	Incidence of tumor	2.24e-07		1.029	ABLIM3,ACOT1,ACVRL1,ADAMTS7,ADGRV1,AGAP3,AGPAT4,AGPAT5,ALAS1,ALB,ALDH1B1,AMBRA1,ANKRD52,AOAH,AQP8,ARG1,ARHGAP44,ASNS,ASPG,ATAD2,ATG13,AXIN2,BCAP29,BCL6,BDH1,BGN,BMP7,BMPER,C20orf27,C4A/C4B,CA7,CAPN5,CBLN3,CCNE1,CD274,CD79B,CD99L2,CDC25A,CDC45,CDH1,Cdkn1c,CHCHD6,CHRNB2,CHST12,CIART,CLCN3,CLDN2,CLSTN1,CNOT2,COL27A1,COL3A1,COL5A1,CORO2B,CSF1R,CSF2RB,CTSC,CXCL12,CYP1A2,CYP2A6 (includes others),CYP2B6…	255
Hematological System Development and Function,Inflammatory Response,Tissue Morphology	Quantity of phagocytes	0.000709		1.022	ARG1,BCL6,C4A/C4B,Cd209b,CSF1R,DCN,DOK1,EZH2,FANCC,GPR183,HSD11B1,IHH,ITPKB,LEPR,Mt1,Mt2,PREX1,RBP1,SAA1,SELL,SELPLG,SERPINA1,TLR5,ZFP36	24
Cancer,Organismal Injury and Abnormalities	Head and neck cancer	6.79e-11		1	A1BG,ABLIM3,ACAT2,ACOT1,ACVRL1,ADAMTS7,ADGRV1,ADH4,AGAP3,AGPAT4,AGPAT5,AKR1C4,ALAS1,ALB,AMDHD1,AMIGO3,ANKRD52,AOAH,APOOL,AQP8,ARHGAP44,ARHGAP9,ARL4A,ASNS,ASPG,ATAD2,ATG13,AXIN2,BCAP29,BCL6,BDH1,BGN,BMP7,BMPER,C15orf39,C20orf27,C4A/C4B,C7orf25,CA7,CAPN5,CCNE1,CD274,CD276,CD79B,CD99L2,CDC45,CDH1,Cdkn1c,CELA1,CENPK,CHCHD6,CHMP6,CHRNB2,CLCN3,CLDN2,CLSTN1,CNOT2,COL27A1,COL3A1,COL5A1,CORO2B,CPEB1,CRYBB…	309
Lipid Metabolism,Small Molecule Biochemistry,Vitamin and Mineral Metabolism	Metabolism of sterol	1.02e-05		1	ACAT2,CYP51A1,LEPR,MVD,MVK,NSDHL,PMVK,SAA1,SCD,SERPINA1,SULT2A1,VLDLR,WNT5A	13
Amino Acid Metabolism,Post-Translational Modification,Small Molecule Biochemistry	Conversion of amino acids	0.000101		1	ARG1,ASNS,GLUL,OAT,PYCR1	5
Cancer,Immunological Disease,Organismal Injury and Abnormalities	Neoplasia of lymphoid organ	0.000209		1	BCL6,CD274,CD79B,Cdkn1c,CSF1R,CXCL12,DCN,EZH2,GPR183,HLA-E,IDH2,PDGFRB,SSTR2,TUBA8,TUBD1	15
Lipid Metabolism,Small Molecule Biochemistry,Vitamin and Mineral Metabolism	Modification of retinaldehyde	0.000247		1	ADH4,Aox3,CYP1A2,CYP2C8	4
Vitamin and Mineral Metabolism	Quantity of mineral	0.000617		-1	BGN,Foxp2,Mt1,Mt2,PPARGC1A,SLCO1B3	6
Organismal Injury and Abnormalities	Fatigue	0.000785		-1.091	CYP2B6,PPARGC1A,RCAN1,SERPINA6,SLC1A2,SLC2A4,TUBA8,TUBD1	8
Cellular Function and Maintenance,Hematological System Development and Function	Function of T lymphocytes	0.0007		-1.114	ANG,BCL6,CD274,CD276,CSF2RB,CTSC,ECM1,GADD45G,HLA-E,LEPR,NEDD9,PSTPIP1,RCAN1,SELL,SKP2	15
Immunological Disease	Hypersensitive reaction	0.000202		-1.134	ALB,ARG1,BGN,C4A/C4B,CD276,CDC25A,CSF2RB,DCN,ECM1,EZH2,FADS2,GADD45G,HAL,IKZF3,JUNB,LEPR,LPL,MALT1,PDK4,PER1,PPARGC1A,PTGDS,SELL,ZFP36	24
Cell Death and Survival	Apoptosis of tumor cell lines	0.000456		-1.183	ALB,ARG1,ASNS,ATAD2,BCL6,BMP7,CCNE1,CD274,CD79B,CDC25A,CDH1,CSF1R,CSF2RB,CXCL12,CYP2E1,EGR1,ENPP2,EZH2,FANCC,GADD45G,GLS2,GSTP1,HCAR2,HDAC8,IGFBP5,IGFBP7,JUNB,KIF14,LANCL2,LEPR,LGR5,LOC102724788/PRODH,MAPK1,MMP14,MTMR9,NEDD9,OAS3,PER1,PPARGC1A,RARG,RASSF3,RCAN1,RHOBTB2,RIPK3,SAA1,SCD,SGMS1,SKP2,SLCO1B3,SOD3,SPAG5,SSTR2,TFF3,TGM1,TNS4,WNT5A,ZFP36	57
Cell Death and Survival	Apoptosis	3.08e-05		-1.214	ACVRL1,ALB,AMBRA1,ANG,ARG1,ASNS,ATAD2,AXIN2,BCL6,BGN,BMP7,C4A/C4B,CCNE1,CD274,CD79B,CDC25A,CDC45,CDH1,Cdkn1c,CHRNB2,CNOT2,CPEB1,CREBL2,CSF1R,CSF2RB,CXCL12,CYP2E1,CYP2F1,DCN,DDIAS,DFFB,DPEP1,EGR1,ENPP2,EZH2,FANCC,FHL1,FOXQ1,GADD45G,GATAD2A,GLIS2,GLS2,GNAT1,GSTP1,HCAR2,HDAC8,HERPUD1,HSPBP1,IGFBP5,IGFBP7,IHH,IKZF3,JMY,JUNB,KDM3A,KIF14,LANCL2,LECT2,LEPR,LGR5,LOC102724788/PRODH,MALT1,MAPK1,MGA,MIS18A,…	110
Cell-mediated Immune Response,Cellular Development,Cellular Function and Maintenance,Cellular Growth and Proliferation,Embryonic Development,Hematological System Development and Function,Hematopoiesis,Lymphoid Tissue Structure and Development,Organ Development,Organismal Development,Tissue Development	T cell development	0.000876		-1.297	ARG1,BCL6,CD274,CD79B,Cdkn1c,CXCL12,DFFB,DNTT,DOK1,EGR1,EZH2,FANCC,GADD45G,GPR183,IHH,ITPKB,JUNB,LEPR,MALT1,MAPK1,Mt1,PREX1,RIPK3,SKP2,ST3GAL5,TLR5,WNT5A	27
Organismal Injury and Abnormalities	Fibrosis of tissue	0.000154		-1.342	BMP7,CLSTN1,CSF1R,EGR1,ENPP2,EZH2,GLIS2,IDH2,MMP14	9
Organismal Survival	Survival of organism	4.47e-05		-1.414	ARG1,BCL6,BGN,BMP7,C4A/C4B,CD274,CD79B,CDC25A,CDH1,COL3A1,CSF2RB,CTSC,CXCL12,CYP2B6,CYP3A5,DOK1,EZH2,GLUL,GSTP1,Gulo,HDAC8,IDH2,JUNB,KIF14,KLF1,KRT19,LECT2,LEPR,LPL,MAPK1,Meg3,MMP14,Mt1,Mt2,RARG,RIPK3,S100A1,SKP2,SLC1A2,SLC22A1,TLR5	41
Cardiovascular System Development and Function,Organismal Development	Vasculogenesis	0.000255		-1.449	ACVRL1,ANG,ARG1,BMPER,CCNE1,CD276,CDH1,Cdkn1c,CSF1R,CSF2RB,CXCL12,CYP51A1,DCN,ECM1,EGR1,ENPP2,FHL1,GLUL,GSTM1,Gulo,IGFBP5,IGFBP7,IHH,JUNB,KLF1,LEPR,MAPK1,Meg3,MEGF8,MMP14,PDE2A,PDGFRB,PPARGC1A,PTGDS,RARG,RCAN1,RIPK3,SAA1,SKP2,VLDLR,WNT5A	41
Cardiovascular Disease	Vascular lesion	0.000729		-1.718	ACAT2,BMP7,CDC45,COL3A1,COL5A1,CTSC,EGR1,IGFBP7,LPL,MCM5,MMP14,PRIM1,RCAN1,SCD,SELL,SGCB,ZFP36	17
Cellular Development,Cellular Growth and Proliferation,Organ Development,Skeletal and Muscular System Development and Function,Tissue Development	Proliferation of smooth muscle cells	0.000142	Decreased	-2.908	ANG,ARG1,BMP7,CCNE1,Cdkn1c,CXCL12,EGR1,FHL1,Gulo,IGFBP5,MAPK1,MMP14,PDGFRB,PPARGC1A,PTGDS,RIPK3,SAA1,SKP2	18

[truncated: 7 more sheets: S10_Disease_R&Z-KOvsWT_PHx 21d, S11_Disease_R&Z-KOvsWT_PHx comm, S12_Upstream_R&Z-KOvsWT_PHx 7d, S13_Upstream_R&Z-KOvsWT_PHx 21d, S14_Upstream_R&Z-KOvsWT_CD 4d, S15_Upstream_R&Z-KOvsWT_CD 50d, S16_Upstream_KO_Damage_common]
