# Supplementary material for: RNF43/ZNRF3 loss predisposes to hepatocellular-carcinoma by impairing liver regeneration and altering the liver lipid metabolic ground-state
Source: Nat Commun. 2022 Jan 17;13:334. doi: 10.1038/s41467-021-27923-z (PMC8764073; doi:10.1038/s41467-021-27923-z)
Supplement: Supplementary file 7 — Dataset 4 [file 41467_2021_27923_MOESM7_ESM.xlsx]

## Sheet: Sheet1
Supplementary Data 4. Wet lipidomics raw data.
Mouse	Mode	Annotation	m/z	RT (s)	MHCS22.5e	MHCS22.5c	MHCS22.5d	MHCS22.6c	MHCS22.6a	MHCS22.6b	MHCS15.2e	BKCB14.2c	MHCS15.2g	MHCS15.2b	MHCS15.2d	BKCB14.2f	MHCS15.2c	BKCB9.2a	MHCS15.2f
Sample ID					22_5e	22_5c	22_5d	22_6c	22_6a	22_6b	15_2e	14_2c	15_2g	15_2b	15_2d	14_2f	15_2c	9_2a	15_2f
Genotype					WT	WT	WT	KO	KO	KO	WT	WT	WT	WT	KO	KO	KO	KO	KO
Age					3	3	3	3	3	3	7	7	7	7	7	7	7	7	7
666.6019T414.95	negative	[Cer(39:1)+OAc]	666.602	414.95	0.0787562	0.0731016	0.0775426	0.132201	0.12338	0.113652	0.0493041	0.0913148	0.0687725	0.0636834	0.0600071	0.0621153	0.09926	0.0654664	0.0691866
620.5964T415.23	negative	[Cer(40:1)+-H]	620.596	415.23	0.0796094	0.0868431	0.0781075	0.131127	0.116445	0.114666	0.0487438	0.0907808	0.0696897	0.0635872	0.052629	0.0508202	0.0868652	0.0601525	0.068998
680.6195T415.35	negative	[Cer(40:1)+OAc]	680.62	415.35	0.613779	0.678005	0.642423	1.01848	0.914856	0.898027	0.386743	0.684221	0.545518	0.484491	0.45422	0.394315	0.700791	0.503247	0.533592
678.6036T398.99	negative	[Cer(40:2)+OAc]	678.604	398.99	0.110752	0.110878	0.12356	0.161508	0.102755	0.145552	0.137847	0.132774	0.114372	0.113106	0.123465	0	0.124084	0.122435	0.0982866
694.6338T425.99	negative	[Cer(41:1)+OAc]	694.634	425.99	0.134144	0.172528	0.159353	0.140474	0.131883	0.190848	0.173142	0.217089	0.136689	0.139113	0.168586	0.159941	0.146397	0.149218	0.158139
692.6193T413.60	negative	[Cer(41:2)+OAc]	692.619	413.6	0.0608929	0.0683042	0.0613619	0.0762935	0.0771236	0.0667675	0.119462	0.0776225	0.0624048	0.0842603	0.10405	0.0900357	0.0775524	0.0980691	0.0754354
648.6271T429.31	negative	[Cer(42:1)+-H]	648.627	429.31	0.0469469	0.0659366	0.0501491	0.0589687	0.0523387	0.0836896	0.0333062	0.0821928	0.0358653	0.0462718	0.0592301	0.0538872	0.049733	0.052967	0.0547435
708.6505T429.39	negative	[Cer(42:1)+OAc]	708.65	429.39	0.442499	0.599968	0.473769	0.546415	0.463191	0.755643	0.293917	0.677774	0.314281	0.423931	0.515949	0.435481	0.478077	0.489635	0.503348
706.6330T413.95	negative	[Cer(42:2)+OAc]	706.633	413.95	0.474883	0.533881	0.477747	0.591911	0.548944	0.546753	0.933522	0.578295	0.48258	0.6503	0.783676	0.617005	0.569056	0.7373	0.564823
704.6195T400.14	negative	[Cer(42:3)+OAc]	704.62	400.14	0.0465082	0.0522784	0.0503892	0.0418882	0.0310916	0.0449716	0.109709	0.0633522	0.0575383	0.0685525	0.0727654	0.0665332	0.0444439	0.0596272	0.0445609
227.2010T34.62	negative	[FFA(14:0)+-H]	227.201	34.62	0.0155142	0.0186345	0.0235254	0.0160651	0.0253446	0.0216305	0.0176064	0.0697741	0.0278669	0.0239071	0.02927	0.0484702	0.0205103	0.0417702	0.0221409
281.2478T56.69	negative	[FFA(18:1)+-H]	281.248	56.69	0.0885581	0.101762	0.121169	0.0923886	0.148638	0.108555	0.118846	0.369444	0.18329	0.353575	0.166364	0.384702	0.135754	0.226092	0.13169
279.2323T41.02	negative	[FFA(18:2)+-H]	279.232	41.02	0.0401119	0.0484157	0.0546063	0.0413783	0.0657146	0.0470754	0.0484092	0.167308	0.0816154	0.142734	0.071021	0.132831	0.0563626	0.086521	0.0577568
714.5056T342.00	negative	[PE(34:2)+-H]	714.506	342	0.724922	1.4134	1.25756	0.359931	0.362869	0.498757	0.77231	0.985525	0.581726	1.09595	0.543688	0	0.332097	0.288623	0.329057
716.5203T367.37	negative	[PE(34:1)+-H]	716.52	367.37	0.616576	0.664809	0.867258	0.359577	0.376216	0.526087	0.962373	0.341207	0.246965	0.549428	0.594461	0.249208	0.289716	0.339013	0.269515
738.5053T328.12	negative	[PE(36:4)+-H]	738.505	328.12	2.30868	2.90764	2.78597	2.04006	1.913	2.29787	2.71123	2.81111	2.23116	3.11513	2.50211	1.4413	2.35635	2.28919	2.08615
742.5378T372.11	negative	[PE(36:2)+-H]	742.538	372.11	0.773007	1.33451	1.06851	0.444388	0.401185	0.515554	0.556366	1.10608	0.755254	1.12032	0.518437	0.240091	0.440937	0.349193	0.404732
744.5521T386.95	negative	[PE(36:1)+-H]	744.552	386.95	0.229294	0.238039	0.260729	0.194086	0.184267	0.195829	0.307921	0.191894	0.147354	0.247248	0.219855	0.200783	0.15079	0.185969	0.149363
762.5054T302.39	negative	[PE(38:6)+-H]	762.505	302.39	3.98655	4.44741	3.89747	3.04776	3.1032	3.00795	3.46154	5.61328	3.97226	4.45971	2.3927	2.48074	3.07547	3.15017	2.71393
764.5213T335.01	negative	[PE(38:5)+-H]	764.521	335.01	1.76971	2.16546	2.09088	1.82563	1.48132	1.59783	3.11748	2.21206	1.7656	3.03741	2.81542	1.28344	2.45738	2.33885	2.00384
766.5387T368.44	negative	[PE(38:4)+-H]	766.539	368.44	9.29862	9.3781	8.90744	9.09534	9.93821	10.3554	7.37461	10.4606	9.34814	10.3842	9.24656	4.6631	10.279	8.56256	8.64425
768.5519T377.26	negative	[PE(38:3)+-H]	768.552	377.26	1.25557	1.27182	1.15165	1.17262	1.3109	1.41089	0.945859	1.34686	1.19992	1.39587	1.25176	0.571815	1.30626	1.09202	1.15675
788.5234T308.54	negative	[PE(40:7)+-H]	788.523	308.54	0.827891	0.92604	0.865727	0.690107	0.693352	0.624914	0.982143	1.22309	0.983628	1.20442	0.867764	0.795797	0.950546	1.01265	0.807325
790.5380T361.45	negative	[PE(40:6)+-H]	790.538	361.45	1.50155	1.65922	1.40181	1.09331	1.32216	0.969826	0.70695	1.74341	1.37258	1.40626	0.576025	1.19396	0.865222	0.776948	0.633665
792.5548T368.73	negative	[PE(40:5)+-H]	792.555	368.73	0.188085	0.255383	0.250402	0.233673	0.313768	0.181209	0.215822	0.243621	0.19105	0.267693	0.21202	0.367478	0.300333	0.228041	0.237432
790.5593T307.43	negative	[PC(32:1)+OAc]	790.559	307.43	0.246492	0.29901	0.295835	0.193616	0.123144	0.201506	0.232966	0.247445	0.163136	0.254672	0.267373	0	0.142128	0.224503	0.150844
792.5766T361.42	negative	[PC(32:0)+OAc]	792.577	361.42	0.314911	0.253255	0.279375	0.384421	0.398494	0.35724	0.35428	0.21608	0.26364	0.240001	0.448788	0.355091	0.300895	0.284713	0.321524
802.5575T327.16	negative	[PC(33:2)+OAc]	802.558	327.16	0.0891684	0.101506	0.0949056	0.0863318	0.060956	0.0769077	0.097042	0.118073	0.0888711	0.0905068	0.124827	0	0.0761447	0	0.0717384
804.5737T363.32	negative	[PC(33:1)+OAc]	804.574	363.32	0.13327	0.135322	0.129299	0.150749	0.141692	0.139561	0.167128	0.127279	0.105146	0.122323	0.165191	0.16148	0.134361	0.197155	0.100602
814.5608T247.45	negative	[PC(34:3)+OAc]	814.561	247.45	0.0423202	0.0920658	0.0554071	0.0416155	0	0.0399821	0.0920318	0.150726	0.0934875	0.111571	0.163875	0	0.0611878	0	0.0902904
816.5764T326.98	negative	[PC(34:2)+OAc]	816.576	326.98	1.62022	2.14905	1.81386	1.49988	1.23747	1.58415	1.72974	2.39536	1.80673	2.01525	2.22321	1.04171	1.42433	1.55705	1.50596
818.5885T363.30	negative	[PC(34:1)+OAc]	818.588	363.3	2.20954	2.23668	2.15673	2.31147	2.33263	2.34169	2.48845	2.20112	1.72187	2.00716	2.50436	2.53674	2.11842	3.11498	1.79276
820.6080T383.30	negative	[PC(34:0)+OAc]	820.608	383.3	0.0521069	0.0450532	0.0498373	0.0853193	0.0803932	0.0664001	0.0597212	0	0.0425175	0.0437766	0.0851725	0.055631	0.0492368	0.0488213	0.0525789
830.5913T368.43	negative	[PC(35:2)+OAc]	830.591	368.43	0.0816988	0.0817767	0.0839121	0.0667053	0.0632953	0.0668648	0.0786661	0.116013	0.0861471	0.0889972	0.0823535	0.042688	0.0622316	0.0631335	0.0556158
832.6040T384.01	negative	[PC(35:1)+OAc]	832.604	384.01	0.027789	0.0261375	0.0286984	0.0316855	0.0280704	0.0250536	0.0257117	0.0489828	0.0225446	0.0326083	0.0245327	0.0623632	0.0252315	0.0303451	0.0195174
838.5606T235.54	negative	[PC(36:5)+OAc]	838.561	235.54	0.0390867	0.0525736	0.0376894	0.0483455	0.0287551	0.0445062	0.0743825	0.0970497	0.0651273	0.0627625	0.13728	0	0.0821034	0.0749795	0.0969098
840.5731T311.95	negative	[PC(36:4)+OAc]	840.573	311.95	1.96705	1.65424	1.69828	3.471	3.25078	2.74684	2.39445	2.13605	2.41067	1.66856	3.32005	2.92597	3.30851	3.35309	3.15244
842.5880T346.47	negative	[PC(36:3)+OAc]	842.588	346.47	0.392783	0.387089	0.388371	0.419404	0.389622	0.402569	0.351146	0.382409	0.308192	0.334961	0.402487	0.200002	0.419623	0.554527	0.3113
844.6035T368.43	negative	[PC(36:2)+OAc]	844.604	368.43	1.17662	1.23142	1.25399	0.945652	0.937055	1.01942	1.03632	1.74691	1.35781	1.40928	1.12615	0.543746	0.939293	0.883544	0.804308
846.6208T384.27	negative	[PC(36:1)+OAc]	846.621	384.27	0.412658	0.390142	0.434531	0.490512	0.437256	0.396679	0.449518	0.435648	0.33815	0.458777	0.389853	0.370095	0.377631	0.509826	0.301198
848.6458T400.63	negative	[PC(36:0)+OAc]	848.646	400.63	0.0188827	0.0286837	0.0271713	0.0343848	0.0344798	0.0313388	0.0188881	0	0.0212542	0.0204241	0.0243936	0	0.0303486	0	0.0281713
864.5754T287.24	negative	[PC(38:6)+OAc]	864.575	287.24	1.52718	1.34798	1.2812	1.45673	1.36706	1.33184	1.24945	1.78316	1.54761	1.12329	1.26032	1.15822	1.33582	1.5201	1.30981
866.5920T315.97	negative	[PC(38:5)+OAc]	866.592	315.97	0.424269	0.411283	0.453196	0.591205	0.521851	0.519855	0.896879	0.55873	0.580254	0.566243	1.00076	0.434552	0.68727	0.933984	0.691705
868.6037T364.51	negative	[PC(38:4)+OAc]	868.604	364.51	1.35701	1.07932	1.17538	2.71339	2.94364	2.0746	1.3221	1.72848	1.95427	1.08841	1.64732	1.64634	2.25302	1.97602	1.9444
870.6225T374.02	negative	[PC(38:3)+OAc]	870.622	374.02	0.282394	0.240138	0.308994	0.308306	0.322546	0.27236	0.179098	0.283927	0.245505	0.246493	0.189402	0.10259	0.25797	0.286401	0.174592
890.5903T293.23	negative	[PC(40:7)+OAc]	890.59	293.23	0.217723	0.211148	0.203997	0.199847	0.183382	0.185371	0.277559	0.287667	0.212257	0.220244	0.281566	0.145428	0.223996	0.34028	0.191697
892.6043T356.88	negative	[PC(40:6)+OAc]	892.604	356.88	0.497601	0.387442	0.477468	0.484108	0.472941	0.389802	0.257349	0.636017	0.467268	0.310777	0.229762	0.268672	0.314809	0.352718	0.253568
894.6231T372.98	negative	[PC(40:5)+OAc]	894.623	372.98	0.0451279	0.0493093	0.0600241	0.0949885	0.113899	0.066243	0.0699031	0.0636742	0.0548772	0.0466462	0.0698719	0.0749698	0.10972	0.115289	0.0895719
857.5187T222.61	negative	[PI(36:4)+-H]	857.519	222.61	0.0616103	0.0728157	0.097467	0.0487178	0.071701	0.0579039	0.0675515	0.114936	0.0549917	0.0862872	0.0690581	0.0632224	0.0606624	0.126456	0.0664731
887.5635T352.08	negative	[PI(38:3)+-H]	887.563	352.08	0.0316947	0.0302454	0.0478296	0.0404764	0.0604976	0.0377834	0.0923407	0.0838194	0.0245412	0.0563339	0.0673473	0.0607048	0.0517106	0.149658	0.0401709
885.5464T300.47	negative	[PI(38:4)+-H]	885.546	300.47	0.546087	0.579629	0.711444	0.614327	1.00219	0.645967	0.744811	1.05347	0.712776	0.796936	0.880687	0.937783	0.834784	1.10455	0.837036
834.5264T368.42	negative	[PS(40:6)+-H]	834.526	368.42	0.0408291	0.0420922	0.0434568	0.0442245	0.0473686	0.0464829	0.0399443	0.0727968	0.0440115	0.0455544	0.0517602	0	0.0489322	0.0510036	0.042603
834.5270T286.43	negative	[PS(40:6)+-H]	834.527	286.43	0.082052	0.102128	0.114891	0.068273	0.0881437	0.0761481	0.0878985	0.152721	0.094778	0.117592	0.0926547	0.0933927	0.0709372	0.104794	0.075267
496.3417T33.79	positive	[LysoPC(16:0)+H]	496.342	33.79	0.0261585	0.0380533	0.0328623	0.025939	0.0267851	0.0274218	0.0321481	0.0386113	0.0277411	0.0291305	0.0271595	0.0369783	0.026508	0.0350314	0.0239087
494.3262T25.41	positive	[LysoPC(16:1)+H]	494.326	25.41	0.000921662	0.00179381	0.00134659	0.000826176	0.000901445	0.00102077	0.00128308	0.0030707	0.000897544	0.0013833	0.00146192	0	0.000995535	0	0.00273095
524.3737T49.79	positive	[LysoPC(18:0)+H]	524.374	49.79	0.0139072	0.0167968	0.0170976	0.015633	0.017041	0.0149286	0.0140946	0.0202877	0.0164553	0.015593	0.0137803	0.0178724	0.0159971	0.0163766	0.0130514
522.3578T34.48	positive	[LysoPC(18:1)+H]	522.358	34.48	0.00496888	0.00751948	0.006744	0.004798	0.00502988	0.00526572	0.0102516	0.00952562	0.00624011	0.00852122	0.00889002	0.00723255	0.00649285	0.00788004	0.00532225
544.3414T25.14	positive	[LysoPC(20:4)+H]	544.341	25.14	0.00453358	0.00633484	0.00519472	0.00766781	0.00889717	0.00809709	0.00693693	0.00662402	0.00610517	0.00508252	0.00800233	0.00469047	0.00928576	0.00391107	0.00642827
520.3421T26.21	positive	[LysoPC(18:2)+H]	520.342	26.21	0.00452429	0.00822572	0.00601611	0.00321297	0.00327422	0.00429481	0.00671433	0.00830761	0.00566413	0.00687477	0.00691569	0.00249641	0.00412197	0.00243513	0.00342408
568.3415T23.80	positive	[LysoPC(22:6)+H]	568.341	23.8	0.00248635	0.00329402	0.00261347	0.00232197	0.00288432	0.00237986	0.00257352	0.00403582	0.00276525	0.00225195	0.00252429	0	0.00251451	0	0.00191139
725.5582T215.21	positive	[SM(34:1)+Na]	725.558	215.21	0.0133316	0.0154254	0.0125458	0.0148986	0.00997152	0.010101	0.01311	0	0.00934364	0.0121147	0.00999318	0.0126679	0.00954138	0.0127644	0.00829548
744.5949T376.40	positive	[SM(36:3)+NH4]	744.595	376.4	0.00776201	0.00887133	0.00966569	0.00757211	0.00960153	0.00766346	0.00844501	0	0	0.00841931	0.00714744	0.00640888	0.00615889	0.0109146	0.00711524
795.6323T396.18	positive	[SM(41:4)+H]	795.632	396.18	0.0182867	0.0201846	0.0269502	0.0155733	0.0177201	0.0161475	0.0161783	0.0194612	0.0124202	0.0169852	0.0109651	0.0149177	0.0133982	0.0184424	0.0118573
809.6523T372.65	positive	[SM(40:1)+Na]	809.652	372.65	0.0232427	0.0402951	0.0319497	0.0413863	0.0394951	0.0429739	0.0147736	0.0359437	0.028845	0.0263993	0.0241153	0.0168752	0.0447172	0.0251679	0.0363101
799.6713T361.70	positive	[SM(41:2)+H]	799.671	361.7	0.010311	0.0155755	0.0161855	0.00834317	0	0.011045	0.0246072	0.014883	0.0141896	0.0190847	0.0258002	0.0104238	0.014363	0.0142065	0.0165283
814.6725T386.57	positive	[SM(41:3)+NH4]	814.673	386.57	0.012992	0.0164703	0.0146831	0.014168	0.01374	0.0116299	0.0229818	0.0212947	0.0177311	0.0174386	0.0118171	0.0125947	0.0174306	0.0139703	0.0129463
817.6145T396.18	positive	[SM(41:4)+Na]	817.615	396.18	0.089292	0.101526	0.128051	0.0758807	0.0996518	0.0818353	0.0833373	0.131263	0.0835317	0.0940693	0.0750951	0.0979651	0.0717747	0.112976	0.0726638
812.6590T396.18	positive	[SM(41:4)+NH4]	812.659	396.18	0.0479148	0.0537312	0.0693049	0.0410681	0.048173	0.0419732	0.0397695	0.0514343	0.0359703	0.0439123	0.0284644	0.0372286	0.0343563	0.0483067	0.0310318
837.6848T387.10	positive	[SM(42:1)+Na]	837.685	387.1	0.013121	0.0216581	0.0186339	0.0163508	0.0158487	0.0241536	0.0111281	0.020213	0.0109255	0.0173071	0.0200297	0.0118917	0.0201369	0.0197183	0.0244631
835.6700T371.03	positive	[SM(42:2)+Na]	835.67	371.03	0.0212273	0.0281555	0.0272688	0.0290812	0.030141	0.0287133	0.0425196	0.0227865	0.0223632	0.0310256	0.0458661	0.0258464	0.0360287	0.037323	0.0331947
703.5782T214.49	positive	[SM(34:1)+H]	703.578	214.49	0.0737244	0.0798193	0.0848101	0.0913331	0.0927085	0.0767763	0.114421	0.0874339	0.0831462	0.0899582	0.104614	0.151744	0.0905756	0.118579	0.0797144
773.6566T363.55	positive	[SM(39:1)+H]	773.657	363.55	0.0114519	0.0187055	0.0181223	0.0111089	0.00814949	0.0134399	0.0132087	0.0222137	0.0171477	0.01716	0.017209	0.00835115	0.0158629	0.010096	0.0183842
787.6724T372.66	positive	[SM(40:1)+H]	787.672	372.66	0.215967	0.335511	0.288858	0.338537	0.353979	0.348077	0.157991	0.350951	0.272267	0.242681	0.253673	0.194895	0.401814	0.265154	0.327636
815.7021T387.10	positive	[SM(42:1)+H]	815.702	387.1	0.129209	0.219346	0.187399	0.158335	0.16643	0.236305	0.114081	0.210904	0.118196	0.16774	0.191337	0.125824	0.202562	0.188535	0.228218
813.6876T371.02	positive	[SM(42:2)+H]	813.688	371.02	0.201533	0.248141	0.267523	0.250668	0.299175	0.259396	0.375826	0.242449	0.222847	0.302311	0.432308	0.270839	0.315067	0.381402	0.324279
811.6708T352.29	positive	[SM(42:3)+H]	811.671	352.29	0.016292	0.0201364	0.0220603	0.0141701	0.0136128	0.0164614	0.0315944	0.0211555	0.0211097	0.0263817	0.0322286	0.0212856	0.0193724	0.0264027	0.0224285
369.3531T181.03	positive	Chol	369.353	181.03	0.0183282	0.0215177	0.0161409	0.0193593	0.0127024	0.0181387	0.0249295	0.00797257	0.0125702	0.0169487	0.0212261	0.0116676	0.021478	0.0124654	0.0185352
369.3525T436.63	positive	CE fragment	369.353	436.63	0.0811193	0.0173384	0.0342005	0.0575168	0	0.0243275	0.109026	0.0395042	0.0475361	0.050985	0.0283467	0.129294	0.0276568	0.0401218	0.0206723
695.5757T430.19	positive	[CE(20:4)+Na]	695.576	430.19	0	0.00348217	0.00330139	0.00332055	0.0082352	0.00604085	0.00279342	0.00748649	0.00427327	0.0042188	0.00967459	0.00426506	0.0117511	0.00574125	0.0191666
688.6029T399.50	positive	[CE(20:5)+NH4]	688.603	399.5	0.00613618	0.00969869	0.0107367	0.0100092	0.00911787	0.011977	0.00426063	0	0	0.00828049	0.0100966	0	0.00909511	0.0072655	0.0141211
591.4975T365.66	positive	[DG(32:0)+Na]	591.497	365.66	0.0217289	0.0139228	0.0180634	0.0245789	0.0270022	0.0218013	0.0187753	0	0.0130565	0.0182823	0.0197596	0.0397438	0.0196254	0.0240885	0.0165459
617.5141T366.42	positive	[DG(34:1)+Na]	617.514	366.42	0.267835	0.103151	0.157405	0.326218	0.306825	0.227828	0.286411	0.138854	0.133055	0.217265	0.221505	0.587892	0.265622	0.332519	0.1556
612.5590T366.42	positive	[DG(34:1)+NH4]	612.559	366.42	0.072923	0.0193291	0.0278356	0.0948227	0.0683943	0.0524605	0.0740353	0.0249433	0.0239529	0.0482486	0.0450776	0.178668	0.0640179	0.0718735	0.0288977
610.5431T346.53	positive	[DG(34:2)+NH4]	610.543	346.53	0.0439452	0.0216114	0.0232142	0.0556166	0.0366611	0.0374865	0.0478172	0.0286511	0.026342	0.0397547	0.0407208	0.0460393	0.0401516	0.0293734	0.02631
655.4717T335.40	positive	[DG(36:4)+K]	655.472	335.4	0.0366735	0.0261241	0.0270615	0.0804039	0.0821221	0.0807683	0.0645987	0.0332933	0.0361704	0.0252348	0.0638565	0.15259	0.081105	0.0836303	0.0645248
645.5458T382.28	positive	[DG(36:1)+Na]	645.546	382.28	0.0111387	0.00608463	0.00770234	0.0204565	0.020985	0.0153164	0.0187964	0.0119462	0.0100652	0.0198279	0.0153021	0.0895356	0.021516	0.0203621	0.0145596
638.5750T366.72	positive	[DG(36:2)+NH4]	638.575	366.72	0.0192524	0.00869898	0.0103557	0.0355195	0.0287249	0.0235492	0.0481614	0.025067	0.0225294	0.0710609	0.0345789	0.220573	0.043131	0.0458879	0.0249015
641.5133T347.93	positive	[DG(36:3)+Na]	641.513	347.93	0.0266327	0.020295	0.0180358	0.0461219	0.0378234	0.0269234	0.0680222	0.0666566	0.05924	0.145808	0.0682781	0.139733	0.0636405	0.0546094	0.0556457
639.4981T335.55	positive	[DG(36:4)+Na]	639.498	335.55	0.0572621	0.0382386	0.0390496	0.16168	0.139926	0.12599	0.0961471	0.0456253	0.0471189	0.0428122	0.120223	0.167449	0.147522	0.108303	0.121793
639.4985T409.34	positive	[DG(36:4)+Na]	639.499	409.34	0.00714597	0.013197	0.0155858	0.00687162	0	0.011463	0.014856	0.0238158	0.0135352	0.0228428	0.0245915	0	0.0175952	0.0181579	0.0210635
615.4990T346.29	positive	[DG(34:2)+Na]	615.499	346.29	0.149896	0.0869822	0.0958733	0.199308	0.138141	0.135947	0.16629	0.11668	0.104704	0.149745	0.159561	0.186534	0.149152	0.115424	0.106456
667.5300T365.32	positive	[DG(38:4)+Na]	667.53	365.32	0.0439291	0.0297844	0.0370265	0.116626	0.116263	0.0892074	0.0573041	0.0413193	0.0466571	0.0446721	0.0694817	0.0942372	0.0924667	0.0636591	0.0856656
643.5286T366.74	positive	[DG(36:2)+Na]	643.529	366.74	0.0497398	0	0	0.0860106	0.0851684	0.0492593	0.127451	0	0.0794617	0.217461	0.105501	0.497418	0.115026	0.138623	0.0917576
691.5309T358.50	positive	[DG(40:6)+Na]	691.531	358.5	0.0139075	0.00816415	0.00951125	0.0284863	0.0277788	0.0212777	0.0113417	0.0132599	0.0120366	0.010318	0.0115436	0.0561216	0.0179619	0.0131996	0.0163632
799.6820T426.26	positive	[TG(46:1)+Na]	799.682	426.26	0.0299185	0.0195323	0.0312795	0.0204501	0.0336509	0.0184661	0.0211712	0.0325629	0.022416	0.0223193	0.0265602	0.0149176	0.0165119	0.033514	0.020548
794.7246T426.68	positive	[TG(46:1)+NH4]	794.725	426.68	0.400896	0.157203	0.243947	0.214262	0.18129	0.114365	0.11619	0.102242	0.110165	0.115155	0.0521913	0.0730442	0.0561587	0.140723	0.0473164
792.7091T416.98	positive	[TG(46:2)+NH4]	792.709	416.98	0.152041	0.0527871	0.0791689	0.0672248	0.0429363	0.0337558	0.0449377	0	0.0349245	0.040973	0.0179976	0	0.0164545	0.0430741	0.0188258
824.7704T445.16	positive	[TG(48:0)+NH4]	824.77	445.16	0.517596	0.244233	0.413762	0.449402	0.436817	0.254488	0.176765	0.10465	0.198497	0.183564	0.0487573	0.216792	0.0978653	0.264639	0.0592081
827.7111T435.55	positive	[TG(48:1)+Na]	827.711	435.55	0.116652	0.094203	0.134741	0.111468	0.149374	0.10163	0.101828	0.140191	0.10118	0.126736	0.103016	0.105632	0.096172	0.176325	0.090358
822.7562T435.81	positive	[TG(48:1)+NH4]	822.756	435.81	2.88697	1.33001	2.17731	2.29774	2.30118	1.25814	1.01773	0.608313	1.20362	1.03539	0.283112	0.993582	0.592455	1.49749	0.375102
820.7404T426.47	positive	[TG(48:2)+NH4]	820.74	426.47	3.8225	1.52191	2.59469	2.29303	1.42965	1.0514	0.880281	0.636484	1.16506	1.01317	0.31682	0.419975	0.355609	0.939766	0.314228
823.6802T417.15	positive	[TG(48:3)+Na]	823.68	417.15	0.217377	0.106488	0.176038	0.135543	0.0963096	0.0853726	0.0885461	0.0863316	0.10613	0.106312	0.04807	0.0276563	0.0374281	0.0757574	0.0450385
818.7254T417.34	positive	[TG(48:3)+NH4]	818.725	417.34	0.271024	0.18928	0.300343	0.278707	0.141548	0.125314	0.123625	0.105807	0.159466	0.146042	0.0517428	0.0417008	0.0459251	0.101756	0.0527479
836.7711T440.21	positive	[TG(49:1)+NH4]	836.771	440.21	0.215199	0.0961376	0.140404	0.19256	0.159928	0.0962484	0.0675741	0.0863457	0.0807026	0.0624869	0.0353061	0.0953424	0.0553638	0.0963202	0.0388388
839.7121T431.01	positive	[TG(49:2)+Na]	839.712	431.01	0.073662	0.0504975	0.0829551	0.0525553	0.0527864	0.0444513	0.0332462	0.0484293	0.0453161	0.0419461	0.0272524	0	0.0253994	0.0457096	0
834.7560T431.07	positive	[TG(49:2)+NH4]	834.756	431.07	0.333811	0.152122	0.226861	0.242029	0.156721	0.128625	0.0794652	0.0992162	0.121565	0.0851099	0.0433407	0.0613864	0.0562468	0.101197	0.048994
855.7430T445.39	positive	[TG(50:1)+Na]	855.743	445.39	0.517063	0.446476	0.582843	0.504112	0.766253	0.469348	0.401232	0.593223	0.542606	0.492988	0.284943	0.722075	0.442239	0.793831	0.332441
850.7862T444.61	positive	[TG(50:1)+NH4]	850.786	444.61	9.4951	4.37793	6.60595	8.88155	10.2557	4.83333	3.29806	2.13526	4.42268	3.40168	0.794662	7.86784	2.87936	6.12883	1.20732
853.7279T435.27	positive	[TG(50:2)+Na]	853.728	435.27	1.04594	0.937338	1.41386	1.05496	1.37279	0.962863	0.852307	1.35515	1.022	1.15511	0.790324	1.01509	0.777443	1.45888	0.709185
848.7707T435.28	positive	[TG(50:2)+NH4]	848.771	435.28	22.4839	10.8584	18.3231	19.2142	16.9635	9.55953	7.17362	5.34026	10.4082	8.27567	1.96942	7.97764	4.25769	9.76118	2.47548
851.7129T426.56	positive	[TG(50:3)+Na]	851.713	426.56	0.978896	0.777475	1.20277	0.880868	0.88363	0.650983	0.592199	0.803532	0.89041	0.767958	0.420608	0.390872	0.395863	0.713889	0.393797
846.7560T426.94	positive	[TG(50:3)+NH4]	846.756	426.94	11.3614	5.33012	8.27582	8.16504	5.08486	3.46124	2.72432	2.83614	5.20587	3.22915	0.979158	1.66125	1.3125	2.56675	1.18732
849.6966T417.95	positive	[TG(50:4)+Na]	849.697	417.95	0.401074	0.248183	0.392046	0.294061	0.226704	0.176846	0.152848	0.227242	0.291458	0.216518	0.0966301	0.0587386	0.0745825	0.136191	0.105332
825.6958T426.05	positive	[TG(48:2)+Na]	825.696	426.05	0.348991	0.235871	0.416134	0.262524	0.282173	0.202808	0.190833	0.190055	0.215868	0.247011	0.130818	0.0989638	0.106512	0.276217	0.114694
869.7602T448.87	positive	[TG(51:1)+Na]	869.76	448.87	0.0741187	0.0423416	0.0542153	0.0586679	0.0621664	0.0411095	0.0307373	0	0.0412576	0.0287051	0	0.0407425	0.0263557	0.0332154	0
864.8064T449.07	positive	[TG(51:1)+NH4]	864.806	449.07	0.159893	0.0674974	0.0942181	0.123809	0.107848	0.069199	0.0569802	0.0530026	0.0600454	0.0441101	0.0209551	0.086975	0.0441775	0.0709222	0.0242075
867.7450T439.82	positive	[TG(51:2)+Na]	867.745	439.82	0.243676	0.180458	0.27837	0.202906	0.2032	0.147696	0.113192	0.146595	0.152956	0.150796	0.0594295	0.0903907	0.0993311	0.161748	0.0749626
862.7893T431.44	positive	[TG(51:2)+NH4]	862.789	431.44	1.08417	0.437758	0.713266	0.913892	0.656939	0.392616	0.268032	0.273545	0.36205	0.283429	0.0970155	0.351735	0.215661	0.377627	0.118028
865.7295T431.28	positive	[TG(51:3)+Na]	865.73	431.28	0.131949	0.0975242	0.150342	0.0983893	0.094516	0.0760782	0.0639077	0.0965123	0.102925	0.0822735	0.043273	0.0345311	0.0525521	0.0721511	0.0501614
858.7572T422.71	positive	[TG(51:4)+NH4]	858.757	422.71	0.0968572	0.0599609	0.0723051	0.0732831	0.044689	0.0386587	0.0259128	0.0404408	0.0577168	0.0278434	0.0141501	0.0153162	0.0169058	0.0226317	0.016036
878.8214T453.51	positive	[TG(52:1)+NH4]	878.821	453.51	1.83056	0.672273	0.976702	1.85445	2.05387	0.790953	0.367886	0.435422	0.617132	0.498302	0.13874	1.80505	0.452236	0.832473	0.205856
859.7736T444.10	positive	[TG(52:2)+H]	859.774	444.1	0.0630282	0.0177345	0.0314895	0.0329159	0.0421533	0.0122496	0.0142896	0.0125249	0.0200958	0.0177532	0	0.0372014	0.0114523	0.0245988	0
881.7570T444.10	positive	[TG(52:2)+Na]	881.757	444.1	2.01366	2.03448	2.92424	1.93549	3.33952	1.90043	1.4282	3.2798	2.4316	2.55585	1.28101	2.46216	1.61231	3.21936	1.47163
876.8050T444.11	positive	[TG(52:2)+NH4]	876.805	444.11	44.6859	22.9918	38.766	40.6707	51.2488	22.1558	15.3431	13.565	22.063	20.9204	3.98175	33.5582	12.7748	30.4656	5.88216
879.7426T436.08	positive	[TG(52:3)+Na]	879.743	436.08	1.90864	1.99499	2.62016	1.84848	2.86592	1.66136	1.68015	3.70702	2.52185	2.51483	1.44146	2.166	1.56623	2.72013	1.56996
874.7890T435.82	positive	[TG(52:3)+NH4]	874.789	435.82	35.7536	21.1896	31.3337	32.3347	33.6496	15.6058	12.9433	13.427	23.3282	16.5461	3.72736	16.6864	8.44885	17.3406	5.50248
877.7287T427.73	positive	[TG(52:4)+Na]	877.729	427.73	1.17815	1.12943	1.51446	1.08017	1.332	0.821609	0.726614	1.4818	1.35511	1.09641	0.519495	0.550503	0.574531	0.915355	0.607108
872.7736T427.49	positive	[TG(52:4)+NH4]	872.774	427.49	11.7116	6.53038	8.56649	9.01409	6.32769	3.65368	2.88979	4.17483	6.81986	3.90278	1.09036	2.47327	1.71819	3.00677	1.63763
875.7111T423.14	positive	[TG(52:5)+Na]	875.711	423.14	0.331316	0.283103	0.357569	0.262831	0.274519	0.182902	0.118241	0.284192	0.353409	0.215931	0	0.13317	0.0859323	0.135999	0.104918
895.7742T448.38	positive	[TG(53:2)+Na]	895.774	448.38	0.205249	0.129786	0.192332	0.160436	0.171135	0.111802	0.103907	0.0911492	0.121933	0.116686	0.037443	0.124079	0.0852208	0.131144	0.0527639
890.8180T435.31	positive	[TG(53:2)+NH4]	890.818	435.31	0.368784	0.379458	0.569986	0.403063	0.602118	0.379374	0.288071	0.351148	0.415098	0.420059	0.137634	0.358133	0.240357	0.538638	0.161354
890.8218T448.39	positive	[TG(53:2)+NH4]	890.822	448.39	0.438536	0.195624	0.309237	0.327162	0.275949	0.168037	0.178154	0.135375	0.172675	0.146112	0.0500355	0.25924	0.128471	0.224616	0.0620777
893.7610T439.71	positive	[TG(53:3)+Na]	893.761	439.71	0.135146	0.104763	0.150235	0.111102	0.124642	0.0805354	0.0956798	0.0975301	0.116413	0.112334	0.052091	0.0976676	0.0732414	0.108382	0.0577076
888.8032T426.90	positive	[TG(53:3)+NH4]	888.803	426.9	0.393266	0.272884	0.413613	0.339705	0.30186	0.205982	0.163037	0.18669	0.285236	0.205598	0	0.103742	0.0840616	0.172754	0.0819955
888.8031T439.82	positive	[TG(53:3)+NH4]	888.803	439.82	0.569173	0.271286	0.398004	0.504408	0.416206	0.235088	0.236043	0.195779	0.288111	0.195393	0.0775537	0.327535	0.159506	0.258006	0.094795
886.7910T417.78	positive	[TG(53:4)+NH4]	886.791	417.78	0.0805028	0.0337255	0.0435239	0.0470443	0.0207535	0.019912	0.0151158	0.0148383	0.0298763	0.0190717	0.00609069	0	0.00545884	0.0118903	0.00769867
908.8584T461.84	positive	[TG(54:0)+NH4]	908.858	461.84	0.0777411	0.0414908	0.0507522	0.0593018	0.0692652	0.0406081	0.0104218	0.0311724	0.0222939	0.0222261	0	0.0366583	0.0244324	0.0396427	0.010157
911.8089T461.96	positive	[TG(54:1)+Na]	911.809	461.96	0.166728	0.105538	0.14314	0.142962	0.162222	0.0998045	0.0388165	0.0721816	0.0707546	0.0689217	0.0226641	0.0875019	0.0732857	0.0936806	0.0316423
906.8541T462.06	positive	[TG(54:1)+NH4]	906.854	462.06	0.336581	0.186039	0.221667	0.257475	0.275872	0.160563	0.0563875	0.133756	0.104028	0.0943075	0.0314528	0.166469	0.111634	0.166312	0.0423736
909.7897T452.69	positive	[TG(54:2)+Na]	909.79	452.69	0.758967	0.549661	0.799798	0.781964	1.18951	0.603415	0.512936	0.635686	0.627058	0.649381	0.31677	1.24252	0.553572	1.06218	0.363486
902.8203T443.83	positive	[TG(54:3)+NH4]	902.82	443.83	11.1643	5.56436	8.29652	13.2236	17.0657	6.62026	10.0114	5.47211	8.72871	8.48701	3.08559	26.3713	5.95563	11.7472	3.48888
905.7601T435.45	positive	[TG(54:4)+Na]	905.76	435.45	0.584612	0.536037	0.686841	0.788756	1.0551	0.608176	0.729905	0.977136	0.894868	0.774682	0.643179	1.24269	0.704693	0.950801	0.640589
900.8043T435.76	positive	[TG(54:4)+NH4]	900.804	435.76	7.36687	4.21534	5.50519	8.54238	9.05895	3.96158	5.77011	3.60724	7.67721	5.42375	1.66811	9.55507	3.35968	5.65875	2.36463
898.7884T430.41	positive	[TG(54:5)+NH4]	898.788	430.41	3.12113	1.52707	1.96182	4.60204	4.05503	1.84953	1.16491	1.25532	2.37594	1.17035	0.452972	2.9242	0.806305	1.44663	0.541706
901.7280T424.30	positive	[TG(54:6)+Na]	901.728	424.3	0.473085	0.431996	0.563787	0.627925	0.775885	0.446941	0.224327	0.433532	0.487076	0.259538	0.158469	0.368159	0.2652	0.358484	0.273258
896.7724T424.75	positive	[TG(54:6)+NH4]	896.772	424.75	1.76307	1.0361	1.39289	2.15725	1.6159	0.972938	0.394433	0.590439	0.951885	0.404352	0.0795557	1.17901	0.374258	0.525422	0.337476
899.7144T419.38	positive	[TG(54:7)+Na]	899.714	419.38	0.163054	0.237445	0.313848	0.172026	0.156663	0.102328	0.0654904	0.246536	0.145113	0.0911616	0.0322762	0.200511	0.060086	0.0909284	0.0566328
894.7576T419.70	positive	[TG(54:7)+NH4]	894.758	419.7	0.464898	0.353618	0.430843	0.404863	0.242406	0.171754	0.103411	0.231764	0.24231	0.123676	0.0404675	0.419809	0.0840854	0.129601	0.0700093
918.8483T440.09	positive	[TG(55:2)+NH4]	918.848	440.09	0.830867	0.815081	1.2011	0.838237	1.4577	0.765458	0.591606	0.781555	0.952034	0.948236	0.232885	0.98959	0.607526	1.31798	0.346374
918.8534T456.75	positive	[TG(55:2)+NH4]	918.853	456.75	0.0486765	0.0287486	0.0425405	0.0408519	0.0397131	0.0277775	0.0347326	0	0.0279771	0.0259165	0	0.0458518	0.0278097	0.042036	0
921.7916T448.12	positive	[TG(55:3)+Na]	921.792	448.12	0.0458063	0.028058	0.0387453	0.0420047	0.040947	0.0301878	0.0645915	0	0.0398614	0.0425865	0.0231409	0.0743104	0.0382167	0.0516105	0.0250661
916.8323T435.66	positive	[TG(55:3)+NH4]	916.832	435.66	0.691439	0.671728	0.923101	0.722925	1.04344	0.582592	0.536205	0.83471	0.905179	0.785769	0.243301	0.75863	0.469402	0.829637	0.335624
934.8740T461.12	positive	[TG(56:1)+NH4]	934.874	461.12	0.105264	0.0588259	0.0843646	0.0935039	0.10353	0.0591978	0.0383368	0.0512479	0.0411322	0.0458574	0.0190498	0.0674956	0.0503659	0.0840108	0.0244159
937.8213T460.39	positive	[TG(56:2)+Na]	937.821	460.39	0.188159	0.121279	0.178364	0.182307	0.221364	0.120864	0.100656	0.100875	0.0973308	0.116598	0.0555462	0.145257	0.125997	0.179034	0.0645017
932.8693T460.84	positive	[TG(56:2)+NH4]	932.869	460.84	0.368985	0.191065	0.267391	0.327593	0.340705	0.177337	0.152563	0.164672	0.128949	0.153467	0.0712399	0.269994	0.192103	0.303117	0.0837113
933.7904T446.75	positive	[TG(56:4)+Na]	933.79	446.75	0.0957603	0.0619932	0.0850483	0.161249	0.239561	0.0989388	0.112097	0.17198	0.0783338	0.0951939	0.134003	0.323676	0.135038	0.24466	0.174742
931.7763T439.28	positive	[TG(56:5)+Na]	931.776	439.28	0.312259	0.197952	0.259279	0.531166	0.726739	0.295471	0.285327	0.204506	0.297808	0.195209	0.161671	0.830187	0.33598	0.512515	0.225927
926.8177T436.23	positive	[TG(56:5)+NH4]	926.818	436.23	1.4692	0.877877	0.912296	2.39616	2.70367	1.04797	1.1278	0.686019	1.12699	0.430524	0.31875	3.96831	0.908313	1.60515	0.565416
929.7574T432.08	positive	[TG(56:6)+Na]	929.757	432.08	0.467944	0.350249	0.468854	0.585402	0.840163	0.405761	0.315365	0.357699	0.5242	0.310758	0.189967	0.95099	0.35073	0.486785	0.298876
927.7429T424.62	positive	[TG(56:7)+Na]	927.743	424.62	0.32948	0.296035	0.362225	0.435565	0.629124	0.289662	0.214854	0.430685	0.398481	0.295153	0.122342	1.14622	0.295656	0.432961	0.268528
922.7900T428.52	positive	[TG(56:7)+NH4]	922.79	428.52	1.90941	1.08806	1.17465	2.31683	1.97947	0.865512	0.586369	0.769569	1.22316	0.569561	0.192275	4.11486	0.640099	0.950352	0.483211
925.7291T420.27	positive	[TG(56:8)+Na]	925.729	420.27	0.25166	0.252837	0.296433	0.27753	0.298952	0.16958	0.113103	0.294974	0.243597	0.197442	0.0670625	0.383482	0.136825	0.176839	0.148929
920.7737T420.61	positive	[TG(56:8)+NH4]	920.774	420.61	0.765575	0.569206	0.537668	0.685963	0.528491	0.336053	0.207821	0.572159	0.595683	0.295438	0.0915844	0.903459	0.212878	0.320104	0.196073
946.8828T452.34	positive	[TG(57:2)+NH4]	946.883	452.34	0.227752	0.0836938	0.138821	0.231495	0.24214	0.0938832	0.0838261	0.0950145	0.0843699	0.0943516	0.0364268	0.264129	0.0795187	0.166819	0.0512204
944.8680T443.57	positive	[TG(57:3)+NH4]	944.868	443.57	0.194892	0.189809	0.248387	0.259105	0.423545	0.235786	0.364911	0.302606	0.365096	0.359744	0.179949	0.768328	0.285018	0.468304	0.199116
942.8491T435.55	positive	[TG(57:4)+NH4]	942.849	435.55	0.0862119	0.133553	0.180385	0.240513	0.29784	0.160839	0.216371	0.216479	0.272887	0.229729	0.0981251	0.376827	0.167062	0.252645	0.133272
938.8184T425.04	positive	[TG(57:6)+NH4]	938.818	425.04	0.0905514	0.0650088	0.0747211	0.124636	0.102807	0.056998	0.023148	0.0273009	0.0591651	0.0437533	0	0.07496	0.0229001	0.0347761	0.0237983
949.7298T417.09	positive	[TG(58:10)+Na]	949.73	417.09	0.0240518	0.0298188	0.0247547	0.0556202	0.0604753	0.0286841	0.0143245	0.0350689	0.0391527	0.0146775	0	0.167313	0.0232132	0.0243526	0.0201125
958.8822T459.75	positive	[TG(58:3)+NH4]	958.882	459.75	0.105396	0.0609258	0.0822066	0.104389	0.109527	0.0603448	0.109417	0.0607331	0.0442854	0.0636288	0.0414441	0.121677	0.084552	0.144129	0.0402561
961.8228T451.93	positive	[TG(58:4)+Na]	961.823	451.93	0.0205529	0.0217829	0.0290174	0.0215268	0.0294642	0.0223745	0.0425364	0.031071	0.0243765	0.0305917	0.0260454	0.0529227	0.0356656	0.0515944	0.025981
956.8686T452.16	positive	[TG(58:4)+NH4]	956.869	452.16	0.102097	0.0504253	0.0725515	0.1067	0.1101	0.0537133	0.110275	0.0418464	0.0512067	0.0597037	0.035893	0.157139	0.0759919	0.12689	0.0761885
959.8080T447.23	positive	[TG(58:5)+Na]	959.808	447.23	0.0363248	0.0465625	0.0443936	0.0691172	0.109278	0.0459616	0.0702965	0.0345258	0.0445435	0.0350138	0.03778	0.251169	0.0705097	0.104218	0.049927
954.8518T446.24	positive	[TG(58:5)+NH4]	954.852	446.24	0.119902	0.0650147	0.0786809	0.232051	0.278962	0.110602	0.219549	0	0.107093	0.0896467	0.057278	0.708863	0.1584	0.270516	0.0825397
935.8084T451.65	positive	[TG(56:3)+Na]	935.808	451.65	0.291483	0.186202	0.285857	0.359838	0.494656	0.213769	0.434313	0.209536	0.267033	0.330375	0.180719	0.68202	0.316909	0.526608	0.18344
957.7899T439.18	positive	[TG(58:6)+Na]	957.79	439.18	0.0970534	0.0630691	0.0811576	0.18088	0.266706	0.120722	0.154329	0.0753092	0.120859	0.0864595	0.0790989	0.655987	0.159208	0.227437	0.129944
952.8338T439.02	positive	[TG(58:6)+NH4]	952.834	439.02	0.358025	0.130207	0.133853	0.638436	0.694754	0.249743	0.31126	0.0996099	0.25093	0.130431	0.0976794	1.76435	0.266693	0.425312	0.16262
950.8196T435.01	positive	[TG(58:7)+NH4]	950.82	435.01	0.505578	0.157279	0.217586	0.851996	0.619843	0.284322	0.439833	0.112598	0.251384	0.162109	0.10479	2.02835	0.323414	0.438718	0.201879
953.7601T428.48	positive	[TG(58:8)+Na]	953.76	428.48	0.0419272	0.0503247	0.0493849	0.0694264	0.130816	0.0599882	0.109125	0.101293	0.0928014	0.0812856	0.068962	0.610324	0.123623	0.130049	0.118423
948.8056T428.05	positive	[TG(58:8)+NH4]	948.806	428.05	0.440133	0.253332	0.258668	0.581517	0.567024	0.283492	0.364228	0.233061	0.425751	0.222249	0.117488	2.32976	0.290059	0.384613	0.230776
946.7871T420.59	positive	[TG(58:9)+NH4]	946.787	420.59	0.19462	0.152836	0.122953	0.250266	0.206307	0.121041	0.105612	0.170508	0.226919	0.105335	0.0505569	0.519014	0.0964194	0.134596	0.0970999
954.7614T428.53	positive	[TG(59:12)+NH4]	954.761	428.53	0.0314339	0.0354529	0.037828	0.0484308	0.0964615	0.0446384	0.0753278	0.0716862	0.068928	0.0565733	0.0489433	0.412209	0.0764194	0.0939675	0.0772032
974.9137T460.80	positive	[TG(59:2)+NH4]	974.914	460.8	0.0259079	0.0176173	0.0248795	0.0230819	0.0309154	0.0177633	0.0134095	0.0178687	0.0141626	0.0175925	0.0068587	0.0222006	0.0180112	0.0311929	0.010071
972.8974T451.66	positive	[TG(59:3)+NH4]	972.897	451.66	0.0608437	0.0281738	0.0420089	0.0747061	0.0902394	0.0338416	0.0626124	0.0278807	0.0344534	0.044182	0.019001	0.115769	0.0435056	0.0751042	0.0235294
970.8836T443.83	positive	[TG(59:4)+NH4]	970.884	443.83	0.0100307	0.0210325	0.0149503	0.0257998	0.0324615	0.0136922	0.042163	0.0192809	0.0321395	0.0261425	0.0162826	0.0859533	0.0349804	0.0678369	0.0194116
964.8359T428.58	positive	[TG(59:7)+NH4]	964.836	428.58	0.0789837	0.056271	0.0625386	0.108276	0.11216	0.0466232	0.0329333	0.0170628	0.0697866	0.0352828	0.0107824	0.227586	0.0373326	0.0511206	0.027813
977.7621T424.03	positive	[TG(60:10)+Na]	977.762	424.03	0.00931505	0	0	0.0253227	0.0355188	0.0128175	0.010885	0	0.0152293	0	0	0.125313	0.0202927	0.0300849	0.0182564
972.8026T424.26	positive	[TG(60:10)+NH4]	972.803	424.26	0.0257614	0.0174253	0.0143504	0.0637891	0.0636915	0.0250006	0.0153457	0.0150127	0.0234871	0	0	0.212178	0.0242597	0.0333758	0.0175755
975.7440T416.88	positive	[TG(60:11)+Na]	975.744	416.88	0.017104	0.0163767	0.0162061	0.0269082	0.0306815	0.016336	0.0105043	0.0238361	0.0225452	0.0118517	0.00685945	0.127885	0.0174471	0.0199921	0.018772
970.7902T417.07	positive	[TG(60:11)+NH4]	970.79	417.07	0.0295915	0.0217442	0.0201252	0.0376764	0.0318949	0.0182429	0.0120212	0.0227657	0.0264716	0.0115054	0	0.159063	0.0170866	0.0193421	0.0162732
973.7308T413.46	positive	[TG(60:12)+Na]	973.731	413.46	0.0169951	0.0121088	0.0105025	0.0261049	0.0250702	0.00973866	0.00595943	0.0218761	0.0197914	0.00894704	0	0.205447	0.00997061	0.0158225	0.00970254
986.9144T467.84	positive	[TG(60:3)+NH4]	986.914	467.84	0.0147519	0.0109457	0.0146569	0.0118321	0.0129622	0.011494	0.0149435	0	0	0.00999346	0.00967852	0.0129849	0.0124956	0.022856	0.00892834
963.8408T459.73	positive	[TG(58:3)+Na]	963.841	459.73	0.060483	0.0374888	0.0525661	0.0649975	0.0723407	0.0406149	0.0761066	0.0296652	0.0327848	0.048804	0.030755	0.0716898	0.0628863	0.0844973	0.0296525
978.8520T440.40	positive	[TG(60:7)+NH4]	978.852	440.4	0.0503279	0.0156544	0.0174462	0.0877406	0.0957538	0.0369185	0.0939365	0.0225822	0.0455645	0.0217362	0.0192856	0.719157	0.0457586	0.118152	0.0285467
976.8355T433.82	positive	[TG(60:8)+NH4]	976.836	433.82	0.0656777	0.0448458	0.056389	0.096967	0.153991	0.0747948	0.148569	0.0428021	0.0959831	0.0548499	0.0349411	0.58402	0.0889185	0.133008	0.0677424
974.8189T427.46	positive	[TG(60:9)+NH4]	974.819	427.46	0.078069	0.0382456	0.0439666	0.0910876	0.0840174	0.0546853	0.0759279	0.041451	0.0801057	0.0344409	0	0.261264	0.0521772	0.073542	0.0458011
