# Supplementary material for: RNF43/ZNRF3 loss predisposes to hepatocellular-carcinoma by impairing liver regeneration and altering the liver lipid metabolic ground-state
Source: Nat Commun. 2022 Jan 17;13:334. doi: 10.1038/s41467-021-27923-z (PMC8764073; doi:10.1038/s41467-021-27923-z)
Supplement: Supplementary file 8 — dataset 5 [file 41467_2021_27923_MOESM8_ESM.xlsx]

## Sheet: Supplementary_Table_info
Supplementary Data 5. Comparison of gene expression between different damage models.
Supplementary Dataset 5_S1 - List of all significantly DE genes UP between R&Z-KO and WT at 1 month. Criteria chosen Pvalue<0.05 and log2FC>1. Gene list ranked by Log2FC
Supplementary Dataset 5_S2 - List of top significantly DE genes UP between R&Z-KO vs WT at 4 days recovery after damage. Criteria chosen FDR<0.1 and log2FC>1. Gene list ranked by Log2FC
Supplementary Dataset 5_S3 - List of all significantly DE genes UP between R&Z-KO vs WT at 21 days recovery after PHx. Criteria chosen Pvalue<0.05 and log2FC>1. Gene list ranked by Log2FC
Supplementary Dataset 5_S4 - List of genes commonly and exclusively UP regulated after damage in R&Z-KO vs WT at 1 month
Supplementary Dataset 5_S5 - List of GO:Biological process terms significanlty (pValue<0.05) enriched in genes commonly and exclusively UP regulated after damage in R&Z-KO vs WT at 1M
	R&Z	stands for Rnf43 & Znrf3

## Sheet: S1_DE_UP_KO vs WT_1M
List of all significantly DE genes UP between R&Z-KO vs WT at 1M. Criteria chosen Pvalue<0.05 and FC>1. Gene list ranked by Log2FC
genes	logFC	logCPM	LR	PValue	FDR
Rec8	10.94	2.44668	28.2913	1.04366e-07	6.89068e-05
Cacnb3	10.2743	0.432982	16.7435	4.2789e-05	0.00905507
H2-M3	10.2704	1.86308	35.0143	3.27298e-09	2.85711e-06
Ppp1r3g	10.2694	3.00997	22.4862	2.11663e-06	0.000923844
Zfp334	9.90374	0.515216	26.6738	2.40865e-07	0.000146268
Art3	9.72168	0.884293	19.3482	1.08922e-05	0.00304264
Ms4a1	9.69077	0.471548	11.5028	0.000694916	0.0548356
Rasgrp1	9.5568	0.586288	14.4691	0.000142479	0.0193205
Gm45413	9.51596	0.732073	14.6388	0.000130205	0.0178292
Zfp251	9.41045	0.525766	16.4611	4.96598e-05	0.0102232
Tpx2	9.32839	0.241557	15.9453	6.52006e-05	0.0118267
Gm37447	9.29564	0.585605	9.77914	0.00176503	0.0844252
Prickle2	9.23379	0.154408	12.4715	0.000413218	0.038996
3830403N18Rik	9.16347	-0.828277	20.621	5.59795e-06	0.00195551
Gm37510	9.15758	0.794765	8.73507	0.00312147	0.117514
AU021092	9.1043	1.36177	16.764	4.2329e-05	0.00905507
Gm43343	9.0931	-0.338683	12.2041	0.000476845	0.0430779
Gm37769	8.99853	-0.348177	10.8679	0.000978454	0.0633305
Chaf1b	8.99191	0.713356	15.394	8.7263e-05	0.0132479
Slamf9	8.99129	0.641935	10.4947	0.00119716	0.0702146
Sh2d2a	8.96253	0.0961114	10.3901	0.00126692	0.0705181
Pkp1	8.95021	-0.635165	8.42849	0.00369387	0.129304
Bmp5	8.90477	0.0148534	10.2651	0.00135572	0.0736783
Gm15982	8.8807	0.48238	17.481	2.90194e-05	0.00675524
Hist2h4	8.87964	-0.613669	10.132	0.00145714	0.0773838
Kif26b	8.87871	-0.205898	8.31207	0.00393824	0.132639
Sun3	8.84224	-0.168105	14.7784	0.000120911	0.0167205
Fam110b	8.82978	0.210343	7.47697	0.00624933	0.167211
Gm44321	8.82684	0.528661	15.7623	7.18207e-05	0.0119335
Pitpnm2os2	8.82143	-0.548339	6.10968	0.0134444	0.253411
Cited4	8.72358	0.212834	14.191	0.000165157	0.0213588
B3galnt1	8.6979	1.81426	19.3483	1.08917e-05	0.00304264
Gm43159	8.5973	-0.085527	10.9577	0.000932132	0.0617019
Chaf1a	8.56974	-0.47256	13.4597	0.000243742	0.0286079
Gabrb3	8.56225	0.513607	7.8575	0.00506104	0.148907
Ptprcap	8.5596	0.56405	14.3863	0.000148883	0.0199947
Adgrg6	8.54795	-0.354815	11.8635	0.000572456	0.0475027
Gm44101	8.52625	-0.792175	18.1252	2.06848e-05	0.00525282
P4htm	8.51134	-0.842031	10.7387	0.00104918	0.0651284
Gm44834	8.49748	-0.634748	6.38723	0.0114944	0.231953
Hmmr	8.48468	-0.559732	12.7254	0.000360718	0.0362457
B9d1	8.45983	1.22281	8.34833	0.00386042	0.131907
Msc	8.39089	-1.05122	11.9223	0.000554649	0.0473679
Elf3	8.38527	0.201714	12.5748	0.00039098	0.0378951
Edaradd	8.35528	-1.20212	8.95216	0.00277142	0.109656
Casp12	8.33976	0.340034	12.5924	0.000387311	0.0378292
Fcrl1	8.33919	-0.749678	9.36014	0.00221755	0.0988115
Zfp951	8.29693	0.175469	10.3736	0.00127827	0.0705655
Vsig10l	8.29218	0.330783	10.0126	0.00155473	0.079741
Cpxm1	8.25889	0.476859	11.3595	0.000750627	0.0568379
Gm27252	8.18408	0.49811	8.73666	0.00311875	0.117514
Mmp21	8.17193	-1.43279	17.9238	2.29928e-05	0.00573466
Peli3	8.14822	0.438977	12.5381	0.000398732	0.0381444
C130050O18Rik	8.148	0.30714	9.83139	0.00171559	0.0823423
Gm45010	8.13094	-0.592817	10.4609	0.00121926	0.0703693
Epor	8.1234	1.20722	11.1339	0.000847663	0.060098
Gm44045	8.11088	-0.0830885	8.0805	0.0044744	0.139496
Aurkb	8.09973	-0.0234877	7.74344	0.00539079	0.154551
Runx3	8.09567	0.0732968	6.38377	0.0115169	0.231953
Pkn3	8.09117	-0.185913	6.35378	0.0117131	0.234717
Aplp1	8.07679	-1.22237	14.1559	0.000168272	0.021562
Enpp6	8.05595	1.06698	9.11181	0.00253964	0.105569
Mx1	8.05378	0.34258	13.032	0.00030622	0.0324013
B3galt4	8.03781	0.505543	8.14741	0.00431227	0.137625
Akr1c18	8.03664	0.247562	8.34727	0.00386267	0.131907
9030407P20Rik	8.00306	-0.126628	12.4129	0.000426376	0.0399677
Gm37742	7.98618	-1.23065	8.77842	0.00304815	0.115689
Prmt2	7.97466	0.394199	5.17344	0.0229347	0.339692
Fgf21	7.96109	2.40132	21.4735	3.5876e-06	0.00139189
Mrgpre	7.9594	-0.325324	7.99521	0.00469012	0.143655
Pdzd9	7.95821	-1.5757	15.801	7.03654e-05	0.0119335
Mmp9	7.9443	-0.771273	11.0047	0.00090881	0.0617019
Gm15910	7.93541	-1.23745	10.4016	0.00125909	0.0705181
Gjc2	7.90605	-0.553717	10.8025	0.00101362	0.0643663
Gm42898	7.90469	-1.61731	10.5308	0.00117404	0.0691888
4930480G23Rik	7.90203	1.69634	15.6603	7.57988e-05	0.0119463
Gm43636	7.82501	-1.38634	9.14	0.00250081	0.105553
Gm37851	7.82126	0.482412	16.1432	5.87294e-05	0.0112366
Rab27b	7.81872	-0.856564	10.4696	0.00121354	0.07033
Gimap7	7.7724	-0.986242	10.0951	0.00148662	0.0777664
Satb1	7.76625	-0.37223	13.5698	0.000229848	0.0276749
Gm11827	7.74607	-0.502954	8.78778	0.00303254	0.115635
Fbxl22	7.73429	-0.392077	7.3621	0.00666129	0.172145
Slc35g2	7.71255	-1.10014	10.5866	0.00113912	0.0680702
Gm12036	7.70009	-1.38272	8.30684	0.00394961	0.132639
Lrp2	7.6931	0.354671	7.89982	0.00494398	0.147864
Fam221a	7.65242	-1.39309	7.90878	0.00491956	0.147736
Tnfrsf14	7.65032	0.574357	10.406	0.00125605	0.0705181
Mgp	7.64201	0.733423	9.20504	0.00241349	0.104276
Gm5431	7.61689	-1.06915	9.73094	0.00181192	0.0858775
Il12rb1	7.60372	1.10846	11.5244	0.00068688	0.0545094
Npff	7.59058	0.0725048	10.6357	0.00110926	0.0673612
Lrrc27	7.54734	-0.767166	9.11474	0.00253557	0.105569
Plk1	7.54392	-0.632683	5.6391	0.0175643	0.298249
Pik3r5	7.54376	-0.48939	8.20865	0.00416911	0.135469
Morn4	7.54052	-1.08135	8.05509	0.00453759	0.139904
Ccl4	7.53893	-1.06376	8.79538	0.00301994	0.115635
Gm16110	7.49464	-0.587173	7.17259	0.00740257	0.183319
Mkx	7.48493	0.152657	11.2068	0.000814975	0.058674
Zfp783	7.47736	-0.753928	6.02069	0.0141391	0.260186
Pglyrp1	7.46507	-0.911193	9.0595	0.00261334	0.107354
Sult2a3	7.45242	3.1118	12.676	0.000370381	0.0369508
Inhbb	7.43652	-0.36026	10.8661	0.000979408	0.0633305
Gm10614	7.42406	-0.541401	7.0361	0.0079883	0.191761
Amz1	7.41448	-0.716099	12.1994	0.000478061	0.0430779
Gm45148	7.40464	-1.53687	9.73205	0.00181082	0.0858775
Gdpd3	7.37012	1.67336	14.8464	0.000116629	0.016622
C1ql3	7.3639	-0.933343	10.213	0.00139454	0.0746265
Chek1	7.34791	-0.982072	10.8021	0.00101386	0.0643663
Gm9967	7.33942	-1.23001	6.8523	0.00885271	0.198958
Tmem246	7.3122	0.0857132	8.67607	0.00322416	0.120406
RP24-93F20.9	7.31127	-1.1761	5.27641	0.0216163	0.328525
Tchh	7.30994	-0.524043	7.90526	0.00492912	0.147736
Kif12	7.27771	0.121776	6.92433	0.00850308	0.195539
BC028528	7.27573	0.157955	10.9932	0.000914468	0.0617019
Gm38248	7.25652	-0.281847	5.10606	0.0238424	0.343486
Kcnq1	7.25021	-0.220349	9.12934	0.00251542	0.105553
Adamdec1	7.24695	0.17181	7.87899	0.00500123	0.148744
Gm15460	7.24293	-1.31183	4.44571	0.0349891	0.412747
Ust	7.23476	0.0805751	7.09497	0.00773008	0.188683
Akr1b7	7.22036	0.230115	6.91236	0.0085602	0.195539
Oip5	7.21921	-0.528294	8.37691	0.00380017	0.131705
Pnldc1	7.20525	-0.262163	7.92046	0.00488789	0.147736
A730036I17Rik	7.18031	0.429515	8.13803	0.00433463	0.137625
Gm43254	7.17627	-0.752047	11.9653	0.000542005	0.0470197
Mal	7.13059	-0.198587	8.03694	0.00458328	0.141002
Gm26734	7.12721	-0.967588	5.86887	0.0154109	0.273847
Fam151b	7.09895	-1.03187	12.2208	0.000472593	0.0430779
Pfkfb4	7.08926	0.641268	7.03558	0.00799061	0.191761
Clcf1	7.08402	-0.50426	5.19407	0.022664	0.337307
Lcn12	7.08263	-1.52161	9.92246	0.00163274	0.0801282
Gm26616	7.08013	-1.06781	8.13763	0.00433559	0.137625
Gm11737	7.07644	-1.14074	5.77384	0.0162664	0.284244
Cd7	7.01925	-0.267819	8.98622	0.00272023	0.10887
Hist1h2be	7.00956	-0.532369	11.181	0.000826401	0.0588895
Arl11	6.99682	-1.20369	11.0439	0.000889797	0.0613589
Gm43413	6.99249	-1.46823	5.91239	0.0150348	0.270607
Gm20518	6.96121	-1.41121	4.56317	0.0326666	0.400303
Msx1	6.9164	-0.614594	5.27438	0.0216415	0.328551
Pgm1	6.86159	1.09365	13.1494	0.00028761	0.0312417
Gm43430	6.85409	-0.440158	5.76048	0.0163906	0.285542
Gm10101	6.85158	0.567317	6.21946	0.0126354	0.2453
Gm13710	6.83583	-0.576112	5.4914	0.0191102	0.308569
Gm37334	6.83515	-2.0355	6.92429	0.00850327	0.195539
9930014A18Rik	6.82191	-1.11124	10.4107	0.00125288	0.0705181
Fam78a	6.82076	0.0606221	5.30541	0.0212593	0.325659
Elf4	6.82034	0.0814955	13.0594	0.000301774	0.0321746
Igsf3	6.81792	-0.0954133	8.29916	0.00396633	0.132639
Iglc3	6.79171	-0.58331	6.2472	0.012439	0.242987
RP23-91H23.4	6.7914	-0.999117	9.59863	0.00194723	0.0906564
3010003L21Rik	6.7886	-0.600864	9.35038	0.0022294	0.0988508
Dusp4	6.7792	-0.859212	10.5943	0.00113439	0.0680702
1810062G17Rik	6.77771	-0.278921	6.95836	0.00834284	0.19437
Matk	6.76226	-0.551168	6.16341	0.0130419	0.249466
Ly9	6.75831	-0.0364182	12.8277	0.000341524	0.034818
Gm37978	6.75514	-0.629366	5.90595	0.0150898	0.270716
Cfap69	6.755	-1.18577	4.01644	0.0450587	0.460308
Ccdc173	6.72269	-0.700283	5.22847	0.02222	0.334066
Gm16576	6.71606	-0.868095	7.97821	0.00473436	0.144187
Snai3	6.69594	-0.754048	4.6461	0.0311241	0.393337
BC030867	6.69445	-0.231811	7.74901	0.0053742	0.154551
Zfp566	6.68004	0.265277	7.17431	0.00739548	0.183319
Gm34267	6.67948	-0.387414	8.34818	0.00386074	0.131907
Plk5	6.64132	1.49553	10.438	0.00123452	0.0705181
Fxyd7	6.62269	-1.40525	7.04032	0.00796948	0.191761
Gm20633	6.62267	-0.561034	5.49839	0.0190339	0.307693
Hist1h2al	6.62111	3.21882	4.35269	0.0369505	0.419568
Ankrd2	6.59913	0.499768	7.61454	0.00578997	0.159819
Myo1g	6.59587	0.356459	8.78955	0.0030296	0.115635
Gm5112	6.59497	-0.921629	7.18072	0.00736911	0.183319
Meg3	6.58444	2.05222	9.44433	0.00211803	0.0966751
4930513N20Rik	6.58229	-1.26808	4.43548	0.0351993	0.413643
Zfp72	6.5794	0.43159	6.85826	0.00882324	0.198958
Lmod3	6.56441	-1.31288	5.3342	0.020911	0.323745
Gm37747	6.55202	-1.4181	4.61487	0.0316959	0.394825
Gm44117	6.53885	-0.3248	5.60305	0.0179292	0.299379
Gm12689	6.52067	-0.651295	7.44989	0.00634402	0.167587
Scimp	6.51098	0.210065	8.5172	0.00351805	0.126315
Tcte2	6.48471	-0.519454	5.29744	0.0213567	0.326126
Gm36930	6.47523	-1.39831	4.61008	0.0317845	0.39496
Gm13017	6.47284	-0.704654	10.9609	0.000930546	0.0617019
Gm17971	6.43713	0.869216	14.3202	0.000154201	0.0203181
Icosl	6.43294	-1.04906	8.93982	0.00279021	0.110087
Gm6166	6.40264	1.10186	7.21628	0.00722452	0.181484
Nkd2	6.39896	-0.771261	4.93611	0.0263011	0.359668
Ntf3	6.38357	-0.0198419	5.15471	0.0231834	0.340845
Gm37163	6.38198	-0.984044	6.20774	0.0127193	0.245906
Atp6v0e2	6.36536	1.1148	8.23796	0.00410232	0.135167
Rims4	6.36364	-0.451325	5.7978	0.0160463	0.281202
Pstpip1	6.3582	-0.879943	7.64076	0.00570639	0.158137
Gm11767	6.34707	-0.709377	7.50298	0.00615969	0.165734
Gm26620	6.33835	-0.207592	10.4803	0.00120652	0.0702146
Egfl8	6.33456	-0.926845	5.68702	0.0170909	0.293642
Olfr1030	6.33053	0.00232253	8.14196	0.00432525	0.137625
Esrrb	6.31801	0.0628372	5.40353	0.0200961	0.317436
Cntnap1	6.31137	0.0465384	6.30994	0.0120063	0.238098
Gm11400	6.29828	-1.24001	7.74964	0.00537232	0.154551
Ankrd55	6.29626	-1.00661	6.73269	0.00946616	0.206299
Tmem81	6.29062	0.237548	6.76325	0.00930541	0.204628
2610035D17Rik	6.27305	-1.05514	12.252	0.000464756	0.0427056
9330182L06Rik	6.27011	-0.55346	8.20853	0.00416938	0.135469
Ms4a4c	6.25294	-0.991463	7.68887	0.00555625	0.154751
Gm43311	6.24004	-0.462202	5.6046	0.0179134	0.299379
Pls1	6.2309	0.612516	6.48032	0.0109075	0.227042
A930018P22Rik	6.23051	-0.911273	7.91598	0.00490001	0.147736
H2-M2	6.21861	-1.03883	10.6656	0.00109149	0.0668632
Oscp1	6.2078	-0.928072	5.57305	0.018239	0.300229
4933423P22Rik	6.17101	-1.34107	5.07139	0.0243238	0.347258
Gpr183	6.14627	-0.310683	7.01107	0.00810075	0.192426
Itgax	6.12975	-0.289948	6.76086	0.00931791	0.204628
Ccdc18	6.12835	-1.28986	8.96137	0.00275749	0.109414
Ace	6.08461	-0.124586	6.41828	0.0112951	0.230383
Art4	6.07127	0.82935	7.33669	0.00675612	0.174101
Angpt2	6.05638	-0.804852	6.56039	0.0104274	0.220665
Siah1b	6.03736	0.246494	6.94404	0.00840992	0.195098
Arhgap15	6.03688	-0.352688	8.78948	0.00302973	0.115635
D8Ertd82e	6.00912	-1.08325	7.58957	0.00587071	0.16141
Fam105a	5.98577	0.552967	6.98602	0.0082149	0.193235
4632428C04Rik	5.97894	-0.787749	9.24065	0.00236701	0.102991
H19	5.97593	0.836239	9.91987	0.00163503	0.0801282
Mettl18	5.95861	1.75213	7.71279	0.0054831	0.154551
2510016D11Rik	5.93323	-0.731213	7.21198	0.00724184	0.181592
Mir670hg	5.92576	-1.33313	9.729	0.00181384	0.0858775
Traip	5.91701	-0.770558	5.67692	0.0171895	0.294583
Fhod3	5.89687	-0.692222	6.48512	0.0108781	0.226931
Gm26624	5.8898	0.465622	6.83524	0.00893766	0.200373
Ube2t	5.87769	-0.692997	4.7138	0.0299214	0.388078
Gm16587	5.86525	-1.01856	4.88048	0.0271621	0.367253
Aim1l	5.86135	0.823469	5.19307	0.0226771	0.337307
Krt7	5.81182	-0.0897174	4.54087	0.0330948	0.403695
Amn	5.80556	-1.10788	4.68865	0.0303625	0.390182
G2e3	5.79599	1.69443	15.803	7.02915e-05	0.0119335
Dpep1	5.79096	-0.177524	4.93008	0.026393	0.359992
A130051J06Rik	5.78859	-0.386529	6.63775	0.00998401	0.213548
RP23-143B2.2	5.73127	0.872669	8.06901	0.00450288	0.139872
Gdf3	5.71925	-0.674235	6.75221	0.00936318	0.205034
Ly6g5b	5.69652	-0.936293	5.51526	0.0188512	0.305802
Gm37027	5.68811	-0.409785	10.4484	0.00122756	0.0705181
Catsper3	5.68085	-1.11605	4.36951	0.0365876	0.418182
C1qtnf9	5.67556	-1.34079	5.58606	0.018104	0.299379
Ttll1	5.66864	1.1782	10.2417	0.00137297	0.0740399
Cct6b	5.65058	0.642875	6.78143	0.00921109	0.204528
Fmnl1	5.64777	0.324091	6.57623	0.010335	0.219375
E030030I06Rik	5.64448	1.48941	16.0254	6.24977e-05	0.0114856
Ggta1	5.6356	-0.0736217	6.00741	0.0142459	0.261647
Cacna2d1	5.62522	-0.636978	6.6785	0.00975825	0.210552
Gprc5a	5.62147	-1.06316	4.65301	0.0309991	0.393337
Slc13a4	5.60993	0.913655	4.68305	0.0304616	0.390686
Cd300e	5.60291	0.561023	5.35327	0.0206835	0.321342
Ttbk1	5.59377	-0.448491	6.15626	0.0130948	0.249857
RP23-116C19.1	5.58228	-0.695689	6.06102	0.0138198	0.257814
Bglap3	5.57671	-0.810207	4.30935	0.0379035	0.423805
Zfp599	5.57381	-1.44676	4.56567	0.0326189	0.400303
Mthfd1l	5.57057	-0.942496	5.99544	0.0143429	0.261866
Pcyox1l	5.56676	0.917208	9.08486	0.00257734	0.106818
Nfkbid	5.56359	-1.29592	4.31947	0.0376786	0.422697
Cyp1a1	5.56063	-0.699494	5.8695	0.0154054	0.273847
4930513O06Rik	5.54713	-0.544635	5.10658	0.0238352	0.343486
Ccl7	5.53877	-1.84597	5.70777	0.0168899	0.290878
Gm42513	5.53794	-0.164471	8.18463	0.00422467	0.136272
Adgrg2	5.5315	1.52332	9.85589	0.00169289	0.0820993
Rab40b	5.52922	-1.10809	4.70745	0.0300322	0.388388
Zfp563	5.5091	0.0184293	6.15158	0.0131295	0.250177
Rftn2	5.49349	-0.771653	5.37942	0.0203756	0.319043
Gm44571	5.47872	-2.11487	4.75554	0.0292041	0.383359
Esm1	5.46478	0.153831	4.29467	0.0382319	0.423805
4921513D11Rik	5.45004	0.665106	5.0144	0.0251373	0.352149
Lfng	5.43965	-0.116125	8.41628	0.00371876	0.129526
Elf5	5.38147	-0.38669	4.53641	0.0331812	0.403695
Igkv1-117	5.37064	-0.515203	7.9484	0.004813	0.14582
Dact1	5.36665	-0.0237263	6.30692	0.0120268	0.238098
Tlr1	5.35194	-0.44692	4.59996	0.0319727	0.395857
Rad18	5.33951	0.500844	7.70134	0.00551797	0.154551
Tmem44	5.33612	0.0560297	4.33897	0.0372496	0.419568
Sptb	5.32895	0.121747	4.03011	0.044695	0.459011
D730045B01Rik	5.32403	-0.816276	10.1	0.00148271	0.0777664
Pgam2	5.31388	-1.61802	4.66196	0.0308379	0.393337
Il27ra	5.30594	0.33459	7.20361	0.00727572	0.182115
Asic1	5.30386	-0.593768	6.14554	0.0131744	0.250195
Shisa9	5.28677	-1.15849	6.03159	0.0140521	0.260186
Mtnr1a	5.28474	0.536204	6.38245	0.0115254	0.231953
Zfp503	5.24323	-0.573229	8.22899	0.00412265	0.135167
Ttc30b	5.2303	2.13601	15.7729	7.1418e-05	0.0119335
Tnfaip8l3	5.22122	-0.171418	4.95496	0.026016	0.358093
Nebl	5.1919	-1.11759	4.72028	0.0298089	0.387991
Tuba8	5.18703	3.26767	6.43127	0.0112128	0.230383
Miga1	5.1812	0.14819	7.53438	0.00605327	0.164486
Gm20324	5.17917	-0.0658268	4.76713	0.0290082	0.381504
Il33	5.17648	0.294803	5.21715	0.0223651	0.334732
D2Bwg1423e	5.17173	-0.844561	5.06758	0.0243774	0.347258
Smpd3	5.17032	0.977974	7.40273	0.00651251	0.170019
Gm37105	5.15633	-0.921759	4.0956	0.0429949	0.450158
Cyp26c1	5.14772	-1.04844	4.47028	0.0344893	0.410448
Gm28836	5.14639	-0.765569	11.2391	0.000800899	0.0584156
Alpk1	5.14427	-0.448427	6.67561	0.00977408	0.210552
9330121J05Rik	5.12422	-1.10639	5.54623	0.0185205	0.30361
Emp1	5.1129	-0.0682243	5.22452	0.0222706	0.334107
Palm	5.10486	1.40188	6.6809	0.00974514	0.210552
Clip4	5.09117	-0.67854	4.18822	0.0407057	0.438348
1700030C10Rik	5.08828	-0.418319	4.74217	0.0294319	0.384915
Cdr2l	5.0824	0.348485	9.41452	0.00215274	0.0973051
1700023H06Rik	5.08076	0.00945473	4.02785	0.044755	0.45929
Crocc	5.07124	-0.255968	5.0677	0.0243757	0.347258
Gpm6b	5.06829	-0.817242	5.95949	0.0146383	0.265868
Trerf1	5.06795	-0.654667	6.36024	0.0116706	0.234199
Vtcn1	5.06697	0.0614583	4.94183	0.0262143	0.359308
Gm10499	5.06545	0.91151	8.8072	0.00300044	0.115635
Sash3	5.06404	0.0665152	6.96522	0.00831093	0.19437
Zfp423	5.05723	-1.10273	4.51404	0.0336177	0.405605
Gm31121	5.056	-0.688077	4.85912	0.0275003	0.36968
Gm12258	5.01815	1.30078	7.84282	0.00510229	0.1494
Olfm3	5.01461	1.07222	6.92083	0.00851973	0.195539
Mettl25	5.01279	1.81368	9.83199	0.00171503	0.0823423
Gm17108	4.99262	-0.171133	6.75171	0.00936578	0.205034
Zfp59	4.98828	-0.115386	8.80112	0.00301046	0.115635
Gm26549	4.97851	-0.154021	5.30889	0.0212169	0.325659
Gm15411	4.97161	-0.314342	13.4408	0.000246204	0.0286561
Gm9825	4.966	-0.645076	4.06012	0.0439075	0.454689
Tmem158	4.96442	-1.13682	4.08173	0.0433494	0.451846
Cpe	4.96419	-1.02528	4.79063	0.0286149	0.37847
Gm44220	4.95523	-0.722417	4.59858	0.0319985	0.395857
Gm13194	4.94436	-0.781326	6.21808	0.0126452	0.2453
A530072M11Rik	4.9443	-0.798962	4.15062	0.0416192	0.444076
Il2rb	4.94113	0.814094	5.07489	0.0242749	0.347258
Gm6969	4.93378	-0.776024	6.98533	0.00821804	0.193235
Srgap1	4.91031	-0.473058	4.20827	0.0402273	0.4342
Ly6c1	4.89207	0.833785	4.17733	0.0409681	0.440155
5730522E02Rik	4.88981	-0.380094	7.0175	0.00807169	0.192426
Zfp101	4.88156	1.95273	15.7191	7.34792e-05	0.0119335
Barhl1	4.8772	-0.166657	4.43006	0.0353113	0.413643
Hmga1-rs1	4.8758	-0.749716	9.19968	0.00242058	0.104276
Apaf1	4.87287	0.90868	6.35094	0.0117319	0.234756
Gm19967	4.86073	-0.60039	5.12902	0.023529	0.342033
Zranb3	4.85926	0.245106	5.00298	0.0253037	0.354104
Dbn1	4.84982	0.0480314	6.1763	0.0129473	0.248399
Gm10433	4.84219	-0.795732	4.36136	0.036763	0.419317
Vav1	4.84207	1.57474	6.95687	0.00834982	0.19437
Rrm2	4.79746	2.32924	16.8878	3.96562e-05	0.00865434
4930431P19Rik	4.78487	0.523208	10.9215	0.000950541	0.0626236
Fcmr	4.77655	-0.153844	4.39296	0.0360875	0.416558
Pard3bos3	4.77155	-0.0389958	5.1339	0.023463	0.341717
Gm26515	4.77021	-0.874762	4.60063	0.0319602	0.395857
Zfp821	4.76995	0.929127	6.02215	0.0141274	0.260186
Wnt9a	4.76835	-0.729877	4.5103	0.0336914	0.405662
9130019O22Rik	4.76213	0.505712	7.00015	0.00815029	0.192614
Lrrc39	4.76159	0.361886	5.15723	0.0231498	0.34071
Il21r	4.75606	-0.745739	4.26311	0.0389484	0.42566
Matn2	4.73352	0.0073053	5.13828	0.0234038	0.341533
Gm43259	4.71444	-0.843708	4.75639	0.0291897	0.383359
Mirt2	4.71388	-0.514833	4.21125	0.0401568	0.433774
Misp	4.70424	-1.1382	4.42675	0.0353797	0.413643
Slc13a5	4.67653	1.92504	5.0993	0.0239355	0.343937
Cdon	4.67117	-0.465806	4.35641	0.0368698	0.419568
Slc24a5	4.66834	-0.895318	4.15249	0.0415732	0.444076
Adamtsl5	4.66631	0.232838	3.8487	0.0497846	0.480209
Card11	4.65472	-1.16702	4.6674	0.0307404	0.393337
Tnfrsf19	4.63543	3.59461	10.7575	0.00103857	0.0650481
Pfkp	4.62344	0.540492	5.94421	0.0147657	0.267466
Ddr1	4.622	0.479102	5.03217	0.0248808	0.349793
Klhl11	4.62186	-1.2813	4.21381	0.0400961	0.433454
Bbs10	4.61005	1.46054	5.72475	0.0167274	0.288983
Mageh1	4.5968	1.05659	4.11121	0.0426	0.449391
Ces2h	4.52316	-0.731273	3.971	0.0462903	0.464956
Igkv10-96	4.52316	-1.34995	4.0022	0.0454408	0.462922
RP24-397P9.4	4.51698	0.726842	6.67113	0.00979873	0.210552
Ptpre	4.51453	0.841968	5.77452	0.0162601	0.284244
Olfm1	4.49629	0.768497	9.01056	0.00268423	0.108804
Gm37606	4.46169	-0.348471	6.39353	0.0114537	0.231953
Tube1	4.44314	0.458387	5.90087	0.0151334	0.270752
Fat4	4.43943	0.153971	4.6873	0.0303864	0.390182
Setbp1	4.41292	-1.36415	5.30126	0.02131	0.325999
Cxcr6	4.40907	1.14028	4.64128	0.0312118	0.393337
Kif2c	4.3914	-0.978767	4.38117	0.0363381	0.417723
Trib2	4.38719	1.05742	6.30268	0.0120555	0.238098
Tcea2	4.38141	-0.099382	5.38869	0.0202677	0.318066
AA986860	4.35494	0.144317	7.15834	0.00746163	0.183803
Spaca6	4.35095	-0.196671	5.68685	0.0170925	0.293642
Hddc3	4.34927	1.88358	6.19047	0.012844	0.247773
Unkl	4.33679	-0.907898	5.1987	0.0226037	0.336933
Rps6ka5	4.31759	0.0831203	3.888	0.0486322	0.474669
Unc13b	4.30432	2.70633	17.7442	2.52693e-05	0.0060851
Fancf	4.29249	-0.330786	5.36564	0.0205372	0.320379
Styx	4.28618	-1.20955	6.11561	0.0133993	0.252929
Fam111a	4.28296	0.680311	8.20798	0.00417067	0.135469
Prr15l	4.28278	0.195673	4.41912	0.0355384	0.413643
Kcnh7	4.27418	-0.471085	4.01546	0.045085	0.460308
Rab27a	4.252	-0.0395282	4.22073	0.0399329	0.433107
Gm10516	4.24437	-0.664001	4.37975	0.0363682	0.417726
Gm17115	4.24268	-1.30798	4.09853	0.0429204	0.450091
Gm42814	4.22983	-1.19223	4.8692	0.0273402	0.368236
Mogat1	4.2098	2.36944	4.18823	0.0407055	0.438348
Pdk4	4.18873	2.9847	18.2446	1.94277e-05	0.00502494
Rbfox3	4.13823	0.291514	5.16926	0.02299	0.339789
Ncapd2	4.12911	0.973436	5.34708	0.020757	0.322126
Gm4841	4.12229	-0.543624	10.9751	0.000923461	0.0617019
Ly6d	4.12127	4.91022	7.44554	0.00635937	0.167587
Gm37780	4.12054	-0.395574	7.58227	0.00589452	0.161429
Slpi	4.09233	1.90321	5.83571	0.015704	0.277643
E030037K01Rik	4.05371	-0.137987	4.13767	0.0419388	0.445817
Scaper	4.02908	2.6664	11.8559	0.000574781	0.0475027
Vrk2	4.00554	1.55284	8.87483	0.0028913	0.113117
Rdh1	3.97155	0.366689	4.57522	0.0324376	0.39952
Ttc39a	3.95366	0.586877	3.97985	0.0460478	0.464368
Prom1	3.95085	2.0226	4.15405	0.041535	0.444076
H2-Bl	3.94925	2.15594	11.9504	0.000546344	0.0471037
Iqce	3.92966	2.07854	6.25854	0.0123596	0.241774
E2f2	3.9277	0.816212	4.94636	0.0261457	0.359057
Trim62	3.90367	-0.7524	4.12873	0.042161	0.44695
Tbx2	3.89861	-0.240882	5.30498	0.0212645	0.325659
9430034N14Rik	3.89721	0.00604581	4.38759	0.0362014	0.417116
Hist1h4i	3.89423	1.14204	7.1858	0.00734829	0.183319
Pdgfd	3.85822	-0.0988406	4.10072	0.042865	0.450091
RP23-104D6.8	3.84898	-0.213177	3.90674	0.0480927	0.474372
Erbb4	3.82913	0.59911	4.34033	0.0372197	0.419568
Zfp13	3.81376	-0.809539	4.31044	0.0378791	0.423805
Aurka	3.81361	1.54783	5.35913	0.0206141	0.32062
5730435O14Rik	3.80259	0.245146	4.17589	0.041003	0.440192
Hsf2bp	3.80015	1.20565	5.05152	0.0246044	0.348579
Smad9	3.76838	1.85961	7.87751	0.00500535	0.148744
Spg11	3.75377	2.13216	4.87675	0.0272208	0.367691
Zfp51	3.74365	1.33656	5.17674	0.0228912	0.339692
4930506C21Rik	3.71969	-0.450806	4.65671	0.0309324	0.393337
Zfp383	3.71958	0.588161	4.37458	0.0364787	0.418182
Sntg1	3.66867	-0.83481	4.4721	0.0344526	0.410448
Coro2b	3.63126	0.860113	4.27511	0.0386745	0.424326
Zbed4	3.61127	-0.71408	4.95448	0.0260231	0.358093
Hist2h3c2	3.55607	0.380833	4.96675	0.0258392	0.356617
Gm13443	3.53634	2.65289	9.13386	0.00250922	0.105553
Zbed5	3.51245	0.672728	4.27839	0.0385998	0.424326
Incenp	3.49822	1.05226	4.40911	0.0357476	0.413659
Cep135	3.47615	1.16886	3.99091	0.0457463	0.463671
4732463B04Rik	3.47597	0.259074	5.59183	0.0180444	0.299379
Myct1	3.45559	1.79207	5.62206	0.0177358	0.298988
Gm11837	3.45402	0.203348	4.7098	0.0299911	0.388216
Opn3	3.43445	0.373263	4.55754	0.0327741	0.400991
D630024D03Rik	3.38046	1.90454	8.30212	0.00395989	0.132639
Col5a3	3.3545	3.6265	10.5844	0.00114043	0.0680702
A430035B10Rik	3.34687	1.2181	5.38924	0.0202613	0.318066
Zfyve27	3.33901	4.1201	24.4447	7.64742e-07	0.000395598
Bmf	3.31626	2.77287	4.84921	0.0276589	0.371096
Ttc28	3.28045	0.724944	7.38319	0.00658363	0.171122
4930412C18Rik	3.26069	1.45994	5.90579	0.0150912	0.270716
Slc39a5	3.25882	2.38557	6.26898	0.012287	0.240934
Zfp472	3.24432	1.73368	4.47654	0.0343632	0.410448
Chrna2	3.24422	1.95947	4.00915	0.045254	0.461697
Nxpe2	3.22803	4.33065	24.3734	7.93562e-07	0.000395846
Alg10b	3.17426	1.61419	3.93486	0.0472951	0.470968
RP23-313P23.4	3.14316	-0.833165	4.36071	0.0367769	0.419317
1700001L05Rik	3.14237	0.932922	3.86828	0.0492069	0.477604
Arid3b	3.11157	1.87242	4.83299	0.0279201	0.373468
Teddm2	3.10824	1.28825	6.81229	0.00905326	0.202059
Gm8909	3.1071	1.34576	5.46828	0.0193647	0.311597
2310040G24Rik	3.10155	2.86721	8.62709	0.00331201	0.122055
H2-DMa	3.08715	3.09541	6.87688	0.00873178	0.198627
Prdm4	3.06942	1.89338	4.51391	0.0336204	0.405605
H2-Q2	3.02986	1.52714	7.08866	0.0077573	0.188683
Treml4	3.02001	1.90879	4.87312	0.0272781	0.368109
Mapre2	3.00795	2.94398	4.74305	0.0294168	0.384915
Pfkfb3	2.987	2.52903	5.3122	0.0211766	0.325659
Pcolce2	2.96923	0.717733	4.05979	0.0439161	0.454689
Ihh	2.96404	2.91335	4.58226	0.0323046	0.398771
AU041133	2.95413	2.00939	4.7835	0.0287337	0.378587
Myo1d	2.89025	2.78344	11.2313	0.000804281	0.0584156
Mlh1	2.87663	2.896	4.28846	0.0383719	0.424055
Ifi204	2.8685	1.73848	5.64255	0.0175297	0.298218
Gas2l3	2.85107	1.7896	4.7405	0.0294605	0.384915
Slc19a1	2.81715	2.87187	6.40542	0.0113773	0.231305
Lrrc20	2.80967	1.61766	4.51513	0.0335963	0.405605
Gm16740	2.79847	-0.393401	4.91379	0.0266431	0.361636
Rab34	2.79124	3.3534	6.00205	0.0142893	0.261664
Csrnp2	2.76557	1.60959	7.08728	0.00776328	0.188683
Snhg15	2.73565	1.27119	4.41369	0.0356516	0.413643
Zfp213	2.72518	1.8723	5.04598	0.0246832	0.348732
Clstn3	2.71732	3.38383	6.10176	0.0135047	0.254176
Gm4285	2.68998	1.60539	3.86006	0.0494487	0.479068
Zfp948	2.683	1.19745	4.71177	0.0299568	0.388133
Pgap1	2.60985	3.01636	10.0052	0.00156099	0.079741
Slc13a3	2.60945	5.68087	12.9139	0.000326143	0.0338516
Hip1	2.60831	1.74254	3.89244	0.0485039	0.474669
Capg	2.58829	2.25652	4.07653	0.0434829	0.452552
Tmem39b	2.5739	2.73913	4.71364	0.0299242	0.388078
Tex10	2.53135	2.10305	4.27513	0.038674	0.424326
Nhej1	2.53044	3.03762	9.47757	0.00208	0.0952502
Rgs2	2.50515	2.14897	6.73237	0.00946785	0.206299
Zfp646	2.49975	2.64393	4.2272	0.0397809	0.432749
Slc1a2	2.46219	8.01746	58.9809	1.59212e-14	7.41238e-11
Zfp65	2.41413	1.51201	4.34081	0.0372092	0.419568
Smug1	2.41324	2.88724	4.59875	0.0319953	0.395857
Gstm3	2.34462	7.91428	44.4163	2.65466e-11	5.29681e-08
Vamp1	2.3426	2.03191	4.04002	0.0444334	0.458505
Cd3eap	2.33725	3.2507	7.37029	0.00663101	0.171828
Gorab	2.32903	1.82059	3.91247	0.0479292	0.473651
Cyp2a5	2.32206	9.04828	23.263	1.41294e-06	0.000657818
Glul	2.3206	8.96102	40.0648	2.45673e-10	2.94323e-07
Filip1l	2.31712	1.89189	3.90986	0.0480035	0.473827
Usp30	2.28865	3.37897	7.43778	0.00638685	0.167679
S1pr2	2.26182	2.92855	5.53914	0.0185957	0.304129
Esyt1	2.21983	2.90428	3.9009	0.0482603	0.474669
Rnf43	2.21772	4.70347	21.4905	3.55582e-06	0.00139189
Axin2	2.20906	3.2489	5.87245	0.0153796	0.273847
Fam89a	2.20804	4.07728	15.2931	9.20515e-05	0.0136775
1700027J19Rik	2.20134	2.25149	7.25196	0.00708237	0.179853
D030056L22Rik	2.20127	2.48453	4.42496	0.0354169	0.413643
Cul7	2.1792	2.37486	5.62031	0.0177535	0.298988
Arpin	2.17422	2.79306	5.27978	0.0215744	0.328246
Phf1	2.15539	3.51986	14.0786	0.000175326	0.0222616
Ntrk2	2.1447	4.58558	5.0634	0.0244362	0.347557
Firre	2.13132	3.16049	4.78768	0.028664	0.378587
Nat8	2.12137	6.1382	6.04153	0.0139731	0.259525
Gstm2	2.10531	7.98725	46.4003	9.64012e-12	2.69287e-08
Gm28557	2.09362	2.06822	4.03327	0.0446115	0.458828
Gba2	2.0725	3.92737	4.21455	0.0400786	0.433454
Zfp942	2.06751	2.95998	4.91424	0.0266361	0.361636
2410131K14Rik	2.06488	4.04065	21.0657	4.43805e-06	0.00163122
Ripk2	2.06487	2.67893	3.84522	0.0498879	0.480652
Ube2e2	2.06321	4.44504	20.313	6.57534e-06	0.00218661
Hsdl1	2.06022	3.38475	3.92257	0.0476421	0.472263
9130409I23Rik	2.0599	3.4783	3.89924	0.048308	0.474669
Naa40	2.02858	3.14584	5.40618	0.0200655	0.31739
Arl14ep	2.02815	2.74883	8.69419	0.00319226	0.119534
D130043K22Rik	2.02468	3.32566	4.48888	0.0341159	0.408309
Phtf2	2.01835	2.03069	4.72959	0.029648	0.386282
Tsc1	2.01225	3.92905	10.2655	0.00135543	0.0736783
2810402E24Rik	2.00997	2.25298	4.41988	0.0355225	0.413643
Pdzk1ip1	2.00007	4.30943	5.42312	0.0198719	0.315398
Bmp2	1.9827	3.13638	6.29149	0.0121319	0.238993
Nde1	1.98109	3.27097	7.58545	0.00588411	0.161429
Fbxo28	1.97742	2.88716	5.59229	0.0180397	0.299379
Foxj3	1.97357	2.41705	5.16116	0.0230974	0.340297
Susd1	1.9706	3.03419	4.63223	0.0313768	0.393337
Acd	1.9667	4.29889	8.11193	0.00439749	0.138645
Maoa	1.95279	2.74369	8.25929	0.00405441	0.134508
Lgr5	1.94165	4.00123	8.30375	0.00395632	0.132639
Endod1	1.92702	3.20524	3.85114	0.0497122	0.480097
Bcl6	1.92284	5.09794	6.85512	0.00883878	0.198958
Rhbdf2	1.92081	2.97218	3.85551	0.0495829	0.479587
Ptdss2	1.91939	3.973	9.35693	0.00222144	0.0988115
Siah1a	1.90963	1.55965	3.86448	0.0493185	0.478356
Stk3	1.89923	2.22593	4.65224	0.0310131	0.393337
Rufy2	1.87969	1.77666	4.92035	0.0265421	0.36132
Ccdc85b	1.87962	4.48601	19.5281	9.91308e-06	0.00289272
Exoc4	1.86666	3.74429	8.46796	0.00361456	0.127165
Nomo1	1.85115	4.24435	12.9238	0.000324436	0.0338516
Nol11	1.83757	2.66186	4.34734	0.0370668	0.419568
Them7	1.82074	4.95851	11.3341	0.000760985	0.0568379
Znrf3	1.81796	5.03582	31.4366	2.06056e-08	1.59888e-05
Vps16	1.81383	4.42391	11.0008	0.000910727	0.0617019
Arhgef3	1.79828	3.88027	8.27045	0.00402956	0.134002
Stbd1	1.78075	6.8135	12.5971	0.000386351	0.0378292
Mocs1	1.77961	5.94106	9.97326	0.0015883	0.079741
Rhbg	1.77724	3.3728	8.29767	0.00396959	0.132639
Tinf2	1.77006	4.3546	6.38753	0.0114925	0.231953
Rnf186	1.74961	4.92541	6.05638	0.0138562	0.257814
Btbd6	1.7475	4.40785	11.3467	0.000755838	0.0568379
Ccdc157	1.73981	3.6498	8.00922	0.00465398	0.142862
Apex1	1.72012	2.75961	4.63824	0.0312671	0.393337
Dusp22	1.70928	3.76508	7.21788	0.00721811	0.181484
Rad52	1.70909	2.53845	4.16711	0.041216	0.44146
Rpl28	1.68714	1.6452	4.92201	0.0265166	0.36132
Ighm	1.68487	6.65013	7.24301	0.00711777	0.180425
Cep63	1.68447	3.36541	4.4741	0.0344123	0.410448
Kctd6	1.67549	2.10873	4.66485	0.0307861	0.393337
Oxsm	1.6718	3.31864	7.7045	0.00550834	0.154551
Cdc42bpb	1.67178	2.83629	5.32348	0.0210399	0.324712
Rab13	1.66573	2.94997	6.47636	0.0109319	0.22721
Tmem42	1.65909	3.5546	9.01172	0.00268254	0.108804
Jade2	1.65909	2.66221	4.38508	0.0362547	0.417116
Adssl1	1.65722	4.67058	14.8869	0.00011415	0.0164364
Wbscr16	1.64381	4.40906	10.1149	0.00147076	0.0777664
H2-K2	1.64312	4.02284	6.37638	0.0115649	0.232413
Zfp949	1.63397	3.48243	4.37614	0.0364454	0.418182
Them4	1.62669	4.59901	10.2534	0.00136436	0.0738604
Fam208b	1.60811	2.2235	4.17202	0.0410967	0.440858
Smek2	1.60568	4.84271	22.256	2.38613e-06	0.000980207
Rnf14	1.60293	5.4809	10.7029	0.00106969	0.0661079
Mapk6	1.59042	3.69183	10.9812	0.000920394	0.0617019
AI413582	1.58901	2.99842	4.48049	0.0342839	0.409968
Gulo	1.58879	10.065	49.4043	2.08291e-12	7.27298e-09
Atr	1.58073	2.58265	4.53735	0.0331629	0.403695
Tcf3	1.57022	3.52967	8.63872	0.00329092	0.121921
Txlng	1.54227	3.09615	6.85212	0.00885363	0.198958
Nt5c3	1.52747	4.99073	10.2221	0.00138767	0.0745448
Tle1	1.52625	5.27979	18.5055	1.69413e-05	0.00446452
Pcnt	1.5251	3.23781	4.26423	0.038923	0.42566
Fzr1	1.52084	4.53099	9.8716	0.00167849	0.0816846
Mknk2	1.50712	5.97934	16.1043	5.99481e-05	0.0113148
Snhg20	1.50584	3.19245	5.52177	0.0187813	0.305659
Edc4	1.486	3.7658	4.60682	0.031845	0.39536
Tbx3os1	1.4807	3.95161	8.4831	0.00358461	0.12675
Slc16a10	1.47245	6.41076	26.1443	3.16824e-07	0.000184378
Tifa	1.47004	3.66251	6.32501	0.0119047	0.237194
1110028F11Rik	1.46986	2.68875	3.91167	0.0479518	0.473651
Sntb1	1.46824	3.68731	8.56084	0.00343471	0.125583
Edrf1	1.46083	3.5165	6.39066	0.0114723	0.231953
Naa30	1.44265	3.90089	4.6294	0.0314286	0.393337
Cog1	1.4333	3.4949	5.64538	0.0175014	0.2981
Cyp4a32	1.43019	3.7061	5.83044	0.0157512	0.278093
Atxn1l	1.4236	2.74436	5.46034	0.0194528	0.311908
Nol8	1.4222	3.35191	4.83826	0.027835	0.372743
Zfp322a	1.41683	3.00177	4.16789	0.041197	0.44146
Ssrp1	1.40776	5.59966	16.3427	5.28595e-05	0.0103269
Tbx3	1.40518	4.66311	9.11798	0.00253109	0.105569
Traf4	1.40511	5.19518	10.5607	0.00115519	0.0686576
Sergef	1.40121	2.97431	4.18321	0.0408262	0.438968
Fbxo21	1.39131	6.05957	5.98121	0.0144591	0.263642
Zcchc14	1.37926	3.95354	4.42394	0.0354382	0.413643
Susd4	1.37212	4.70803	5.60497	0.0179096	0.299379
Usp18	1.36815	4.57466	4.81544	0.0282059	0.375214
Susd6	1.36535	3.93739	4.36363	0.0367141	0.419285
Eepd1	1.3597	4.52063	9.52495	0.00202697	0.0933712
Lect2	1.35792	8.50994	20.6201	5.60036e-06	0.00195551
Lpl	1.35544	4.90347	4.33312	0.0373776	0.420333
Gstm6	1.35386	8.36957	29.6818	5.09111e-08	3.55538e-05
Tns3	1.34074	3.64868	9.9636	0.00159666	0.079741
Ctnnbl1	1.33804	4.18237	6.20635	0.0127293	0.245906
Pkn1	1.33726	2.89593	5.64932	0.0174621	0.297794
Adora1	1.33378	4.3787	4.28288	0.038498	0.424055
9530082P21Rik	1.32372	4.03956	4.30141	0.0380807	0.423805
Dedd2	1.32	4.84721	6.00142	0.0142944	0.261664
Fam98c	1.30923	2.62723	5.29677	0.021365	0.326126
Crygn	1.30123	3.53388	4.81008	0.0282937	0.375644
Abhd18	1.30117	4.09909	7.30508	0.00687597	0.176214
Slc25a33	1.30041	4.05261	4.51574	0.0335843	0.405605
Pradc1	1.29608	4.11306	4.34907	0.0370292	0.419568
Brd9	1.29531	3.34489	5.12687	0.0235581	0.342033
Ptch1	1.29456	3.33919	3.89379	0.048465	0.474669
Slc4a2	1.28953	4.13942	6.39808	0.0114244	0.231925
Ifi27l2b	1.2761	4.80226	7.70853	0.00549604	0.154551
Ikbke	1.26738	4.19613	7.40456	0.00650587	0.170019
Dcaf17	1.26713	3.60036	5.24368	0.0220266	0.331946
Spout1	1.26445	3.86678	3.97043	0.0463058	0.464956
Slc22a1	1.26138	9.66738	22.6362	1.95763e-06	0.000882006
Gm19950	1.25893	4.5471	4.07401	0.0435477	0.452553
Pdp2	1.25629	5.20077	15.6522	7.61235e-05	0.0119463
Cyp1a2	1.25251	10.0323	30.6628	3.07001e-08	2.25678e-05
Gas6	1.25158	5.85183	9.24823	0.00235723	0.102886
Thoc3	1.24711	4.78761	4.81385	0.0282319	0.375214
Gpcpd1	1.23859	6.0292	8.65601	0.00325985	0.121091
Poldip3	1.23594	4.76094	11.3388	0.000759042	0.0568379
Cdadc1	1.22881	4.63897	5.73266	0.0166523	0.288206
Gm15638	1.22408	3.6307	5.77228	0.0162809	0.284244
Tnfrsf1b	1.22059	4.1751	6.18779	0.0128635	0.247773
Oat	1.21322	9.94419	7.69295	0.00554369	0.154751
Pcbp4	1.20858	4.42642	5.31525	0.0211395	0.325659
Atxn3	1.20233	3.04536	5.07789	0.0242328	0.347258
Nae1	1.2004	3.9605	3.89003	0.0485735	0.474669
Gm16548	1.19291	3.18125	4.10566	0.04274	0.449849
Ambra1	1.1864	3.81547	8.17713	0.00424218	0.136522
Coq10a	1.18593	4.45336	8.22321	0.0041358	0.13528
Stard13	1.18155	3.5743	5.46259	0.0194278	0.311908
Aagab	1.17653	4.56838	5.06666	0.0243904	0.347258
Ccndbp1	1.16422	4.18908	4.04617	0.0442718	0.457355
Pros1	1.16422	4.6988	4.03344	0.0446069	0.458828
Gatc	1.15772	5.00325	4.61215	0.0317462	0.394834
Cry2	1.14198	5.25527	4.50188	0.0338575	0.406337
Cdk6	1.13936	5.00148	7.57721	0.00591108	0.161566
Rnase4	1.13696	11.3025	13.2855	0.000267464	0.0298853
Wdr6	1.1235	3.79213	4.32034	0.0376595	0.422697
Miip	1.12278	4.56043	6.33662	0.011827	0.235983
Lhpp	1.11956	7.14216	8.35106	0.00385462	0.131907
Slc35c2	1.11467	5.24132	11.662	0.000637913	0.0515013
Coq6	1.1135	4.63644	6.31405	0.0119785	0.238098
Polb	1.1101	4.40162	8.18824	0.00421628	0.136272
Kmt5a	1.09926	3.8631	6.14754	0.0131595	0.250195
Irgm2	1.09609	4.86945	6.77203	0.00925976	0.204628
Gpr180	1.09001	4.8766	4.62065	0.0315893	0.394641
Orc5	1.08916	4.08896	7.51753	0.00611016	0.165576
Gnaq	1.08837	3.82802	4.41806	0.0355604	0.413643
Rbm26	1.08341	3.78431	3.9735	0.0462215	0.464956
Por	1.08231	8.34802	5.87328	0.0153724	0.273847
Pltp	1.07098	7.87377	6.06061	0.013823	0.257814
Prkag2	1.0706	3.54325	4.09741	0.042949	0.450091
Cdc42se1	1.06584	3.95053	5.94207	0.0147837	0.267466
Rnf216	1.0637	4.08678	4.01857	0.0450019	0.460308
Tmem201	1.06351	4.40843	3.95274	0.0467952	0.467183
AI464131	1.0634	4.90489	4.61372	0.0317172	0.394825
Trmt2a	1.06228	4.16999	4.49904	0.0339139	0.406588
Rnf123	1.06008	4.47504	6.07384	0.0137198	0.257214
Epm2aip1	1.05346	3.834	5.6049	0.0179104	0.299379
Pfkfb1	1.05202	5.40756	4.74157	0.0294422	0.384915
Fbxl20	1.05118	4.47765	7.73851	0.00540553	0.154551
Cyp2e1	1.04974	13.9639	21.0817	4.4011e-06	0.00163122
Sorbs3	1.04936	5.36914	4.18368	0.040815	0.438968
Ugcg	1.04518	3.40268	4.09037	0.0431283	0.45054
Usp25	1.04109	4.19429	4.91686	0.0265957	0.361636
Mef2a	1.0355	4.27203	7.26706	0.00702307	0.178672
Adgra3	1.025	4.2765	3.92018	0.0477098	0.472263
Slc2a8	1.02419	5.11983	4.4421	0.0350631	0.412922
Fads2	1.01183	8.19087	8.35746	0.00384107	0.131907
Fam107b	1.01129	5.27963	4.62626	0.0314861	0.393703
Erc2	1.00466	4.97166	4.55688	0.0327867	0.400991
Maea	1.00198	4.92161	5.85589	0.015525	0.275525

## Sheet: S2_DE_UP_KO vs WT-CD 4d
List of significantly DE genes between R&Z-KO vs WT at 4 days recovery after chronic damage. Criteria chosen FDR<0.1 and FC>1. Gene list ranked by Log2FC
genes	logFC	logCPM	LR	PValue	FDR
Aqp5	11.6168	2.84181	115.342	6.62412e-27	1.07196e-24
Mmp7	11.5381	6.69358	383.173	2.53547e-85	1.10783e-81
Cyp3a63-ps	11.4482	2.67289	186.654	1.70909e-42	8.00098e-40
Gabrp	11.1904	2.42787	103.369	2.78173e-24	3.68313e-22
Sult2a5	11.0902	2.32572	163.802	1.67086e-37	5.47542e-35
Fut2	10.5091	1.76944	111.701	4.1547e-26	6.4833e-24
Gata5	10.2586	1.53499	79.4264	5.00523e-19	3.90527e-17
Vil1	10.1331	1.41121	98.5301	3.20126e-23	3.81474e-21
Ccdc64b	9.96952	1.25752	89.0213	3.90577e-21	3.76447e-19
Gm42031	9.85271	1.134	62.0351	3.37398e-15	1.66264e-13
Plekhs1	9.74751	1.05208	73.3612	1.07969e-17	7.25773e-16
Ugt8a	9.5476	0.856406	78.6372	7.46323e-19	5.6548e-17
Nptx1	9.50897	3.27782	243.767	5.93463e-55	5.55651e-52
Gm8420	9.46716	0.783735	79.2808	5.38796e-19	4.17901e-17
Prtg	9.45924	0.782876	69.386	8.09613e-17	4.84585e-15
P4ha3	9.26239	0.60525	56.8794	4.63385e-14	1.91008e-12
Sertad4	9.10911	0.456386	67.7682	1.83888e-16	1.05664e-14
Foxj1	9.04971	0.401343	66.8531	2.92511e-16	1.63807e-14
Gm10639	8.98065	0.325393	52.2926	4.78169e-13	1.74592e-11
Gm44791	8.97375	0.341778	51.3665	7.66352e-13	2.72971e-11
Tox3	8.97347	0.338953	55.1869	1.09596e-13	4.37981e-12
Gm12248	8.94741	0.309718	62.5211	2.63611e-15	1.31886e-13
Adamts16	8.9181	0.282987	61.8794	3.65154e-15	1.78599e-13
Panct2	8.91757	0.287664	54.85	1.30092e-13	5.15179e-12
Rnf208	8.91484	0.283273	57.5496	3.2957e-14	1.4026e-12
Gm15698	8.9102	0.266208	58.2127	2.35261e-14	1.02113e-12
Gm15920	8.88311	3.52021	236.662	2.10176e-53	1.62058e-50
Ptprt	8.83828	0.210021	60.4646	7.49145e-15	3.49459e-13
Arfgef3	8.74232	0.117483	58.4707	2.06346e-14	9.01593e-13
Macc1	8.66432	0.0488049	57.6345	3.15642e-14	1.3477e-12
P2rx2	8.62377	0.0266405	45.1498	1.82523e-11	5.23527e-10
Fjx1	8.60705	0.00225234	54.7372	1.37774e-13	5.38647e-12
Arnt2	8.59161	2.38388	160.455	8.99778e-37	2.62095e-34
Hist1h2al	8.56362	3.20837	200.898	1.33022e-45	7.9257e-43
2010300C02Rik	8.50899	-0.0830893	50.6047	1.12973e-12	3.87655e-11
Gm13648	8.50256	-0.105129	46.8934	7.49564e-12	2.26912e-10
Mir6358	8.49401	-0.0959346	49.8408	1.66744e-12	5.64776e-11
9530053A07Rik	8.45461	-0.135099	52.2534	4.87822e-13	1.77621e-11
Plch1	8.43645	-0.150133	51.1527	8.5454e-13	3.00303e-11
Stk32b	8.3912	-0.180524	41.845	9.88008e-11	2.43436e-09
Trex2	8.37097	-0.217609	48.7237	2.94678e-12	9.56098e-11
Sct	8.35448	-0.231847	48.6914	2.99578e-12	9.69598e-11
Muc20	8.3512	-0.216872	42.0989	8.67731e-11	2.16652e-09
BC034090	8.34312	-0.238852	50.2281	1.36874e-12	4.68446e-11
Erich2os	8.28187	-0.279755	42.4655	7.19403e-11	1.83462e-09
Cacna1b	8.27656	-0.305823	43.439	4.37387e-11	1.1653e-09
Rps3a3	8.27625	4.96344	254.101	3.31495e-57	3.95021e-54
Ren1	8.26351	3.44199	196.094	1.48712e-44	8.12215e-42
Rtn4r	8.25467	-0.318513	47.7164	4.92553e-12	1.55576e-10
2810408A11Rik	8.21222	-0.34395	43.6115	4.00472e-11	1.08235e-09
Krt17	8.17003	-0.388025	46.8081	7.82899e-12	2.35913e-10
Hsd17b3	8.15124	-0.404011	46.3	1.01463e-11	3.02956e-10
Adgrg2	8.12253	-0.425829	44.2139	2.94386e-11	8.14094e-10
Sult2a2	8.12115	5.42491	230.179	5.44823e-52	3.96752e-49
Cftr	8.06339	-0.480869	44.5631	2.46294e-11	6.9131e-10
Dok7	8.04996	-0.488602	42.5715	6.81454e-11	1.74463e-09
Wisp2	8.04885	5.79012	478.69	4.11886e-106	5.399e-102
Osr1	7.95517	-0.576349	42.6608	6.5105e-11	1.67005e-09
4932443L11Rik	7.95167	-0.590756	38.0036	7.06139e-10	1.54011e-08
Cemip	7.88158	-0.636006	40.2906	2.18861e-10	5.13208e-09
Insm1	7.81357	-0.706106	37.8119	7.79031e-10	1.68507e-08
Cttnbp2	7.74875	1.579	90.8854	1.52236e-21	1.52329e-19
Pla2g2e	7.67634	-0.816383	37.4755	9.25698e-10	1.96027e-08
Myo5c	7.55707	1.39767	84.8869	3.15922e-20	2.72441e-18
Eif5al3-ps	7.44501	3.02868	199.492	2.69624e-45	1.53662e-42
Rian	7.4026	2.60647	165.653	6.58686e-38	2.27212e-35
Meg3	7.36753	5.32951	294.245	5.91024e-66	1.10674e-62
Grhl2	7.24932	1.11189	72.8114	1.42652e-17	9.44382e-16
Cyp3a41a	7.11405	0.976696	74.1034	7.41291e-18	5.06085e-16
Ehf	7.01438	4.34031	252.065	9.20894e-57	1.00592e-53
Mybl1	6.98047	3.6826	240.579	2.94097e-54	2.57002e-51
Gm31520	6.95153	0.826592	66.7506	3.08128e-16	1.71141e-14
Sult2a1	6.94811	3.49207	244.833	3.4756e-55	3.50448e-52
Scara3	6.91472	5.98939	362.788	6.95875e-81	2.28038e-77
Mirg	6.8175	0.703755	65.3421	6.2961e-16	3.4103e-14
Gm830	6.79602	3.15996	155.714	9.77578e-36	2.56282e-33
Actg1	6.7783	0.666455	61.9365	3.5471e-15	1.7414e-13
Greb1	6.74033	2.34524	129.058	6.5868e-30	1.3283e-27
Veph1	6.73857	0.640549	58.6842	1.85118e-14	8.19772e-13
RP23-162M13.9	6.7086	0.598485	57.3031	3.73564e-14	1.56443e-12
Gm10704	6.68085	1.90994	109.45	1.29327e-25	1.94853e-23
Dlk1	6.67614	3.03985	188.982	5.3042e-43	2.57509e-40
RP23-8D10.1	6.546	2.15655	106.149	6.83825e-25	9.74303e-23
Rassf9	6.52918	0.44515	57.4733	3.42604e-14	1.43938e-12
Ankrd1	6.5076	3.22448	126.831	2.02247e-29	3.95679e-27
BC016579	6.49567	0.418356	50.8389	1.00267e-12	3.47697e-11
Epcam	6.48801	5.81636	278.325	1.73998e-62	2.85095e-59
Tmem45a	6.456	4.42818	159.415	1.51874e-36	4.23567e-34
Slit2	6.45222	0.373906	58.7625	1.77895e-14	7.93147e-13
Esrp1	6.44998	1.69275	99.1389	2.354e-23	2.85705e-21
Slc28a3	6.4479	0.391499	32.8451	9.98007e-09	1.74425e-07
Itgb6	6.42113	1.16977	44.3248	2.78175e-11	7.75813e-10
Sgpp2	6.4044	1.14155	62.9585	2.11112e-15	1.07258e-13
Cldn8	6.34862	1.98111	66.5935	3.33686e-16	1.8378e-14
Ppp2r2b	6.33519	2.25794	107.655	3.19936e-25	4.71205e-23
Kif12	6.32794	3.76218	259.219	2.54012e-58	3.32959e-55
Kcnk1	6.31787	2.24006	100.065	1.47469e-23	1.85867e-21
Rassf10	6.31198	1.06469	51.1239	8.67149e-13	3.0392e-11
Bspry	6.30923	1.56527	76.2836	2.45716e-18	1.75046e-16
Ccdc92	6.28839	0.222933	54.5601	1.50768e-13	5.80809e-12
Clic6	6.24931	1.87953	102.081	5.33095e-24	6.91863e-22
Adamts17	6.24216	0.194657	43.3447	4.58966e-11	1.21538e-09
Fxyd3	6.22598	3.35048	203.806	3.08506e-46	1.92567e-43
Ccdc136	6.22377	0.968094	70.7365	4.08262e-17	2.58526e-15
2610307P16Rik	6.1166	0.0667037	49.5221	1.96152e-12	6.59271e-11
Gm14094	6.09692	0.0479662	48.201	3.84685e-12	1.23287e-10
Pcp4l1	6.09276	5.15212	428.283	3.84174e-95	2.51787e-91
Sprr1a	6.06457	3.67775	189.432	4.22984e-43	2.13249e-40
Wnk2	6.02557	1.96366	85.6443	2.15399e-20	1.89493e-18
Sema5a	6.01055	2.58658	119.809	6.96557e-28	1.2174e-25
Corin	5.99411	2.17357	115.684	5.57468e-27	9.24973e-25
Anxa13	5.98758	2.38523	91.6363	1.04166e-21	1.08365e-19
Mogat1	5.98488	2.99733	152.529	4.8548e-35	1.17846e-32
Myom3	5.97229	1.24325	72.2475	1.89827e-17	1.22574e-15
Ttll10	5.94022	0.70988	61.2788	4.95396e-15	2.37863e-13
Tspan8	5.92817	5.2947	168.19	1.83877e-38	6.69515e-36
Pof1b	5.86397	-0.148119	43.2573	4.79948e-11	1.26075e-09
Cldn4	5.85733	3.31432	72.5716	1.61077e-17	1.05045e-15
Spint1	5.81281	4.19036	186.246	2.09844e-42	9.48496e-40
Mas1	5.80414	-0.192456	33.4073	7.4743e-09	1.33677e-07
Fam69b	5.79103	1.08472	48.8392	2.77833e-12	9.10459e-11
Ctse	5.78363	3.70465	142.669	6.94278e-33	1.62511e-30
Atp10a	5.76379	1.71182	78.996	6.22371e-19	4.74304e-17
Adamts15	5.76201	4.8575	308.308	5.10368e-69	1.11498e-65
1700011H14Rik	5.73824	3.59559	167.136	3.12401e-38	1.10674e-35
Cldn7	5.72294	4.45468	178.791	8.89825e-41	3.76252e-38
Gm20219	5.6807	-0.320683	37.3047	1.01042e-09	2.12935e-08
Dnm1	5.67326	-0.322082	40.9401	1.56965e-10	3.74771e-09
Sdcbp2	5.64788	0.459109	36.8099	1.3023e-09	2.66727e-08
Igf2	5.57487	0.369653	45.1023	1.87002e-11	5.35201e-10
Tnfsf9	5.56684	-0.402876	33.3474	7.70794e-09	1.3709e-07
Bex4	5.56243	0.36995	48.3303	3.6015e-12	1.15991e-10
Enah	5.55241	2.81421	141.471	1.26936e-32	2.91909e-30
Rab25	5.54483	3.5442	137.005	1.20274e-31	2.62759e-29
Cyp2a4	5.53445	6.58922	18.5971	1.61464e-05	0.000138967
Sult1e1	5.53373	2.28788	115.488	6.15382e-27	1.0083e-24
Golga7b	5.53019	-0.453516	33.3299	7.77765e-09	1.38143e-07
1700049E15Rik	5.5242	-0.464871	31.1307	2.4122e-08	3.87489e-07
B830012L14Rik	5.51923	-0.443782	34.1984	4.97689e-09	9.20128e-08
Scube3	5.51541	1.48394	62.3657	2.85244e-15	1.42166e-13
Cd1d2	5.50913	2.26334	61.2908	4.92372e-15	2.3728e-13
Alox12e	5.50816	-0.467307	37.1127	1.11498e-09	2.30887e-08
Dpysl4	5.49074	1.17069	58.7492	1.79107e-14	7.95841e-13
St14	5.46542	3.70015	173.971	1.00422e-39	3.87157e-37
Egfl6	5.44333	1.12517	51.2498	8.13282e-13	2.88122e-11
Fermt1	5.4364	2.80412	124.13	7.88926e-29	1.49873e-26
Cst8	5.43575	0.746233	57.5195	3.34652e-14	1.41962e-12
Etv4	5.43082	0.75262	53.9228	2.08526e-13	7.89989e-12
Sftpd	5.40171	5.642	176.65	2.61215e-40	1.03758e-37
Tekt5	5.36709	-0.592767	32.5885	1.13887e-08	1.97203e-07
Wfdc18	5.35391	3.15505	152.76	4.32152e-35	1.0688e-32
Ildr1	5.29786	1.28436	64.9021	7.87122e-16	4.21127e-14
Nek5	5.2901	0.125064	44.6534	2.35194e-11	6.62995e-10
RP23-462D5.5	5.27655	-0.666315	31.6346	1.86087e-08	3.06821e-07
Timp4	5.27228	-0.6639	33.1197	8.66545e-09	1.53082e-07
Krt23	5.26931	3.8072	137.644	8.71893e-32	1.93708e-29
Igsf9	5.25886	2.17175	109.916	1.02208e-25	1.55784e-23
Klf5	5.24468	0.0845669	43.9503	3.36822e-11	9.19805e-10
Bmp8b	5.2382	0.573712	52.9086	3.49429e-13	1.29754e-11
Tacstd2	5.22779	0.0927601	27.1338	1.89846e-07	2.52639e-06
Cnksr1	5.20867	1.20935	47.152	6.56879e-12	2.01177e-10
Paqr6	5.20786	0.557374	39.8722	2.71139e-10	6.21345e-09
Trim46	5.19605	2.57336	82.6808	9.64338e-20	8.0513e-18
Ap1m2	5.19386	2.84459	88.8765	4.20238e-21	4.02079e-19
Slc34a2	5.16929	4.4582	126.979	1.87732e-29	3.72846e-27
Prom1	5.16882	4.3035	69.8424	6.42382e-17	3.86254e-15
Bex1	5.15058	2.31946	103.691	2.36514e-24	3.16349e-22
Slc4a3	5.13591	1.91493	90.4382	1.90849e-21	1.89519e-19
Col9a3	5.12788	1.1259	65.0412	7.3348e-16	3.94035e-14
AA465934	5.12625	3.37313	160.806	7.54196e-37	2.24682e-34
Tmem54	5.09829	2.27328	77.1019	1.62361e-18	1.17582e-16
Lamc2	5.09238	2.97624	133.269	7.89527e-31	1.66921e-28
Sbspon	5.04492	1.4999	56.4342	5.81096e-14	2.38032e-12
Klc3	5.00788	1.63925	73.4862	1.01343e-17	6.84742e-16
Sphk1	5.00704	2.39446	82.4623	1.07707e-19	8.87936e-18
St8sia6	5.00091	-0.133205	39.911	2.65798e-10	6.11242e-09
Csn3	4.99268	-0.118103	28.4302	9.71387e-08	1.37356e-06
Krt79	4.97577	1.2227	39.0639	4.10163e-10	9.19047e-09
Gm5420	4.9624	0.317786	44.4481	2.6119e-11	7.29995e-10
Nipal2	4.94136	1.57151	60.3692	7.86327e-15	3.64211e-13
Wnt7b	4.93698	1.18901	32.0144	1.5303e-08	2.5684e-07
Mrpl48-ps	4.93255	0.951025	47.7448	4.85482e-12	1.53712e-10
Rgs11	4.93013	0.657458	47.5785	5.28456e-12	1.65718e-10
Tmem45b	4.92847	0.671339	30.4176	3.48362e-08	5.4078e-07
Fcgbp	4.91901	1.39388	31.5292	1.96462e-08	3.21501e-07
Cyp2b13	4.90988	0.274141	44.747	2.24211e-11	6.36943e-10
Hmgcll1	4.90635	0.276137	41.0747	1.46522e-10	3.51117e-09
Mal	4.89679	2.56326	81.6559	1.6197e-19	1.3187e-17
Scx	4.89633	0.63338	43.7421	3.74631e-11	1.0167e-09
H19	4.8836	3.3427	170.297	6.37213e-39	2.38645e-36
Sncg	4.87689	0.245168	43.9887	3.30273e-11	9.03802e-10
Spp1	4.87506	10.9349	117.082	2.75403e-27	4.68829e-25
Tesc	4.83792	3.0987	146.357	1.08481e-33	2.5854e-31
Bicd1	4.83552	-0.266987	34.4578	4.35594e-09	8.14517e-08
Muc1	4.83498	4.18076	162.121	3.89223e-37	1.18901e-34
Mtcl1	4.79284	1.26009	51.158	8.52242e-13	3.00301e-11
Gprc5b	4.78543	0.542471	33.2159	8.24733e-09	1.46089e-07
Sult2b1	4.78327	1.24347	47.3328	5.99004e-12	1.84747e-10
Tubb2b	4.74145	-0.354618	34.4601	4.35075e-09	8.14517e-08
9130008F23Rik	4.71411	0.984	50.654	1.10171e-12	3.79035e-11
Epn3	4.68376	1.99822	61.464	4.50918e-15	2.19726e-13
Ckmt1	4.66251	1.48295	51.5223	7.07896e-13	2.52836e-11
Glis3	4.66192	1.47389	55.4842	9.42125e-14	3.81154e-12
Kcnn4	4.65531	3.25533	48.8454	2.76957e-12	9.09861e-11
Fez1	4.64642	0.405016	46.424	9.52432e-12	2.85167e-10
Tead4	4.62458	-0.451048	30.9007	2.71573e-08	4.3359e-07
Slc22a29	4.62068	2.29807	84.0514	4.82076e-20	4.1301e-18
Cacna1c	4.61395	0.0218104	32.9832	9.29595e-09	1.62903e-07
Pak6	4.60561	1.56569	54.6927	1.40928e-13	5.48155e-12
Chrnb1	4.60048	2.37074	68.3975	1.33647e-16	7.82071e-15
Vldlr	4.58098	2.17926	79.0315	6.11282e-19	4.68578e-17
Fam212b	4.57745	1.39295	62.0603	3.33108e-15	1.64769e-13
Cyp2b9	4.5701	5.41828	18.8755	1.39535e-05	0.000121692
Kif1a	4.56006	1.37749	62.5558	2.59e-15	1.30075e-13
Tmc4	4.53858	3.11526	87.7453	7.44498e-21	6.97063e-19
Pcyt1b	4.53758	-0.0467243	36.7132	1.36848e-09	2.78022e-08
Ppp1r26	4.50348	0.283942	33.6188	6.70417e-09	1.20712e-07
Rasal1	4.49441	2.7167	100.842	9.9617e-24	1.26775e-21
Krt19	4.48539	4.86127	227.437	2.15931e-51	1.4897e-48
Guca2b	4.47779	-0.11795	27.7838	1.35655e-07	1.85612e-06
Ighg2c	4.47709	2.47584	13.9314	0.000189609	0.00118408
Galnt12	4.46951	1.1461	51.0864	8.83902e-13	3.08965e-11
Fbn2	4.45555	1.15832	17.5872	2.74427e-05	0.000220687
Mycbpap	4.44439	0.221631	41.7081	1.0597e-10	2.6061e-09
Dcdc2a	4.44256	3.4994	97.4795	5.44161e-23	6.31227e-21
Sidt1	4.44062	-0.609035	28.9747	7.33293e-08	1.06563e-06
Wfdc15b	4.41198	3.179	27.1364	1.89591e-07	2.52557e-06
Adam33	4.40999	1.63181	69.8977	6.24625e-17	3.79055e-15
Hs3st1	4.40553	0.92035	36.379	1.62443e-09	3.24095e-08
Prr15l	4.37962	4.04349	124.614	6.18171e-29	1.19162e-26
Mybpc3	4.36963	-0.663291	27.5237	1.55181e-07	2.09486e-06
Plekhn1	4.3542	0.669264	40.6366	1.83341e-10	4.36158e-09
Il17re	4.34764	2.19898	58.2875	2.26474e-14	9.86253e-13
Col4a6	4.32911	0.405864	32.0174	1.528e-08	2.56783e-07
Aif1l	4.31883	0.400887	34.0566	5.35313e-09	9.80011e-08
Pitpnm3	4.31682	-0.240396	32.2533	1.35327e-08	2.30973e-07
Egflam	4.29928	1.84876	30.7105	2.99543e-08	4.73632e-07
Rhpn1	4.28741	0.0915294	37.4755	9.25676e-10	1.96027e-08
Fgf12	4.28682	1.14022	43.8441	3.55607e-11	9.67073e-10
Trim6	4.27863	0.0831432	37.682	8.32715e-10	1.78645e-08
Cd24a	4.27306	5.10904	139.93	2.75805e-32	6.2332e-30
A230001M10Rik	4.27239	-0.270385	30.6407	3.1051e-08	4.8803e-07
Ovol2	4.26721	0.0690112	38.7512	4.81426e-10	1.06958e-08
St6galnac2	4.26288	2.05111	83.5212	6.3035e-20	5.29655e-18
Fndc10	4.25781	3.78212	120.123	5.946e-28	1.05325e-25
Elovl7	4.25536	2.87687	39.9325	2.62893e-10	6.06691e-09
Degs2	4.25343	2.19787	43.5608	4.10987e-11	1.10258e-09
Mboat1	4.24343	1.58157	33.8008	6.10522e-09	1.10688e-07
Slc13a3	4.24311	5.98254	319.304	2.05349e-71	5.38344e-68
Bhlha15	4.23804	1.37781	23.3395	1.35784e-06	1.50964e-05
Sema3b	4.22892	1.07511	47.4379	5.67744e-12	1.76351e-10
Slc44a4	4.2212	1.57751	43.4464	4.3573e-11	1.16325e-09
Hr	4.21959	2.89179	54.102	1.90343e-13	7.27411e-12
Adamtsl2	4.21394	5.27445	77.5178	1.31532e-18	9.68609e-17
Sox4	4.21127	2.2794	85.6118	2.18962e-20	1.91343e-18
Cldn6	4.19597	2.49665	69.8876	6.27811e-17	3.79232e-15
Cfap44	4.16736	0.484294	33.3759	7.59602e-09	1.35283e-07
Krt7	4.16441	4.09028	157.016	5.07701e-36	1.35815e-33
Rem2	4.1617	0.259054	40.4722	1.99432e-10	4.7102e-09
Gprc5a	4.16005	0.501312	32.9855	9.28484e-09	1.62903e-07
Plcd3	4.15297	1.60932	51.5229	7.07678e-13	2.52836e-11
Megf6	4.14034	2.08063	67.4137	2.20117e-16	1.25333e-14
Usp43	4.14033	0.836738	31.1901	2.33956e-08	3.77671e-07
Ly6d	4.13999	7.48387	99.872	1.62575e-23	2.02955e-21
Col4a4	4.12515	1.49461	33.6671	6.53968e-09	1.17912e-07
Tbx1	4.12448	0.466004	32.5837	1.14169e-08	1.97432e-07
Pdgfd	4.12224	2.62973	64.0083	1.23898e-15	6.44468e-14
AA986860	4.11857	2.06222	66.6024	3.32183e-16	1.83724e-14
Myo7b	4.1182	1.2469	50.2031	1.38628e-12	4.73212e-11
Hkdc1	4.11714	0.831842	30.8161	2.8367e-08	4.51805e-07
Gm684	4.11708	0.219117	39.3971	3.45815e-10	7.82892e-09
Gm37699	4.11048	0.445468	41.3238	1.28986e-10	3.11371e-09
Ak1	4.10493	2.47237	70.1695	5.44224e-17	3.34915e-15
Pnmal2	4.09729	-0.424721	30.0175	4.28168e-08	6.5411e-07
Ly6a	4.09121	8.02581	119.227	9.34045e-28	1.61098e-25
Col6a5	4.09095	-0.0848328	34.2656	4.80804e-09	8.92688e-08
Gm2115	4.08315	2.28778	62.6257	2.49972e-15	1.26024e-13
Mfsd6l	4.08144	-0.0855332	30.6672	3.06305e-08	4.8374e-07
Ncmap	4.06164	0.944217	32.246	1.3584e-08	2.31546e-07
Akr1b7	4.05605	2.26229	66.8838	2.8799e-16	1.62016e-14
Pik3ip1	4.04782	2.41464	75.5582	3.5479e-18	2.47372e-16
Mapk13	4.03106	2.50085	88.0435	6.40311e-21	6.08202e-19
Gm5148	4.01768	0.134742	36.4325	1.58044e-09	3.15798e-08
Gm3776	4.00951	1.3604	26.6744	2.40788e-07	3.13742e-06
Erich2	3.99585	-0.512595	28.247	1.06779e-07	1.49537e-06
Rsg1	3.98861	-0.50837	25.6293	4.137e-07	5.15474e-06
Syt7	3.98801	2.13914	78.0097	1.02534e-18	7.68008e-17
Fstl3	3.9877	-0.510615	26.6956	2.38165e-07	3.10942e-06
AI314278	3.98407	0.335426	40.139	2.36525e-10	5.48737e-09
Clcf1	3.97975	2.67389	105.479	9.58944e-25	1.3516e-22
Boc	3.97812	-0.168122	24.9514	5.8795e-07	7.10406e-06
Mdk	3.96773	2.12023	78.1375	9.61103e-19	7.24031e-17
Slain1	3.96293	-0.190178	31.6168	1.87798e-08	3.08865e-07
Gdf3	3.95311	1.61779	24.3714	7.94412e-07	9.33078e-06
Ano9	3.94669	1.83918	49.0893	2.44571e-12	8.11603e-11
Slc22a27	3.9445	4.21335	9.6029	0.00194271	0.00853956
Nectin4	3.94019	0.687752	23.6133	1.17772e-06	1.33082e-05
AI838599	3.9394	0.671383	42.6951	6.39728e-11	1.64479e-09
Ntf5	3.93742	-0.213606	27.9743	1.22936e-07	1.70523e-06
Vtcn1	3.92601	2.4061	67.4069	2.20872e-16	1.25333e-14
Gm609	3.92307	-0.22603	27.8612	1.30337e-07	1.79083e-06
Erdr1	3.91721	2.00047	15.7475	7.2385e-05	0.000518766
Ddr1	3.90316	4.62072	70.1323	5.54579e-17	3.39693e-15
Trabd2b	3.90285	0.938877	37.7958	7.85522e-10	1.69631e-08
H2-Bl	3.89459	1.46771	58.5263	2.00588e-14	8.79365e-13
Misp	3.8917	2.59129	85.4857	2.33387e-20	2.02598e-18
1700007K13Rik	3.8857	0.442642	37.1732	1.08087e-09	2.24889e-08
Gm26637	3.88236	-0.602314	26.2922	2.9347e-07	3.79744e-06
Nt5e	3.88174	4.47433	77.7851	1.14882e-18	8.50779e-17
Gldn	3.87908	3.30455	87.9943	6.56418e-21	6.19017e-19
Bard1	3.87768	0.422913	22.1277	2.55098e-06	2.65805e-05
Krtcap3	3.87105	2.44667	87.147	1.00746e-20	9.23478e-19
Ffar4	3.8512	0.238961	23.2982	1.38728e-06	1.54106e-05
Pkp1	3.84246	0.202783	29.6858	5.08058e-08	7.64594e-07
Tenm4	3.82187	0.392002	37.0917	1.12702e-09	2.33012e-08
Glis2	3.8187	3.19522	58.9121	1.64876e-14	7.3761e-13
Gm20426	3.81542	-0.0496022	28.2924	1.04303e-07	1.46382e-06
Ccdc114	3.80977	1.40287	23.4451	1.28531e-06	1.43998e-05
Unc5b	3.80785	3.56748	84.0177	4.90361e-20	4.1738e-18
Plat	3.80226	2.69872	17.532	2.82514e-05	0.000226495
Olfr1372-ps1	3.79647	1.36824	34.2042	4.96224e-09	9.18716e-08
Morn4	3.7945	0.390118	19.8295	8.46642e-06	7.78792e-05
Fxyd6	3.78886	2.796	22.1756	2.48811e-06	2.59667e-05
9430076C15Rik	3.78733	-0.0506851	23.2223	1.44318e-06	1.59504e-05
Wfdc3	3.78389	2.68099	61.0383	5.59756e-15	2.67784e-13
Pygo1	3.77935	0.349992	26.175	3.11841e-07	4.01534e-06
Inha	3.77916	-0.0656511	30.5147	3.31346e-08	5.18291e-07
Rptoros	3.77786	0.344324	25.6318	4.13181e-07	5.15317e-06
Chrm1	3.77266	0.68098	30.762	2.917e-08	4.63466e-07
Aldh1a2	3.7726	1.89897	21.8276	2.98273e-06	3.04499e-05
Capsl	3.76274	1.60042	54.0555	1.94905e-13	7.42679e-12
2700038G22Rik	3.75456	-0.382337	21.3175	3.89157e-06	3.83828e-05
H2-M2	3.73961	1.15774	19.323	1.1037e-05	9.85515e-05
Kbtbd11	3.73845	1.8429	46.9267	7.36914e-12	2.24118e-10
Plekhh1	3.7342	-0.107674	30.9661	2.6257e-08	4.20241e-07
Erp27	3.73268	-0.126911	20.5146	5.91772e-06	5.65787e-05
Angpt1	3.72941	0.48817	37.9728	7.17362e-10	1.56199e-08
Usp2	3.72752	4.35102	86.018	1.78306e-20	1.58996e-18
Arl14	3.72515	-0.392574	24.8643	6.15117e-07	7.39721e-06
Cacnb1	3.72454	0.477075	37.0389	1.15797e-09	2.39035e-08
Lif	3.72306	0.120233	27.4811	1.58637e-07	2.13711e-06
Phgdh	3.70337	1.38344	48.0228	4.21293e-12	1.34036e-10
Neurl1a	3.69666	1.0107	21.3702	3.78605e-06	3.74547e-05
Mex3a	3.68726	0.0933178	24.0613	9.33161e-07	1.07486e-05
Tgfb3	3.67887	3.0556	50.1737	1.40719e-12	4.7786e-11
Itgb8	3.67053	0.96811	40.343	2.13072e-10	5.00529e-09
Reep2	3.66898	0.442706	22.219	2.43257e-06	2.54478e-05
Smim5	3.66801	1.07975	38.4813	5.52811e-10	1.21991e-08
Tmem171	3.66398	1.42942	25.4935	4.4387e-07	5.49929e-06
Pnck	3.6636	0.582253	37.2734	1.02677e-09	2.15342e-08
Eln	3.66006	4.08032	39.8211	2.78322e-10	6.36692e-09
Dclk1	3.659	0.25345	32.3667	1.27654e-08	2.19017e-07
Rab27b	3.6561	2.05917	56.8799	4.63255e-14	1.91008e-12
Ctxn1	3.65606	2.29291	76.1265	2.66058e-18	1.87992e-16
Hist3h2ba	3.65161	-0.452026	25.9167	3.56477e-07	4.52342e-06
Ggt1	3.64891	0.0498699	30.4713	3.38848e-08	5.28135e-07
Cx3cl1	3.63355	2.71954	25.4199	4.61142e-07	5.69337e-06
Rragd	3.63154	2.80992	90.893	1.51654e-21	1.52329e-19
Itgb4	3.62713	1.98234	60.9705	5.79379e-15	2.76164e-13
Nfatc2	3.62597	0.545702	28.9202	7.54212e-08	1.09361e-06
Smim6	3.61979	2.50249	73.1364	1.20992e-17	8.09165e-16
Tmem231	3.61336	0.676198	13.4541	0.000244476	0.00147338
Bicc1	3.60973	3.94035	114.502	1.0117e-26	1.61724e-24
Spire2	3.59881	-0.224216	23.5789	1.19895e-06	1.35132e-05
1500002C15Rik	3.59686	-0.499405	23.0197	1.60351e-06	1.75303e-05
Ccr9	3.58191	-0.236485	26.5998	2.50275e-07	3.25134e-06
Efs	3.57849	-0.235956	27.7427	1.38567e-07	1.89399e-06
Lamc3	3.56588	3.09351	111.512	4.57071e-26	7.04858e-24
Tuba8	3.55946	5.24995	190.566	2.3927e-43	1.25454e-40
Ebf4	3.55778	-0.530125	24.4346	7.68764e-07	9.05387e-06
Tmem119	3.55231	3.08491	37.5535	8.89387e-10	1.89871e-08
Dagla	3.54555	1.0645	40.4623	2.00447e-10	4.72564e-09
1810010D01Rik	3.53885	-0.543333	24.0354	9.45802e-07	1.08846e-05
Cacnb3	3.53869	1.85004	45.9247	1.22886e-11	3.64433e-10
AI504432	3.53589	-0.539464	22.7617	1.83386e-06	1.96551e-05
Sectm1b	3.53287	0.3357	19.9903	7.78376e-06	7.22589e-05
Cxcl5	3.52129	0.942547	38.7803	4.74279e-10	1.05587e-08
Ddit4l	3.51992	4.84267	105.211	1.09773e-24	1.53075e-22
B9d1	3.51275	2.73081	92.9901	5.25568e-22	5.64684e-20
Shc2	3.50875	1.50794	41.6328	1.10131e-10	2.70336e-09
Ntrk2	3.5033	3.18905	96.8697	7.40437e-23	8.43969e-21
Tgfb2	3.49715	1.91813	45.6315	1.4273e-11	4.20429e-10
Parm1	3.49345	1.27563	20.9763	4.64992e-06	4.5452e-05
Abhd1	3.48263	0.902282	22.1068	2.57888e-06	2.68286e-05
Alpk1	3.47195	1.00892	29.0294	7.12888e-08	1.03944e-06
Prrg4	3.46966	0.417942	33.7693	6.20515e-09	1.12189e-07
Vmn2r3	3.4499	-0.617178	22.6026	1.9921e-06	2.12469e-05
Slfn4	3.43401	0.863817	19.2189	1.16556e-05	0.000103581
Oas2	3.42492	3.71285	96.0322	1.13033e-22	1.25562e-20
BC030343	3.41376	0.0461817	29.4991	5.59438e-08	8.34256e-07
Clec5a	3.41242	-0.369267	23.0461	1.58163e-06	1.73056e-05
Mfap2	3.4105	2.23689	27.8518	1.3097e-07	1.79576e-06
Nebl	3.4096	0.645882	13.378	0.000254588	0.0015273
Cldn10	3.40815	1.21487	19.6279	9.40866e-06	8.57641e-05
Tmem229a	3.39581	1.82267	35.623	2.39442e-09	4.65669e-08
Gm12454	3.39369	-0.169597	26.8169	2.23677e-07	2.92902e-06
Evpl	3.39273	0.60417	30.462	3.40475e-08	5.30041e-07
Gramd1b	3.39126	2.56314	81.5581	1.70183e-19	1.37701e-17
Tnf	3.3871	0.192167	28.5667	9.05235e-08	1.29398e-06
Icosl	3.38239	3.05557	61.4379	4.56936e-15	2.21834e-13
Lgals2	3.38148	0.332534	28.4861	9.43759e-08	1.34028e-06
Runx3	3.36619	0.590042	35.5967	2.42705e-09	4.71314e-08
Cbarp	3.35885	1.89378	55.8068	7.99531e-14	3.24466e-12
Capn6	3.35494	2.02054	25.7826	3.82123e-07	4.82085e-06
Prrx1	3.35196	0.173895	18.6146	1.59987e-05	0.000138059
Sema3c	3.34504	1.29935	38.1356	6.59958e-10	1.4442e-08
Slc12a8	3.33949	2.25925	31.5895	1.90455e-08	3.12451e-07
Micall2	3.33418	4.66915	134.464	4.32466e-31	9.29305e-29
Pamr1	3.31914	4.38893	45.5417	1.49424e-11	4.39158e-10
Kbtbd8	3.3154	1.12338	38.9664	4.31169e-10	9.64466e-09
Dctd	3.31308	0.42454	30.4162	3.48611e-08	5.4078e-07
Mgp	3.31264	4.59131	42.325	7.72992e-11	1.94107e-09
Ankrd6	3.3057	0.658343	31.154	2.38352e-08	3.84295e-07
Gm12250	3.2871	2.64451	45.8692	1.26415e-11	3.74053e-10
Cdon	3.28556	0.940637	29.2823	6.25653e-08	9.18372e-07
Per2	3.28536	3.09548	67.7606	1.84598e-16	1.05664e-14
Clstn1	3.28025	3.2246	99.7116	1.76289e-23	2.17999e-21
Trerf1	3.27588	0.105295	21.6926	3.20021e-06	3.23426e-05
Aoc2	3.27514	0.0942518	17.7729	2.48901e-05	0.000202645
Vsig2	3.27153	1.16741	37.5374	8.96778e-10	1.91138e-08
Aunip	3.26984	1.06766	18.9712	1.3271e-05	0.000116125
Thbs1	3.26802	2.03144	31.3888	2.112e-08	3.4305e-07
Capn11	3.26185	0.722322	35.8698	2.10956e-09	4.13954e-08
Gja1	3.25957	2.84531	59.1299	1.47601e-14	6.62587e-13
Cited4	3.25538	1.94142	47.3016	6.0863e-12	1.87275e-10
Psrc1	3.25462	3.48692	59.7908	1.05495e-14	4.80151e-13
Lrr1	3.25425	0.0643359	19.0665	1.26242e-05	0.000110984
Nlgn2	3.25337	1.35607	37.2799	1.02333e-09	2.14964e-08
Olfml2a	3.24969	0.89489	15.0964	0.000102156	0.000697428
Myo15b	3.24245	0.807381	25.9665	3.47394e-07	4.4253e-06
Fgd3	3.23798	1.06176	31.4317	2.06577e-08	3.36374e-07
Nrip2	3.22657	0.967821	30.0153	4.28654e-08	6.5411e-07
Palm	3.22654	3.9397	92.5158	6.67896e-22	7.0603e-20
Ctgf	3.22543	2.78369	27.1151	1.91696e-07	2.54584e-06
Dtna	3.22084	-0.30215	18.3479	1.84017e-05	0.000154919
Bmp7	3.21909	3.20599	87.4841	8.49584e-21	7.89811e-19
Mfap4	3.21642	4.20426	16.7874	4.18092e-05	0.000319368
Prdm16	3.20713	0.771976	24.2137	8.62182e-07	1.00013e-05
Ephb3	3.20436	0.948378	37.1416	1.09853e-09	2.28201e-08
Gbp6	3.20377	1.66332	36.569	1.47355e-09	2.96702e-08
Lama5	3.20373	4.0229	107.993	2.69784e-25	4.01855e-23
Dnm3os	3.19872	-0.138905	24.3305	8.11441e-07	9.48829e-06
Crispld2	3.1974	1.31723	11.4509	0.000714587	0.00369499
Afp	3.19724	3.86171	89.4088	3.2111e-21	3.14113e-19
Slc1a5	3.19663	4.81142	104.37	1.67851e-24	2.26824e-22
Slc22a26	3.19608	3.34393	9.71977	0.00182297	0.00811712
Itgbl1	3.19355	0.572318	14.2801	0.000157523	0.00101266
Elf3	3.18037	3.23135	26.5574	2.55826e-07	3.32017e-06
Tgtp2	3.17241	0.757728	18.0805	2.11755e-05	0.000175116
Galnt3	3.1714	0.175678	17.6832	2.60916e-05	0.000211116
H2-T10	3.16476	1.86316	42.9243	5.68998e-11	1.47985e-09
Aldh3b3	3.16414	1.05814	18.2324	1.95522e-05	0.000163242
Ascl2	3.15432	-0.151144	14.1371	0.000169954	0.00107934
Ubxn11	3.15295	0.147405	19.5663	9.71665e-06	8.80206e-05
Anks6	3.15133	0.517485	30.6624	3.07056e-08	4.84343e-07
Celsr2	3.14816	0.149651	24.6266	6.95858e-07	8.29675e-06
Smtnl2	3.14786	2.15158	58.5839	1.94801e-14	8.56862e-13
Gpr153	3.14426	1.50218	21.5196	3.50225e-06	3.50439e-05
Slc52a3	3.14351	1.97053	28.825	7.92231e-08	1.14242e-06
H2afy2	3.14307	0.404969	26.9925	2.04242e-07	2.69699e-06
Lmcd1	3.13509	1.91853	38.1842	6.43704e-10	1.41098e-08
Ugt1a10	3.12886	0.12462	20.6689	5.45946e-06	5.25038e-05
Cdc7	3.12846	0.786227	15.5491	8.03884e-05	0.000567743
Adamts9	3.12671	2.02643	41.9196	9.51036e-11	2.35211e-09
Gm37851	3.11968	-0.026856	25.4477	4.54539e-07	5.62085e-06
Smcp	3.11504	-0.617158	19.1856	1.18605e-05	0.00010533
Efna4	3.11334	0.588776	9.42874	0.00213611	0.00923485
RP23-116C19.1	3.11273	-0.626041	17.2041	3.3571e-05	0.00026366
Fbln2	3.10709	2.49937	24.9984	5.73773e-07	6.94462e-06
Osbpl3	3.10687	2.47041	23.7865	1.07636e-06	1.22686e-05
Col1a1	3.10428	5.40335	30.642	3.10311e-08	4.8803e-07
Zdhhc15	3.10224	-0.627214	20.1243	7.25676e-06	6.78955e-05
Mapk8ip1	3.09516	1.28348	34.8864	3.49511e-09	6.62889e-08
Orm3	3.09405	3.49893	35.6976	2.30445e-09	4.50174e-08
Igdcc4	3.09074	1.21199	28.3418	1.01676e-07	1.43001e-06
Ccr1	3.08446	0.10489	16.0794	6.07409e-05	0.000445297
Epdr1	3.0805	3.13904	60.1849	8.63505e-15	3.9855e-13
Nrg1	3.07841	2.77135	56.9583	4.45159e-14	1.85833e-12
Ninl	3.0784	1.0645	30.2011	3.89498e-08	5.96442e-07
Slc9b2	3.07778	-0.427694	20.1463	7.17374e-06	6.72147e-05
Eldr	3.07749	0.212338	21.6788	3.22336e-06	3.25514e-05
Ncam1	3.07702	0.922553	31.4792	2.01584e-08	3.29471e-07
Ppp1r36	3.07364	-0.431788	16.8018	4.14941e-05	0.000317516
Gm6135	3.06946	3.84022	121.297	3.29062e-28	6.07514e-26
Phf11d	3.06941	3.44761	37.2518	1.03817e-09	2.17386e-08
Eid2	3.06283	0.445621	28.4784	9.47502e-08	1.34414e-06
Gabrb3	3.05951	0.0688744	25.5704	4.26542e-07	5.29462e-06
S100g	3.0527	2.43847	34.787	3.67822e-09	6.94911e-08
Jag2	3.04124	-0.681971	16.3574	5.245e-05	0.00039019
Spon1	3.03792	1.95295	16.0548	6.15361e-05	0.000450623
Kcne3	3.03528	2.53032	12.2984	0.000453346	0.00252757
Ltk	3.03158	0.719723	27.2551	1.78308e-07	2.38739e-06
Syngr1	3.03105	2.57269	48.7621	2.88965e-12	9.42226e-11
Krt4	3.03078	-0.107527	20.0798	7.42765e-06	6.93953e-05
Gm9949	3.02681	-0.110201	23.3714	1.33552e-06	1.4886e-05
Abcc4	3.02603	3.17927	68.6644	1.16727e-16	6.86126e-15
Tulp3	3.02293	1.60428	35.0729	3.17587e-09	6.09508e-08
B4galt6	3.02238	3.29553	52.2266	4.94513e-13	1.79559e-11
Endod1	3.02201	2.95214	42.3056	7.80676e-11	1.95662e-09
Klk1	3.02192	0.875812	33.3999	7.50295e-09	1.33808e-07
Casz1	3.0197	0.702615	30.2493	3.79938e-08	5.84534e-07
Zfr2	3.01335	0.303665	18.8233	1.43402e-05	0.000124898
Lpcat4	3.01287	1.08432	10.6685	0.00108974	0.00529049
Tmem200b	3.0092	0.608011	26.9795	2.0562e-07	2.71153e-06
Gm45589	3.00646	-0.137343	16.8108	4.12985e-05	0.000316574
1700029J07Rik	3.00445	0.389778	21.383	3.76089e-06	3.72543e-05
Slc2a4	3.00197	0.9955	21.9187	2.84443e-06	2.91744e-05
Oasl2	3.00097	4.68628	59.9617	9.67201e-15	4.43289e-13
Fam129c	3.00095	-0.486039	14.8459	0.000116663	0.000783414
Ly6g6d	2.99589	0.285207	23.7758	1.08232e-06	1.23259e-05
Mcf2l	2.99196	0.0150748	21.5352	3.47384e-06	3.48128e-05
Ahnak2	2.99132	0.154489	20.9314	4.76025e-06	4.62889e-05
Rundc3b	2.98448	-0.312642	15.0975	0.000102098	0.000697392
Synpo	2.97775	4.54297	132.882	9.59464e-31	1.9963e-28
Ttc26	2.97455	-0.00128697	22.0466	2.66104e-06	2.75521e-05
Cit	2.97231	0.480325	24.359	7.99507e-07	9.37383e-06
Epb41l4a	2.97123	1.12543	21.2034	4.13038e-06	4.0555e-05
Tsku	2.96653	4.49231	53.5542	2.51562e-13	9.44834e-12
Cav1	2.9661	2.89203	37.4301	9.47472e-10	2.00314e-08
Stx1a	2.96573	0.901166	31.8679	1.65018e-08	2.76252e-07
Itpr3	2.96571	2.69451	69.1711	9.02828e-17	5.37921e-15
Adgrg5	2.96478	0.363477	26.7035	2.37186e-07	3.09974e-06
Pmepa1	2.96067	3.39169	40.4956	1.97062e-10	4.66261e-09
Ltb	2.95391	3.56137	49.2027	2.30835e-12	7.69921e-11
Rad54l	2.94887	0.885114	28.6742	8.56369e-08	1.22949e-06
Scube1	2.94767	2.14589	22.9562	1.65732e-06	1.80319e-05
Pask	2.94248	0.715704	18.0669	2.13273e-05	0.000176155
Zfp599	2.94023	-0.758447	16.9907	3.75628e-05	0.000291518
Hspa2	2.93904	1.78355	37.2296	1.05007e-09	2.19178e-08
Arhgap8	2.93652	-0.0281583	15.6701	7.54082e-05	0.000537183
Neil3	2.93343	0.943718	29.4327	5.78935e-08	8.57189e-07
Mamld1	2.93286	1.20492	34.0307	5.42505e-09	9.89034e-08
Fmo2	2.93161	2.93075	43.1652	5.03068e-11	1.31884e-09
Lrrc1	2.93141	1.56444	35.1686	3.02355e-09	5.82465e-08
Zc2hc1a	2.92806	1.92692	44.6948	2.30269e-11	6.50511e-10
Arhgap28	2.92649	0.0976339	24.5266	7.32921e-07	8.6707e-06
Rgma	2.91978	-0.777546	14.841	0.000116966	0.000783842
Dync2li1	2.91962	2.46667	30.946	2.65305e-08	4.241e-07
Ubd	2.9148	3.73151	13.8215	0.000201018	0.00124394
Nme5	2.91396	0.219064	9.63263	0.00191151	0.00843354
Havcr2	2.91008	0.785447	20.651	5.51082e-06	5.292e-05
Sestd1	2.90861	2.57123	26.355	2.84081e-07	3.67958e-06
Lat2	2.90623	0.430884	16.0249	6.25144e-05	0.000456767
Ezr	2.90218	4.59728	47.3843	5.83496e-12	1.80815e-10
Hspa1a	2.89935	0.705738	17.3995	3.02899e-05	0.000240777
Calml4	2.8979	4.16476	97.8248	4.57093e-23	5.34962e-21
Cx3cr1	2.89779	2.82751	22.2318	2.41634e-06	2.53185e-05
Creb3l4	2.89767	-0.20168	18.4343	1.75867e-05	0.000149112
Atp6v0e2	2.89686	3.39501	37.4888	9.19373e-10	1.95318e-08
D630003M21Rik	2.88652	2.06266	36.1615	1.81626e-09	3.59088e-08
Prph	2.88513	-0.386144	17.3239	3.15202e-05	0.000249346
Stil	2.88476	-0.0710157	22.9859	1.63197e-06	1.77969e-05
Serpini1	2.8839	0.192018	19.3647	1.07983e-05	9.66832e-05
Hspb2	2.88342	1.28357	15.5047	8.22996e-05	0.000577817
Fstl1	2.87773	4.00693	43.4062	4.44777e-11	1.18258e-09
Mmp11	2.87692	0.855544	10.5226	0.0011792	0.00567437
Frem1	2.87569	0.189421	14.2178	0.000162819	0.00103969
Lrrc75a	2.87257	1.36856	26.2508	2.99834e-07	3.87162e-06
Ikzf4	2.86528	0.95679	24.0914	9.18713e-07	1.06008e-05
Zfp651	2.86411	1.51241	30.5321	3.28384e-08	5.14272e-07
Cyp2c38	2.86352	4.48726	75.2049	4.24309e-18	2.92728e-16
Lcn2	2.86285	8.24435	28.3709	1.00161e-07	1.41325e-06
Hmcn2	2.86217	2.96355	29.94	4.45627e-08	6.77642e-07
Dzip1l	2.86129	1.31317	32.0226	1.52391e-08	2.56424e-07
Fbxo40	2.86071	0.0581129	14.7189	0.000124792	0.000830542
Nfe2l3	2.85732	0.379749	24.4676	7.5569e-07	8.91592e-06
Cux2	2.85523	-0.100537	20.1513	7.15504e-06	6.70874e-05
Agap2	2.85476	0.167262	22.7368	1.8578e-06	1.98954e-05
Grb10	2.84582	3.52976	70.809	3.93544e-17	2.50416e-15
Perm1	2.84447	-0.619829	13.8872	0.00019412	0.00120823
Mycn	2.84099	0.374849	19.3953	1.0627e-05	9.53449e-05
Cys1	2.8359	3.16773	66.1852	4.10484e-16	2.24193e-14
Gipc2	2.83117	3.0461	77.9661	1.04823e-18	7.80693e-17
Rrad	2.82389	0.136414	20.9565	4.6982e-06	4.57873e-05
Fhl2	2.81407	2.2126	14.6782	0.00012751	0.000844142
Oas1g	2.80784	3.45285	65.1828	6.82613e-16	3.68218e-14
Ltbp3	2.80417	3.2736	60.4064	7.71612e-15	3.58663e-13
Lamb2	2.80371	3.72539	91.053	1.39875e-21	1.4213e-19
Hap1	2.80024	1.7463	37.7297	8.12565e-10	1.74886e-08
Ptpn14	2.79832	1.7859	31.7679	1.73741e-08	2.88643e-07
Cep112	2.79107	-0.156199	11.5126	0.000691255	0.00360134
Ogn	2.78765	0.903502	23.7223	1.11285e-06	1.26406e-05
Map2	2.78646	0.424383	15.1353	0.000100075	0.000684646
Ncs1	2.78577	-0.659973	15.9475	6.51244e-05	0.000473199
1700080G11Rik	2.78253	0.41299	14.3501	0.000151771	0.000980976
Uhrf1	2.77557	1.82577	30.2326	3.8321e-08	5.88187e-07
Per1	2.77484	2.29069	28.8974	7.6314e-08	1.10533e-06
Noct	2.77414	3.4057	73.9082	8.18356e-18	5.55803e-16
Tmem151a	2.77368	1.13384	25.7272	3.93249e-07	4.9422e-06
Lama2	2.76877	1.95896	22.0146	2.70589e-06	2.79502e-05
Erbb2	2.767	2.13671	39.1523	3.92005e-10	8.80861e-09
Cdc6	2.7617	0.728572	24.1563	8.88265e-07	1.02766e-05
Serpinb6b	2.76012	3.45865	41.3423	1.27773e-10	3.09061e-09
Slc27a3	2.76	1.59837	28.4698	9.51703e-08	1.34864e-06
Fam64a	2.75791	1.9122	26.0742	3.28549e-07	4.21338e-06
Dnase1l2	2.75187	0.476056	16.4314	5.04428e-05	0.000377615
Plxna3	2.7497	2.24942	47.4947	5.51538e-12	1.72132e-10
Ssc5d	2.74815	0.583746	13.8113	0.000202115	0.00124799
Myof	2.74567	2.5393	26.6887	2.39011e-07	3.11736e-06
Airn	2.74537	1.26403	30.7303	2.96494e-08	4.69945e-07
Ppl	2.74308	3.87541	96.2215	1.02725e-22	1.15087e-20
Kbtbd6	2.73719	0.0642196	17.4622	2.93073e-05	0.000233836
Cuedc1	2.73678	2.23978	45.2403	1.74285e-11	5.05426e-10
Adamts14	2.7367	0.555689	27.0389	1.99407e-07	2.63756e-06
Ifi44	2.7364	4.01142	62.7551	2.34079e-15	1.18468e-13
Rasal3	2.72963	1.20321	31.7224	1.77858e-08	2.94364e-07
Lurap1	2.72795	-0.346914	18.9751	1.32434e-05	0.000115961
Glipr1	2.72443	2.37019	30.5526	3.24938e-08	5.09483e-07
Ptk7	2.71658	1.47129	11.0816	0.000871865	0.00438462
Cbr2	2.70832	-0.369643	15.3128	9.10967e-05	0.000630129
Atf3	2.70781	3.26367	57.4974	3.3842e-14	1.43097e-12
Kcnq1	2.70662	3.52488	22.4998	2.10168e-06	2.22347e-05
Dapp1	2.70586	2.42561	34.7327	3.7822e-09	7.11293e-08
Bcl2	2.70364	2.21454	47.6141	5.18933e-12	1.63122e-10
Gm42679	2.69859	-0.221659	19.1456	1.21116e-05	0.00010727
Cyp1b1	2.69771	0.246274	6.97321	0.00827387	0.0284955
Ano1	2.6973	2.71436	54.7329	1.38073e-13	5.38647e-12
Tspyl5	2.69522	-0.379687	16.4884	4.89474e-05	0.000368314
Slc25a24	2.68884	2.06432	28.933	7.4926e-08	1.08763e-06
Lrfn4	2.68844	0.126523	12.7658	0.000353013	0.00202951
Il1rn	2.6876	4.47161	34.2128	4.94035e-09	9.15956e-08
Rccd1	2.6869	0.677767	21.8765	2.90771e-06	2.97535e-05
Card11	2.67673	0.33614	21.963	2.77961e-06	2.85765e-05
Ankle1	2.67488	1.70628	31.4746	2.02061e-08	3.2984e-07
Shisa4	2.67277	1.43714	27.9992	1.21368e-07	1.68526e-06
Pdgfb	2.66793	1.84406	19.1771	1.19135e-05	0.00010573
Cpz	2.66669	1.66301	17.3043	3.18464e-05	0.000251623
Bbs12	2.66477	0.321518	23.4647	1.27225e-06	1.43011e-05
Arhgef17	2.66186	3.0852	47.8365	4.63279e-12	1.47038e-10
Kifc3	2.66141	4.15983	41.9335	9.44312e-11	2.34262e-09
Tmeff1	2.66109	-0.750704	14.077	0.000175474	0.00110689
Cryab	2.66099	4.78925	41.5282	1.16183e-10	2.84127e-09
Mns1	2.65257	-0.261703	18.258	1.92915e-05	0.000161374
Oat	2.64961	6.41453	104.892	1.28952e-24	1.77926e-22
Gsg2	2.6467	0.709044	19.7377	8.88338e-06	8.13151e-05
Hapln1	2.64275	0.696641	17.5496	2.79907e-05	0.000224542
Cdk14	2.64071	1.71583	32.4288	1.23639e-08	2.12685e-07
Spns3	2.63624	0.637266	18.4485	1.7456e-05	0.000148167
5330417C22Rik	2.63159	2.40206	29.3474	6.04992e-08	8.94051e-07
Amn	2.62912	1.21697	29.1976	6.53595e-08	9.57242e-07
2310016G11Rik	2.62849	0.0929686	21.382	3.76295e-06	3.72543e-05
Ankrd13b	2.62607	1.9023	36.6768	1.39428e-09	2.8204e-08
Gdf15	2.62454	5.08552	116.981	2.89772e-27	4.86965e-25
Clspn	2.62201	0.437455	9.65631	0.00188703	0.0083393
Arntl2	2.62187	0.281697	15.0182	0.000106481	0.000723935
Pde10a	2.62112	-0.281942	15.9299	6.57333e-05	0.00047683
Cdh3	2.61912	1.26061	21.7385	3.12457e-06	3.16269e-05
Fignl1	2.61884	1.20204	20.1763	7.06217e-06	6.63591e-05
Gm10499	2.61829	-0.148294	18.3308	1.85679e-05	0.000155986
Cyp2c39	2.61448	0.937447	26.8627	2.18433e-07	2.86609e-06
Sfxn4	2.61164	0.0840738	19.0764	1.25586e-05	0.000110556
S100a11	2.61101	5.0529	114.023	1.28804e-26	2.03417e-24
Auts2	2.60988	0.671003	15.0755	0.000103296	0.000704107
Cpt1c	2.60829	1.82013	27.8622	1.30269e-07	1.79083e-06
Zfp456	2.60693	-0.0311461	17.8641	2.3725e-05	0.000194124
Wnt5a	2.60545	1.25762	20.015	7.6838e-06	7.15336e-05
Top2a	2.59777	3.87413	37.5919	8.72038e-10	1.86471e-08
Gm5086	2.59569	0.175221	14.9433	0.000110792	0.000748592
Tcte2	2.59396	0.601666	13.4153	0.000249584	0.0015014
Ifit1	2.59051	4.66424	64.1836	1.13349e-15	5.96696e-14
Tchh	2.57633	0.159772	19.0712	1.25931e-05	0.000110786
Dtl	2.57551	1.15879	13.8739	0.000195498	0.00121507
Smpd5	2.57068	-0.0621288	12.392	0.000431173	0.00241841
Enpp6	2.56897	1.07632	14.5204	0.000138651	0.000909171
Gm34294	2.56583	-0.193326	17.4704	2.91823e-05	0.000233245
Adgrg1	2.56577	4.22732	48.8553	2.75565e-12	9.07564e-11
Plp2	2.56147	1.97682	8.745	0.00310452	0.0126418
Prdm5	2.56076	-0.338177	13.3994	0.000251711	0.00151142
Casp12	2.55282	2.74132	29.5958	5.32208e-08	7.9546e-07
A930033H14Rik	2.55166	0.0163099	11.1252	0.000851607	0.00430999
Fgfr3	2.5469	5.60487	121.058	3.71067e-28	6.66295e-26
Slamf7	2.54481	0.885768	14.1254	0.000171022	0.00108454
Tnfrsf12a	2.53915	5.71521	102.283	4.81376e-24	6.30988e-22
Aebp1	2.53808	2.36521	25.0692	5.53086e-07	6.72527e-06
Plin4	2.53772	0.936795	18.7405	1.49764e-05	0.000129921
Csdc2	2.53297	1.0962	17.0536	3.63388e-05	0.000282688
Ror1	2.53211	1.72644	32.5017	1.1909e-08	2.05669e-07
Ggt7	2.53211	0.0238876	16.2001	5.69923e-05	0.000420639
Cenpu	2.53015	0.372655	11.6571	0.000639563	0.00336817
Synm	2.52849	-0.220107	10.9599	0.000931043	0.00463539
Mis18bp1	2.52835	0.871448	24.0643	9.31716e-07	1.07414e-05
Ifi27l2a	2.52349	7.2685	91.3237	1.21989e-21	1.25908e-19
Lynx1	2.52081	2.68672	34.6862	3.87362e-09	7.27442e-08
Col6a3	2.51714	4.2719	20.0065	7.71797e-06	7.18006e-05
Tes	2.51512	2.80803	48.9236	2.66132e-12	8.78705e-11
Cd200	2.51337	2.04828	27.9598	1.23862e-07	1.71446e-06
Sfn	2.51009	0.736006	23.4556	1.27833e-06	1.43462e-05
Col16a1	2.50931	2.94522	56.3934	5.93304e-14	2.42275e-12
Slfn1	2.50735	0.593494	15.9582	6.47567e-05	0.000471165
Zc3hav1l	2.50606	-0.116122	18.2625	1.92456e-05	0.000161093
Slc15a2	2.50224	2.91906	29.2869	6.24158e-08	9.17204e-07
Slc16a5	2.49906	5.37291	45.7607	1.33618e-11	3.94474e-10
Oas1b	2.49769	2.0675	38.1086	6.69156e-10	1.46188e-08
Gm26825	2.49762	0.0947525	16.0848	6.05679e-05	0.000444278
Cxcl11	2.49538	1.3797	19.11	1.23394e-05	0.000108846
Col5a2	2.49167	3.23568	17.9618	2.25387e-05	0.000185576
Gpsm1	2.48918	1.52553	24.2488	8.46601e-07	9.83798e-06
Hddc3	2.48825	2.71085	33.4071	7.47523e-09	1.33677e-07
Tgtp1	2.48771	1.44846	13.406	0.000250824	0.00150816
Nradd	2.48753	2.15482	29.9649	4.39931e-08	6.69758e-07
Gm37607	2.48533	-0.530072	12.628	0.000380002	0.00216757
Cenph	2.48347	1.7411	22.0605	2.64193e-06	2.73758e-05
Phlda2	2.48328	0.832812	25.4548	4.52866e-07	5.60544e-06
Phlda3	2.48064	4.92783	86.0448	1.75904e-20	1.57928e-18
Pole	2.47931	2.54639	41.8784	9.71288e-11	2.39767e-09
Usp11	2.47415	1.65044	25.8414	3.7066e-07	4.68526e-06
Zfp658	2.47175	-0.2604	15.7663	7.1666e-05	0.000514175
Nqo1	2.46975	4.22487	81.849	1.46892e-19	1.20341e-17
Arrdc1	2.46841	5.14089	72.6345	1.56026e-17	1.0226e-15
Spry1	2.46678	2.60474	36.701	1.37712e-09	2.79e-08
Panx1	2.46522	2.42663	44.2294	2.92054e-11	8.10843e-10
Eml1	2.46334	2.74917	30.329	3.64634e-08	5.63635e-07
Rem1	2.46268	0.827375	16.1777	5.76686e-05	0.000425391
Tnfrsf10b	2.46119	0.966051	13.7483	0.000209011	0.00128504
Abcb1a	2.45992	2.03338	39.4124	3.43106e-10	7.78102e-09
Cxcl10	2.45799	3.74647	58.584	1.94793e-14	8.56862e-13
Plod2	2.45701	0.414806	13.5153	0.000236629	0.00143533
Gm23935	2.45468	2.24305	11.8462	0.000577789	0.00309508
Il7	2.45446	0.68872	13.8852	0.000194324	0.00120892
Ifi27l2b	2.45287	7.13378	107.34	3.75041e-25	5.46226e-23
Dtx3	2.45259	3.31706	70.0381	5.81707e-17	3.54652e-15
Oas3	2.45236	2.75353	50.8616	9.91117e-13	3.44604e-11
Gm20559	2.44968	2.45378	47.0547	6.90314e-12	2.10924e-10
Bex3	2.44811	3.67597	56.2487	6.38596e-14	2.5996e-12
Fbn1	2.448	3.28223	13.6013	0.000226025	0.00137994
Ift57	2.44704	2.01416	17.2144	3.339e-05	0.000262553
Rbms3	2.44637	3.00977	34.7865	3.67919e-09	6.94911e-08
Sectm1a	2.44474	2.18177	35.3376	2.77229e-09	5.35976e-08
Mogat2	2.44413	0.747484	12.6574	0.00037409	0.00213756
Ptprs	2.443	3.31604	42.4268	7.33765e-11	1.86039e-09
Prmt2	2.44297	2.37198	32.6035	1.13008e-08	1.95941e-07
Ccdc112	2.44211	-0.569572	13.8904	0.000193783	0.0012067
Rmi2	2.44203	-0.0671672	14.1913	0.000165136	0.0010518
Card10	2.4379	5.05726	89.6009	2.91389e-21	2.87183e-19
Angptl8	2.43776	7.78886	41.3573	1.26796e-10	3.07785e-09
Bub1	2.43639	1.23503	11.4335	0.000721313	0.0037239
2010007H06Rik	2.43402	-0.054272	10.136	0.00145403	0.00676827
5730559C18Rik	2.42969	0.909604	17.1162	3.51608e-05	0.000274174
B130024G19Rik	2.42793	1.18371	16.3843	5.17108e-05	0.000385566
Car2	2.42768	5.71191	77.4091	1.38976e-18	1.01771e-16
Map3k9	2.42556	-0.297856	15.3793	8.79482e-05	0.000611903
Rab19	2.42222	1.1499	20.5523	5.80227e-06	5.55966e-05
Cr2	2.42208	1.18774	20.9196	4.78963e-06	4.654e-05
Bcam	2.41899	4.22886	45.3557	1.6431e-11	4.78616e-10
Plekha4	2.41805	1.14034	24.5769	7.14039e-07	8.47024e-06
Knl1	2.41709	0.019361	15.7855	7.09438e-05	0.00050983
Npr2	2.41707	4.01037	55.1468	1.11858e-13	4.45662e-12
Ltbp2	2.41334	2.25317	15.9956	6.34887e-05	0.000462596
Ankrd29	2.41243	0.457803	14.9491	0.000110449	0.000746656
Ciita	2.411	2.31869	12.1436	0.000492567	0.00270036
Fblim1	2.40932	3.34124	26.9138	2.12738e-07	2.79696e-06
Ddit3	2.40638	4.44241	39.1501	3.92449e-10	8.80861e-09
Tmem154	2.40592	0.368502	18.8543	1.41092e-05	0.000122968
Wdfy1	2.40205	4.09875	70.5324	4.52758e-17	2.85325e-15
Kcnab1	2.40085	0.440364	21.4009	3.72601e-06	3.70004e-05
Col8a1	2.3995	0.998633	11.5914	0.000662574	0.0034748
Lingo4	2.3968	0.921795	11.5526	0.000676532	0.00354011
Pcyox1l	2.39606	1.58465	30.2281	3.84112e-08	5.88882e-07
Sgol1	2.39497	1.15665	11.8309	0.000582559	0.00311426
Htra1	2.39495	3.20543	12.8715	0.000333618	0.00193156
Emp1	2.39444	3.11772	15.1753	9.79764e-05	0.000672043
Cbr3	2.39306	2.37129	30.0123	4.29308e-08	6.54346e-07
Tubb4a	2.39204	1.26547	11.0272	0.000897842	0.00449367
Obsl1	2.39073	1.67218	17.9254	2.29731e-05	0.000188679
Sfrp1	2.38841	0.646126	7.5571	0.00597741	0.0218129
Melk	2.38749	1.46431	14.9237	0.00011195	0.000755244
Pglyrp1	2.38656	2.3529	12.2805	0.000457727	0.00254133
Igtp	2.38551	6.27452	80.8707	2.40978e-19	1.92606e-17
Arhgef10	2.38369	1.15942	19.709	9.0174e-06	8.23694e-05
Vmn1r51	2.38296	-0.328262	6.86196	0.008805	0.029986
Mbp	2.38269	2.51742	28.346	1.01454e-07	1.42842e-06
H2-Eb1	2.38078	7.85382	18.0794	2.11881e-05	0.000175116
Kif15	2.38	-0.00374652	17.7432	2.52822e-05	0.000205582
Lad1	2.37443	4.22764	70.4385	4.74848e-17	2.93599e-15
Cxcl14	2.37027	3.61167	55.2082	1.08415e-13	4.34589e-12
Rsph9	2.35895	2.43078	43.2868	4.72768e-11	1.2494e-09
Chek1	2.35507	0.893582	13.8269	0.000200442	0.00124168
D2Bwg1423e	2.34761	1.20967	21.2337	4.06549e-06	3.99479e-05
Cacna2d1	2.34605	0.839441	9.82956	0.00171729	0.00772488
P4htm	2.34473	0.392456	16.7517	4.26049e-05	0.000324312
Blnk	2.34308	3.45297	43.0975	5.20795e-11	1.35988e-09
Asf1b	2.34286	2.4394	11.7733	0.000600866	0.00319649
2700046A07Rik	2.34218	-0.143805	9.82678	0.00171989	0.00773365
Hao2	2.33545	1.06121	5.00005	0.0253466	0.0698194
Gm14966	2.33399	-0.377422	13.9403	0.000188707	0.00117957
Dusp8	2.32932	2.85929	49.7104	1.78201e-12	6.02025e-11
Ints6l	2.32486	2.19445	38.7797	4.74448e-10	1.05587e-08
Clip2	2.32185	1.14991	22.3856	2.23045e-06	2.35211e-05
Zfp52	2.32022	-0.0463307	7.33157	0.00677537	0.0242257
Polq	2.31881	-0.162811	6.06691	0.0137738	0.0430386
Gas7	2.31752	3.55828	36.6464	1.41624e-09	2.86041e-08
Ampd3	2.31612	1.14759	18.8805	1.39168e-05	0.000121452
Col1a2	2.31491	5.98408	24.4706	7.5453e-07	8.91025e-06
Kcnab2	2.31353	0.633705	18.5761	1.63251e-05	0.000140137
B4galt2	2.31275	1.01713	16.6553	4.48242e-05	0.000339246
Tmem191c	2.31142	1.88565	28.5225	9.26148e-08	1.31813e-06
Col5a1	2.30941	3.33272	41.1828	1.3864e-10	3.33448e-09
Vps37d	2.30756	1.00636	16.2311	5.60649e-05	0.000415197
Pwwp2b	2.30528	3.05612	21.798	3.02911e-06	3.07556e-05
Heyl	2.30388	1.75153	14.8326	0.000117485	0.000786918
Acot2	2.30216	4.17253	32.2264	1.37213e-08	2.3328e-07
Kcnt2	2.30095	0.744423	21.8201	2.99451e-06	3.04988e-05
Loxl1	2.29981	3.23972	20.3628	6.40624e-06	6.07861e-05
Slco3a1	2.29886	2.88384	29.157	6.67428e-08	9.75323e-07
Stat4	2.29469	-0.165385	11.6612	0.000638179	0.00336359
Fam189b	2.29425	2.22791	30.7268	2.97034e-08	4.70233e-07
Mpped2	2.29196	-0.0668874	15.5901	7.86646e-05	0.000557069
Rad51	2.28979	2.82507	37.1919	1.0706e-09	2.23107e-08
Ptpn13	2.28961	1.52248	20.4086	6.2547e-06	5.94106e-05
Dnah1	2.28927	1.39487	25.6215	4.1539e-07	5.17088e-06
Plet1	2.28333	3.76338	32.4416	1.22828e-08	2.11568e-07
Zfp872	2.27825	-0.550467	12.5238	0.000401793	0.00227307
Gbp11	2.27813	2.85117	24.4933	7.45703e-07	8.81396e-06
Jag1	2.27394	2.482	36.9723	1.19819e-09	2.46947e-08
Ighg2b	2.27364	1.97814	7.31941	0.00682137	0.0243239
Msantd3	2.27266	0.187173	11.8076	0.000589898	0.00314965
Tmem221	2.27093	1.85421	14.4249	0.000145861	0.000949329
Dkk3	2.2669	3.00379	15.7579	7.19861e-05	0.000516189
Serpine2	2.26673	2.798	10.9113	0.00095581	0.00474934
Atp8b5	2.2661	1.6008	27.1886	1.84544e-07	2.46083e-06
Lrtm1	2.26583	2.79342	11.1229	0.000852661	0.00431183
Hist1h2be	2.26382	0.181279	14.5232	0.000138443	0.000908264
Wdr86	2.26326	0.172258	6.78154	0.00921055	0.0311325
2610203C20Rik	2.26261	1.02516	14.9951	0.000107793	0.000730586
Gpm6b	2.26175	1.06745	15.4807	8.33502e-05	0.000583942
Fam131a	2.26061	0.328545	12.3853	0.000432717	0.00242603
Slc7a6	2.25973	1.33938	21.9882	2.74338e-06	2.82928e-05
Afap1	2.25945	1.62634	27.0611	1.97124e-07	2.61e-06
Atp8b2	2.25838	1.62715	16.7652	4.23012e-05	0.00032275
Gm45138	2.25736	-0.560281	12.7605	0.000354022	0.00203264
Lat	2.25665	0.973917	15.6691	7.54466e-05	0.000537183
Mrc2	2.25648	2.50072	15.4726	8.37121e-05	0.000586163
Kcnd1	2.25283	-0.316005	14.4187	0.000146341	0.00095151
Kntc1	2.25083	1.73159	25.4174	4.6174e-07	5.69337e-06
Slc22a17	2.2506	2.31326	27.9558	1.24117e-07	1.71616e-06
Sh3bp1	2.24551	2.87537	32.7622	1.04151e-08	1.81545e-07
Ly6c1	2.24519	2.63287	16.5495	4.73957e-05	0.000357458
Rnf32	2.24516	0.239577	15.2068	9.63568e-05	0.000663364
Ace	2.24503	1.8995	7.46415	0.00629399	0.0227968
Gadd45b	2.24165	2.5561	15.5417	8.07048e-05	0.000568752
Tmem132a	2.24059	2.04567	22.8784	1.72585e-06	1.86807e-05
Ska1	2.24051	1.11654	14.7006	0.000126004	0.000835861
Akr1c18	2.23977	4.0047	13.5505	0.000232236	0.0014126
Gnai1	2.2391	0.814044	12.1143	0.000500353	0.00273558
Acot3	2.23848	4.04288	23.4473	1.28385e-06	1.43959e-05
Ldoc1l	2.2384	0.393604	12.597	0.000386358	0.00219904
Pkp3	2.23825	2.66932	29.4896	5.62181e-08	8.37394e-07
Nat14	2.23718	0.901977	13.1205	0.000292077	0.00172457
Fcho1	2.23666	0.451629	15.6201	7.74281e-05	0.000549963
Spry2	2.23327	1.27701	24.2996	8.2456e-07	9.62452e-06
Ypel4	2.23181	-0.324352	12.8611	0.000335492	0.00193899
Spats2l	2.23165	2.57276	43.2659	4.7784e-11	1.25847e-09
Car11	2.22903	-0.120245	15.0074	0.000107091	0.000727328
Rec8	2.22878	3.13331	14.3677	0.00015036	0.000974735
Igsf1	2.22714	0.504522	8.80136	0.00301005	0.0122954
Fbln1	2.22644	2.17597	13.5686	0.00023	0.0014003
Tmsb10	2.22624	3.59142	48.8013	2.83246e-12	9.25881e-11
Gdf6	2.22417	0.690551	4.9967	0.0253958	0.0699344
Hmgn3	2.22009	1.30463	19.8099	8.55379e-06	7.85726e-05
Kdelr3	2.21702	1.65273	11.6153	0.000654132	0.003438
Cox6a2	2.21246	-0.473461	9.46746	0.00209149	0.00908091
Fam132a	2.21225	1.85657	21.9449	2.80586e-06	2.88238e-05
Emp2	2.21171	4.67469	22.9559	1.65764e-06	1.80319e-05
Chtf18	2.20783	1.17567	19.0513	1.27251e-05	0.000111797
Fcrls	2.20712	0.295097	14.1311	0.000170499	0.00108228
Gna14	2.20665	1.58687	25.6796	4.03066e-07	5.04622e-06
Gm13830	2.20416	-0.467258	8.82615	0.00296944	0.012156
Trim59	2.20281	2.32237	37.7351	8.10333e-10	1.74701e-08
Svep1	2.20274	1.2656	9.99107	0.00157301	0.00721956
Gm44619	2.20263	3.13568	29.6193	5.2579e-08	7.86765e-07
Ttc12	2.20108	-0.248717	13.0429	0.000304441	0.00178471
Mx1	2.19599	1.84821	24.5656	7.18223e-07	8.51217e-06
Oasl1	2.19526	5.21291	54.5558	1.51095e-13	5.80809e-12
Lpar1	2.19083	1.00415	21.6061	3.34784e-06	3.36788e-05
Zwilch	2.18976	1.15364	12.1493	0.000491071	0.00269329
Shroom3	2.18875	3.21823	55.3418	1.0129e-13	4.08524e-12
Chst8	2.18655	0.0361909	13.2143	0.000277817	0.00164779
Gm43305	2.1864	2.43876	18.2166	1.97155e-05	0.000164292
Fbxo5	2.18616	1.34642	24.3671	7.9615e-07	9.34282e-06
Padi2	2.1835	-0.487566	12.8697	0.000333942	0.00193259
Kif5c	2.1829	0.478823	14.7029	0.000125852	0.000835272
Ier5l	2.18163	-0.36622	13.6425	0.000221123	0.00135379
Wnk4	2.18005	0.807812	20.5337	5.85914e-06	5.61005e-05
Adamtsl4	2.17991	1.96755	26.2438	3.00912e-07	3.87842e-06
Mark1	2.17815	0.916827	10.5177	0.00118235	0.00568534
Gins2	2.17725	2.5984	31.7618	1.74284e-08	2.89179e-07
Ypel1	2.17706	0.207683	7.6475	0.00568509	0.0209165
Tpm2	2.17688	3.00877	42.3674	7.56396e-11	1.90304e-09
Sh3pxd2b	2.1768	2.16629	12.9697	0.000316576	0.0018443
Sfxn3	2.17557	3.05903	32.0627	1.49277e-08	2.52155e-07
Ifnlr1	2.17352	0.19787	12.3353	0.000444465	0.00248658
Dyrk3	2.17202	1.67279	22.7963	1.80112e-06	1.93358e-05
Nexn	2.17016	0.710872	10.6521	0.00109948	0.00533183
BC023105	2.1664	1.46561	11.8299	0.000582873	0.00311468
Klhl23	2.16544	1.0629	18.2433	1.9441e-05	0.000162417
Slc27a1	2.16194	4.04939	63.0716	1.99322e-15	1.0246e-13
Hspa1b	2.16185	2.62573	21.5472	3.45232e-06	3.46235e-05
Cdkn1a	2.1588	6.72036	72.4638	1.70122e-17	1.10394e-15
Ccdc102a	2.15683	1.42195	11.6304	0.000648838	0.00341154
Hells	2.15581	1.41374	15.5202	8.16298e-05	0.000574344
Vwf	2.15519	2.24987	23.9515	9.87925e-07	1.13395e-05
Itgax	2.15403	1.70264	8.33559	0.0038876	0.0152434
Dact3	2.15396	0.245716	16.6973	4.38427e-05	0.000332768
Cercam	2.14883	0.643242	9.24088	0.00236671	0.0100626
Stxbp4	2.14792	1.09749	20.3018	6.6139e-06	6.25505e-05
Pabpc1l	2.14788	-0.283796	11.8046	0.00059084	0.00315179
Trpm4	2.14745	1.9878	27.9007	1.27704e-07	1.76019e-06
Thy1	2.14477	0.733179	14.6129	0.000132009	0.00087085
Oas1a	2.14383	4.64425	60.5351	7.22792e-15	3.3837e-13
Col3a1	2.14347	7.0484	17.6858	2.60567e-05	0.000210965
Lrrc8b	2.14313	1.23408	13.2838	0.000267708	0.00159602
Ctbp2	2.14301	1.82458	19.6519	9.29113e-06	8.47516e-05
Rad51ap1	2.1409	1.39673	11.7324	0.000614198	0.00325948
Cyp2s1	2.13751	0.495454	12.1722	0.000485072	0.00266485
Aurkb	2.13338	2.98025	10.7604	0.00103693	0.00508176
Rassf2	2.13266	0.870402	16.938	3.86207e-05	0.000299196
Sparcl1	2.13161	4.45702	9.82398	0.00172252	0.00773775
Phf11b	2.13087	2.62263	29.6522	5.16926e-08	7.76159e-07
Gpx2	2.13065	0.916276	12.5562	0.000394891	0.00223982
Slc1a2	2.1275	3.68668	52.3211	4.71291e-13	1.72561e-11
Plekha7	2.12389	2.07111	30.0395	4.23339e-08	6.47506e-07
Robo2	2.12336	1.88331	21.2899	3.94805e-06	3.89105e-05
Ccdc66	2.12162	1.39122	20.8022	5.09234e-06	4.92259e-05
Creb3l1	2.12145	1.92285	20.1991	6.97872e-06	6.57163e-05
Arhgef6	2.12067	1.87336	18.4744	1.72204e-05	0.000146384
Spa17	2.11896	0.764135	17.4381	2.96814e-05	0.000236083
Anxa2	2.11891	7.28724	33.8525	5.94538e-09	1.07939e-07
Cyp4f18	2.11632	2.305	19.9124	8.1072e-06	7.49959e-05
Gm19705	2.11601	2.44935	32.2345	1.36643e-08	2.32612e-07
Sh2d1b1	2.11518	0.215576	8.82988	0.00296337	0.0121387
H2-T-ps	2.11375	2.12753	25.9534	3.49768e-07	4.4469e-06
Tagap1	2.1083	2.3136	31.8059	1.70377e-08	2.83774e-07
9530077C05Rik	2.10764	0.74913	10.1137	0.00147175	0.00682409
Gsta1	2.10003	2.608	10.8989	0.000962212	0.00477537
Fam25c	2.09897	8.20278	76.1214	2.66757e-18	1.87992e-16
Ifi213	2.09863	1.71959	19.8522	8.36673e-06	7.70704e-05
Nnat	2.09622	-0.321445	12.9241	0.00032437	0.00188636
Sema3f	2.0949	3.14734	29.8172	4.74763e-08	7.18613e-07
Plek2	2.09318	1.42959	18.4767	1.71993e-05	0.0001463
Rrm2	2.09126	4.58145	32.0428	1.5081e-08	2.54089e-07
Wdr31	2.0895	0.205199	12.8948	0.000329503	0.00191196
Hist1h4h	2.0884	2.51614	28.7295	8.32273e-08	1.19752e-06
Gab3	2.08691	-0.329608	9.3344	0.00224892	0.00965569
C1qtnf6	2.08688	3.36825	34.1504	5.10128e-09	9.41797e-08
Psmc3ip	2.08494	0.952379	13.0704	0.000299996	0.0017626
Igsf3	2.08382	1.12407	11.7143	0.000620206	0.00328285
Ifit3	2.08357	4.25474	48.1344	3.97973e-12	1.27235e-10
Cbx6	2.08353	2.90129	25.9094	3.57823e-07	4.53611e-06
BC021891	2.0827	2.94807	32.4544	1.2202e-08	2.10453e-07
Zfp7	2.08262	1.19075	18.5876	1.62273e-05	0.00013948
Orai2	2.08045	0.727386	13.8479	0.000198218	0.00123023
Jun	2.07975	4.781	71.2161	3.20165e-17	2.04718e-15
Tead2	2.07757	1.70042	17.3676	3.08025e-05	0.000244259
Agrn	2.07667	5.19239	87.0552	1.05534e-20	9.60651e-19
Cyr61	2.07639	4.10662	51.0013	9.23064e-13	3.21796e-11
E2f7	2.07502	0.252796	13.9848	0.000184291	0.00115528
Cd72	2.07494	3.01975	21.64	3.28928e-06	3.31151e-05
Slamf9	2.07118	3.23523	18.8078	1.44578e-05	0.000125839
Ier3	2.07034	3.29035	18.6955	1.53342e-05	0.000132849
Rufy4	2.06588	-0.458024	10.3637	0.00128514	0.00609906
Eda2r	2.05752	2.23811	21.8834	2.89726e-06	2.9693e-05
2810417H13Rik	2.05619	2.26016	10.0266	0.00154297	0.0070966
Gm13205	2.05405	-0.585107	10.891	0.000966319	0.00478885
Per3	2.05254	2.28475	12.0109	0.0005289	0.00286711
Tbx20	2.05242	1.80242	16.0095	6.30254e-05	0.000459731
Cyp2a22	2.05236	3.22558	36.7411	1.34907e-09	2.74591e-08
Orm2	2.05168	7.1236	15.371	8.83334e-05	0.000613978
H2-Aa	2.05082	7.70774	13.1949	0.000280707	0.00166268
Amigo3	2.04479	0.746761	16.1543	5.83854e-05	0.000429711
Ager	2.0434	0.087318	9.48996	0.00206599	0.00899036
Itga6	2.04017	2.6066	11.8969	0.000562265	0.00302428
Fchsd1	2.0365	1.11707	14.813	0.000118716	0.000794265
Map3k14	2.03511	2.45036	16.9197	3.89941e-05	0.000301541
Fancd2	2.03264	0.0748235	13.1805	0.000282879	0.00167403
Fitm1	2.02911	2.68203	8.97399	0.00273849	0.011356
Apitd1	2.0274	1.57878	18.7202	1.51374e-05	0.000131231
Chaf1b	2.02691	2.9341	25.7034	3.98121e-07	4.99864e-06
Timp2	2.02647	5.11249	23.7989	1.06941e-06	1.22e-05
Ifit2	2.02393	3.10358	29.8458	4.67813e-08	7.08912e-07
Emb	2.02322	2.13759	12.4028	0.000428688	0.00240756
Adgrl1	2.02291	1.57994	23.4686	1.26971e-06	1.42861e-05
H2-Ab1	2.02262	8.06879	12.7693	0.000352349	0.00202659
P3h3	2.01981	2.10209	20.4118	6.24443e-06	5.93964e-05
2005-02-28	2.01886	0.690815	10.3813	0.00127298	0.00605233
Arhgef2	2.01815	2.93978	25.5726	4.26051e-07	5.29353e-06
Thsd4	2.01547	0.855391	5.78093	0.016201	0.0490671
Lig1	2.01451	3.9244	32.6581	1.09883e-08	1.91028e-07
Zfp185	2.01393	0.992516	18.165	2.02565e-05	0.000168052
Ccnd2	2.01213	4.49403	36.4331	1.57999e-09	3.15798e-08
Tnfrsf11a	2.0113	1.09736	8.49095	0.00356918	0.014203
Gbp3	2.01075	3.64336	34.3328	4.64481e-09	8.64833e-08
Snhg18	2.01022	3.89647	48.986	2.57791e-12	8.53314e-11
Smarcd3	2.00811	0.401747	14.1458	0.000169178	0.00107493
Gm20342	2.00603	1.27264	13.298	0.000265691	0.00158731
Igf1r	2.00536	2.26546	18.5205	1.68084e-05	0.000143628
Fam83a	2.00413	1.57107	16.2007	5.69721e-05	0.000420639
Efcab11	2.00407	0.33683	15.1448	9.95742e-05	0.000681576
Ptgfrn	2.0038	2.24618	15.3975	8.71024e-05	0.000607308
Iqgap3	2.00287	2.51049	19.7423	8.8616e-06	8.11725e-05
Mxd3	2.00133	1.77417	14.1034	0.000173031	0.00109516
Exog	1.99871	2.30707	23.3761	1.3322e-06	1.48617e-05
Mmd2	1.997	5.64257	69.1125	9.30055e-17	5.51636e-15
Samd14	1.99552	1.60974	20.1675	7.0949e-06	6.66189e-05
Selenom	1.99392	3.59887	44.1489	3.04325e-11	8.39809e-10
Selenon	1.99151	3.18651	34.9625	3.36116e-09	6.43184e-08
Alas1	1.98922	7.64179	21.463	3.60715e-06	3.5929e-05
2610037D02Rik	1.98777	-0.628697	10.3975	0.00126186	0.00600596
Hid1	1.98678	3.05563	23.1018	1.5365e-06	1.68258e-05
Gbp10	1.9864	0.339786	8.25429	0.00406559	0.0158177
Mcm5	1.9826	4.1676	14.4261	0.000145769	0.0009492
Ppfia4	1.98198	3.15613	21.4402	3.65035e-06	3.62766e-05
Cox6b2	1.98163	2.34665	25.9184	3.56165e-07	4.52342e-06
AU020206	1.98063	3.66057	37.3123	1.00649e-09	2.12449e-08
Enkd1	1.98002	1.31592	18.6063	1.6069e-05	0.000138574
Lrrc8e	1.97957	0.106296	6.77121	0.009264	0.0312617
Capg	1.9792	4.9029	32.3606	1.28059e-08	2.19292e-07
Kif14	1.97885	-0.127571	9.68785	0.0018549	0.00822909
Alpl	1.97768	4.29022	60.8068	6.29615e-15	2.9687e-13
Gm17396	1.97714	-0.208306	9.97746	0.00158468	0.00724774
Parp8	1.97685	0.913561	8.48889	0.00357322	0.0142148
Ehd2	1.97547	3.09882	16.9789	3.77979e-05	0.000293169
Pdgfc	1.97432	4.27674	36.3347	1.6618e-09	3.31046e-08
Ccnd1	1.97412	5.71659	53.7253	2.3058e-13	8.6852e-12
Tspan6	1.97358	0.912028	5.80988	0.0159363	0.0483886
Gna15	1.97225	0.642099	6.80004	0.00911556	0.0308672
Lhpp	1.97071	4.08042	37.3004	1.01263e-09	2.13059e-08
1810017P11Rik	1.97008	0.99151	12.1886	0.000480823	0.00264594
Map3k12	1.96706	0.594319	15.3473	8.94498e-05	0.00061947
Ms4a4b	1.96552	1.24995	8.6415	0.00328592	0.0132692
Map1b	1.96424	-0.219017	10.2416	0.0013731	0.00644416
Epb41l1	1.96265	2.63817	17.0175	3.70362e-05	0.000287772
Neurl1b	1.96241	3.03896	25.0114	5.69916e-07	6.90431e-06
Usp18	1.96127	5.54949	52.9264	3.4628e-13	1.2895e-11
Isg15	1.95885	5.36274	75.1349	4.39627e-18	3.01709e-16
Ngf	1.95604	2.78156	14.0052	0.000182306	0.00114338
Prkcdbp	1.95511	2.35592	13.8446	0.000198562	0.00123167
Cyp2c40	1.94691	1.62888	6.66501	0.00983243	0.0327116
S1pr3	1.94618	1.99538	20.9028	4.832e-06	4.6917e-05
Mpp2	1.94524	0.294993	13.3392	0.000259922	0.00155431
Ydjc	1.94417	0.0875185	13.0949	0.000296105	0.00174285
Sh3bgrl3	1.94311	6.58535	32.6687	1.09283e-08	1.90237e-07
Hist1h1d	1.9416	-0.548386	10.1654	0.00143103	0.00668017
Slfn9	1.94129	2.09514	20.6843	5.41596e-06	5.21237e-05
Unc13d	1.93868	1.00488	7.92613	0.00487258	0.0183391
Lama4	1.93739	2.79757	24.1391	8.96242e-07	1.03597e-05
Ccne1	1.93556	2.27582	8.75243	0.00309189	0.0125982
Slc5a1	1.93505	2.01984	20.51	5.93192e-06	5.66731e-05
Plekhh2	1.93377	0.851896	11.8137	0.000587971	0.00314064
Rab6b	1.93363	1.37483	14.4034	0.000147536	0.000958328
Tbc1d4	1.93329	1.56626	18.107	2.08831e-05	0.000173032
Ankrd9	1.93312	3.70741	43.923	3.41553e-11	9.30786e-10
Ifi206	1.93268	1.01244	12.6126	0.000383163	0.00218275
Greb1l	1.93134	0.562072	14.8684	0.000115276	0.000774891
Adamts10	1.93111	3.08784	28.1526	1.12117e-07	1.5651e-06
Hmgn2	1.92953	3.37567	39.6211	3.08329e-10	7.02883e-09
Irf7	1.92926	6.9226	70.4527	4.71426e-17	2.92949e-15
Tmem173	1.92769	3.85032	13.1185	0.000292396	0.0017249
Ifi211	1.92755	0.562985	11.6948	0.00062675	0.00331267
Xaf1	1.92567	4.37323	49.4325	2.05316e-12	6.88308e-11
Trib2	1.92512	1.81751	17.1627	3.43106e-05	0.000268645
Id1	1.92226	6.28375	24.7874	6.4015e-07	7.64912e-06
Ap1s3	1.92211	-0.445539	10.324	0.00131314	0.00619604
Rflnb	1.92181	1.93142	17.2047	3.35597e-05	0.00026366
Slc51b	1.91934	2.84421	36.7108	1.37017e-09	2.78022e-08
Gabbr1	1.91801	1.71501	19.4682	1.0229e-05	9.20888e-05
Gm30238	1.91719	0.275566	6.46426	0.0110065	0.0358711
Fbxl22	1.91521	0.0681639	12.8319	0.000340766	0.00196428
Sox9	1.91502	5.2665	34.0495	5.37278e-09	9.82237e-08
Pqlc3	1.91307	1.78367	19.9933	7.77136e-06	7.21955e-05
Tspan3	1.91061	4.54758	28.6476	8.68216e-08	1.24378e-06
Ddah2	1.90759	4.63142	41.342	1.27793e-10	3.09061e-09
Lysmd2	1.90758	3.41152	25.873	3.64634e-07	4.61353e-06
Tcf21	1.90709	3.11285	16.9176	3.90384e-05	0.000301541
4930427A07Rik	1.90505	1.87766	18.7847	1.46337e-05	0.000127285
Ercc6l	1.90435	0.980718	15.7878	7.08565e-05	0.000509483
Ifi203-ps	1.90371	0.053386	9.331	0.00225309	0.00966408
Zfp334	1.90172	1.37156	14.6056	0.000132521	0.000873784
Eps8	1.90039	0.940938	10.1189	0.00146754	0.00680699
Osbpl5	1.89992	1.83629	19.0436	1.27767e-05	0.000112175
Gm4924	1.89874	0.119459	9.36121	0.00221626	0.00953108
Mir142hg	1.8976	-0.18763	10.0421	0.00153006	0.00705428
Mki67	1.8975	4.15396	25.6502	4.09255e-07	5.11393e-06
Rap1gap	1.89703	3.2913	28.4171	9.77979e-08	1.3814e-06
Doc2g	1.89645	1.56561	7.32334	0.0068065	0.0243039
Pygm	1.89298	1.42755	10.1243	0.00146329	0.00679447
Cyfip2	1.89258	1.62156	6.91382	0.0085532	0.02925
Flnb	1.89238	5.79776	81.4517	1.79601e-19	1.4443e-17
Adrb2	1.89236	1.48053	19.2406	1.15236e-05	0.000102546
Cpxm1	1.89171	3.84359	19.7536	8.80965e-06	8.08096e-05
1110028F11Rik	1.89128	2.1957	25.9591	3.48723e-07	4.43792e-06
Cyp2a5	1.89112	6.12032	10.4356	0.00123612	0.00590491
Gm17281	1.89069	0.822386	7.75594	0.00535362	0.019874
Cachd1	1.88379	0.3694	12.9794	0.00031494	0.0018364
2610524H06Rik	1.88377	1.80211	22.5373	2.06104e-06	2.18647e-05
Espl1	1.87804	1.32156	13.9	0.000192803	0.00120201
Phldb1	1.87617	2.82092	31.3206	2.18743e-08	3.53985e-07
Susd4	1.8741	1.26869	10.2635	0.00135689	0.0063818
Cd74	1.87403	9.39295	9.22017	0.00239363	0.0101605
Ankrd12	1.87284	2.79875	34.9465	3.38896e-09	6.45136e-08
Catsperd	1.87181	1.72241	11.5036	0.000694609	0.00361594
Adcy7	1.87141	2.16183	18.2867	1.9003e-05	0.000159328
Wee1	1.87066	3.2251	35.167	3.02608e-09	5.82465e-08
Slc39a10	1.86978	1.53674	19.5912	9.59107e-06	8.72029e-05
Socs1	1.86882	0.35979	12.0372	0.000521487	0.00283852
Ftx	1.86682	0.292783	12.2062	0.000476311	0.00262883
Gm10101	1.86544	-0.0445366	11.9848	0.000536371	0.00290287
Tnfsf13b	1.86534	0.178027	8.1113	0.00439901	0.0169097
H2-K2	1.86527	2.98791	35.5792	2.44882e-09	4.7484e-08
Tagln2	1.86466	7.12193	36.0879	1.88611e-09	3.71776e-08
Kif23	1.86253	1.99522	17.8655	2.37084e-05	0.000194124
Gm37255	1.85992	-0.128668	8.13359	0.00434527	0.016713
Vegfd	1.85795	0.239212	8.22937	0.00412179	0.0159856
1700037C18Rik	1.8553	0.914649	12.3089	0.000450795	0.00251662
Fos	1.85447	1.21785	14.9705	0.000109203	0.000738994
Cdc42ep1	1.85431	5.88502	44.4537	2.60448e-11	7.29476e-10
Ccdc120	1.8532	2.66121	31.1379	2.40338e-08	3.86545e-07
Foxm1	1.85235	2.57349	19.479	1.01712e-05	9.16945e-05
Spice1	1.85143	1.89991	21.512	3.5163e-06	3.51576e-05
Adamts2	1.85122	3.57221	16.0154	6.28291e-05	0.000458554
Entpd7	1.85053	0.507408	8.38222	0.0037891	0.0149331
Ap5b1	1.84981	2.95932	35.1836	3.00036e-09	5.79215e-08
Coro2a	1.84937	0.599745	11.8504	0.000576486	0.00308936
Rhbdf1	1.84555	4.19121	52.0656	5.36761e-13	1.93825e-11
Lck	1.84422	2.23197	16.2147	5.65525e-05	0.000418228
Gucy1a3	1.84396	3.37593	10.3278	0.00131043	0.00618771
Rnf122	1.84374	1.56488	12.0131	0.000528289	0.00286623
Flnc	1.84232	-0.309403	9.87924	0.00167154	0.00756839
Arhgap33	1.842	-0.137142	9.40028	0.00216952	0.0093608
Itih5	1.84058	5.17576	32.9663	9.37705e-09	1.64105e-07
Ccr2	1.84032	2.5534	11.2668	0.000789071	0.00404345
H2-Q1	1.83963	5.89303	57.8137	2.88152e-14	1.23839e-12
Hsph1	1.83894	4.735	34.9424	3.39597e-09	6.45136e-08
Ccdc157	1.83843	3.82699	40.2238	2.26467e-10	5.28209e-09
Slc20a1	1.83819	5.13765	66.8453	2.93674e-16	1.63807e-14
Chmp4c	1.83691	2.86733	18.3682	1.8207e-05	0.000153478
Adam8	1.83452	0.682901	8.80445	0.00300496	0.0122784
BC030867	1.83449	1.03517	13.2865	0.000267324	0.00159519
Plxdc2	1.82838	1.86135	8.0685	0.00450413	0.0172531
Znrf3	1.8268	3.7958	48.2229	3.80412e-12	1.22217e-10
Spdl1	1.82412	1.12355	11.1627	0.000834584	0.0042402
BC055324	1.8212	-0.0836565	10.1364	0.00145368	0.00676827
Apol9a	1.81614	6.53199	20.3595	6.41731e-06	6.08229e-05
Ifi203	1.8154	3.67935	30.8502	2.78733e-08	4.44481e-07
Apbb1	1.81161	1.46256	10.198	0.00140595	0.00657483
Ncf4	1.80676	3.53591	15.5421	8.06864e-05	0.000568752
Trim47	1.80546	4.7636	18.5799	1.62928e-05	0.000139951
Ccr3	1.80407	-0.0999675	8.83473	0.00295551	0.0121141
BC064078	1.79988	0.357855	4.79302	0.0285753	0.0767707
Hdac7	1.79933	3.57323	33.5304	7.01602e-09	1.25981e-07
Tmem136	1.79596	0.0472551	7.37895	0.00659917	0.0237252
Batf2	1.79589	0.699304	12.0193	0.000526531	0.00285906
Sp5	1.79539	1.45751	17.0672	3.60792e-05	0.000280835
Fgfbp3	1.79173	1.31516	14.2014	0.00016425	0.00104701
Siglech	1.79081	1.60134	17.6334	2.67844e-05	0.000216055
Nfkbid	1.7901	0.301015	10.2846	0.00134148	0.00631839
5830444B04Rik	1.78774	0.355438	10.2076	0.00139864	0.00654296
Zbp1	1.78748	4.79948	60.1384	8.84149e-15	4.06647e-13
Myo5a	1.78097	0.543352	9.24606	0.00236003	0.0100439
Rab3b	1.78068	2.36053	7.26636	0.0070258	0.0249173
Mfge8	1.77947	6.45037	21.746	3.11232e-06	3.15273e-05
Gdpd5	1.77864	1.49747	14.3573	0.000151192	0.000977716
F630028O10Rik	1.77837	0.39303	11.4088	0.000730976	0.00377081
Cd34	1.77758	3.3966	10.7047	0.00106862	0.00521111
Myh10	1.77386	3.13743	33.7833	6.16069e-09	1.11539e-07
Tmem229b	1.77092	2.3493	18.1897	1.99953e-05	0.000166095
Map2k6	1.76951	1.8526	19.0318	1.2856e-05	0.000112795
Gsn	1.76822	5.16721	12.1709	0.000485402	0.00266554
Gbp8	1.76577	2.48466	15.7313	7.30078e-05	0.000522373
Cenpk	1.76542	2.10405	12.5892	0.000387973	0.00220602
Etl4	1.76542	3.28155	37.5064	9.11126e-10	1.9388e-08
Pgm2l1	1.76535	2.20707	16.6026	4.60882e-05	0.0003486
Slc22a3	1.76533	0.924148	8.58838	0.00338316	0.013574
Ctsk	1.76403	1.97848	5.15618	0.0231637	0.0649893
Acnat2	1.76299	5.54257	25.6514	4.09004e-07	5.11393e-06
Aldh3a2	1.76175	7.65971	44.0238	3.24402e-11	8.89594e-10
2700099C18Rik	1.76076	1.07927	12.6756	0.000370464	0.00211961
Trps1	1.76055	0.222154	9.31461	0.00227334	0.0097382
Tcea2	1.75806	1.23723	15.3904	8.74316e-05	0.000608826
Atxn7l2	1.75782	0.257797	6.34225	0.0117895	0.0378303
Gcnt1	1.75688	-0.0549285	9.0605	0.0026119	0.0109313
Clip3	1.75656	0.438062	5.64893	0.017466	0.0519503
Zfp791	1.75632	1.00554	10.096	0.00148589	0.00687265
Diaph3	1.75547	1.51785	12.8441	0.000338537	0.00195229
Speg	1.75266	0.143882	10.2726	0.00135021	0.00635266
Arhgap27	1.75236	2.05227	13.3999	0.000251636	0.00151142
Slc25a36	1.75013	2.459	16.6615	4.4679e-05	0.000338528
Cpeb1	1.74982	1.76095	18.9252	1.35945e-05	0.000118798
Tmtc1	1.74972	0.748066	8.0832	0.00446776	0.0171338
Pfkfb3	1.74939	2.6943	28.2708	1.05476e-07	1.4787e-06
Dpy19l3	1.74705	2.06294	12.3228	0.000447468	0.00250168
Gas6	1.74664	6.98332	16.401	5.12586e-05	0.000383066
Prdm11	1.74618	0.3261	8.37654	0.00380096	0.0149663
Islr	1.743	2.16567	6.9933	0.00818153	0.0283039
Cd3g	1.74169	1.31114	14.6844	0.000127096	0.000842681
Adcyap1r1	1.7413	0.862389	13.5081	0.000237538	0.0014395
Tnfaip8	1.74103	3.37258	7.4109	0.006483	0.0233652
Atp6v0d2	1.74076	3.03636	11.0153	0.000903632	0.00451747
Atad2	1.73872	2.72311	22.394	2.22068e-06	2.34369e-05
H2-Q5	1.73838	1.67214	17.5691	2.77055e-05	0.000222527
Acot11	1.73545	1.39004	14.0715	0.000175988	0.00110906
A130071D04Rik	1.7349	0.0776767	9.42182	0.00214419	0.00926369
Snx22	1.73423	0.143256	6.70622	0.00960771	0.0321598
Ntng2	1.73268	0.250313	9.67758	0.0018653	0.00826863
Gm12940	1.73174	0.775163	12.1988	0.000478202	0.00263705
Zfp61	1.72996	0.316028	9.39534	0.00217538	0.00937679
Col6a2	1.72905	4.23203	14.0417	0.000178799	0.00112353
Nhlrc1	1.7286	1.21769	14.4522	0.000143758	0.000938438
Prelid2	1.72786	2.71317	21.9895	2.74142e-06	2.82928e-05
Hand2	1.72522	0.304809	11.0293	0.00089685	0.00449042
Plk3	1.72427	4.23841	23.872	1.02959e-06	1.17971e-05
Gbp9	1.72417	2.33746	12.8764	0.000332755	0.00192759
Efemp1	1.72289	3.78497	25.1284	5.36379e-07	6.54033e-06
Gm43201	1.7185	0.241842	10.8923	0.000965642	0.00478731
Meis3	1.71672	1.97361	13.2286	0.000275711	0.00163678
Fam196a	1.71586	-0.315057	8.30428	0.00395517	0.0154529
Ifit3b	1.71281	2.27734	10.1686	0.00142851	0.0066708
Gm13056	1.71278	2.12337	17.6019	2.72314e-05	0.000219257
Kazald1	1.7111	1.34664	9.96814	0.00159272	0.00727942
Cd164l2	1.70836	-0.406562	8.88193	0.00288007	0.0118531
Tnfrsf4	1.70757	0.124293	8.5026	0.00354639	0.0141295
Fbxw17	1.70739	2.26468	13.8621	0.000196727	0.00122155
Sema5b	1.70663	0.229104	9.42919	0.00213559	0.00923485
Ms4a6b	1.70566	2.6353	10.2183	0.00139055	0.00651211
Malat1	1.70518	7	32.6171	1.12224e-08	1.94838e-07
Iqgap1	1.7042	4.57621	29.9014	4.54591e-08	6.90472e-07
Mansc1	1.70024	1.80422	12.0322	0.000522893	0.00284284
Sapcd2	1.69999	1.33106	11.5641	0.000672377	0.00351977
Zcchc3	1.69828	-0.0156547	8.84105	0.0029453	0.012076
Cdcp1	1.69626	2.74191	22.3217	2.3059e-06	2.4262e-05
Ttll3	1.69593	-0.0925395	9.87047	0.00167952	0.00759669
Fbxo10	1.69555	0.433953	5.16763	0.0230115	0.0646177
Tmem246	1.69264	2.2244	18.109	2.08615e-05	0.000172962
Fmnl3	1.69237	2.88655	15.5812	7.90369e-05	0.000559102
Rtp4	1.69213	5.89528	34.7328	3.78204e-09	7.11293e-08
Snai1	1.69196	1.01055	7.9007	0.00494156	0.018544
Tnfrsf19	1.68829	3.58821	37.1185	1.11162e-09	2.30555e-08
Eme1	1.68621	-0.255589	8.376	0.00380208	0.0149663
Arl4c	1.68408	2.73612	16.7588	4.24447e-05	0.000323468
Clca3a1	1.68389	3.031	30.3516	3.60416e-08	5.57772e-07
Gm26532	1.68252	1.15602	12.0268	0.000524403	0.00284986
Cidec	1.67664	2.62338	17.624	2.69176e-05	0.000216996
Lrrn4	1.67504	0.263996	9.8365	0.00171083	0.00769842
Glipr2	1.67461	3.05986	10.4664	0.00121566	0.00581989
Cdca7l	1.6741	0.611043	10.04	0.00153176	0.00705741
Vsig10	1.67395	2.90032	19.1433	1.21263e-05	0.000107327
Ms4a4c	1.67326	2.16044	9.33041	0.00225382	0.00966408
Ccdc18	1.6731	0.208873	9.94953	0.0016089	0.00733664
Mgat4a	1.66998	1.5266	9.32327	0.00226262	0.00969863
Hk1	1.66965	2.58592	13.6663	0.000218337	0.00133862
Zfp54	1.66806	1.89803	11.5287	0.000685289	0.0035731
Gm13889	1.66793	2.74186	10.6496	0.00110096	0.00533704
Gata6	1.66753	3.46407	37.9499	7.25837e-10	1.57782e-08
S100a6	1.66516	4.25092	23.2333	1.43492e-06	1.58859e-05
Cdkn2b	1.66209	0.882171	8.74868	0.00309827	0.0126203
Gm8995	1.66207	1.00901	4.95841	0.0259641	0.0711772
Sirpb1b	1.66189	-0.194691	5.74349	0.0165499	0.0498474
Samd10	1.66052	2.77489	17.6432	2.66465e-05	0.000215075
Cplx2	1.66036	1.3946	7.22974	0.00717055	0.025362
2004-08-31	1.65997	3.15392	26.9161	2.12478e-07	2.79635e-06
Scd2	1.65995	6.48218	8.99099	0.00271315	0.0112687
Zfp9	1.65753	1.27897	12.4281	0.000422912	0.00237818
Zfp618	1.65665	1.51698	13.9568	0.000187057	0.00117038
Slc50a1	1.65541	4.97712	54.5571	1.51e-13	5.80809e-12
Timp1	1.65476	2.39786	10.6815	0.00108215	0.005261
Kif3c	1.65221	1.00289	12.2889	0.000455663	0.00253367
Xcr1	1.6521	0.554197	9.30343	0.00228726	0.00978824
Gm15564	1.64914	2.80441	5.53336	0.0186572	0.0547234
Rnf43	1.64856	4.36548	19.8124	8.54272e-06	7.85259e-05
Csnk1e	1.64738	2.96132	27.8922	1.28264e-07	1.76606e-06
Sytl2	1.64703	0.563825	5.179	0.0228615	0.0642873
Gm37274	1.64241	0.247605	9.7278	0.00181502	0.00809226
Ctsw	1.64111	1.92727	7.04887	0.00793154	0.0275548
Mrvi1	1.64022	0.933098	7.28212	0.00696444	0.0247532
Kctd1	1.63951	0.0725694	6.2604	0.0123466	0.0393005
Pkd2	1.63779	3.97942	33.9726	5.58947e-09	1.01618e-07
Mlph	1.63605	1.14543	7.25278	0.00707914	0.0250725
Flna	1.63493	5.6609	32.0433	1.50773e-08	2.54089e-07
C3ar1	1.6343	3.4481	15.9114	6.63786e-05	0.000480979
Fam65c	1.63397	0.928777	10.1315	0.00145755	0.00677743
Scarf2	1.63382	2.57488	14.0576	0.000177295	0.00111515
Zfp229	1.63059	1.25998	8.00347	0.00466878	0.0177593
Bbs1	1.62981	0.617214	11.5351	0.000682952	0.0035638
Ppil6	1.62938	-0.373875	8.21212	0.00416116	0.016124
Nes	1.62927	1.97688	15.6195	7.74513e-05	0.000549963
Trpv4	1.62855	1.69546	13.4433	0.000245884	0.0014805
Mfsd10	1.62789	3.78153	31.9071	1.61721e-08	2.71079e-07
Ankrd10	1.62748	3.91262	42.0209	9.03032e-11	2.25037e-09
Rgl2	1.62672	3.96797	37.6602	8.42068e-10	1.80357e-08
Tmem189	1.62478	3.0235	24.2701	8.37266e-07	9.74679e-06
H2afx	1.62467	4.84244	35.7861	2.20211e-09	4.30824e-08
Basp1	1.61819	1.16274	13.4879	0.000240102	0.00145168
Mras	1.61708	2.17103	15.3709	8.83401e-05	0.000613978
Plekha2	1.61338	2.28446	12.9126	0.000326385	0.00189479
Trim21	1.61183	1.9372	9.55781	0.001991	0.00871954
Sulf2	1.61007	3.70052	36.1265	1.84917e-09	3.65044e-08
Isyna1	1.61002	5.97183	55.3092	1.02988e-13	4.14098e-12
Ppp1r9b	1.60976	3.10983	17.9541	2.26292e-05	0.000186087
Ralgds	1.60687	1.71541	7.4912	0.00620011	0.0225065
Pik3r3	1.60606	0.761226	11.2551	0.000794032	0.00405935
Hspa12a	1.60131	0.11532	4.35705	0.036856	0.0939352
Tead1	1.60054	2.97943	20.3424	6.47513e-06	6.12823e-05
Slc43a2	1.60023	4.51928	24.5612	7.19882e-07	8.52413e-06
Smpd3	1.59898	3.12873	25.3551	4.76897e-07	5.86964e-06
Samd9l	1.59898	4.55429	42.9934	5.49242e-11	1.4313e-09
Miox	1.59677	-0.0970717	6.93902	0.00843351	0.0289162
Myl9	1.59647	3.62298	12.6849	0.000368619	0.0021109
Zfp296	1.59543	0.219976	7.41145	0.006481	0.0233651
Efemp2	1.59457	4.42369	13.6059	0.000225481	0.00137855
Gys1	1.59365	2.11996	18.2055	1.98308e-05	0.000165042
Ar	1.59303	1.66169	12.1809	0.000482821	0.0026547
Bgn	1.59165	7.69427	8.0477	0.00455614	0.017432
Fendrr	1.59056	1.7284	10.3822	0.00127234	0.00605233
Il17rd	1.59039	0.0906669	9.03404	0.00264998	0.0110589
Maff	1.59039	0.26616	4.62162	0.0315714	0.0830665
Arhgap39	1.5902	1.39828	10.798	0.00101609	0.00499586
Sh3d21	1.58946	0.855428	11.8567	0.000574547	0.00308023
Vasn	1.58909	3.16103	22.2293	2.41949e-06	2.53312e-05
B3gnt8	1.58899	1.46759	7.75014	0.00537085	0.0199267
Chadl	1.58708	1.13958	11.6602	0.000638505	0.00336396
Cd3e	1.58698	0.5952	7.3976	0.00653108	0.0235086
Itga3	1.58562	3.53858	22.8737	1.73e-06	1.86948e-05
Isg20	1.58555	3.21407	25.2286	5.09212e-07	6.22645e-06
Lrrc39	1.58507	0.0832892	8.19199	0.00420758	0.0162789
Cmklr1	1.58456	0.466243	6.59581	0.0102219	0.0337503
H2-DMb1	1.58193	4.13878	8.61698	0.00333044	0.0134077
Gm19619	1.58129	1.86056	14.2361	0.000161244	0.00103203
Rhoj	1.58035	2.84382	15.7085	7.38913e-05	0.000528117
Tbc1d9	1.57904	0.591817	6.7276	0.00949325	0.0318907
Filip1l	1.57885	3.22971	18.4133	1.77817e-05	0.000150376
Ahdc1	1.57586	2.02169	15.5603	7.99169e-05	0.000564718
Klra17	1.57437	-0.330573	7.58741	0.00587773	0.0214845
Prkab2	1.57208	2.44821	20.8735	4.90632e-06	4.75681e-05
Snhg11	1.57203	1.18763	5.46565	0.0193938	0.0563668
Olfml3	1.57036	3.44524	6.70352	0.0096223	0.0321742
Dpysl2	1.57005	2.98228	14.7464	0.000122983	0.000819139
4732463B04Rik	1.56996	-0.123739	6.2051	0.0127383	0.040361
Kif11	1.5694	1.77161	9.06258	0.00260893	0.0109224
Scai	1.56921	1.61021	13.4897	0.00023988	0.00145102
Napepld	1.56746	1.14758	10.4868	0.00120231	0.00576862
Adam11	1.56651	3.41936	15	0.000107513	0.000729065
Xcl1	1.56606	-0.341425	6.45602	0.0110577	0.036011
Brca1	1.56561	1.61483	8.25675	0.00406009	0.0158015
Gbp4	1.56008	2.11346	10.7338	0.00105197	0.00514444
Ldhb	1.5582	3.07282	24.8221	6.28726e-07	7.54011e-06
Itga8	1.55793	3.29923	8.98445	0.00272287	0.0112947
Pdgfra	1.55771	2.55324	6.67822	0.00975978	0.0325028
1810064F22Rik	1.55721	2.29378	18.6013	1.61111e-05	0.000138846
Gm43949	1.55696	-0.428036	7.61703	0.00578197	0.0211941
Cep95	1.55642	1.60139	12.7903	0.000348421	0.00200487
Pde7a	1.55625	2.16803	14.2445	0.000160533	0.00102898
Dnal1	1.5558	0.119157	7.9101	0.00491596	0.0184645
Bmyc	1.5554	3.18307	17.3526	3.10481e-05	0.000245909
Src	1.55488	3.16867	14.3666	0.000150447	0.000974816
Zfp704	1.55326	3.19647	29.7367	4.94899e-08	7.45648e-07
Cdk1	1.5526	5.01677	21.8225	2.99077e-06	3.04988e-05
Gm19744	1.55131	-0.435098	7.12696	0.00759334	0.0265635
Mkln1os	1.54964	0.283586	9.22173	0.0023916	0.0101552
Gnb5	1.54915	1.93366	11.5864	0.000664359	0.00348197
Adam15	1.54815	3.47743	17.1307	3.48941e-05	0.000272582
Tchp	1.54719	2.09028	12.8892	0.000330478	0.00191677
Dpep1	1.54559	1.77357	5.39332	0.020214	0.0582982
Tm4sf1	1.54513	6.23656	16.755	4.25302e-05	0.000323932
Cfap100	1.54421	-0.523092	6.69774	0.00965352	0.0322391
Rev1	1.54347	0.595655	8.34121	0.00387558	0.0152099
Arhgef25	1.54262	1.93332	14.2176	0.000162838	0.00103969
Rbl1	1.54124	1.52093	13.2829	0.000267833	0.00159602
Trp53bp1	1.54024	2.63941	18.3811	1.80844e-05	0.000152597
6720427I07Rik	1.53886	0.889148	11.4454	0.000716713	0.00370452
Pidd1	1.53595	2.22864	10.3727	0.00127893	0.00607618
Cbfa2t3	1.53515	2.09702	13.3753	0.000254965	0.00152886
Gpx3	1.53513	5.1249	16.7968	4.16034e-05	0.000318166
Golm1	1.53449	4.78098	22.5688	2.02756e-06	2.1577e-05
Cygb	1.53384	4.2977	14.714	0.000125111	0.000831619
4930452B06Rik	1.53229	0.876496	8.63239	0.00330238	0.0133234
Pkn3	1.53176	0.972191	8.66125	0.00325049	0.0131464
Nkapl	1.52981	-0.0758504	5.78023	0.0162074	0.0490752
Ube2c	1.52809	4.94601	12.6838	0.000368831	0.0021112
Fbln5	1.52664	3.32512	4.99157	0.0254711	0.0701123
Ecscr	1.52611	3.68676	16.5707	4.68701e-05	0.000353698
Frzb	1.52599	2.42636	9.67618	0.00186672	0.00827214
Gm5340	1.52552	1.164	6.10168	0.0135053	0.0423612
Gm37795	1.52522	0.624435	6.544	0.0105238	0.0345471
Tenm3	1.52199	0.656818	5.13016	0.0235136	0.065788
Slc1a4	1.51971	5.39961	53.4682	2.62813e-13	9.84274e-12
Srpx2	1.51936	2.45302	6.85225	0.00885295	0.0301336
Fkbp10	1.51889	2.16301	9.31135	0.00227738	0.00974916
Dlg5	1.5182	1.7033	10.6393	0.00110707	0.0053647
Podn	1.51802	1.66779	12.7523	0.000355571	0.00204064
Homer3	1.5178	1.52355	8.91555	0.00282752	0.0116587
Fam110c	1.51768	0.836268	7.69477	0.00553809	0.0204661
Adgrg6	1.51708	1.34844	9.23498	0.00237435	0.0100918
C1qtnf2	1.51609	1.25921	5.66455	0.0173112	0.0516655
Tnip1	1.51523	4.18123	38.9103	4.43727e-10	9.90864e-09
Akr1b10	1.51514	2.60177	9.01723	0.00267447	0.0111362
Cchcr1	1.51471	2.71155	19.2383	1.15378e-05	0.000102603
Far1	1.5145	2.15737	12.4222	0.000424261	0.00238372
Zgrf1	1.51401	0.0895582	7.17322	0.00739999	0.026061
Gpm6a	1.51334	2.47901	11.7149	0.00062001	0.00328285
Efhd2	1.51282	5.62919	42.3689	7.55834e-11	1.90304e-09
Prc1	1.51268	1.87084	6.87933	0.00871983	0.02975
Spata6	1.51253	1.66906	10.2443	0.00137108	0.00643702
Map10	1.51169	-0.149137	7.07778	0.00780455	0.0271863
Gstm3	1.51145	9.4177	40.5308	1.93539e-10	4.58754e-09
Nckap5l	1.5096	0.998657	9.53151	0.00201974	0.00882784
Ifi209	1.50899	1.87304	9.61853	0.00192624	0.00848356
Mdfi	1.50852	0.590215	4.83904	0.0278224	0.0752104
Hist2h3c2	1.50639	1.58897	8.94795	0.00277782	0.0114972
Gm12216	1.50593	1.2699	11.0018	0.00091021	0.00454689
Slc25a27	1.50525	0.688134	7.66377	0.00563408	0.0207565
Gstm2	1.50466	7.7573	44.8097	2.17139e-11	6.20101e-10
Pdk3	1.50313	1.55549	4.56501	0.0326315	0.085189
Palb2	1.50146	-0.0341622	5.69824	0.0169819	0.0508798
Rhof	1.5006	0.090228	4.88944	0.0270215	0.0734851
Cd248	1.49965	1.38028	10.6176	0.00112016	0.00542208
Ttk	1.49919	1.82573	10.1011	0.0014818	0.0068584
H2-Q4	1.49903	2.18795	16.1365	5.89357e-05	0.000433032
Vnn1	1.49572	4.75204	45.4065	1.601e-11	4.67392e-10
Pkhd1	1.49518	3.51302	25.5946	4.21211e-07	5.23836e-06
Tnfrsf18	1.49469	0.532752	6.39863	0.0114209	0.0369276
Gbp7	1.49296	3.74595	28.3111	1.03304e-07	1.45135e-06
Aplp1	1.49118	1.33335	9.79145	0.00175325	0.00785963
Gprasp1	1.4905	2.99158	16.8159	4.11873e-05	0.000316091
Sh2d2a	1.49011	0.137652	7.91446	0.00490411	0.0184351
Ckb	1.4886	5.31279	18.2208	1.96723e-05	0.000164036
Adcy6	1.4883	2.63937	21.1167	4.32146e-06	4.23045e-05
Lpxn	1.48824	2.96436	12.932	0.000323021	0.00188018
Ikbip	1.48823	3.02988	20.1883	7.01797e-06	6.60385e-05
Acta2	1.488	3.21362	5.1882	0.0227407	0.0640796
D630045J12Rik	1.48787	1.6231	4.50296	0.0338363	0.0876879
Cdk5rap1	1.48653	3.88887	29.4567	5.71787e-08	8.48809e-07
Cxcr6	1.48429	0.67969	7.44479	0.00636205	0.0230115
Tarbp1	1.48394	1.27878	10.868	0.000978404	0.00483959
Mcm2	1.48298	3.83066	22.8634	1.73932e-06	1.87646e-05
Inhbb	1.4817	0.830361	4.40359	0.0358633	0.0919774
Ajuba	1.48159	4.2514	25.2755	4.96987e-07	6.09973e-06
Lix1l	1.4813	1.56601	10.2487	0.00136783	0.00642404
Mex3d	1.48081	-0.0500296	7.64099	0.00570566	0.0209671
Zfp862-ps	1.4798	0.918636	7.74525	0.00538539	0.019975
Mrgprb11-ps	1.47961	1.05988	8.85831	0.00291758	0.0119923
Ltbp1	1.47915	2.12654	9.69329	0.00184942	0.00821747
Tbc1d2	1.4791	0.669111	9.73385	0.00180905	0.00807116
Agpat1	1.47826	3.00782	23.9278	1.00015e-06	1.14698e-05
Ms4a7	1.478	3.9127	6.4298	0.0112221	0.0363927
App	1.47765	6.20567	24.6094	7.021e-07	8.34372e-06
Adamts5	1.47751	2.58489	10.7159	0.00106218	0.00518163
Arhgef40	1.47714	3.20616	26.4347	2.72594e-07	3.53429e-06
Obp2a	1.4752	0.815931	6.69064	0.00969204	0.0323146
Pcgf2	1.47516	2.19783	17.242	3.29084e-05	0.000258922
D930048N14Rik	1.47488	2.59844	17.5042	2.86666e-05	0.000229403
Tmem43	1.47488	4.92503	46.2086	1.06307e-11	3.15981e-10
Pfkfb4	1.47364	1.92296	8.36317	0.00382901	0.0150587
Sorl1	1.47344	2.32076	14.0623	0.000176849	0.00111289
Rfx2	1.47309	-0.182117	7.25364	0.00707576	0.0250673
Rock2	1.47264	4.10135	29.7509	4.91269e-08	7.41031e-07
Frmd6	1.47133	2.21623	10.4704	0.00121303	0.00580944
Mutyh	1.47077	0.366332	7.58369	0.00588989	0.0215175
Wisp1	1.46927	1.57502	9.26341	0.00233777	0.00996537
Rcan1	1.46901	5.35537	48.0581	4.13785e-12	1.31968e-10
Zfp948	1.46875	1.58623	9.20333	0.00241576	0.0102445
Tex9	1.46866	-0.184796	6.77822	0.00922767	0.0311663
Flrt2	1.46814	1.13502	11.1148	0.000856405	0.00432425
Zbed3	1.46791	2.52269	14.9015	0.000113273	0.000762539
Cenpi	1.46779	1.07922	10.7956	0.00101742	0.00499865
Pld1	1.46694	4.03561	29.2945	6.21718e-08	9.15431e-07
Park2	1.46685	1.31008	9.59833	0.00194754	0.00855223
Pkmyt1	1.4644	3.57407	10.8954	0.00096402	0.00478107
Sgol2a	1.46238	0.537794	8.35448	0.00384738	0.0151219
B3galnt1	1.46223	1.22195	5.47194	0.0193242	0.0562075
Il21r	1.46169	1.99087	5.31031	0.0211996	0.0605414
Nek3	1.46105	1.53188	11.1136	0.000856986	0.00432541
Anxa9	1.46081	2.40396	17.6728	2.62345e-05	0.000212011
Wdr62	1.46042	1.43595	7.76282	0.00533325	0.0198057
Rsad2	1.45879	4.44057	9.98613	0.00157724	0.00723135
Cdk2ap1	1.45831	0.222426	7.83507	0.00512423	0.0191308
Vsig10l	1.45776	0.92152	9.02433	0.00266409	0.0110983
Tra2a	1.45632	3.61932	19.8932	8.18894e-06	7.56453e-05
Cyp1a1	1.45514	0.170246	6.84966	0.00886582	0.0301618
Arhgap44	1.4542	1.76745	9.62915	0.00191513	0.00844384
RP23-431O7.9	1.4537	1.15199	8.96889	0.00274615	0.0113841
Fcor	1.45329	1.95617	10.8635	0.000980762	0.0048476
Cep128	1.45169	0.448931	8.87204	0.00289572	0.01191
Ska2	1.45141	2.16623	5.03772	0.0248011	0.0686398
Tubb5	1.45132	7.51576	34.3681	4.56149e-09	8.50824e-08
Rcan3	1.45112	2.15903	7.26718	0.00702259	0.0249126
Pycard	1.45104	2.98982	14.9007	0.000113322	0.000762539
Tia1	1.45069	3.14729	13.0906	0.000296778	0.00174604
Spag5	1.45016	1.85621	8.37262	0.00380916	0.0149896
Pold1	1.44892	2.96692	13.519	0.000236161	0.00143314
Snhg5	1.44869	2.9447	17.4578	2.93763e-05	0.000234082
Ccl4	1.44785	0.82867	6.82398	0.00899419	0.0305509
Armcx1	1.44738	1.7264	11.3578	0.000751308	0.0038696
Gm42892	1.44737	0.824424	10.0172	0.00155089	0.00712801
Ccdc68	1.44667	1.17631	6.44301	0.011139	0.0362038
Sparc	1.44637	7.99155	10.7334	0.0010522	0.00514444
Ndc80	1.44545	1.64144	5.58394	0.0181259	0.0535603
Gm21781	1.44411	0.603024	5.36182	0.0205823	0.059165
Csf2ra	1.44381	3.21396	14.9178	0.000112298	0.000756814
Robo1	1.44376	2.27376	17.2635	3.25372e-05	0.000256155
Dusp7	1.44354	1.14331	8.38812	0.00377681	0.0148981
Zfp532	1.44279	1.96832	14.0559	0.000177456	0.00111563
Rpp38	1.44234	3.08155	21.9212	2.84074e-06	2.91593e-05
Lbh	1.44215	3.87461	8.12429	0.00436761	0.016794
Stat1	1.44195	5.11727	36.2306	1.753e-09	3.4763e-08
Hmgb2	1.44172	1.55295	12.3107	0.000450364	0.00251636
Map3k6	1.44048	0.602163	9.15484	0.00248061	0.0104654
9330160F10Rik	1.43974	-0.0856743	5.63935	0.0175618	0.0521876
Trim45	1.4386	1.09034	10.1688	0.00142837	0.0066708
9330175E14Rik	1.43812	0.261337	6.30402	0.0120464	0.0385133
Cd8b1	1.43798	0.256391	8.03671	0.00458387	0.0175176
Dusp10	1.43777	2.1047	14.76	0.000122098	0.000814484
Fgf2	1.43771	0.360618	4.70879	0.0300087	0.0797718
Maml2	1.43766	1.36007	8.77526	0.00305343	0.0124609
Zfp607b	1.43727	0.390965	7.99136	0.00470012	0.017837
Uba7	1.43649	4.48007	32.1074	1.45878e-08	2.46732e-07
A630052C17Rik	1.43646	0.207435	4.95893	0.0259563	0.0711772
1700112E06Rik	1.4358	2.29868	11.5982	0.00066016	0.00346551
Pycr1	1.43368	1.5507	9.25685	0.00234617	0.0099979
Ucp2	1.4331	7.67097	11.221	0.000808754	0.00412015
Enc1	1.43276	3.31485	25.8961	3.60296e-07	4.56305e-06
Ccdc88b	1.43276	1.9995	12.9815	0.00031458	0.00183561
Zfp608	1.43204	0.601678	8.15447	0.00429551	0.0165702
Mcm4	1.42996	2.54128	10.6563	0.00109699	0.00532174
Tspan5	1.42652	0.397445	5.53879	0.0185994	0.054615
Pik3c2g	1.42633	2.30645	16.0869	6.05007e-05	0.000444033
Trim24	1.425	3.92718	25.4157	4.62142e-07	5.69337e-06
Slc16a13	1.42479	0.0961119	5.91483	0.0150139	0.0460896
Cd2	1.4247	0.386887	6.03388	0.0140339	0.0437157
Cers4	1.42437	3.07086	16.7155	4.34254e-05	0.000329982
Bhlhb9	1.42392	2.43495	12.9125	0.0003264	0.00189479
Tox	1.42392	1.07162	8.31797	0.00392547	0.0153643
Gm17066	1.42327	2.27167	11.0166	0.000903008	0.00451607
Ifi205	1.42112	0.0838438	4.61553	0.0316836	0.0833118
Ccr5	1.42029	2.73514	12.3769	0.000434669	0.00243593
Kif18a	1.41928	0.0838676	7.51905	0.006105	0.0222105
Cenpp	1.41917	1.81987	10.8554	0.000985062	0.00486518
Arfip2	1.41498	3.70791	23.3923	1.32104e-06	1.47498e-05
Ncaph	1.41309	2.56682	11.2419	0.000799707	0.0040811
Lamb1	1.4127	3.23749	9.94924	0.00160916	0.00733664
Dynll1	1.4122	6.6291	43.3993	4.46341e-11	1.18434e-09
Sh3kbp1	1.41182	1.50782	5.673	0.017228	0.0514877
Zfp764	1.41049	0.0818595	7.51136	0.00613109	0.0222807
Samd4	1.41046	2.45087	17.6436	2.66405e-05	0.000215075
Taf1d	1.40913	2.60611	16.4445	5.0094e-05	0.000375433
Snhg15	1.40841	3.29702	13.9473	0.000188004	0.00117574
Treml2	1.40794	0.136731	6.70848	0.00959553	0.0321273
Snhg1	1.40736	3.68585	18.6764	1.54887e-05	0.000134099
Tmtc4	1.40676	2.66236	19.7232	8.95084e-06	8.18755e-05
Gm37033	1.40661	0.00508168	4.40005	0.0359379	0.0920605
Mmp23	1.40603	2.82346	12.2878	0.000455939	0.00253367
Cpm	1.40585	1.58759	11.6791	0.000632056	0.003334
Nid1	1.40499	4.47645	11.7139	0.000620355	0.00328285
Cd207	1.40452	2.26669	5.36548	0.0205392	0.0590799
Mmp2	1.4044	4.43707	7.98179	0.00472501	0.0179056
Syt12	1.40396	2.6511	19.2872	1.12457e-05	0.000100346
RP23-268C22.2	1.40103	0.454023	8.29514	0.00397513	0.015517
Fbf1	1.40095	3.16777	22.8483	1.753e-06	1.88967e-05
Tbc1d19	1.40009	2.83325	18.9447	1.34562e-05	0.000117667
Kif20b	1.39921	1.26225	8.57425	0.0034095	0.013663
Kazn	1.39856	0.4543	6.83839	0.00892193	0.030329
Prkar2b	1.39772	0.789955	8.02734	0.00460764	0.0175879
Map3k1	1.39744	3.94827	26.2551	2.99171e-07	3.86739e-06
Col4a5	1.39708	2.15112	10.1335	0.00145596	0.00677485
5430427O19Rik	1.39692	0.645554	5.44963	0.0195725	0.0567476
Slx4	1.39621	1.25284	6.93695	0.00844329	0.0289334
Plk2	1.39606	4.5305	25.2428	5.05477e-07	6.18655e-06
Dusp5	1.39591	1.65497	11.4848	0.000701694	0.00364414
Ctps	1.39582	2.5747	15.5429	8.0654e-05	0.000568752
Wtip	1.39555	1.74181	12.3045	0.000451862	0.00252043
Col4a1	1.39523	5.74596	9.74403	0.00179906	0.00804573
Anxa4	1.3949	6.73605	31.6637	1.83313e-08	3.02628e-07
Oxct1	1.39352	3.4318	8.84632	0.0029368	0.0120487
Ccne2	1.39313	0.526644	7.67786	0.00559026	0.0206182
Egr1	1.39231	4.39414	23.9611	9.83003e-07	1.12929e-05
2002-08-31	1.39022	1.64802	5.57818	0.0181856	0.0537126
Zbtb21	1.38663	2.71313	13.9385	0.000188887	0.00118014
Htra3	1.38571	2.07967	10.2559	0.0013625	0.00640361
Fxyd5	1.38512	4.80815	14.2848	0.000157129	0.00101062
Foxs1	1.38424	1.49965	5.80642	0.0159678	0.0484729
Pik3r1	1.38402	5.11342	29.7733	4.85644e-08	7.34235e-07
Aak1	1.38247	3.34443	23.0113	1.61048e-06	1.75772e-05
Atp10d	1.38123	1.40704	10.2337	0.00137901	0.00646961
Npdc1	1.38075	5.15137	18.4844	1.71303e-05	0.000145997
Zkscan8	1.38022	2.713	19.1342	1.21842e-05	0.000107622
Rad51c	1.38006	0.555304	7.08915	0.00775519	0.0270575
Abca5	1.37976	1.74849	12.1998	0.000477956	0.00263681
Pdlim2	1.37965	2.98474	8.53017	0.00349308	0.0139553
Nudt17	1.37955	0.0621512	6.54525	0.0105165	0.0345401
Ncapg2	1.37953	2.64379	9.57054	0.00197725	0.00866815
Mx2	1.37921	2.52264	14.7184	0.000124822	0.000830542
Abcc5	1.37866	3.20602	9.66864	0.0018744	0.00829216
Ubash3b	1.37758	1.4613	6.17414	0.0129631	0.0409447
Lzts2	1.37733	3.48074	22.8274	1.77218e-06	1.90564e-05
Cenpf	1.37707	3.13231	13.0007	0.000311379	0.00181888
Tuba1a	1.37593	3.53945	6.87241	0.00875368	0.0298482
H2-T24	1.37587	1.62786	8.46934	0.00361182	0.0143335
Incenp	1.37571	3.01072	10.7694	0.00103192	0.00506228
Rnf213	1.37546	5.68571	33.0699	8.89036e-09	1.56633e-07
Cep192	1.37498	1.37654	8.01502	0.0046391	0.0176823
Zmat3	1.37384	3.66668	17.0865	3.57157e-05	0.000278336
Ifi27	1.37322	8.50793	11.1102	0.000858532	0.00432832
Plk4	1.3731	1.29046	8.85626	0.00292086	0.0119983
Arhgef39	1.37299	2.43982	11.4566	0.000712408	0.00368663
4933427D14Rik	1.37177	1.71116	10.412	0.00125197	0.0059654
Gas8	1.3713	2.55252	17.702	2.5836e-05	0.000209436
Igfbp6	1.37118	2.04821	7.59825	0.00584248	0.0213681
Pfkfb2	1.3702	1.73586	10.2819	0.0013434	0.00632519
Il15	1.36986	2.2455	15.4676	8.39319e-05	0.000587075
Dnmt1	1.36886	3.87403	27.3006	1.74159e-07	2.33423e-06
Fmnl1	1.36871	1.7174	6.39528	0.0114424	0.036979
Rpl12	1.36754	2.24273	9.50567	0.00204838	0.00893626
Lrrc45	1.36714	3.7185	26.1162	3.21474e-07	4.12721e-06
Slc7a4	1.36547	2.7665	11.0033	0.00090948	0.00454497
A530020G20Rik	1.36461	0.252284	6.18061	0.0129158	0.0408542
Nxpe2	1.36224	1.38962	8.69218	0.00319579	0.0129692
Creb3l2	1.36147	4.70761	29.4685	5.68331e-08	8.45594e-07
Elf4	1.3604	2.26149	9.53303	0.00201806	0.00882347
Slc29a3	1.3603	2.54404	16.2284	5.61471e-05	0.000415571
Ly75	1.35999	2.04254	9.26584	0.00233468	0.00995541
Mndal	1.35887	3.07723	13.0959	0.000295942	0.00174285
Pdzrn3	1.35767	0.922239	6.2616	0.0123383	0.0392835
Tubb6	1.35601	5.75801	23.2589	1.4159e-06	1.57019e-05
Cntln	1.35515	1.11212	8.45645	0.00363752	0.0144268
Pbk	1.35355	3.44247	19.5538	9.78035e-06	8.84754e-05
Slc25a4	1.35334	5.0131	13.6992	0.00021455	0.00131725
Eps8l1	1.35212	1.15968	8.66609	0.00324186	0.0131196
Nav1	1.35168	2.98794	13.2158	0.000277596	0.00164723
Poli	1.35132	1.92707	11.1111	0.000858109	0.00432785
Hyls1	1.35083	1.25287	9.50459	0.00204958	0.00893743
Dusp14	1.35062	2.27638	6.70277	0.00962632	0.0321742
Cdc45	1.35034	2.06001	7.20384	0.00727477	0.0256821
Ikzf2	1.34844	-0.13869	6.47959	0.010912	0.035627
Cks1b	1.34811	3.69659	14.4839	0.00014136	0.00092416
Arl11	1.34743	0.38057	4.64047	0.0312265	0.0823907
Tcf19	1.34693	3.60023	15.2694	9.32147e-05	0.000643422
2700081O15Rik	1.34612	1.33721	5.71667	0.0168046	0.0504407
Sass6	1.34371	-0.021563	6.25588	0.0123782	0.0393818
Gm37090	1.34339	0.0858991	4.97575	0.025705	0.0706525
Dtx1	1.34104	0.422603	4.75259	0.0292542	0.0781555
B3galt4	1.3406	0.236456	4.54774	0.0329622	0.0858472
Plcd1	1.33939	0.531652	5.65517	0.017404	0.0518363
Casc4	1.3384	1.46162	8.47789	0.00359489	0.0142793
Nedd9	1.33781	2.8698	8.47316	0.00360425	0.0143107
Cyp2d12	1.33672	1.24942	7.16016	0.00745406	0.0261978
Ptgis	1.33523	2.64605	8.66776	0.0032389	0.0131132
Arrdc2	1.33438	3.61252	23.246	1.42546e-06	1.57945e-05
Zfp937	1.33379	0.324538	6.80967	0.00906654	0.030725
Stxbp1	1.33365	2.15001	7.51555	0.00611688	0.0222366
Pparg	1.33151	3.06028	4.8563	0.0275454	0.0746619
Gpc3	1.33105	1.36734	4.73141	0.0296165	0.0788892
Apobec3	1.33047	2.75552	4.28963	0.0383455	0.097022
Mast2	1.32971	4.10368	23.8026	1.0674e-06	1.21877e-05
Antxr1	1.32451	0.842778	4.98209	0.025611	0.0704382
Myzap	1.32367	0.571294	4.60745	0.0318333	0.0836382
Kifc1	1.32325	1.77847	5.12511	0.0235821	0.065908
Mob3a	1.32156	0.366977	5.09861	0.023945	0.06671
Hbegf	1.31989	2.40939	11.3199	0.000766793	0.00394316
Zfp697	1.31808	0.353225	5.06533	0.0244091	0.0677868
Col12a1	1.3165	0.939032	6.44923	0.0111	0.036104
Axin2	1.31497	2.69148	8.61209	0.00333939	0.0134396
Spink1	1.31466	4.70121	8.18715	0.00421881	0.0163079
Cav2	1.3141	3.10649	11.831	0.000582529	0.00311426
Phc1	1.31363	1.56901	5.84174	0.0156503	0.0476858
Sesn2	1.31332	3.14712	17.1999	3.3646e-05	0.000264091
Haus8	1.31158	4.19555	23.205	1.45616e-06	1.60532e-05
Samd1	1.3109	1.56218	8.14662	0.00431415	0.0166176
Pole2	1.30952	0.343971	5.6044	0.0179154	0.0530582
Qpct	1.30949	4.12032	11.9071	0.000559206	0.0030103
Cd14	1.30902	3.75462	11.7984	0.000592804	0.00316001
Dlgap5	1.30825	1.21424	5.21891	0.0223426	0.0631996
Rpl3-ps1	1.30816	1.76342	11.2592	0.000792273	0.00405669
Taf9b	1.30804	0.687644	5.7516	0.0164737	0.0496749
Slc7a1	1.30774	1.04465	6.13846	0.0132272	0.0416085
Bora	1.30768	1.3321	8.23591	0.00410696	0.0159508
Nhsl1	1.30747	2.70758	10.9648	0.000928575	0.00462805
Trim35	1.30651	3.22818	10.5107	0.00118683	0.00569852
Dbn1	1.30616	1.89287	4.64331	0.0311749	0.0823042
Stk10	1.30265	2.27467	10.1218	0.00146529	0.00680136
Grik5	1.30042	1.44009	6.60854	0.0101491	0.033552
Nbl1	1.2999	1.06816	4.90172	0.0268299	0.0730701
Dab2ip	1.29941	3.13352	20.8036	5.08884e-06	4.92259e-05
Rgs5	1.29856	5.50738	16.6553	4.48256e-05	0.000339246
Vill	1.29733	3.95144	26.0725	3.28829e-07	4.21338e-06
Hsf2bp	1.29733	1.79832	9.2245	0.00238798	0.0101431
Stk39	1.29411	1.6489	8.61712	0.00333019	0.0134077
Lect2	1.29313	8.12752	28.6927	8.48249e-08	1.21917e-06
Nr1i3	1.29313	4.24328	10.5463	0.00116418	0.00560826
Adcy1	1.29275	0.434841	4.27541	0.0386677	0.0976038
Gen1	1.29168	-0.230867	4.24514	0.0393628	0.099053
Sh3bp4	1.29034	2.08991	11.09	0.000867945	0.00437073
Nemp2	1.28772	1.11375	8.5939	0.00337291	0.0135495
Synj2	1.28767	2.73698	15.8977	6.68609e-05	0.000483938
Sorbs2	1.28732	6.30302	34.1452	5.11493e-09	9.42989e-08
Xndc1	1.28619	1.20542	7.28842	0.00694005	0.0246767
Zfp983	1.28545	0.842308	6.15387	0.0131125	0.0413347
Sertad1	1.28518	4.58738	19.8472	8.38856e-06	7.72172e-05
Tfrc	1.28504	4.1472	19.283	1.12703e-05	0.000100497
Atp6v1g2	1.28435	0.671331	6.98942	0.00819929	0.0283354
Tmc7	1.28426	0.764971	5.73211	0.0166574	0.0501022
Zfp28	1.28347	0.603945	7.62941	0.0057424	0.0210549
Ttc6	1.28303	0.525157	5.69454	0.0170178	0.0509639
3110009E18Rik	1.2829	0.203553	5.22583	0.0222538	0.062997
Gramd1a	1.28285	4.48431	32.3592	1.28149e-08	2.19292e-07
Cand2	1.28284	1.20547	6.26915	0.0122858	0.0391407
Pde5a	1.28219	0.984431	5.43866	0.0196958	0.0570546
D430019H16Rik	1.28166	0.285382	6.44632	0.0111183	0.0361454
Zc3h7a	1.28138	4.76545	24.8383	6.23464e-07	7.48385e-06
Prr11	1.28131	0.317191	4.34199	0.0371834	0.0945858
H2-DMa	1.28015	4.58241	7.00671	0.00812047	0.0281298
Mical1	1.28003	1.01015	4.4118	0.0356911	0.0915536
Ccdc34	1.27995	3.60938	19.9661	7.88258e-06	7.31245e-05
Kcnq1ot1	1.27934	3.29946	9.68062	0.00186222	0.00825776
Tnfrsf22	1.2782	1.0248	5.65544	0.0174013	0.0518363
Dancr	1.27799	2.26775	5.36954	0.0204914	0.0589609
Plekho1	1.27798	2.97312	9.71243	0.00183026	0.0081436
Fam117a	1.27784	0.668644	6.70092	0.00963633	0.0321899
Nfkbie	1.27778	2.80074	11.6893	0.000628602	0.00331979
Ihh	1.27772	1.96496	6.56313	0.0104113	0.0343151
Frmd4a	1.27703	2.78315	8.20861	0.00416921	0.0161495
Gins3	1.27699	0.373039	5.84409	0.0156294	0.0476332
Eif2ak2	1.27595	2.78813	15.9492	6.50661e-05	0.000473037
Cystm1	1.27417	6.17088	31.7349	1.76721e-08	2.92852e-07
Rhbg	1.27395	3.49765	6.32393	0.011912	0.0381578
Zmynd15	1.27284	2.67525	9.29793	0.00229413	0.00981444
Dnajb1	1.27148	5.1561	36.7788	1.32323e-09	2.6975e-08
Fzd1	1.27137	2.93613	17.769	2.49416e-05	0.000202939
Osgin2	1.27072	1.59912	6.37763	0.0115568	0.037266
Ddias	1.27007	1.95453	9.38878	0.00218317	0.00940659
Zfp329	1.26856	1.90328	9.86592	0.00168369	0.00761289
Ccdc134	1.26766	2.4936	9.85213	0.00169635	0.00764904
Tspan32	1.2667	1.26783	5.69535	0.0170099	0.0509519
Rorc	1.26664	5.8662	11.7177	0.0006191	0.00328018
Arid5a	1.26621	2.05402	7.47997	0.00623891	0.0226286
Mks1	1.26484	0.762691	5.88543	0.0152667	0.0467014
Ugt1a9	1.26359	5.1059	35.6459	2.36649e-09	4.61607e-08
Mcm3	1.26357	3.6748	16.7303	4.30882e-05	0.00032761
Armcx4	1.26337	1.23796	4.81134	0.028273	0.0760992
Cdc25a	1.26274	2.23629	12.585	0.000388851	0.00220843
Gpx7	1.26099	4.17954	16.4543	4.98366e-05	0.000374146
Zfp341	1.26089	0.510099	4.50643	0.0337676	0.0875274
Sp100	1.2606	3.57022	14.8644	0.000115522	0.000776149
Cracr2b	1.25953	3.00318	13.4933	0.000239421	0.00144897
Lacc1	1.25907	4.31614	24.2857	8.30533e-07	9.68561e-06
Hyal3	1.25829	-0.331693	4.32631	0.0375276	0.0952579
Arfgap3	1.2576	3.6234	10.9563	0.000932841	0.00464225
Cenpt	1.25695	3.20466	20.4268	6.19549e-06	5.89764e-05
Trbc2	1.25665	1.34615	6.6232	0.0100659	0.0333359
Dvl2	1.25601	2.18639	11.9822	0.000537113	0.00290523
Pde4d	1.25566	0.754354	7.15229	0.00748683	0.0262821
Gimap3	1.25544	1.84692	7.30059	0.0068932	0.0245293
H2-Q2	1.25539	1.98291	7.17233	0.00740366	0.0260669
Lxn	1.25538	2.4189	9.66108	0.00188213	0.00832353
Zfp970	1.25531	-0.203836	5.46638	0.0193857	0.0563558
2610035D17Rik	1.25527	1.52077	6.63233	0.0100144	0.0332074
Rph3al	1.25466	1.75411	9.49837	0.00205654	0.0089648
Shank2	1.25395	3.3728	18.3289	1.85868e-05	0.000155986
Hnf1b	1.25306	4.54938	21.6544	3.26456e-06	3.29168e-05
Nol4l	1.25169	1.22593	5.00044	0.0253408	0.0698194
Tns1	1.25127	5.54777	34.9451	3.39132e-09	6.45136e-08
Myadm	1.25053	5.70563	28.192	1.09859e-07	1.53522e-06
Pcna	1.24957	3.89343	11.3045	0.000773207	0.00397459
Clic5	1.24859	0.502577	5.89759	0.0151616	0.0464469
Zfp108	1.24831	-0.0332253	5.85756	0.0155103	0.0472922
Rbm3	1.24796	3.03807	15.5237	8.14769e-05	0.000573597
Dennd2a	1.24742	1.39295	5.92833	0.0148994	0.0458024
Zfp46	1.24665	2.11243	9.56695	0.00198111	0.00868219
Pwwp2a	1.24649	2.10916	12.2876	0.000455976	0.00253367
Patz1	1.2453	1.51178	4.7254	0.0297203	0.0791172
Plxna1	1.24444	2.69027	9.46274	0.00209688	0.00909693
Git1	1.24321	3.6283	21.4454	3.64048e-06	3.62334e-05
Zfhx2	1.24303	2.27904	12.697	0.000366249	0.00209825
Twf2	1.24287	3.33138	15.1832	9.75657e-05	0.000669927
Zbtb4	1.24207	3.36324	15.6479	7.62986e-05	0.000542365
Rps6kl1	1.24149	2.08761	8.00407	0.00466723	0.0177585
Dusp6	1.24138	5.08705	26.9225	2.11779e-07	2.78995e-06
Epha3	1.24087	0.742209	7.33817	0.00675057	0.02417
Vcpkmt	1.24058	3.35822	17.298	3.19525e-05	0.000252286
Zfp526	1.24006	-0.484042	4.94373	0.0261854	0.0715677
Col4a3	1.23942	0.674344	6.27815	0.0122235	0.0390034
Gm1976	1.23918	-0.343078	4.95043	0.0260841	0.0713725
Troap	1.23918	1.12653	7.89979	0.00494406	0.018548
Cdk5rap2	1.23886	2.46785	13.7428	0.000209626	0.00128822
Pacs1	1.23877	2.56925	9.14278	0.00249701	0.0105109
Leng8	1.23661	5.00694	27.7061	1.41215e-07	1.92817e-06
St3gal6	1.23529	2.19774	8.52339	0.0035061	0.014003
Letm2	1.23477	1.1013	7.6428	0.00569993	0.020952
Bub1b	1.23439	2.42857	5.79937	0.0160319	0.0486563
Dhx57	1.23345	2.69412	15.2183	9.57689e-05	0.000659663
Efnb2	1.23267	1.25761	5.89527	0.0151816	0.0464737
Gm6548	1.23147	1.92539	7.52571	0.00608245	0.0221501
Hirip3	1.23103	1.47967	8.21202	0.00416139	0.016124
Ak7	1.23017	-0.0406419	5.48819	0.0191454	0.0558056
Rasgrp3	1.22974	3.25246	19.4471	1.03427e-05	9.29852e-05
2610021A01Rik	1.22902	1.81558	7.18366	0.00735704	0.0259376
Gm11843	1.22875	-0.154032	4.92301	0.0265013	0.0723104
Grk5	1.22782	1.61452	5.46019	0.0194545	0.0565057
Ptch2	1.2269	0.288817	4.63105	0.0313983	0.0827275
Camkmt	1.22582	0.341936	4.34119	0.037201	0.0946008
Zfp950	1.22576	5.3278	18.6311	1.58613e-05	0.000137053
Kmt2a	1.22518	3.21649	19.5518	9.7906e-06	8.8507e-05
Lrrc49	1.22346	-0.284239	5.18477	0.0227857	0.064176
Rbm26	1.22283	3.73357	12.9856	0.000313904	0.00183281
Myh14	1.2226	3.75016	20.4638	6.07697e-06	5.79745e-05
Mapk8ip3	1.22151	3.94512	10.6716	0.00108794	0.00528568
Chaf1a	1.22142	1.33698	7.77888	0.00528605	0.0196622
Praf2	1.22024	1.40819	4.48436	0.0342063	0.0884546
Plcb4	1.21768	1.57944	7.00034	0.00814943	0.0282184
Gm16973	1.2164	0.818996	4.81397	0.0282299	0.0760299
P2ry6	1.21512	2.86814	5.51595	0.0188438	0.0551158
Naaa	1.21463	2.69827	5.54654	0.0185172	0.0544101
Ms4a6d	1.21364	2.87952	6.06357	0.0137998	0.0430995
Fgl2	1.21318	2.36452	5.35861	0.0206202	0.0592609
Prdm9	1.21286	0.930125	7.16275	0.00744329	0.0261783
Vim	1.21222	5.50548	7.17953	0.00737402	0.0259905
Fgd2	1.2115	3.11289	14.8424	0.000116879	0.000783842
Alcam	1.21128	6.02627	31.5952	1.89903e-08	3.11936e-07
Sfi1	1.21115	2.81416	10.0538	0.00152032	0.00701949
Ccl5	1.20866	3.17272	7.97534	0.00474189	0.017954
Golt1b	1.20813	3.16994	12.7908	0.000348322	0.00200487
Fam65b	1.20809	1.62243	7.4131	0.00647506	0.0233558
Polk	1.20657	2.16355	10.5427	0.00116649	0.00561733
Smad7	1.20652	3.17592	17.7955	2.45969e-05	0.000200383
Vopp1	1.20471	2.35584	9.62254	0.00192204	0.00847146
Alg2	1.20371	3.93197	14.8417	0.000116921	0.000783842
Snapc3	1.20313	2.16134	11.473	0.000706158	0.00365863
Col6a1	1.20304	4.08056	6.48429	0.0108832	0.0355487
Srgap3	1.20297	0.181882	4.40228	0.0358909	0.09203
Gm1673	1.20255	0.645481	4.88531	0.0270862	0.073619
Mcm6	1.20252	4.52544	8.47871	0.00359326	0.0142772
H2-Q6	1.20182	6.4368	25.2518	5.03138e-07	6.16367e-06
Gm31105	1.20085	-0.433814	4.55112	0.0328972	0.085695
Slc45a4	1.20053	3.26269	16.4217	5.07017e-05	0.00037912
Marveld3	1.2005	2.28193	8.6084	0.00334615	0.0134585
Exoc6b	1.19974	2.94941	16.4764	4.92582e-05	0.000370227
Ccp110	1.1996	1.4257	4.36308	0.0367258	0.093658
Gm44694	1.19958	0.621208	6.02618	0.0140952	0.0438755
Usp54	1.19948	1.36114	6.35576	0.0117001	0.0376078
Adamts1	1.19678	3.59289	17.3872	3.04865e-05	0.000242046
S1pr5	1.19668	2.84434	12.097	0.000505037	0.0027549
Cd274	1.19585	0.706148	5.47816	0.0192556	0.0560769
Tlr6	1.19568	0.543757	6.54474	0.0105195	0.0345415
St3gal2	1.19514	1.56912	7.26328	0.00703785	0.0249533
Vwa1	1.1951	0.505446	5.09333	0.0240181	0.0668852
Abcc1	1.19506	1.23757	6.23053	0.0125566	0.0398335
Tet2	1.19462	2.28747	8.48116	0.00358843	0.0142667
Tcf7	1.19438	2.401	9.83675	0.0017106	0.00769842
Cers5	1.19361	3.27056	9.94221	0.00161531	0.00736214
Mkl2	1.19357	3.87187	23.175	1.47907e-06	1.62922e-05
Ckap4	1.1935	2.38853	8.03089	0.00459864	0.0175587
Sirt6	1.19318	1.87956	9.17034	0.00245969	0.0103938
Sulf1	1.1931	0.742173	5.32742	0.0209925	0.0600938
1110051M20Rik	1.19301	2.34264	9.74066	0.00180236	0.00805237
Gm9958	1.19043	0.678155	4.45611	0.0347766	0.0896464
Adgre5	1.18928	4.27572	14.5497	0.000136508	0.000897368
Relb	1.18718	3.68477	7.94639	0.00481833	0.0181804
Cdr2	1.18695	0.349617	5.24909	0.0219582	0.0623509
Exo1	1.18679	-0.311889	4.50729	0.0337507	0.0875008
Rrm2b	1.18617	0.353134	5.02346	0.0250062	0.0690357
Klhdc8b	1.18594	3.86231	9.75529	0.00178807	0.00800752
Cdc25b	1.18591	2.5968	6.39594	0.0114381	0.0369744
Fam110a	1.18511	3.74203	18.3312	1.85642e-05	0.000155986
Nusap1	1.18498	2.74941	10.5601	0.00115552	0.00557884
Cldn2	1.18464	6.69402	31.2378	2.28283e-08	3.68968e-07
Fam84b	1.18432	2.97954	12.0621	0.000514567	0.00280455
Tgfb1i1	1.18414	2.30538	4.37747	0.036417	0.0930515
Anxa3	1.18396	4.34622	9.17946	0.00244746	0.0103555
Zbtb25	1.18321	1.17316	4.34219	0.0371792	0.0945858
Slc16a7	1.18256	5.81822	25.525	4.36697e-07	5.41554e-06
Rgs10	1.18227	3.21631	11.1312	0.000848884	0.00429953
Krt8	1.18083	8.35793	29.021	7.15974e-08	1.04278e-06
Caprin2	1.17956	1.03979	6.99581	0.00817007	0.0282785
9430015G10Rik	1.1795	2.02512	8.98525	0.00272167	0.0112947
Fam83g	1.17904	1.4227	5.18125	0.0228319	0.0642372
Mbd4	1.17791	0.877711	6.45003	0.0110951	0.036104
Col20a1	1.1777	0.304774	4.59251	0.0321119	0.0841004
Limk2	1.1776	3.36687	14.5004	0.000140132	0.00091705
Rif1	1.17739	2.6514	11.7226	0.000617453	0.0032741
Foxa1	1.17677	3.33688	13.539	0.000233657	0.00142058
BC037034	1.17662	2.53176	9.91592	0.00163855	0.00744993
G2e3	1.17587	2.19214	6.23386	0.012533	0.0397932
Slc5a6	1.17576	3.0507	14.1666	0.000167317	0.00106414
Cd2ap	1.17574	4.83383	28.5367	9.19373e-08	1.30991e-06
Suv39h2	1.17464	0.212556	5.57757	0.0181919	0.0537193
Syt11	1.17356	2.05257	7.37379	0.00661813	0.0237868
Ptgr1	1.17077	4.57845	23.1598	1.49085e-06	1.63861e-05
Nuf2	1.17004	1.98743	6.54674	0.0105076	0.0345199
Pkia	1.16942	0.876637	5.94822	0.0147322	0.0454268
Ncapd2	1.16839	2.92895	10.472	0.00121195	0.00580692
Dlgap4	1.16761	4.22126	23.2104	1.45209e-06	1.60219e-05
Rab31	1.16717	3.43446	4.99481	0.0254234	0.0699959
Rcn3	1.16695	4.42554	6.33649	0.0118278	0.0379441
Tifab	1.16693	2.85532	8.38369	0.00378603	0.0149255
Fads3	1.16628	3.44052	10.8618	0.000981705	0.00485043
Tcaf1	1.16606	2.60084	6.95212	0.00837201	0.0287957
Igfbp5	1.16603	2.52056	6.65811	0.00987054	0.0328134
Mgst3	1.16569	6.46522	24.9511	5.88031e-07	7.10406e-06
Smc2	1.1653	3.45982	7.49521	0.00618633	0.0224678
Rab11fip5	1.16353	2.35587	9.1906	0.00243261	0.010306
Sort1	1.16352	4.44661	17.7391	2.53367e-05	0.00020577
2610203C22Rik	1.16272	0.560712	5.55797	0.0183968	0.0541291
Ly6c2	1.16233	2.59836	4.89833	0.0268826	0.073168
Clic1	1.16221	6.35494	14.6315	0.000130714	0.00086317
Gm13657	1.16218	3.36527	11.591	0.000662725	0.0034748
Klf6	1.16197	4.06488	22.9507	1.66206e-06	1.80649e-05
Tor4a	1.16171	2.98263	5.28539	0.0215051	0.0612935
Prim1	1.16154	3.33372	9.95322	0.00160568	0.00732589
Tctn1	1.1615	1.8837	9.60174	0.00194394	0.00854211
1810011O10Rik	1.16071	4.39752	15.4124	8.6418e-05	0.000602856
Galnt10	1.15926	3.89023	19.3854	1.06818e-05	9.57711e-05
Parpbp	1.15892	-0.0920746	4.63253	0.0313713	0.0826729
D030028A08Rik	1.15882	0.160225	4.95026	0.0260868	0.0713725
Dock7	1.15861	2.93558	11.382	0.000741609	0.00382266
Ddb2	1.15849	1.04428	4.96699	0.0258356	0.0709369
Igfbp7	1.15749	8.38395	6.05442	0.0138715	0.0432924
Aim1l	1.15745	1.50702	7.85486	0.00506842	0.0189441
Enoph1	1.15744	2.9461	9.15635	0.00247856	0.0104601
Epsti1	1.15674	2.41353	4.55472	0.0328282	0.0856002
Nucb2	1.15629	3.78008	17.1957	3.37198e-05	0.000264512
Wdhd1	1.15592	1.49876	5.67321	0.0172259	0.0514877
Telo2	1.15563	3.21865	17.3911	3.04243e-05	0.000241698
Ddr2	1.15447	2.07247	4.78895	0.0286429	0.0769053
Zfp939	1.15365	0.333085	4.81192	0.0282635	0.0760891
Lrch1	1.15331	2.48352	10.8279	0.000999844	0.0049252
Map9	1.15263	-0.044482	4.8857	0.0270801	0.073619
Gltp	1.15259	3.77039	9.86214	0.00168715	0.00762327
Slc16a12	1.15222	5.31052	26.0396	3.34487e-07	4.26919e-06
Evc	1.15141	3.05974	15.0044	0.000107262	0.000728117
Slc2a4rg-ps	1.15077	2.16981	4.83108	0.0279511	0.0754961
Wdr90	1.1507	1.98238	9.55033	0.00199913	0.00874946
BC002059	1.14957	0.890382	4.95402	0.0260301	0.0712874
S100a4	1.14943	1.35046	4.57847	0.0323761	0.0846064
Pcolce	1.14702	5.56859	18.3916	1.79854e-05	0.000152
Igf2r	1.14515	3.91009	16.7631	4.23487e-05	0.000322924
Tnik	1.14425	1.22531	6.04773	0.0139242	0.043436
Arrb2	1.14408	4.19327	19.1247	1.22448e-05	0.000108084
Agbl5	1.14338	1.59788	7.30732	0.00686742	0.0244614
Csrp1	1.14284	5.39081	4.40175	0.035902	0.0920407
Ppm1j	1.14277	0.318741	5.1407	0.0233712	0.065502
Zfp719	1.14177	1.79543	7.75329	0.00536147	0.0198975
Gria3	1.14	3.07384	9.65442	0.00188897	0.00834252
Rpl27	1.13851	2.50801	8.03709	0.0045829	0.0175176
Frk	1.13693	2.40194	9.28025	0.00231638	0.00989669
Sp110	1.1369	1.28526	4.22718	0.0397814	0.0998765
Ifrd1	1.1366	4.45577	24.3506	8.03002e-07	9.40639e-06
Wiz	1.13646	2.49749	11.5502	0.000677409	0.00354329
Cyp4a31	1.13558	4.43373	7.23001	0.0071695	0.025362
Anxa5	1.13534	8.51934	8.76143	0.00307667	0.0125401
Rasd1	1.13528	0.0986525	4.82236	0.0280929	0.0757548
Cdr2l	1.13514	1.6018	4.96125	0.0259215	0.0710983
Sptan1	1.13509	5.97044	30.3063	3.6893e-08	5.68934e-07
6330408A02Rik	1.13364	1.1685	6.58865	0.0102631	0.0338607
Cxcl16	1.13309	5.57297	7.67163	0.00560957	0.0206778
Nxn	1.13089	2.48199	4.80906	0.0283105	0.0761532
Loxl2	1.13003	1.47409	4.82202	0.0280984	0.0757548
Nfkb2	1.12921	3.83187	15.8879	6.72066e-05	0.000486172
Cdca8	1.12874	3.52306	6.62045	0.0100814	0.0333789
Dcaf4	1.12859	2.43022	11.718	0.000618979	0.00328018
Rbm12b2	1.12685	0.89815	6.08539	0.0136304	0.0427128
C1qtnf4	1.12617	1.40936	7.06045	0.0078804	0.0274141
Lims1	1.12491	4.06934	9.67028	0.00187273	0.00829216
Rnf38	1.12466	3.0191	15.0124	0.000106805	0.000725767
Ttc3	1.12462	4.49598	25.065	5.54285e-07	6.73362e-06
Banp	1.1243	3.69644	11.1606	0.000835538	0.0042434
Pla2g16	1.12401	4.9557	28.1065	1.14817e-07	1.60108e-06
Gm6297	1.12369	0.0398669	4.40051	0.0359282	0.0920537
Tgm2	1.12309	7.32045	18.5669	1.64044e-05	0.000140633
Mllt11	1.1218	0.925243	5.8696	0.0154045	0.0470363
Mxra7	1.12	2.70044	5.10986	0.0237903	0.0663779
Atp2b2	1.11957	2.28588	6.13115	0.013282	0.0417507
Mbnl2	1.11898	4.5886	20.6529	5.50527e-06	5.29055e-05
Ift74	1.11847	2.62913	5.46188	0.0194357	0.0564634
Trim39	1.11802	2.9833	13.3679	0.000255973	0.0015335
Vegfa	1.1175	4.309	8.64384	0.00328169	0.0132562
Jade3	1.1172	1.40784	6.82831	0.00897243	0.0304849
Cdca2	1.11567	2.02521	6.05187	0.0138916	0.0433446
Parp14	1.11475	4.78372	22.5367	2.0617e-06	2.18647e-05
Tbx2	1.11383	1.98068	8.23345	0.00411252	0.0159677
Dpysl3	1.11312	1.75727	4.69743	0.0302078	0.0801849
Smad6	1.11304	1.97117	7.78906	0.00525636	0.0195684
Sema6c	1.11291	0.803776	5.68211	0.0171388	0.0512912
Gm44220	1.11148	0.492	4.81635	0.0281909	0.0759717
Ggct	1.10936	5.45173	24.9412	5.91065e-07	7.12759e-06
Dnajc9	1.10859	3.77012	16.1719	5.78444e-05	0.000426382
Galnt11	1.10837	3.30911	16.0369	6.21215e-05	0.000454402
Cep170	1.10829	2.10014	9.10181	0.00255357	0.0107214
Tanc1	1.10775	2.8614	12.0427	0.00051995	0.00283154
Fhad1	1.10763	1.83064	5.64079	0.0175473	0.0521565
Cdkn1c	1.10757	2.238	8.00505	0.0046647	0.017754
Cers6	1.10716	3.08183	9.98385	0.00157919	0.00723274
Trbc1	1.10598	0.795385	4.51065	0.0336844	0.0873756
Skp2	1.10524	1.1767	5.60007	0.0179597	0.0531654
Mtrr	1.1047	1.65591	6.86204	0.00880461	0.029986
Ccdc82	1.10359	2.39714	10.4961	0.00119628	0.00574178
Kif21b	1.10334	1.73987	6.7911	0.00916135	0.0310062
Myh9	1.10302	5.55264	28.8718	7.73289e-08	1.11879e-06
RP23-453B15.7	1.103	0.482474	5.39927	0.0201451	0.0581635
Crip1	1.10292	5.76545	23.014	1.6083e-06	1.7568e-05
Lum	1.10271	5.33838	4.24218	0.0394315	0.0991551
Sipa1	1.1018	3.6003	11.9217	0.000554828	0.00299041
[truncated: 186 more rows]

## Sheet: S3_DE_UP_KO vs WT-PHx 21d
List of significantly DE genes between R&Z-KO vs WT at 21 days recovery after PHx. Criteria chosen Pvalue<0.05 and FC>1. Gene list ranked by Log2FC
genes	logFC	logCPM	LR	PValue	FDR
Tgfb3	14.5708	0.329947	7.52034	0.00610062	0.247107
Cxcr6	12.4006	0.436594	10.1427	0.00144877	0.12741
Slc1a5	12.3824	3.5321	40.8919	1.60886e-10	2.24967e-07
Dok4	12.2997	-0.5657	3.96692	0.0464027	0.482079
Rrp12	11.9675	2.48319	17.7739	2.48769e-05	0.00940145
Kif4	11.576	-0.56806	6.14251	0.013197	0.326763
Phxr4	11.0566	0.513738	7.33306	0.00676978	0.261497
Gabrb3	10.9083	0.455259	5.58124	0.0181538	0.362636
Slc35g2	10.6893	1.12055	7.27967	0.00697394	0.262105
Gm42979	10.6893	1.87401	11.2179	0.000810114	0.0925277
1810062G17Rik	10.565	0.235993	9.69452	0.00184818	0.14308
Itgae	10.5525	-1.17961	4.73888	0.0294883	0.419848
Tmem81	10.5194	0.445049	8.06737	0.00450695	0.212191
Smim24	10.5129	0.677856	6.71603	0.009555	0.29172
Pkmyt1	10.4523	1.98787	8.42851	0.00369382	0.191299
4930451G09Rik	10.4216	0.579513	5.20028	0.0225832	0.390841
Nr4a1	10.2677	2.67019	15.5341	8.10296e-05	0.0213781
Gm37914	10.1476	0.077563	5.91319	0.015028	0.341577
Rgs19	10.1401	0.760329	8.12844	0.00435762	0.206983
Sult2a7	10.0705	0.844611	4.73055	0.0296313	0.419848
Spata33	10.0276	0.410244	4.94816	0.0261185	0.399884
Gm37802	10.0226	0.732272	6.05946	0.013832	0.331923
Cdc20	9.999	3.51541	26.7425	2.32454e-07	0.000180578
Saxo2	9.99355	0.056676	5.08659	0.0241116	0.397152
Gpatch3	9.93269	2.29471	17.2023	3.36031e-05	0.012048
Ppp1r3g	9.92729	1.29124	13.6428	0.000221093	0.044805
Gm25613	9.90801	-0.364517	6.43101	0.0112145	0.304489
Krt7	9.85955	0.547946	7.3152	0.0068374	0.262105
Gm15510	9.81373	0.516582	6.13375	0.0132625	0.326763
4933406C10Rik	9.75746	0.0884668	4.85055	0.0276374	0.409463
Ifi208	9.75031	1.05646	6.02625	0.0140947	0.332997
Hk1	9.72326	0.536046	6.66848	0.00981331	0.293191
Kctd12b	9.71542	1.82152	8.2759	0.00401747	0.198681
Gm38115	9.70545	0.292585	7.86406	0.00504271	0.221971
Siglecg	9.69932	1.53271	8.69371	0.0031931	0.185386
Pdgfd	9.69473	-1.14099	4.24477	0.0393713	0.457446
Nek4	9.69451	2.14999	20.637	5.55132e-06	0.00310497
Gm16063	9.6542	0.340932	5.24664	0.0219891	0.389601
Anxa11os	9.64618	0.877089	5.78056	0.0162043	0.347203
Gm43267	9.52998	0.77919	5.04762	0.0246598	0.397428
Cdca5	9.50149	0.642619	4.56914	0.0325528	0.431918
Tacc3	9.49382	1.83432	13.1808	0.000282832	0.0530903
Akt3	9.4499	0.503582	7.23726	0.00714059	0.262105
6430573P05Rik	9.44244	-0.00187469	9.30058	0.00229081	0.155497
Heyl	9.43824	0.607328	5.345	0.0207818	0.380511
Rcan3	9.42162	1.45796	5.90373	0.0151088	0.341577
Gm26724	9.40861	0.446136	4.93879	0.0262605	0.399884
Cep112	9.38861	-0.807818	5.60903	0.0178681	0.360347
Ptpn7	9.36426	0.0414608	6.38742	0.0114932	0.308462
Dnase1l2	9.34391	0.886315	8.5144	0.00352347	0.190387
Sgcb	9.30391	0.756438	7.21843	0.00721589	0.262105
Incenp	9.2693	0.831952	11.1105	0.000858425	0.0968012
St8sia4	9.22542	-0.00834061	4.42369	0.0354433	0.4421
D730045B01Rik	9.16082	-0.376206	11.0065	0.000907913	0.0999095
Gm37090	9.15907	0.0472775	5.51746	0.0188276	0.367691
BC049352	9.1443	0.975852	9.16257	0.00247015	0.161175
Dlgap5	9.12722	0.0732555	6.0932	0.0135703	0.328884
Gm44260	9.1233	-0.68967	5.43302	0.0197595	0.373839
Cyp1b1	9.12155	-0.316546	4.53611	0.033187	0.434775
Zfp94	9.11572	1.15191	7.23536	0.00714815	0.262105
Zfp81	9.10995	0.542437	10.9138	0.00095453	0.100834
Kif14	9.06418	0.059726	6.34391	0.0117785	0.308769
Gm3081	9.04616	0.0915407	5.28148	0.0215534	0.384743
RP24-397P9.4	9.03108	0.652496	10.8468	0.000989689	0.101756
Lck	9.02294	0.759464	4.30448	0.0380121	0.454665
Prkch	8.99244	1.07672	8.02684	0.00460891	0.214108
Dpf3	8.97919	1.34262	10.2495	0.00136718	0.123871
Frem1	8.97867	0.655621	3.90895	0.0480295	0.483163
Cep152	8.97694	1.571	7.23164	0.00716299	0.262105
Klc3	8.94815	0.314047	5.96106	0.0146253	0.338585
A930018P22Rik	8.9093	-0.629912	4.39027	0.0361445	0.444957
Mcm8	8.88784	0.204512	5.17011	0.0229787	0.394651
Gm7909	8.85972	0.194764	5.41913	0.0199173	0.373839
Fancg	8.8526	0.945055	6.37082	0.0116012	0.308766
Kif2c	8.84676	0.34313	4.28598	0.0384278	0.454945
C130036L24Rik	8.82679	-0.497138	5.45764	0.019483	0.372682
Gm15952	8.81761	-0.470009	6.55318	0.0104697	0.299849
Gdpd1	8.79535	-0.507932	4.34554	0.0371061	0.448836
Zfp334	8.79437	0.767252	8.1659	0.00426852	0.204751
Gm6135	8.77576	3.71763	12.2065	0.000476234	0.0690195
Amhr2	8.75652	0.0111389	4.21747	0.0400097	0.457446
Zfp563	8.72957	0.0290466	4.04918	0.0441929	0.477806
Tet1	8.7281	-0.557336	5.1348	0.0234508	0.395639
Gm26603	8.72508	0.443843	4.67089	0.0306781	0.421827
B3galt4	8.7182	-0.0182262	5.21665	0.0223716	0.389601
Hmmr	8.69946	1.65727	8.48071	0.00358932	0.190387
Gm14207	8.69885	0.404757	5.41679	0.019944	0.373839
RP23-350F7.3	8.67728	0.837389	7.71089	0.00548886	0.233285
Gm37409	8.66505	1.37989	6.46752	0.0109864	0.303171
Gm16587	8.6292	-0.270974	5.36993	0.0204868	0.377846
Bard1	8.62877	-1.28731	5.2245	0.0222708	0.389601
Gm42944	8.61014	0.205406	5.49961	0.0190207	0.369219
Gm37518	8.61003	-0.576205	6.12101	0.0133584	0.327693
Itgb7	8.60317	0.560991	6.3342	0.0118431	0.308769
Lrrn3	8.59077	-0.0659666	5.46479	0.0194034	0.372682
Lnx1	8.58899	0.0875066	5.08813	0.0240902	0.397152
Iglv2	8.58373	-0.545887	5.56886	0.0182827	0.364689
Arl4c	8.55009	0.0290617	5.38887	0.0202656	0.376045
Gm26631	8.54829	0.3715	5.09627	0.0239773	0.397152
Pbk	8.53426	0.198061	4.95479	0.0260185	0.399884
Isg20	8.53365	1.82439	11.2128	0.00081234	0.0925277
Gm42777	8.53031	-0.246326	5.37069	0.0204779	0.377846
Mtmr7	8.5282	1.05196	8.87858	0.00288536	0.175417
Gm26719	8.5177	-0.188003	4.93838	0.0262666	0.399884
Ackr1	8.5075	1.20672	8.31685	0.00392791	0.197154
Zfp7	8.43966	0.695779	4.68089	0.0305	0.421827
1810041H14Rik	8.41633	-0.0869997	8.64956	0.0032714	0.185653
Fam216a	8.40349	0.289125	5.23737	0.0221067	0.389601
Tead2	8.40309	-0.551948	6.4316	0.0112108	0.304489
Id4	8.40205	0.239854	5.51982	0.0188022	0.367691
Ift57	8.40002	0.178066	4.40095	0.035919	0.444867
Gm36070	8.37084	-0.759975	4.32232	0.0376156	0.452649
Carns1	8.36287	1.29769	4.26968	0.0387983	0.45628
Cfap100	8.35837	-0.906122	6.05047	0.0139026	0.332162
Gm44623	8.35544	-0.677442	5.10737	0.0238244	0.397152
Ttll13	8.3497	-0.759369	5.0491	0.0246388	0.397428
Gm18290	8.33898	-1.10968	4.72477	0.0297311	0.419848
Ms4a6c	8.33103	1.08006	12.147	0.00049166	0.0694432
Awat2	8.31065	0.931264	5.63674	0.0175879	0.358501
Gm13710	8.30741	-0.124327	5.39059	0.0202456	0.376045
Gm15720	8.30159	-0.201461	11.4399	0.000718832	0.0882157
Atrip	8.30042	-0.279478	4.12717	0.0421998	0.4693
Apba2	8.26779	-0.162049	4.79136	0.0286028	0.415242
4933431E20Rik	8.25943	1.25127	6.21731	0.0126507	0.319852
Plekhg5	8.23082	1.92094	9.85177	0.00169668	0.137293
BC022687	8.22131	0.476591	4.17968	0.0409113	0.463209
Knl1	8.19919	0.199514	6.00384	0.0142748	0.334227
4930579G24Rik	8.19901	0.146606	5.17866	0.022866	0.393278
Traf1	8.19109	0.843946	4.57282	0.032483	0.431918
Cntnap1	8.17272	-0.405246	5.24214	0.0220461	0.389601
Atp8b2	8.17176	-0.361289	4.92806	0.026424	0.40031
C330027C09Rik	8.16105	-0.317889	5.6407	0.0175482	0.358214
Plppr3	8.15272	-0.184805	4.27908	0.0385843	0.454945
Vsig2	8.12653	0.272708	4.41386	0.0356481	0.442688
Epha7	8.12116	0.672934	6.44151	0.0111484	0.304489
Kbtbd11	8.1157	-0.115731	3.91371	0.0478936	0.482977
6230400D17Rik	8.06838	-1.02503	4.51755	0.0335488	0.434775
Slamf6	8.06829	1.02097	6.09308	0.0135712	0.328884
Gm13855	8.05579	0.737125	6.21428	0.0126724	0.319852
Aspm	8.04042	0.0509794	4.28638	0.0384189	0.454945
Gm43793	8.01445	-0.980416	5.74987	0.0164899	0.350084
Gm28719	8.00548	1.0533	4.82838	0.0279949	0.410758
Rec8	7.99168	1.69623	6.98725	0.00820923	0.272355
Arhgef39	7.97142	0.256006	4.99379	0.0254385	0.397903
Gm37653	7.96805	0.40885	3.87189	0.0491013	0.48334
Zfp93	7.95081	0.362897	5.85168	0.0155622	0.34377
Aurkb	7.93623	1.09951	6.19128	0.0128381	0.322289
Ifit3b	7.90591	1.04296	10.3804	0.00127362	0.120979
Slc25a53	7.8828	-0.100423	9.08004	0.00258414	0.164995
L1cam	7.87652	-0.781247	3.99492	0.0456376	0.479587
Gm24262	7.84145	-1.09726	6.04137	0.0139744	0.332162
Gm20540	7.83157	1.19763	5.7091	0.0168772	0.354879
C730045M19Rik	7.76745	-0.520998	4.44531	0.0349972	0.441268
Myadml2os	7.75797	-0.397686	5.02309	0.0250115	0.39788
Bmp7	7.7508	1.48184	5.94712	0.0147413	0.338607
Zfp109	7.7157	-0.315879	5.06369	0.0244322	0.397428
Gm15609	7.6966	0.0156597	4.21261	0.0401245	0.458009
Gm29093	7.69534	-0.997753	4.66588	0.0307676	0.421827
AW495222	7.66385	0.146556	7.10097	0.00770422	0.269789
Tmem26	7.6593	0.615282	4.80352	0.0284017	0.414553
Gm38230	7.64391	-0.862334	5.50274	0.0189867	0.369219
Tyw3	7.63461	1.16113	7.04487	0.00794925	0.270449
Gm16146	7.61473	-0.525131	5.91347	0.0150256	0.341577
5530601H04Rik	7.58464	2.16571	7.09037	0.00774993	0.269789
Fam206a	7.56897	1.32152	6.30214	0.0120592	0.311114
Knstrn	7.53267	1.36861	4.93038	0.0263885	0.40031
Lrp2bp	7.52109	0.555263	8.38922	0.00377453	0.194288
RP23-354I24.7	7.51161	-0.955022	3.91236	0.0479322	0.482977
Gm12992	7.50303	0.451822	5.14297	0.0233406	0.395639
Apaf1	7.49631	1.23384	9.60881	0.00193646	0.143268
6030400A10Rik	7.47118	1.04196	7.04944	0.00792899	0.270449
Tulp2	7.46357	-0.0508173	4.78589	0.0286938	0.415506
2700099C18Rik	7.41997	-0.316791	4.03204	0.0446439	0.478725
B130024G19Rik	7.4023	0.253465	6.36163	0.0116614	0.308766
Vps37d	7.36607	-0.679844	4.22429	0.0398494	0.457446
9530086O07Rik	7.35818	-0.660098	4.13448	0.042018	0.4693
Pcgf5	7.33819	2.97794	18.1733	2.0169e-05	0.00805781
Atp6v0e2	7.3373	0.70473	5.42823	0.0198137	0.373839
Gm16110	7.32912	0.183732	3.96621	0.0464222	0.482079
Gm17530	7.32642	-0.0683637	4.58009	0.0323454	0.430749
Krtcap3	7.30314	1.01718	5.23577	0.0221271	0.389601
Rpgrip1	7.30034	0.243796	4.22176	0.0399087	0.457446
Slc22a21	7.29677	0.393786	4.30694	0.0379571	0.454665
Dact1	7.25115	0.340366	6.54015	0.0105467	0.299849
Stk39	7.23487	0.58332	6.53591	0.0105718	0.299849
Fastkd5	7.22748	1.58919	9.63775	0.00190619	0.14308
Gm10603	7.2248	-0.770774	4.5612	0.0327042	0.433052
Thsd4	7.22366	-0.450705	3.87312	0.0490654	0.48334
A730011C13Rik	7.19884	-0.24841	5.22873	0.0222168	0.389601
Gm16279	7.18796	-0.276739	5.00613	0.0252577	0.397903
Cxcl17	7.1636	-1.16303	4.01019	0.045226	0.478725
Lair1	7.13261	1.68987	6.22726	0.0125798	0.318732
C3ar1	7.08224	1.364	4.6037	0.031903	0.429857
Slfn8	7.07053	0.219298	6.9777	0.00825315	0.272355
Rnf219	7.05686	0.220818	4.18598	0.0407595	0.462239
Ebi3	7.05458	-0.487484	4.24598	0.0393433	0.457446
Gsg2	7.03779	0.239863	6.10436	0.0134849	0.328644
3930402G23Rik	7.02747	0.784927	4.1146	0.0425146	0.4693
Cpxm1	7.02302	0.277424	4.59239	0.0321143	0.429857
Spsb1	7.0222	-0.0727719	5.1403	0.0233766	0.395639
Gm43533	6.98631	-0.46676	4.02799	0.0447511	0.478725
Nkrf	6.98119	0.907398	4.35729	0.036851	0.447087
Blk	6.95128	-0.725564	4.02571	0.0448118	0.478725
Gm45223	6.9406	1.63602	5.8384	0.0156801	0.3447
2310043P16Rik	6.93803	-0.702128	3.98335	0.045952	0.479587
Iglc3	6.91064	-1.423	3.87725	0.0489447	0.48334
Gm9938	6.90972	-1.06479	4.29316	0.0382659	0.454665
Kif12	6.87289	-0.489115	4.70942	0.0299978	0.419896
Sult2a2	6.83138	4.87647	9.81729	0.00172879	0.13735
Azin2	6.82522	0.214969	5.05176	0.0246009	0.397428
Gm42748	6.80834	0.114533	5.03572	0.0248297	0.39788
Fam19a5	6.80033	-1.1652	4.71675	0.0298701	0.419848
Vldlr	6.78007	1.52215	5.51498	0.0188543	0.367699
Tmem8b	6.76994	1.86156	6.07968	0.0136745	0.330815
Nrxn3	6.75963	-0.18127	7.65581	0.00565897	0.237626
Pex10	6.72821	2.63454	11.9219	0.000554794	0.0750897
Zfp472	6.71859	0.696845	4.57198	0.032499	0.431918
Gm17690	6.70807	0.214063	5.65166	0.0174388	0.35764
Dkk3	6.70077	-0.123173	4.41065	0.0357153	0.44313
Trbc1	6.69934	-0.202011	5.2165	0.0223736	0.389601
Gm38014	6.62576	-0.951001	4.49118	0.0340702	0.437354
Gm37851	6.62318	-0.282905	5.23574	0.0221274	0.389601
Gm45222	6.60384	0.640848	4.27941	0.0385767	0.454945
Vav1	6.59679	1.13409	3.84867	0.0497854	0.484825
Gm37768	6.59619	-0.056314	3.86893	0.0491878	0.48334
Twf2	6.57124	2.23152	4.17659	0.0409862	0.463681
Gpc6	6.54352	0.971099	5.11636	0.0237012	0.397152
Snora28	6.50312	-0.0603624	5.08663	0.0241109	0.397152
Gpr39	6.48587	0.956648	5.90291	0.0151158	0.341577
Gtse1	6.47463	0.60874	4.29405	0.038246	0.454665
Rnf144a	6.42056	1.8254	5.9639	0.0146017	0.338585
Gria3	6.39791	1.05694	5.96786	0.014569	0.338402
Ccnyl1	6.38688	0.167963	5.20623	0.0225061	0.390841
Ifi209	6.36912	0.0590878	3.9128	0.0479198	0.482977
Dnase1l1	6.3606	2.01095	4.94374	0.0261853	0.399884
9530034E10Rik	6.35996	-0.609979	5.3885	0.0202699	0.376045
Gm22107	6.34765	-0.133238	8.43548	0.00367969	0.191276
Ect2	6.31599	1.16676	5.8683	0.0154159	0.343249
Arhgef10	6.30243	-0.0318785	4.85454	0.0275735	0.409463
Gm43597	6.28443	2.15978	9.16278	0.00246987	0.161175
Tsen54	6.27007	2.77717	13.6808	0.000216656	0.0445515
Gm42547	6.26914	1.13392	5.29545	0.0213811	0.384105
Trdmt1	6.25725	0.700373	3.88921	0.0485972	0.48334
Mre11a	6.21922	2.01863	10.3883	0.00126819	0.120979
Gm45413	6.20736	0.955603	4.9469	0.0261375	0.399884
Fam65a	6.19689	3.16875	28.5266	9.24221e-08	8.07711e-05
Cep131	6.18457	1.72332	4.88918	0.0270255	0.406778
Vegfc	6.17552	1.13774	5.27999	0.0215718	0.384743
Gnb1l	6.15085	1.89294	7.06866	0.0078444	0.270168
9330160F10Rik	6.14937	0.454865	4.53639	0.0331814	0.434775
Gm15706	6.12918	0.534324	4.7208	0.0297999	0.419848
Gm37570	6.09811	-1.03741	4.20959	0.0401961	0.458205
Haus6	6.07884	1.45498	8.77193	0.00305902	0.181188
5430402O13Rik	6.05783	0.161548	5.01655	0.0251062	0.397903
Espn	6.03228	1.09076	5.29591	0.0213756	0.384105
Mars2	6.02845	1.26531	5.13547	0.0234417	0.395639
Cidec	6.00248	1.23515	4.26326	0.0389451	0.457237
Rflnb	5.99862	0.278936	4.87815	0.0271987	0.407631
D630003M21Rik	5.99463	1.43198	4.97485	0.0257185	0.399579
Etaa1os	5.98821	-0.331294	5.28478	0.0215126	0.384743
Lama3	5.97012	2.2279	5.93899	0.0148095	0.338607
Fam174b	5.9558	2.38243	6.702	0.00963048	0.292259
Gm17229	5.9493	0.0531038	3.93819	0.0472016	0.48275
Thbd	5.94634	-0.330125	4.27951	0.0385745	0.454945
Hist1h4i	5.90148	1.02811	5.32912	0.020972	0.381163
Hace1	5.89303	-0.23902	5.19803	0.0226125	0.390841
Ccdc68	5.8817	1.08861	4.19427	0.0405609	0.460733
Champ1	5.87746	2.76585	16.4495	4.99621e-05	0.0150989
Mybl1	5.83988	-0.701279	3.92719	0.0475113	0.482977
Cdca2	5.8297	0.460213	3.96863	0.0463554	0.482079
Lockd	5.7835	-0.427369	5.06083	0.0244724	0.397428
Gm20696	5.76731	0.729576	5.7489	0.016499	0.350084
Intu	5.71239	1.77661	4.56894	0.0325568	0.431918
Tamm41	5.67609	2.28362	5.5313	0.0186792	0.367691
Gm16170	5.63607	1.11335	8.52372	0.00350548	0.190387
Slc45a4	5.56333	2.77812	7.24997	0.00709022	0.262105
Fam188b	5.56162	2.61555	4.45447	0.03481	0.440448
Zfp668	5.52983	1.76756	9.09847	0.00255824	0.164091
BC023105	5.52964	2.05485	6.5096	0.0107294	0.301182
Nradd	5.39219	1.40788	4.01057	0.0452158	0.478725
Zfp189	5.37736	1.52507	4.64486	0.0311466	0.424487
Rbbp8	5.26981	1.42057	5.28267	0.0215387	0.384743
Ppard	5.24332	2.73795	10.993	0.000914569	0.0999095
Ankrd52	5.12715	1.39214	8.71424	0.00315734	0.184724
Sell	5.06466	0.340843	4.17146	0.0411102	0.464709
Itgb3	5.0487	1.74474	6.48116	0.0109024	0.303171
Fbn1	5.03928	1.24573	5.54975	0.0184833	0.366847
Slfn5	5.03252	2.30862	12.9073	0.0003273	0.0565017
Tes	5.02214	0.944049	4.11922	0.0423987	0.4693
Gm7497	5.0187	1.51333	6.78246	0.00920578	0.285699
Tpx2	5.01324	0.948861	4.5325	0.0332571	0.434775
Dhx35	4.98925	2.20394	9.35277	0.00222648	0.1536
Gm45204	4.98205	1.38097	3.94482	0.0470158	0.482306
RP23-306P12.3	4.9776	3.79043	9.68026	0.00186258	0.14308
Slc9a6	4.93625	2.72909	7.02652	0.00803112	0.27054
Ncapg2	4.92457	1.41927	3.98318	0.0459568	0.479587
Pcdh12	4.83756	1.95425	4.77124	0.028939	0.4176
Cdk5rap2	4.80806	2.99129	19.8942	8.18468e-06	0.00408737
BC021891	4.79718	1.98786	7.57069	0.00593251	0.243752
Inpp5d	4.69105	1.28416	5.67011	0.0172563	0.356031
D6Wsu163e	4.68404	2.5725	5.03215	0.0248809	0.39788
Mcm2	4.66432	2.34874	10.8773	0.000973507	0.100834
Ctps2	4.57001	3.74143	15.7517	7.22241e-05	0.0194213
Zfp87	4.53265	1.78404	6.75139	0.00936749	0.289151
Zbtb1	4.47267	1.79702	6.00151	0.0142936	0.334227
Orc6	4.43036	2.5079	9.3579	0.00222026	0.1536
Gins1	4.42885	1.84649	7.24161	0.00712332	0.262105
Ablim2	4.41795	2.13556	6.92328	0.00850805	0.274939
Adamts2	4.39475	2.28324	4.76739	0.0290037	0.417672
Adra2b	4.36659	1.8918	5.08304	0.0241609	0.397152
Kctd7	4.35804	1.93876	5.55488	0.0184293	0.366567
Carf	4.31728	1.66744	6.65717	0.00987576	0.293191
Ciz1	4.16565	3.45475	26.4571	2.69451e-07	0.000198301
Obfc1	4.15864	1.53971	4.36842	0.0366108	0.447087
Cyth3	4.15178	1.84744	7.61285	0.00579539	0.241181
Esco2	4.12378	1.9461	4.7074	0.030033	0.419896
B3gnt3	4.10858	1.91971	4.54492	0.0330165	0.434718
1700067K01Rik	4.06435	0.873297	3.96434	0.0464737	0.482079
Rfc3	4.03134	3.43338	8.27428	0.00402107	0.198681
Gm16023	3.95709	2.17395	6.2269	0.0125824	0.318732
Lzts2	3.9108	2.90473	5.73859	0.0165961	0.35108
Plekha7	3.88634	1.97703	4.43418	0.0352262	0.441644
Phtf1	3.86413	2.09737	4.36297	0.0367283	0.447087
Ctu1	3.85194	2.14467	5.52706	0.0187246	0.367691
Zfp729a	3.77161	1.90814	4.60092	0.0319548	0.429857
Fam13b	3.61643	2.21596	9.20882	0.00240852	0.160373
Nkd1	3.58704	2.64713	4.83872	0.0278275	0.409622
Lmtk2	3.57422	2.75524	7.92146	0.00488517	0.218241
Loxl4	3.57115	2.77922	3.99682	0.0455863	0.479587
Orc3	3.54666	3.84007	11.8252	0.000584349	0.0771259
Cluap1	3.49017	2.29375	5.16739	0.0230147	0.394651
Ap5m1	3.44269	2.06538	4.87053	0.0273191	0.408559
Adck2	3.4391	3.17386	11.5737	0.0006689	0.0847087
Fig4	3.42638	3.05883	5.4782	0.0192551	0.371884
Pttg1	3.42407	3.46552	7.19371	0.00731597	0.263658
Itpripl2	3.41014	1.44593	4.42081	0.0355031	0.4421
Zfp961	3.40443	2.28823	5.11909	0.023664	0.397152
Rrm2	3.3961	2.94328	5.89233	0.0152069	0.341577
Nr6a1	3.38896	3.19087	5.6188	0.0177688	0.359668
Ly6d	3.38179	5.46397	9.9225	0.00163271	0.135894
Oasl2	3.36249	2.82722	4.51585	0.0335822	0.434775
Cenpo	3.3401	2.07395	4.8829	0.0271241	0.407631
Snip1	3.29961	2.95529	4.75578	0.0292	0.418773
Zfand1	3.23711	2.65153	5.68536	0.017107	0.354922
Ercc6l2	3.21798	3.10764	7.49747	0.00617856	0.248261
Rab11fip3	3.19215	3.01196	9.95246	0.00160634	0.135894
Hcls1	3.13807	2.28237	4.06927	0.0436702	0.476318
Zfp874b	3.11327	2.22248	3.87773	0.0489306	0.48334
Cep290	3.10185	2.39112	4.72119	0.0297931	0.419848
Tmem62	3.06641	3.64628	9.17554	0.00245272	0.161175
Zfp324	3.01027	2.31727	3.87492	0.0490126	0.48334
Gm43500	2.99352	-0.524124	4.15701	0.0414627	0.466332
Zfp560	2.98809	2.80317	5.43368	0.019752	0.373839
Dock9	2.97353	3.15737	6.84252	0.0089013	0.280331
Rufy2	2.95854	2.19527	4.46694	0.0345568	0.44008
Fam69a	2.95523	3.7888	6.63778	0.00998381	0.295145
Wipf3	2.93587	2.14386	5.66391	0.0173175	0.356629
Tox	2.91278	2.88451	3.98668	0.0458614	0.479587
Elmsan1	2.88687	3.45501	9.82854	0.00171825	0.137293
Brd9	2.87753	3.57865	12.1666	0.000486535	0.0694206
Tmem165	2.85168	3.10084	5.13682	0.0234235	0.395639
Ncoa6	2.7378	3.37764	5.82041	0.0158413	0.3447
Pop4	2.70694	3.74626	4.74111	0.02945	0.419848
Kctd15	2.70239	2.8889	5.24015	0.0220713	0.389601
Slc13a3	2.67471	5.95935	18.9608	1.33432e-05	0.00565386
Snx1	2.60188	3.84912	5.46744	0.0193739	0.372635
Trappc10	2.59646	3.45269	6.04428	0.0139514	0.332162
Ralgapa1	2.58527	2.7135	4.98247	0.0256053	0.398611
Glul	2.58351	9.06541	71.766	2.42286e-17	8.4697e-14
C2cd3	2.55973	3.3507	6.64286	0.00995539	0.294929
Tada3	2.54392	3.65854	5.61831	0.0177738	0.359668
Ino80c	2.54067	3.36272	6.32175	0.0119266	0.309838
Pold2	2.52398	4.26382	5.98344	0.0144408	0.336543
Gstm3	2.49463	8.3524	78.823	6.79306e-19	3.16625e-15
Mfsd4b3	2.47629	4.76485	12.7794	0.000350448	0.0570401
Ints10	2.4562	2.70394	4.14911	0.0416564	0.467311
Pycr2	2.42286	3.66313	5.3657	0.0205366	0.377846
Zfp1	2.39472	3.28801	4.04387	0.0443321	0.477946
Cdc42se1	2.38485	4.06742	7.07763	0.00780522	0.270077
Atxn1l	2.36955	2.91387	4.66807	0.0307284	0.421827
Lig1	2.35326	3.17485	4.48384	0.0342168	0.437743
Rhbg	2.3516	3.86119	13.1188	0.000292354	0.0537893
Axin2	2.33732	3.54783	4.01708	0.0450416	0.478725
Slc1a4	2.31746	4.5306	4.22199	0.0399033	0.457446
Kptn	2.31562	4.82146	9.38366	0.00218928	0.1536
Slc38a9	2.30574	3.36252	5.07945	0.024211	0.397152
Plpp1	2.29824	3.80398	7.25649	0.00706452	0.262105
Helb	2.29369	2.67164	4.26781	0.038841	0.456398
Pds5a	2.28822	4.04515	14.4063	0.000147309	0.0332229
Mapk8ip3	2.28603	4.57476	8.00731	0.00465889	0.215001
Kat2a	2.26552	4.28707	8.50831	0.00353528	0.190387
1700027J19Rik	2.25571	2.70216	4.35803	0.036835	0.447087
Sdccag8	2.23751	3.25772	4.31785	0.0377146	0.453061
Nuak2	2.23583	3.97361	8.82995	0.00296327	0.179374
Zfp568	2.23545	3.37673	5.10381	0.0238734	0.397152
Tubb6	2.23038	3.96543	5.64607	0.0174945	0.35764
Ddx28	2.22752	4.18182	8.48606	0.00357878	0.190387
Cdkn2c	2.22559	2.69232	3.88529	0.0487107	0.48334
Ints3	2.21649	4.23046	8.52458	0.00350381	0.190387
Dpysl2	2.20738	3.21198	4.31402	0.0377995	0.453691
Nudcd1	2.20638	3.24645	4.01734	0.0450347	0.478725
Idh3a	2.19354	5.0019	12.1965	0.000478788	0.0690195
2011-09-01	2.17649	3.52326	4.92235	0.0265114	0.401201
Fam219b	2.16079	4.07903	7.94161	0.00483109	0.217213
Lyar	2.15787	3.20707	3.86634	0.0492639	0.483748
Slc1a2	2.13955	8.18757	30.3015	3.69848e-08	3.69399e-05
Apbb2	2.12271	3.61415	5.5899	0.0180643	0.361364
Atic	2.10891	2.99791	4.37736	0.0364194	0.446321
Traf2	2.10013	4.27981	7.86215	0.00504804	0.221971
Zc3hc1	2.09859	3.86599	4.39167	0.0361149	0.444957
Ermard	2.09787	3.11031	4.76011	0.0291266	0.41815
Cib2	2.087	3.93499	4.51487	0.0336015	0.434775
Trappc12	2.08097	4.46189	10.4369	0.00123522	0.120979
Arhgef3	2.0736	3.78951	4.67234	0.0306521	0.421827
Snx24	2.06908	3.55476	4.90654	0.0267552	0.403249
Cpsf7	2.065	2.99503	3.89938	0.048304	0.48334
Rffl	2.06142	3.84162	5.4735	0.019307	0.372246
Nat10	2.05595	3.65341	4.69512	0.0302484	0.421089
Casp9	2.05189	3.954	8.37916	0.00379548	0.194288
Edc4	2.04603	3.89144	5.01579	0.0251172	0.397903
Upf3b	2.04553	4.41154	12.5969	0.000386379	0.0600305
Usp18	2.03714	4.62928	7.17351	0.00739878	0.265275
Ick	2.02484	3.72847	4.78046	0.0287844	0.415798
Ice1	2.01898	3.26085	4.21783	0.0400012	0.457446
Hamp2	2.01766	6.42684	11.7241	0.000616949	0.0806243
Gtf2a1	1.99295	3.10116	5.10223	0.0238951	0.397152
Lrrk1	1.99233	3.61306	4.38883	0.036175	0.444957
D2hgdh	1.99129	3.4984	4.35656	0.0368668	0.447087
Fas	1.98727	4.31382	5.56151	0.0183596	0.365701
Sp1	1.9839	4.28284	5.50125	0.0190029	0.369219
Pdcl	1.98345	3.98035	4.36208	0.0367474	0.447087
Caml	1.98198	4.29641	8.36554	0.00382404	0.194288
Stx12	1.97865	3.86738	6.30601	0.0120329	0.311009
Tecpr1	1.94872	3.7241	6.17863	0.0129303	0.322864
Nr1h2	1.94686	5.32277	22.6869	1.90659e-06	0.00111083
Gmcl1	1.94605	3.14448	4.14956	0.0416454	0.467311
Dlg3	1.94161	3.28576	4.54713	0.032974	0.434567
Lgr5	1.93666	4.55242	8.20171	0.00418509	0.203195
Dync1li1	1.93222	4.44989	10.3119	0.00132176	0.121594
Prkd2	1.89684	3.37581	5.08927	0.0240744	0.397152
Syne1	1.89664	4.50166	6.52618	0.0106298	0.299887
Slco1a4	1.87273	6.04768	15.9923	6.35998e-05	0.0177863
Katna1	1.86819	3.96407	6.88963	0.00866972	0.276921
Dus2	1.86612	4.39954	9.04944	0.00262776	0.165918
Gm13021	1.86322	2.38861	3.8917	0.0485252	0.48334
Zbtb11	1.85047	3.45905	4.47303	0.0344338	0.439715
Ccdc141	1.84597	4.46634	7.32766	0.00679013	0.26156
Znrf3	1.83572	5.60855	25.0492	5.58848e-07	0.000390719
Apc	1.81629	3.82875	6.82762	0.00897586	0.281283
Morf4l1	1.81103	3.65984	5.0887	0.0240822	0.397152
Gstm2	1.8005	8.23164	43.0226	5.41108e-11	9.45789e-08
Arhgef19	1.79194	5.84182	12.3758	0.000434932	0.0646984
Asap1	1.79111	3.91037	4.86559	0.0273975	0.408857
Ccdc85b	1.77417	4.80538	12.4892	0.000409307	0.0622103
Kat8	1.76426	4.03156	4.23123	0.0396866	0.457446
Ipo13	1.75744	3.87221	4.12509	0.0422519	0.4693
Cox18	1.75077	4.04084	4.156	0.0414873	0.466332
Btbd9	1.74596	4.68179	3.85407	0.0496254	0.484825
Cox10	1.743	4.45152	7.41	0.00648624	0.255046
Zfp277	1.70408	4.31084	5.13126	0.0234987	0.395883
Narf	1.67653	4.57163	5.45771	0.0194821	0.372682
Mecp2	1.66463	4.28774	6.62511	0.0100551	0.295882
Trmt6	1.6642	3.97933	4.41623	0.0355986	0.442466
Gm37494	1.65659	4.00553	4.64846	0.0310813	0.424487
Rfxank	1.64915	4.3864	4.55544	0.0328144	0.43328
Npr2	1.6445	5.78232	11.9095	0.000558487	0.0750897
Zfp523	1.63995	4.29044	7.5671	0.00594432	0.243752
Tbx3os1	1.63879	4.66821	7.40803	0.00649335	0.255046
Nolc1	1.63594	4.79278	11.5639	0.000672436	0.0847087
Rspry1	1.62486	5.04801	11.2278	0.000805797	0.0925277
Zbp1	1.61685	4.02594	6.0626	0.0138074	0.331923
Ddx58	1.60728	4.36341	6.50651	0.010748	0.301182
Med13	1.60315	4.22331	5.32732	0.0209936	0.381163
Taok3	1.58454	6.15259	12.7136	0.000363005	0.0580457
Nf1	1.58323	3.38669	4.12801	0.0421789	0.4693
Ddx52	1.5817	4.28978	4.94469	0.026171	0.399884
Ints1	1.57735	4.62281	9.94867	0.00160965	0.135894
Ccdc186	1.56368	3.75657	4.73252	0.0295975	0.419848
Metap1d	1.56252	5.76901	6.86896	0.00877057	0.277726
Lect2	1.55626	8.47595	27.1977	1.83674e-07	0.000151077
Pdgfa	1.55233	4.04832	6.69338	0.00967717	0.292259
Hnrnpdl	1.55153	5.11479	10.8005	0.00101472	0.103569
Ddx41	1.54744	5.06359	6.36864	0.0116154	0.308766
Numa1	1.54624	5.28169	10.5398	0.0011683	0.116688
Exosc3	1.53781	4.20513	6.92184	0.00851495	0.274939
Rasa1	1.53763	4.21938	4.9502	0.0260876	0.399884
Wdr77	1.53499	4.0494	4.55672	0.0327898	0.43328
Slc16a10	1.5323	6.41022	15.8902	6.71239e-05	0.0184038
Rara	1.52255	4.85083	6.79905	0.00912066	0.284041
Srxn1	1.51413	5.16012	5.21698	0.0223674	0.389601
Nr5a2	1.50932	5.25861	10.905	0.000959036	0.100834
Ogfod3	1.50921	4.16631	4.05613	0.0440111	0.477009
Zfc3h1	1.509	4.97804	6.73838	0.00943601	0.289786
Stam	1.50352	4.0828	3.94811	0.046924	0.482306
Setd2	1.5023	4.31582	4.45498	0.0347996	0.440448
Vps36	1.48765	5.40006	7.99313	0.00469552	0.215691
Ap3m1	1.48648	4.72076	6.51024	0.0107255	0.301182
Prodh	1.46654	8.56239	39.1346	3.95581e-10	5.02856e-07
Fam178a	1.46366	4.05133	3.91081	0.0479765	0.482977
Ahr	1.45688	4.89086	5.89364	0.0151957	0.341577
Gulo	1.45007	10.2626	35.4504	2.61634e-09	3.04869e-06
Fam135a	1.44557	4.2766	4.22048	0.0399388	0.457446
Kdm1a	1.43183	4.03589	3.90609	0.0481113	0.48334
Pias2	1.43106	4.49225	3.96533	0.0464464	0.482079
Dcaf6	1.42153	4.1141	5.76316	0.0163656	0.348842
Nostrin	1.41244	5.2895	10.1949	0.00140828	0.125427
Slc35a1	1.40874	4.56756	4.03373	0.0445993	0.478725
Ap3s2	1.4083	4.72975	10.1242	0.00146336	0.127888
Zbtb4	1.40766	3.84134	3.92385	0.0476058	0.482977
Zfp638	1.4057	4.18506	5.42012	0.019906	0.373839
Ldlrap1	1.38849	5.12642	7.07368	0.00782245	0.270077
Nkiras2	1.37975	4.49536	5.79358	0.0160848	0.346014
Fam126b	1.37782	4.26128	5.14216	0.0233515	0.395639
Tmem184a	1.36986	4.19398	3.9926	0.0457006	0.479587
Ptrh2	1.36825	5.0499	6.10359	0.0134908	0.328644
Actr1a	1.36247	5.3366	9.56193	0.00198654	0.144762
Pbxip1	1.36	4.45679	5.0138	0.025146	0.397903
Usp40	1.35812	5.25191	5.22937	0.0222085	0.389601
Dedd2	1.35563	4.91124	3.91612	0.0478252	0.482977
Cyp2a5	1.35271	8.28876	9.15662	0.0024782	0.161175
Rdh10	1.33623	4.49865	4.64831	0.0310842	0.424487
Tmem214	1.32213	6.28257	10.0446	0.00152798	0.131078
Hspb6	1.31711	4.64924	5.21726	0.0223637	0.389601
Bnip1	1.30001	4.93821	5.80349	0.0159944	0.346014
Fkbp15	1.29721	4.88162	4.60767	0.0318292	0.429857
Apol9a	1.29203	6.52267	15.409	8.65735e-05	0.0224177
Cblc	1.29187	5.39353	4.99464	0.0254259	0.397903
Cwf19l1	1.28286	4.38726	4.11245	0.0425687	0.4693
Zfpl1	1.28072	4.45955	4.51435	0.0336116	0.434775
Ube4b	1.27194	4.77389	4.23874	0.0395115	0.457446
Scyl1	1.27093	5.44135	7.51624	0.00611451	0.247107
Fbxo31	1.27007	5.24114	4.34686	0.0370772	0.448836
Zfp622	1.26684	5.2412	8.97399	0.00273851	0.169436
Secisbp2	1.26554	4.5635	4.96239	0.0259044	0.399884
Abcg5	1.2599	5.90866	8.5688	0.00341973	0.190225
Dst	1.25867	5.57866	10.0731	0.00150449	0.130666
Ddx27	1.24683	4.79739	4.45756	0.0347472	0.440448
Ifi47	1.24213	5.28595	7.28551	0.0069513	0.262105
Arglu1	1.2394	4.86179	7.01831	0.00806804	0.27054
Cdc37l1	1.23615	4.45787	4.38084	0.0363451	0.446321
Fopnl	1.23314	4.56861	5.79091	0.0161092	0.346014
Dhfr	1.23024	5.65745	12.9978	0.000311851	0.0559052
Ubr4	1.22529	7.01643	14.1537	0.000168469	0.0362622
Herc2	1.21825	4.74113	4.27689	0.038634	0.455103
Gbp7	1.21702	4.34091	3.94951	0.0468849	0.482306
Nav2	1.21556	5.49168	7.78379	0.00527171	0.22778
Naga	1.20834	5.30518	7.75168	0.00536625	0.228769
Kdm5c	1.19966	4.61753	4.11516	0.0425005	0.4693
Atp6v0a1	1.19114	5.09839	4.7899	0.0286271	0.415242
Cldn2	1.18891	6.56507	8.81079	0.00299454	0.180485
BC003965	1.18724	5.75312	8.2521	0.0040705	0.199662
Polrmt	1.18677	4.44214	4.12916	0.0421503	0.4693
Ctdnep1	1.17825	4.44805	4.2557	0.0391189	0.457446
Dusp6	1.16486	4.61381	3.98694	0.0458543	0.479587
Cacul1	1.16398	4.51653	5.07077	0.0243325	0.397428
Vps13d	1.1636	5.15296	6.97301	0.00827481	0.272355
Lrpap1	1.15622	5.91714	4.29476	0.03823	0.454665
Aox1	1.15524	5.73776	6.46495	0.0110023	0.303171
Hs6st1	1.15129	5.305	7.08446	0.00777551	0.269789
Ftsj3	1.15033	4.75579	4.87448	0.0272567	0.408063
Rragc	1.14562	4.79858	4.58855	0.0321863	0.429857
Ilvbl	1.14558	5.04833	6.74305	0.00941135	0.289786
Notum	1.1451	5.48467	5.21884	0.0223434	0.389601
Cited2	1.1423	4.81183	3.98726	0.0458455	0.479587
Smarcc1	1.13975	5.44659	6.63002	0.0100274	0.295809
Ang	1.13942	9.8384	19.7591	8.78428e-06	0.00423554
Rcbtb1	1.13542	5.42998	7.04782	0.00793618	0.270449
Rgp1	1.13205	5.28166	5.69236	0.0170389	0.354922
Zbtb8os	1.1319	4.12574	4.30192	0.0380693	0.454665
Gde1	1.13137	5.31641	3.90463	0.0481533	0.48334
Gck	1.13059	6.91316	7.76749	0.00531948	0.228409
Zfhx3	1.12163	4.32414	4.20912	0.0402072	0.458205
Mrps18a	1.11583	6.52446	7.91567	0.00490085	0.218244
Txnl4a	1.11367	4.7712	5.60742	0.0178846	0.360347
Trim8	1.11199	4.93525	4.51819	0.0335364	0.434775
B230219D22Rik	1.10732	5.11451	5.34902	0.020734	0.380477
2010111I01Rik	1.10121	4.6256	4.24935	0.0392653	0.457446
Selenoi	1.0996	5.72566	8.19027	0.00421156	0.203227
Kmt2c	1.09428	5.36868	5.14655	0.0232926	0.395639
Aars	1.08909	7.9682	13.2541	0.000271983	0.0522616
Bace1	1.0885	4.84757	4.22518	0.0398285	0.457446
Tango2	1.0797	6.35982	5.93969	0.0148036	0.338607
Pard3	1.07253	5.6855	4.72493	0.0297283	0.419848
Tmx1	1.06816	4.64742	5.00154	0.0253248	0.397903
Dbt	1.06548	5.34374	5.98907	0.0143948	0.336031
Maea	1.06496	4.9998	3.93266	0.0473571	0.482977
Tsta3	1.06182	5.47968	4.73884	0.0294889	0.419848
Rnf20	1.04959	4.89345	4.79772	0.0284975	0.414696
Slc22a1	1.04547	9.68191	17.5745	2.76275e-05	0.0101662
Commd4	1.02809	5.81854	5.64651	0.0174902	0.35764
Med25	1.02739	5.52348	5.93803	0.0148176	0.338607
Creb3	1.02559	6.29669	7.02494	0.0080382	0.27054
Iyd	1.02309	6.35854	6.7357	0.00945023	0.289786
Tnfaip1	1.02257	5.33693	5.18549	0.0227762	0.392809
Sorbs3	1.0116	5.31215	5.05056	0.024618	0.397428
2009-09-01	1.00727	6.21313	7.08539	0.00777149	0.269789
Nfyb	1.00315	4.95317	4.58615	0.0322314	0.430049
Slc12a7	1.00066	5.79958	4.59157	0.0321296	0.429857

## Sheet: S4_R&Z Damage signature
List of genes commonly and exclusively UP regulated after damage
N	Gene
1	Cep290
2	Dusp6
3	Frem1
4	Gbp7
5	Gm37090
6	Tubb6
7	Klc3
8	B130024G19Rik
9	Tacc3
10	Mybl1
11	Gck
12	Ccdc68
13	Fbn1
14	Gtse1
15	BC023105
16	C3ar1
17	Zbp1
18	Krtcap3
19	Pbk
20	Lig1
21	Haus6
22	Cdca2
23	Kif4
24	Nradd
25	Kbtbd11
26	Kif14
27	Knl1
28	Cldn2
29	Gsg2
30	Wipf3
31	BC021891
32	2700099C18Rik
33	Apol9a
34	Tead2
35	Mcm2
36	Ifi209
37	Lck
38	Cyp1b1
39	D630003M21Rik
40	Ifit3b
41	Zfp7
42	Cep112
43	Pkmyt1
44	Pbxip1
45	Isg20
46	Slc45a4
47	Dkk3
48	Dnase1l2
49	Ncapg2
50	Ift57
51	Sult2a2
52	Atp8b2
53	Epha7
54	Mapk8ip3
55	Rgs19
56	Tgfb3
57	Twf2
58	Cdk5rap2
59	Tox
60	Vps37d
61	Rcan3
62	9330160F10Rik
63	Adamts2
64	Bard1
65	Rflnb
66	Arl4c
67	Trbc1
68	Dlgap5
69	Plekha7
70	Npr2
71	Arhgef10
72	Vsig2
73	Slc1a5
74	Oasl2
75	Ciz1
76	Vldlr
77	Heyl
78	Gm6135
79	Lzts2
80	Thsd4
81	Bmp7
82	Zbtb4
83	Slc1a4
84	Stk39
85	Ralgapa1
86	Cidec
87	Gria3
88	Dpysl2
89	Arhgef39
90	Cfap100
91	Hk1
92	Tes

## Sheet: S5_GO_DE up_PHx21d and CD4d 
Significant GO terms for genes commonly and exclusively UP regulated after damage in R&Z-KO vs WT at 1M. GO terms ranked by PValue
Category	Term	Count	%	PValue	Genes	List Total	Pop Hits	Pop Total	Fold Enrichment	Bonferroni	Benjamini	FDR
Category	Term	Count	%	PValue	Genes	List Total	Pop Hits	Pop Total	Fold Enrichment	Bonferroni	Benjamini	FDR	-log10FDR	-LOG10(p-value)
GOTERM_BP_ALL	GO:0007067~mitotic nuclear division	10	10.989	8.5177e-05	KIF14, LZTS2, NCAPG2, KNL1, KIF4, CDCA2, BMP7, TACC3, GSG2, ARHGEF10	80	418	18082	5.4073	0.168694	0.168694	0.147731	0.830529	4.06968
GOTERM_BP_ALL	GO:1903047~mitotic cell cycle process	12	13.1868	0.000227942	KIF14, LZTS2, NCAPG2, KNL1, LIG1, KIF4, CDCA2, CDK5RAP2, BMP7, TACC3, GSG2, ARHGEF10	80	702	18082	3.86368	0.390102	0.21904	0.394881	0.403534	3.64217
GOTERM_BP_ALL	GO:0035556~intracellular signal transduction	23	25.2747	0.000405124	KIF14, TWF2, CYP1B1, ARHGEF39, FBN1, TGFB3, NPR2, TEAD2, PBK, NRADD, RCAN3, GSG2, ARHGEF10, CCDC68, EPHA7, RALGAPA1, GCK, LCK, MAPK8IP3, STK39, BMP7, ARL4C, DUSP6	80	2380	18082	2.18428	0.584757	0.253951	0.70081	0.154399	3.39241
GOTERM_BP_ALL	GO:0007049~cell cycle	17	18.6813	0.000424894	KIF14, HAUS6, LZTS2, LIG1, DLGAP5, PKMYT1, NPR2, MCM2, TACC3, ARHGEF10, GSG2, NCAPG2, KNL1, KIF4, CDCA2, CDK5RAP2, BMP7	80	1440	18082	2.66835	0.602194	0.205822	0.73489	0.133778	3.37172
GOTERM_BP_ALL	GO:0018107~peptidyl-threonine phosphorylation	5	5.49451	0.000455816	HK1, STK39, PBK, BMP7, GSG2	80	82	18082	13.782	0.628011	0.179448	0.788174	0.103378	3.34121
GOTERM_BP_ALL	GO:0007017~microtubule-based process	11	12.0879	0.000470239	KIF14, CFAP100, LZTS2, HAUS6, IFT57, KIF4, TUBB6, KLC3, CDK5RAP2, TACC3, ARHGEF10	80	642	18082	3.8727	0.639473	0.156362	0.813018	0.0898999	3.32768
GOTERM_BP_ALL	GO:0018210~peptidyl-threonine modification	5	5.49451	0.000546158	HK1, STK39, PBK, BMP7, GSG2	80	86	18082	13.141	0.694235	0.155725	0.943691	0.0251701	3.26268
GOTERM_BP_ALL	GO:0019220~regulation of phosphate metabolic process	18	19.7802	0.00057513	KIF14, FBN1, TGFB3, PKMYT1, PBK, NRADD, EPHA7, GCK, KNL1, LCK, CDCA2, MAPK8IP3, CEP290, STK39, BMP7, BARD1, VLDLR, DUSP6	80	1632	18082	2.49292	0.712869	0.144421	0.993517	0.00282483	3.24023
GOTERM_BP_ALL	GO:0051174~regulation of phosphorus metabolic process	18	19.7802	0.000579175	KIF14, FBN1, TGFB3, PKMYT1, PBK, NRADD, EPHA7, GCK, KNL1, LCK, CDCA2, MAPK8IP3, CEP290, STK39, BMP7, BARD1, VLDLR, DUSP6	80	1633	18082	2.4914	0.715378	0.130313	1.00047	-0.000204514	3.23719
GOTERM_BP_ALL	GO:0000278~mitotic cell cycle	12	13.1868	0.000599843	KIF14, LZTS2, NCAPG2, KNL1, LIG1, KIF4, CDCA2, CDK5RAP2, BMP7, TACC3, GSG2, ARHGEF10	80	787	18082	3.44638	0.727863	0.122032	1.036	-0.0153593	3.22196
GOTERM_BP_ALL	GO:0045185~maintenance of protein location	5	5.49451	0.000733797	TWF2, CIZ1, FBN1, HK1, TACC3	80	93	18082	12.1519	0.79652	0.134757	1.26597	-0.102422	3.13442
GOTERM_BP_ALL	GO:0000280~nuclear division	10	10.989	0.000898123	KIF14, LZTS2, NCAPG2, KNL1, KIF4, CDCA2, BMP7, TACC3, GSG2, ARHGEF10	80	576	18082	3.92405	0.85757	0.149906	1.54739	-0.189599	3.04666
GOTERM_BP_ALL	GO:0007051~spindle organization	5	5.49451	0.00132642	LZTS2, HAUS6, KIF4, TACC3, ARHGEF10	80	109	18082	10.3681	0.943804	0.198648	2.27734	-0.357427	2.87732
GOTERM_BP_ALL	GO:0060284~regulation of cell development	13	14.2857	0.00133879	KIF14, EPHA7, TWF2, FBN1, HEYL, TGFB3, MAPK8IP3, NPR2, CDK5RAP2, DPYSL2, BMP7, RFLNB, VLDLR	80	1006	18082	2.9208	0.945294	0.187432	2.29834	-0.361414	2.87329
GOTERM_BP_ALL	GO:0048285~organelle fission	10	10.989	0.00143429	KIF14, LZTS2, NCAPG2, KNL1, KIF4, CDCA2, BMP7, TACC3, GSG2, ARHGEF10	80	616	18082	3.66924	0.955542	0.187425	2.46037	-0.391001	2.84336
GOTERM_BP_ALL	GO:0010942~positive regulation of cell death	10	10.989	0.00149972	EPHA7, LZTS2, CYP1B1, IFT57, LCK, TGFB3, NRADD, BMP7, BARD1, DUSP6	80	620	18082	3.64556	0.961432	0.184096	2.57124	-0.410143	2.82399
GOTERM_BP_ALL	GO:0007059~chromosome segregation	7	7.69231	0.00196644	KIF14, KNL1, KIF4, CDCA2, CDK5RAP2, TACC3, GSG2	80	299	18082	5.29156	0.98601	0.222088	3.35863	-0.526162	2.70632
GOTERM_BP_ALL	GO:0001822~kidney development	7	7.69231	0.00203338	C3AR1, EPHA7, LZTS2, FBN1, HEYL, CEP290, BMP7	80	301	18082	5.2564	0.987904	0.217508	3.47106	-0.540462	2.69178
GOTERM_BP_ALL	GO:0033036~macromolecule localization	23	25.2747	0.00227251	CEP112, KIF14, LZTS2, TWF2, CIZ1, FBN1, TGFB3, HK1, RGS19, KLC3, VPS37D, TACC3, GSG2, GCK, KNL1, IFT57, MAPK8IP3, ATP8B2, CEP290, APOL9A, BMP7, BARD1, VLDLR	80	2705	18082	1.92184	0.992807	0.228732	3.87172	-0.587904	2.64349
GOTERM_BP_ALL	GO:0008104~protein localization	21	23.0769	0.00242608	CEP112, KIF14, LZTS2, TWF2, CIZ1, FBN1, TGFB3, HK1, RGS19, KLC3, VPS37D, TACC3, GSG2, GCK, KNL1, IFT57, MAPK8IP3, CEP290, BMP7, BARD1, VLDLR	80	2367	18082	2.00529	0.994849	0.231587	4.12821	-0.615761	2.61509
GOTERM_BP_ALL	GO:0065009~regulation of molecular function	20	21.978	0.00250345	KIF14, CFAP100, CYP1B1, FBN1, TGFB3, PKMYT1, HK1, NRADD, ARHGEF10, EPHA7, RALGAPA1, KNL1, IFT57, HEYL, LCK, MAPK8IP3, STK39, BMP7, VLDLR, DUSP6	80	2201	18082	2.05384	0.995647	0.228096	4.25717	-0.629121	2.60146
GOTERM_BP_ALL	GO:1902589~single-organism organelle organization	17	18.6813	0.00269452	KIF14, CFAP100, HAUS6, LZTS2, TWF2, TGFB3, KLC3, TACC3, ARHGEF10, GSG2, SLC1A4, IFT57, KIF4, CEP290, WIPF3, CDK5RAP2, RFLNB	80	1714	18082	2.24179	0.997127	0.233571	4.57497	-0.660389	2.56952
GOTERM_BP_ALL	GO:0072001~renal system development	7	7.69231	0.00275869	C3AR1, EPHA7, LZTS2, FBN1, HEYL, CEP290, BMP7	80	320	18082	4.9443	0.997501	0.229346	4.68148	-0.670383	2.5593
GOTERM_BP_ALL	GO:0022402~cell cycle process	13	14.2857	0.00302128	KIF14, HAUS6, LZTS2, LIG1, TACC3, GSG2, ARHGEF10, KNL1, NCAPG2, KIF4, CDCA2, CDK5RAP2, BMP7	80	1109	18082	2.64953	0.998588	0.239259	5.11617	-0.708945	2.51981
GOTERM_BP_ALL	GO:0006468~protein phosphorylation	17	18.6813	0.00308044	KIF14, FBN1, TGFB3, PKMYT1, HK1, NPR2, PBK, NRADD, GSG2, BC021891, EPHA7, LCK, MAPK8IP3, STK39, BMP7, VLDLR, DUSP6	80	1737	18082	2.2121	0.998759	0.234841	5.21384	-0.717158	2.51139
GOTERM_BP_ALL	GO:0007010~cytoskeleton organization	13	14.2857	0.00327405	KIF14, CFAP100, LZTS2, HAUS6, TWF2, KIF4, TGFB3, WIPF3, CDK5RAP2, DPYSL2, TACC3, ARHGEF10, RFLNB	80	1120	18082	2.6235	0.999186	0.239348	5.53282	-0.742947	2.48491
GOTERM_BP_ALL	GO:0000226~microtubule cytoskeleton organization	8	8.79121	0.00329368	KIF14, CFAP100, LZTS2, HAUS6, KIF4, CDK5RAP2, TACC3, ARHGEF10	80	445	18082	4.06337	0.99922	0.232816	5.56511	-0.745474	2.48232
GOTERM_BP_ALL	GO:0000902~cell morphogenesis	14	15.3846	0.00354694	KIF14, CFAP100, EPHA7, TWF2, IFT57, HEYL, TGFB3, MAPK8IP3, CEP290, WIPF3, DPYSL2, BMP7, RFLNB, VLDLR	80	1283	18082	2.46637	0.99955	0.240617	5.98071	-0.776753	2.45015
GOTERM_BP_ALL	GO:0006796~phosphate-containing compound metabolic process	23	25.2747	0.00475138	KIF14, FBN1, TGFB3, PKMYT1, HK1, NPR2, PBK, NRADD, GSG2, BC021891, EPHA7, GCK, KNL1, OASL2, LCK, CDCA2, MAPK8IP3, CEP290, STK39, BMP7, DUSP6, BARD1, VLDLR	80	2869	18082	1.81198	0.999967	0.299679	7.93374	-0.899478	2.32318
GOTERM_BP_ALL	GO:0006793~phosphorus metabolic process	23	25.2747	0.00483286	KIF14, FBN1, TGFB3, PKMYT1, HK1, NPR2, PBK, NRADD, GSG2, BC021891, EPHA7, GCK, KNL1, OASL2, LCK, CDCA2, MAPK8IP3, CEP290, STK39, BMP7, DUSP6, BARD1, VLDLR	80	2873	18082	1.80946	0.999973	0.295497	8.06447	-0.906576	2.3158
GOTERM_BP_ALL	GO:0048523~negative regulation of cellular process	31	34.0659	0.00505793	LZTS2, CYP1B1, TGFB3, PKMYT1, HK1, ISG20, PBXIP1, STK39, CDK5RAP2, TES, KIF14, TWF2, FBN1, RGS19, TEAD2, NPR2, PBK, GSG2, DKK3, EPHA7, GCK, KNL1, IFT57, LCK, HEYL, ZBTB4, BMP7, RFLNB, VLDLR, BARD1, DUSP6	80	4417	18082	1.58632	0.999983	0.298679	8.42468	-0.925553	2.29603
GOTERM_BP_ALL	GO:0050790~regulation of catalytic activity	16	17.5824	0.00510091	KIF14, CFAP100, FBN1, TGFB3, PKMYT1, NRADD, ARHGEF10, EPHA7, RALGAPA1, KNL1, IFT57, LCK, MAPK8IP3, BMP7, VLDLR, DUSP6	80	1662	18082	2.17593	0.999985	0.292934	8.49331	-0.929077	2.29235
GOTERM_BP_ALL	GO:0001655~urogenital system development	7	7.69231	0.00516916	C3AR1, EPHA7, LZTS2, FBN1, HEYL, CEP290, BMP7	80	364	18082	4.34663	0.999987	0.288682	8.60221	-0.93461	2.28658
GOTERM_BP_ALL	GO:0032507~maintenance of protein location in cell	4	4.3956	0.00573855	TWF2, CIZ1, HK1, TACC3	80	83	18082	10.8928	0.999996	0.307287	9.50589	-0.977993	2.2412
GOTERM_BP_ALL	GO:0051225~spindle assembly	4	4.3956	0.00633236	LZTS2, HAUS6, KIF4, ARHGEF10	80	86	18082	10.5128	0.999999	0.325426	10.4394	-1.01867	2.19843
GOTERM_BP_ALL	GO:0032989~cellular component morphogenesis	14	15.3846	0.0066095	KIF14, CFAP100, EPHA7, TWF2, IFT57, HEYL, TGFB3, MAPK8IP3, CEP290, WIPF3, DPYSL2, BMP7, RFLNB, VLDLR	80	1382	18082	2.28969	0.999999	0.329374	10.8719	-1.03631	2.17983
GOTERM_BP_ALL	GO:0048513~animal organ development	26	28.5714	0.00675001	C3AR1, LZTS2, CYP1B1, TGFB3, DNASE1L2, NRADD, CEP290, CDK5RAP2, KIF14, FBN1, NPR2, TEAD2, DPYSL2, TACC3, DKK3, EPHA7, GCK, FREM1, IFT57, HEYL, LCK, MAPK8IP3, BMP7, ADAMTS2, RFLNB, VLDLR	80	3520	18082	1.6695	1	0.327692	11.0905	-1.04495	2.1707
GOTERM_BP_ALL	GO:0016310~phosphorylation	18	19.7802	0.0070196	KIF14, FBN1, TGFB3, PKMYT1, HK1, NPR2, PBK, NRADD, GSG2, BC021891, EPHA7, GCK, LCK, MAPK8IP3, STK39, BMP7, VLDLR, DUSP6	80	2063	18082	1.9721	1	0.331075	11.5084	-1.06101	2.15369
GOTERM_BP_ALL	GO:0060322~head development	10	10.989	0.00747092	KIF14, EPHA7, TGFB3, MAPK8IP3, CEP290, CDK5RAP2, DPYSL2, NRADD, BMP7, TACC3	80	791	18082	2.85746	1	0.341017	12.2038	-1.0865	2.12663
GOTERM_BP_ALL	GO:0042325~regulation of phosphorylation	14	15.3846	0.00764889	KIF14, FBN1, TGFB3, PBK, NRADD, EPHA7, GCK, LCK, MAPK8IP3, STK39, BMP7, BARD1, VLDLR, DUSP6	80	1407	18082	2.249	1	0.340554	12.4767	-1.0961	2.1164
GOTERM_BP_ALL	GO:0023051~regulation of signaling	22	24.1758	0.0079086	KIF14, LZTS2, CYP1B1, ARHGEF39, FBN1, TGFB3, RGS19, GRIA3, PBK, NRADD, RCAN3, ARHGEF10, DKK3, EPHA7, RALGAPA1, GCK, HEYL, LCK, MAPK8IP3, BMP7, DUSP6, ZBP1	80	2808	18082	1.77085	1	0.342984	12.8734	-1.10969	2.1019
GOTERM_BP_ALL	GO:0048519~negative regulation of biological process	32	35.1648	0.00804292	LZTS2, CYP1B1, TGFB3, PKMYT1, HK1, ISG20, PBXIP1, STK39, CDK5RAP2, TES, KIF14, TWF2, FBN1, RGS19, TEAD2, NPR2, PBK, TACC3, GSG2, DKK3, EPHA7, GCK, KNL1, IFT57, LCK, HEYL, ZBTB4, BMP7, RFLNB, VLDLR, BARD1, DUSP6	80	4757	18082	1.52045	1	0.341005	13.0779	-1.11654	2.09459
GOTERM_BP_ALL	GO:0000904~cell morphogenesis involved in differentiation	10	10.989	0.00820879	KIF14, EPHA7, TWF2, HEYL, TGFB3, MAPK8IP3, DPYSL2, BMP7, RFLNB, VLDLR	80	803	18082	2.81476	1	0.340172	13.3298	-1.12482	2.08572
GOTERM_BP_ALL	GO:0009966~regulation of signal transduction	20	21.978	0.00879133	KIF14, LZTS2, CYP1B1, ARHGEF39, FBN1, TGFB3, RGS19, PBK, NRADD, RCAN3, ARHGEF10, DKK3, EPHA7, RALGAPA1, HEYL, LCK, MAPK8IP3, BMP7, DUSP6, ZBP1	80	2468	18082	1.83165	1	0.352922	14.2091	-1.15257	2.05595
GOTERM_BP_ALL	GO:0051179~localization	36	39.5604	0.00907368	C3AR1, LZTS2, CYP1B1, SLC45A4, TGFB3, HK1, KLC3, VPS37D, SLC1A4, SLC1A5, ATP8B2, CEP290, WIPF3, STK39, CDK5RAP2, CEP112, KIF14, TWF2, ARHGEF39, CIZ1, FBN1, RGS19, GRIA3, DPYSL2, TACC3, GSG2, GCK, KNL1, IFT57, LCK, MAPK8IP3, APOL9A, BMP7, ARL4C, VLDLR, BARD1	80	5623	18082	1.44707	1	0.355543	14.6323	-1.16531	2.04222
GOTERM_BP_ALL	GO:0051235~maintenance of location	6	6.59341	0.00969172	TWF2, CIZ1, LCK, FBN1, HK1, TACC3	80	297	18082	4.56616	1	0.36822	15.5517	-1.19178	2.0136
GOTERM_BP_ALL	GO:0045595~regulation of cell differentiation	16	17.5824	0.0105425	KIF14, TWF2, FBN1, TGFB3, NPR2, TEAD2, DPYSL2, EPHA7, HEYL, LCK, MAPK8IP3, CDK5RAP2, BMP7, RFLNB, VLDLR, DUSP6	80	1802	18082	2.00688	1	0.386828	16.8021	-1.22536	1.97705
GOTERM_BP_ALL	GO:0051301~cell division	8	8.79121	0.0105692	KIF14, LZTS2, NCAPG2, KNL1, LIG1, KIF4, CDCA2, TGFB3	80	554	18082	3.2639	1	0.381303	16.8411	-1.22637	1.97596
GOTERM_BP_ALL	GO:0060348~bone development	5	5.49451	0.0106928	FREM1, FBN1, TGFB3, NPR2, RFLNB	80	196	18082	5.76594	1	0.378656	17.0211	-1.23099	1.97091
GOTERM_BP_ALL	GO:0051651~maintenance of location in cell	4	4.3956	0.011218	TWF2, CIZ1, HK1, TACC3	80	106	18082	8.52925	1	0.386998	17.7824	-1.24999	1.95008
GOTERM_BP_ALL	GO:0009653~anatomical structure morphogenesis	21	23.0769	0.0127478	KIF14, CFAP100, C3AR1, TWF2, CYP1B1, FBN1, TGFB3, RGS19, TEAD2, DPYSL2, EPHA7, FREM1, IFT57, HEYL, MAPK8IP3, CEP290, WIPF3, BMP7, RFLNB, DUSP6, VLDLR	80	2744	18082	1.72978	1	0.420531	19.9624	-1.30021	1.89456
GOTERM_BP_ALL	GO:0043065~positive regulation of apoptotic process	8	8.79121	0.0129985	EPHA7, CYP1B1, IFT57, LCK, TGFB3, BMP7, BARD1, DUSP6	80	577	18082	3.1338	1	0.420589	20.3145	-1.30781	1.88611
GOTERM_BP_ALL	GO:0043068~positive regulation of programmed cell death	8	8.79121	0.013576	EPHA7, CYP1B1, IFT57, LCK, TGFB3, BMP7, BARD1, DUSP6	80	582	18082	3.10687	1	0.428446	21.1197	-1.32469	1.86723
GOTERM_BP_ALL	GO:1902850~microtubule cytoskeleton organization involved in mitosis	3	3.2967	0.0144934	KIF4, TACC3, ARHGEF10	80	42	18082	16.1446	1	0.44368	22.3834	-1.34993	1.83883
GOTERM_BP_ALL	GO:0031503~protein complex localization	4	4.3956	0.0146195	CEP112, IFT57, KLC3, GSG2	80	117	18082	7.72735	1	0.440546	22.5555	-1.35325	1.83507
GOTERM_BP_ALL	GO:0010646~regulation of cell communication	21	23.0769	0.0148765	KIF14, LZTS2, CYP1B1, ARHGEF39, FBN1, TGFB3, RGS19, PBK, NRADD, RCAN3, ARHGEF10, DKK3, EPHA7, RALGAPA1, GCK, HEYL, LCK, MAPK8IP3, BMP7, DUSP6, ZBP1	80	2785	18082	1.70432	1	0.440397	22.9054	-1.35994	1.8275
GOTERM_BP_ALL	GO:2000026~regulation of multicellular organismal development	16	17.5824	0.0157127	KIF14, C3AR1, TWF2, CYP1B1, FBN1, TGFB3, DPYSL2, EPHA7, HEYL, LCK, MAPK8IP3, CDK5RAP2, BMP7, RFLNB, VLDLR, DUSP6	80	1888	18082	1.91547	1	0.452644	24.0333	-1.38081	1.80375
GOTERM_BP_ALL	GO:0007420~brain development	9	9.89011	0.015913	KIF14, EPHA7, MAPK8IP3, CEP290, CDK5RAP2, DPYSL2, NRADD, BMP7, TACC3	80	745	18082	2.7305	1	0.45112	24.3011	-1.38563	1.79825
GOTERM_BP_ALL	GO:0045937~positive regulation of phosphate metabolic process	11	12.0879	0.0160844	KIF14, EPHA7, GCK, LCK, FBN1, CDCA2, TGFB3, MAPK8IP3, NRADD, BMP7, VLDLR	80	1053	18082	2.36113	1	0.449052	24.5297	-1.38969	1.79359
GOTERM_BP_ALL	GO:0010562~positive regulation of phosphorus metabolic process	11	12.0879	0.0160844	KIF14, EPHA7, GCK, LCK, FBN1, CDCA2, TGFB3, MAPK8IP3, NRADD, BMP7, VLDLR	80	1053	18082	2.36113	1	0.449052	24.5297	-1.38969	1.79359
GOTERM_BP_ALL	GO:1902531~regulation of intracellular signal transduction	14	15.3846	0.0165078	KIF14, CYP1B1, ARHGEF39, TGFB3, PBK, RCAN3, NRADD, ARHGEF10, EPHA7, RALGAPA1, LCK, MAPK8IP3, BMP7, DUSP6	80	1552	18082	2.03889	1	0.452141	25.0914	-1.39952	1.78231
GOTERM_BP_ALL	GO:0006996~organelle organization	25	27.4725	0.0186062	CFAP100, LZTS2, HAUS6, TGFB3, KLC3, SLC1A4, NCAPG2, KIF4, CDCA2, WIPF3, CEP290, ATP8B2, CDK5RAP2, KIF14, TWF2, MCM2, DPYSL2, TACC3, ARHGEF10, GSG2, CIDEC, KNL1, IFT57, BMP7, RFLNB	80	3620	18082	1.56095	1	0.487175	27.8175	-1.44432	1.73034
GOTERM_BP_ALL	GO:0007018~microtubule-based movement	5	5.49451	0.0190285	KIF14, CFAP100, IFT57, KIF4, KLC3	80	233	18082	4.85032	1	0.489368	28.3546	-1.45262	1.7206
GOTERM_BP_ALL	GO:0050793~regulation of developmental process	18	19.7802	0.0194542	KIF14, C3AR1, TWF2, CYP1B1, FBN1, TGFB3, NPR2, DPYSL2, EPHA7, LCK, HEYL, MAPK8IP3, WIPF3, CDK5RAP2, BMP7, RFLNB, DUSP6, VLDLR	80	2299	18082	1.76966	1	0.491546	28.8924	-1.46078	1.71099
GOTERM_BP_ALL	GO:0098813~nuclear chromosome segregation	5	5.49451	0.0198403	KIF14, KNL1, KIF4, TACC3, GSG2	80	236	18082	4.78867	1	0.492958	29.3768	-1.468	1.70245
GOTERM_BP_ALL	GO:0051641~cellular localization	18	19.7802	0.0203026	KIF14, LZTS2, TWF2, CIZ1, TGFB3, HK1, RGS19, KLC3, DPYSL2, TACC3, GSG2, KNL1, IFT57, LCK, CEP290, CDK5RAP2, BMP7, BARD1	80	2310	18082	1.76123	1	0.495635	29.9527	-1.47644	1.69245
GOTERM_BP_ALL	GO:0042327~positive regulation of phosphorylation	10	10.989	0.0203583	KIF14, EPHA7, GCK, LCK, FBN1, TGFB3, MAPK8IP3, NRADD, BMP7, VLDLR	80	934	18082	2.41997	1	0.491329	30.0218	-1.47744	1.69126
GOTERM_BP_ALL	GO:0010721~negative regulation of cell development	6	6.59341	0.020884	EPHA7, FBN1, NPR2, CDK5RAP2, BMP7, RFLNB	80	361	18082	3.75665	1	0.495023	30.6707	-1.48672	1.68019
GOTERM_BP_ALL	GO:0070925~organelle assembly	8	8.79121	0.0210403	CFAP100, LZTS2, HAUS6, IFT57, KIF4, CEP290, CDK5RAP2, ARHGEF10	80	636	18082	2.84308	1	0.492513	30.8625	-1.48943	1.67695
GOTERM_BP_ALL	GO:0000070~mitotic sister chromatid segregation	4	4.3956	0.0213174	KIF14, KIF4, TACC3, GSG2	80	135	18082	6.69704	1	0.492041	31.2014	-1.49417	1.67127
GOTERM_BP_ALL	GO:0033365~protein localization to organelle	9	9.89011	0.0220994	LZTS2, CIZ1, KNL1, TGFB3, RGS19, HK1, BMP7, TACC3, GSG2	80	792	18082	2.56847	1	0.499649	32.1492	-1.50717	1.65562
GOTERM_BP_ALL	GO:0034504~protein localization to nucleus	6	6.59341	0.0222392	LZTS2, CIZ1, TGFB3, RGS19, BMP7, TACC3	80	367	18082	3.69523	1	0.496947	32.3174	-1.50944	1.65288
GOTERM_BP_ALL	GO:0060485~mesenchyme development	5	5.49451	0.0227001	HEYL, TGFB3, TEAD2, BMP7, RFLNB	80	246	18082	4.594	1	0.499286	32.869	-1.51679	1.64397
GOTERM_BP_ALL	GO:0010941~regulation of cell death	14	15.3846	0.0227261	KIF14, LZTS2, CYP1B1, TGFB3, HK1, TEAD2, NRADD, CIDEC, EPHA7, IFT57, LCK, BMP7, BARD1, DUSP6	80	1620	18082	1.9533	1	0.494919	32.9	-1.5172	1.64348
GOTERM_BP_ALL	GO:0007417~central nervous system development	10	10.989	0.0251222	KIF14, EPHA7, MAPK8IP3, CEP290, CDK5RAP2, DPYSL2, NRADD, BMP7, TACC3, VLDLR	80	969	18082	2.33256	1	0.525626	35.6989	-1.55265	1.59994
GOTERM_BP_ALL	GO:0001932~regulation of protein phosphorylation	12	13.1868	0.0265227	KIF14, EPHA7, LCK, FBN1, TGFB3, MAPK8IP3, STK39, PBK, NRADD, BMP7, VLDLR, DUSP6	80	1309	18082	2.07204	1	0.540397	37.2834	-1.57152	1.57638
GOTERM_BP_ALL	GO:0003007~heart morphogenesis	5	5.49451	0.0271077	IFT57, HEYL, TGFB3, TEAD2, BMP7	80	260	18082	4.34663	1	0.54357	37.9343	-1.57903	1.56691
GOTERM_BP_ALL	GO:0031325~positive regulation of cellular metabolic process	20	21.978	0.0274608	KIF14, C3AR1, CYP1B1, CIZ1, FBN1, TGFB3, TEAD2, MYBL1, NRADD, EPHA7, GCK, IFT57, LCK, HEYL, CDCA2, MAPK8IP3, CEP290, CDK5RAP2, BMP7, VLDLR	80	2769	18082	1.63254	1	0.543587	38.3241	-1.58347	1.56129
GOTERM_BP_ALL	GO:0048858~cell projection morphogenesis	9	9.89011	0.0282268	CFAP100, EPHA7, TWF2, IFT57, MAPK8IP3, CEP290, DPYSL2, BMP7, VLDLR	80	830	18082	2.45087	1	0.548967	39.1619	-1.59286	1.54934
GOTERM_BP_ALL	GO:0007275~multicellular organism development	32	35.1648	0.0283997	C3AR1, LZTS2, CYP1B1, TGFB3, DNASE1L2, NRADD, NCAPG2, CEP290, WIPF3, CDK5RAP2, KIF14, TWF2, FBN1, RGS19, TEAD2, NPR2, DPYSL2, TACC3, ARHGEF10, DKK3, EPHA7, GCK, IFT57, FREM1, LCK, HEYL, MAPK8IP3, BMP7, ADAMTS2, RFLNB, VLDLR, DUSP6	80	5195	18082	1.39226	1	0.546618	39.3494	-1.59494	1.54669
GOTERM_BP_ALL	GO:0045664~regulation of neuron differentiation	8	8.79121	0.0291506	EPHA7, TWF2, HEYL, MAPK8IP3, CDK5RAP2, DPYSL2, BMP7, VLDLR	80	681	18082	2.65521	1	0.551611	40.1578	-1.60377	1.53535
GOTERM_BP_ALL	GO:0010604~positive regulation of macromolecule metabolic process	20	21.978	0.0298464	KIF14, C3AR1, CYP1B1, CIZ1, FBN1, TGFB3, TEAD2, MYBL1, NRADD, EPHA7, GCK, IFT57, LCK, HEYL, CDCA2, MAPK8IP3, CEP290, CDK5RAP2, BMP7, VLDLR	80	2794	18082	1.61793	1	0.55576	40.8978	-1.6117	1.52511
GOTERM_BP_ALL	GO:0032270~positive regulation of cellular protein metabolic process	12	13.1868	0.029933	KIF14, EPHA7, CYP1B1, IFT57, LCK, FBN1, CDCA2, TGFB3, MAPK8IP3, NRADD, BMP7, VLDLR	80	1334	18082	2.03321	1	0.552401	40.9894	-1.61267	1.52385
GOTERM_BP_ALL	GO:0015825~L-serine transport	2	2.1978	0.0301899	SLC1A4, SLC1A5	80	7	18082	64.5786	1	0.551162	41.26
GOTERM_BP_ALL	GO:0048522~positive regulation of cellular process	30	32.967	0.030761	C3AR1, LZTS2, CYP1B1, TGFB3, MYBL1, NRADD, CDCA2, CEP290, WIPF3, STK39, CDK5RAP2, ZBP1, KIF14, TWF2, ARHGEF39, CIZ1, FBN1, TEAD2, DPYSL2, ARHGEF10, EPHA7, GCK, IFT57, LCK, HEYL, MAPK8IP3, BMP7, VLDLR, BARD1, DUSP6	80	4808	18082	1.41031	1	0.553701	41.8575
GOTERM_BP_ALL	GO:0023014~signal transduction by protein phosphorylation	8	8.79121	0.0320559	EPHA7, TGFB3, MAPK8IP3, STK39, PBK, NRADD, BMP7, DUSP6	80	695	18082	2.60173	1	0.564556	43.1911
GOTERM_BP_ALL	GO:0031323~regulation of cellular metabolic process	34	37.3626	0.0325737	C3AR1, CYP1B1, TGFB3, PKMYT1, MYBL1, NRADD, PBXIP1, CDCA2, CEP290, STK39, CDK5RAP2, KIF14, CIZ1, FBN1, RGS19, GRIA3, TEAD2, PBK, CIDEC, DKK3, RALGAPA1, EPHA7, GCK, KNL1, IFT57, LCK, ZFP7, HEYL, ZBTB4, MAPK8IP3, BMP7, VLDLR, BARD1, DUSP6	80	5673	18082	1.35464	1	0.56622	43.7162
GOTERM_BP_ALL	GO:0035295~tube development	8	8.79121	0.0335795	EPHA7, IFT57, HEYL, TGFB3, MAPK8IP3, TEAD2, BMP7, ADAMTS2	80	702	18082	2.57578	1	0.573247	44.7232
GOTERM_BP_ALL	GO:1903011~negative regulation of bone development	2	2.1978	0.0344286	FBN1, RFLNB	80	8	18082	56.5063	1	0.578333	45.5601
GOTERM_BP_ALL	GO:0032990~cell part morphogenesis	9	9.89011	0.0344373	CFAP100, EPHA7, TWF2, IFT57, MAPK8IP3, CEP290, DPYSL2, BMP7, VLDLR	80	863	18082	2.35716	1	0.574315	45.5686
GOTERM_BP_ALL	GO:0000819~sister chromatid segregation	4	4.3956	0.0345609	KIF14, KIF4, TACC3, GSG2	80	163	18082	5.54663	1	0.57158	45.6894
GOTERM_BP_ALL	GO:0032835~glomerulus development	3	3.2967	0.0347058	C3AR1, HEYL, BMP7	80	67	18082	10.1205	1	0.569115	45.8307
GOTERM_BP_ALL	GO:0071310~cellular response to organic substance	16	17.5824	0.0372899	GBP7, TWF2, CYP1B1, FBN1, TGFB3, RGS19, NPR2, TEAD2, MCM2, IFIT3B, GCK, HEYL, IFI209, BMP7, ZBP1, DUSP6	80	2103	18082	1.71964	1	0.591785	48.2932
GOTERM_BP_ALL	GO:0051255~spindle midzone assembly	2	2.1978	0.0386491	LZTS2, KIF4	80	9	18082	50.2278	1	0.601193	49.5457
GOTERM_BP_ALL	GO:0006259~DNA metabolic process	9	9.89011	0.0403942	C3AR1, CYP1B1, CIZ1, LIG1, TGFB3, MCM2, DNASE1L2, ISG20, BARD1	80	891	18082	2.28308	1	0.613808	51.1119
GOTERM_BP_ALL	GO:0043009~chordate embryonic development	8	8.79121	0.0404086	NCAPG2, IFT57, TGFB3, RGS19, MAPK8IP3, TEAD2, NRADD, BMP7	80	731	18082	2.4736	1	0.610055	51.1246
GOTERM_BP_ALL	GO:0001934~positive regulation of protein phosphorylation	9	9.89011	0.0408446	KIF14, EPHA7, LCK, FBN1, TGFB3, MAPK8IP3, NRADD, BMP7, VLDLR	80	893	18082	2.27797	1	0.610234	51.5086
GOTERM_BP_ALL	GO:0044699~single-organism process	69	75.8242	0.0414969	LZTS2, SLC45A4, TGFB3, PKMYT1, NRADD, DNASE1L2, SLC1A4, SLC1A5, PBXIP1, OASL2, CDCA2, TUBB6, ATP8B2, CEP290, STK39, CDK5RAP2, KIF14, TWF2, CIZ1, SULT2A2, LIG1, MCM2, PBK, TACC3, ARHGEF10, RALGAPA1, LCK, ADAMTS2, ARL4C, CFAP100, C3AR1, HAUS6, CYP1B1, HK1, KLC3, MYBL1, NCAPG2, KIF4, WIPF3, ZBP1, TES, ARHGEF39, DLGAP5, FBN1, RGS19, NPR2, TEAD2, GRIA3, DPYSL2, RCAN3, GSG2, CCDC68, CIDEC, DKK3, EPHA7,…	80	14030	18082	1.1116	1	0.612372	52.0779
GOTERM_BP_ALL	GO:0051336~regulation of hydrolase activity	9	9.89011	0.0415266	CFAP100, EPHA7, RALGAPA1, KNL1, IFT57, LCK, PKMYT1, NRADD, ARHGEF10	80	896	18082	2.27034	1	0.608873	52.1036
GOTERM_BP_ALL	GO:0009792~embryo development ending in birth or egg hatching	8	8.79121	0.0424422	NCAPG2, IFT57, TGFB3, RGS19, MAPK8IP3, TEAD2, NRADD, BMP7	80	739	18082	2.44682	1	0.613329	52.8916
GOTERM_BP_ALL	GO:0030500~regulation of bone mineralization	3	3.2967	0.0426007	TGFB3, BMP7, RFLNB	80	75	18082	9.041	1	0.611036	53.0267
GOTERM_BP_ALL	GO:0051247~positive regulation of protein metabolic process	12	13.1868	0.0456142	KIF14, EPHA7, CYP1B1, IFT57, LCK, FBN1, CDCA2, TGFB3, MAPK8IP3, NRADD, BMP7, VLDLR	80	1428	18082	1.89937	1	0.633084	55.5279
GOTERM_BP_ALL	GO:0048583~regulation of response to stimulus	22	24.1758	0.0458871	KIF14, C3AR1, LZTS2, CYP1B1, ARHGEF39, FBN1, TGFB3, RGS19, PBK, NRADD, RCAN3, ARHGEF10, DKK3, EPHA7, RALGAPA1, LCK, HEYL, MAPK8IP3, STK39, BMP7, DUSP6, ZBP1	80	3327	18082	1.4946	1	0.631706	55.748
GOTERM_BP_ALL	GO:0031401~positive regulation of protein modification process	10	10.989	0.045896	KIF14, EPHA7, LCK, FBN1, CDCA2, TGFB3, MAPK8IP3, NRADD, BMP7, VLDLR	80	1082	18082	2.08896	1	0.628189	55.7551
GOTERM_BP_ALL	GO:0072124~regulation of glomerular mesangial cell proliferation	2	2.1978	0.0470354	C3AR1, BMP7	80	11	18082	41.0955	1	0.633874	56.6633
GOTERM_BP_ALL	GO:0031399~regulation of protein modification process	13	14.2857	0.0476654	KIF14, EPHA7, FBN1, LCK, CDCA2, TGFB3, MAPK8IP3, STK39, PBK, NRADD, BMP7, DUSP6, VLDLR	80	1618	18082	1.81602	1	0.63537	57.1579
GOTERM_BP_ALL	GO:0051960~regulation of nervous system development	9	9.89011	0.0477591	KIF14, EPHA7, TWF2, HEYL, MAPK8IP3, CDK5RAP2, DPYSL2, BMP7, VLDLR	80	922	18082	2.20632	1	0.632623	57.231
GOTERM_BP_ALL	GO:0048762~mesenchymal cell differentiation	4	4.3956	0.0479739	HEYL, TGFB3, BMP7, RFLNB	80	186	18082	4.86075	1	0.630861	57.3981
GOTERM_BP_ALL	GO:0007507~heart development	7	7.69231	0.0481945	IFT57, FBN1, HEYL, TGFB3, CEP290, TEAD2, BMP7	80	603	18082	2.62384	1	0.629169	57.5692
GOTERM_BP_ALL	GO:0008219~cell death	15	16.4835	0.0506732	KIF14, LZTS2, CYP1B1, TGFB3, HK1, RGS19, TEAD2, NRADD, CIDEC, EPHA7, IFT57, LCK, BMP7, BARD1, DUSP6	80	2003	18082	1.69265	1	0.644701	59.4467
GOTERM_BP_ALL	GO:0070167~regulation of biomineral tissue development	3	3.2967	0.0510955	TGFB3, BMP7, RFLNB	80	83	18082	8.16958	1	0.644476	59.7586
GOTERM_BP_ALL	GO:0072110~glomerular mesangial cell proliferation	2	2.1978	0.0512014	C3AR1, BMP7	80	12	18082	37.6708	1	0.64193	59.8365
GOTERM_BP_ALL	GO:0034501~protein localization to kinetochore	2	2.1978	0.0512014	KNL1, GSG2	80	12	18082	37.6708	1	0.64193	59.8365
GOTERM_BP_ALL	GO:0045859~regulation of protein kinase activity	7	7.69231	0.0521175	KIF14, FBN1, TGFB3, MAPK8IP3, BMP7, VLDLR, DUSP6	80	615	18082	2.57264	1	0.645329	60.5043
GOTERM_BP_ALL	GO:0048562~embryonic organ morphogenesis	5	5.49451	0.0524727	IFT57, TGFB3, CEP290, TEAD2, BMP7	80	322	18082	3.5097	1	0.644626	60.7603
GOTERM_BP_ALL	GO:0048731~system development	28	30.7692	0.0530985	C3AR1, LZTS2, CYP1B1, TGFB3, DNASE1L2, NRADD, CEP290, CDK5RAP2, KIF14, TWF2, FBN1, TEAD2, NPR2, DPYSL2, TACC3, ARHGEF10, DKK3, EPHA7, GCK, FREM1, IFT57, LCK, HEYL, MAPK8IP3, BMP7, ADAMTS2, RFLNB, VLDLR	80	4610	18082	1.37282	1	0.645866	61.2077
GOTERM_BP_ALL	GO:0043281~regulation of cysteine-type endopeptidase activity involved in apoptotic process	4	4.3956	0.0538246	EPHA7, IFT57, LCK, NRADD	80	195	18082	4.63641	1	0.647788	61.7208
GOTERM_BP_ALL	GO:0070887~cellular response to chemical stimulus	18	19.7802	0.0559474	GBP7, C3AR1, TWF2, CYP1B1, FBN1, TGFB3, RGS19, NPR2, TEAD2, MCM2, IFIT3B, GCK, HEYL, IFI209, BMP7, DUSP6, ZBP1, VLDLR	80	2607	18082	1.56059	1	0.659222	63.1843
GOTERM_BP_ALL	GO:0009893~positive regulation of metabolic process	20	21.978	0.0565883	KIF14, C3AR1, CYP1B1, CIZ1, FBN1, TGFB3, TEAD2, MYBL1, NRADD, EPHA7, GCK, IFT57, LCK, HEYL, CDCA2, MAPK8IP3, CEP290, CDK5RAP2, BMP7, VLDLR	80	3004	18082	1.50483	1	0.660374	63.6157
GOTERM_BP_ALL	GO:0042981~regulation of apoptotic process	12	13.1868	0.0568381	KIF14, EPHA7, CYP1B1, IFT57, LCK, TGFB3, HK1, NRADD, BMP7, BARD1, CIDEC, DUSP6	80	1482	18082	1.83016	1	0.658916	63.7825
GOTERM_BP_ALL	GO:0044087~regulation of cellular component biogenesis	8	8.79121	0.0576073	KIF14, EPHA7, TWF2, TGFB3, WIPF3, CDK5RAP2, BMP7, ARHGEF10	80	792	18082	2.28308	1	0.6609	64.2918
GOTERM_BP_ALL	GO:0043085~positive regulation of catalytic activity	9	9.89011	0.0593665	KIF14, RALGAPA1, IFT57, LCK, FBN1, TGFB3, MAPK8IP3, ARHGEF10, VLDLR	80	965	18082	2.10801	1	0.669193	65.4312
GOTERM_BP_ALL	GO:0090136~epithelial cell-cell adhesion	2	2.1978	0.0594796	CYP1B1, PLEKHA7	80	14	18082	32.2893	1	0.666874	65.5033
GOTERM_BP_ALL	GO:0046835~carbohydrate phosphorylation	2	2.1978	0.0594796	GCK, HK1	80	14	18082	32.2893	1	0.666874	65.5033
GOTERM_BP_ALL	GO:0007015~actin filament organization	5	5.49451	0.0595316	TWF2, TGFB3, WIPF3, ARHGEF10, RFLNB	80	336	18082	3.36347	1	0.664189	65.5364
GOTERM_BP_ALL	GO:0043067~regulation of programmed cell death	12	13.1868	0.0604936	KIF14, EPHA7, CYP1B1, IFT57, LCK, TGFB3, HK1, NRADD, BMP7, BARD1, CIDEC, DUSP6	80	1498	18082	1.81061	1	0.667256	66.1431
GOTERM_BP_ALL	GO:0034613~cellular protein localization	12	13.1868	0.0609614	LZTS2, TWF2, CIZ1, KNL1, TGFB3, RGS19, HK1, CEP290, BMP7, TACC3, GSG2, BARD1	80	1500	18082	1.8082	1	0.667202	66.4345
GOTERM_BP_ALL	GO:0030282~bone mineralization	3	3.2967	0.0613076	TGFB3, BMP7, RFLNB	80	92	18082	7.37038	1	0.666401	66.6487
GOTERM_BP_ALL	GO:0032147~activation of protein kinase activity	4	4.3956	0.0628516	KIF14, FBN1, TGFB3, MAPK8IP3	80	208	18082	4.34663	1	0.672884	67.5881
GOTERM_BP_ALL	GO:0071459~protein localization to chromosome, centromeric region	2	2.1978	0.0635919	KNL1, GSG2	80	15	18082	30.1367	1	0.674417	68.0296
GOTERM_BP_ALL	GO:1901722~regulation of cell proliferation involved in kidney development	2	2.1978	0.0635919	C3AR1, BMP7	80	15	18082	30.1367	1	0.674417	68.0296
GOTERM_BP_ALL	GO:0070727~cellular macromolecule localization	12	13.1868	0.063819	LZTS2, TWF2, CIZ1, KNL1, TGFB3, RGS19, HK1, CEP290, BMP7, TACC3, GSG2, BARD1	80	1512	18082	1.79385	1	0.672898	68.1639
GOTERM_BP_ALL	GO:0010648~negative regulation of cell communication	10	10.989	0.0656165	DKK3, LZTS2, GCK, FBN1, HEYL, TGFB3, RGS19, PBK, BMP7, DUSP6	80	1160	18082	1.94849	1	0.680544	69.2083
GOTERM_BP_ALL	GO:0051054~positive regulation of DNA metabolic process	4	4.3956	0.0657626	C3AR1, CYP1B1, CIZ1, TGFB3	80	212	18082	4.26462	1	0.678567	69.2918
GOTERM_BP_ALL	GO:0007411~axon guidance	4	4.3956	0.0657626	EPHA7, MAPK8IP3, DPYSL2, BMP7	80	212	18082	4.26462	1	0.678567	69.2918
GOTERM_BP_ALL	GO:0009790~embryo development	10	10.989	0.0658998	NCAPG2, IFT57, TGFB3, RGS19, MAPK8IP3, CEP290, TEAD2, NRADD, BMP7, DUSP6	80	1161	18082	1.94681	1	0.676557	69.3699
GOTERM_BP_ALL	GO:0097485~neuron projection guidance	4	4.3956	0.0665	EPHA7, MAPK8IP3, DPYSL2, BMP7	80	213	18082	4.2446	1	0.677207	69.7097
GOTERM_BP_ALL	GO:0023057~negative regulation of signaling	10	10.989	0.0667544	DKK3, LZTS2, GCK, FBN1, HEYL, TGFB3, RGS19, PBK, BMP7, DUSP6	80	1164	18082	1.9418	1	0.675895	69.8527
GOTERM_BP_ALL	GO:0048468~cell development	16	17.5824	0.0668349	KIF14, TWF2, FBN1, TGFB3, NPR2, DPYSL2, DNASE1L2, ARHGEF10, EPHA7, HEYL, CEP290, MAPK8IP3, CDK5RAP2, BMP7, RFLNB, VLDLR	80	2278	18082	1.58753	1	0.673614	69.8978
GOTERM_BP_ALL	GO:0001501~skeletal system development	6	6.59341	0.0672253	FREM1, FBN1, TGFB3, NPR2, BMP7, RFLNB	80	499	18082	2.71774	1	0.673101	70.1156
GOTERM_BP_ALL	GO:0090192~regulation of glomerulus development	2	2.1978	0.0676864	C3AR1, BMP7	80	16	18082	28.2531	1	0.672992	70.371
GOTERM_BP_ALL	GO:0097094~craniofacial suture morphogenesis	2	2.1978	0.0676864	FREM1, TGFB3	80	16	18082	28.2531	1	0.672992	70.371
GOTERM_BP_ALL	GO:0050767~regulation of neurogenesis	8	8.79121	0.0682223	EPHA7, TWF2, HEYL, MAPK8IP3, CDK5RAP2, DPYSL2, BMP7, VLDLR	80	824	18082	2.19442	1	0.6733	70.6652
GOTERM_BP_ALL	GO:0048856~anatomical structure development	33	36.2637	0.0701511	CFAP100, C3AR1, LZTS2, CYP1B1, TGFB3, DNASE1L2, NRADD, NCAPG2, CEP290, WIPF3, CDK5RAP2, KIF14, TWF2, FBN1, RGS19, TEAD2, NPR2, DPYSL2, TACC3, ARHGEF10, DKK3, EPHA7, GCK, IFT57, FREM1, LCK, HEYL, MAPK8IP3, BMP7, ADAMTS2, RFLNB, VLDLR, DUSP6	80	5799	18082	1.28623	1	0.681195	71.7015
GOTERM_BP_ALL	GO:0006928~movement of cell or subcellular component	13	14.2857	0.0704402	KIF14, CFAP100, C3AR1, EPHA7, CYP1B1, ARHGEF39, IFT57, KIF4, MAPK8IP3, WIPF3, KLC3, DPYSL2, BMP7	80	1724	18082	1.70436	1	0.680118	71.8538
GOTERM_BP_ALL	GO:0072109~glomerular mesangium development	2	2.1978	0.0717633	C3AR1, BMP7	80	17	18082	26.5912	1	0.684542	72.5411
GOTERM_BP_ALL	GO:2000116~regulation of cysteine-type endopeptidase activity	4	4.3956	0.0717679	EPHA7, IFT57, LCK, NRADD	80	220	18082	4.10955	1	0.681975	72.5434
GOTERM_BP_ALL	GO:0071840~cellular component organization or biogenesis	34	37.3626	0.0732668	CFAP100, LZTS2, HAUS6, CYP1B1, TGFB3, KLC3, ISG20, SLC1A4, NCAPG2, KIF4, CDCA2, ATP8B2, CEP290, WIPF3, CDK5RAP2, KIF14, TWF2, MCM2, DPYSL2, TACC3, GSG2, ARHGEF10, CIDEC, EPHA7, PLEKHA7, KNL1, IFT57, HEYL, THSD4, MAPK8IP3, BMP7, ADAMTS2, RFLNB, VLDLR	80	6037	18082	1.27296	1	0.687215	73.3028
GOTERM_BP_ALL	GO:0046822~regulation of nucleocytoplasmic transport	4	4.3956	0.0733068	TGFB3, RGS19, TACC3, BARD1	80	222	18082	4.07252	1	0.68487	73.3229
GOTERM_BP_ALL	GO:1900180~regulation of protein localization to nucleus	4	4.3956	0.0740818	LZTS2, TGFB3, RGS19, TACC3	80	223	18082	4.05426	1	0.686311	73.7074
GOTERM_BP_ALL	GO:0043549~regulation of kinase activity	7	7.69231	0.0742089	KIF14, FBN1, TGFB3, MAPK8IP3, BMP7, VLDLR, DUSP6	80	674	18082	2.34744	1	0.684441	73.77
GOTERM_BP_ALL	GO:0043408~regulation of MAPK cascade	7	7.69231	0.0746237	EPHA7, TGFB3, MAPK8IP3, PBK, NRADD, BMP7, DUSP6	80	675	18082	2.34396	1	0.684049	73.9732
GOTERM_BP_ALL	GO:0001837~epithelial to mesenchymal transition	3	3.2967	0.0746384	HEYL, TGFB3, RFLNB	80	103	18082	6.58325	1	0.681637	73.9804
GOTERM_BP_ALL	GO:0006950~response to stress	22	24.1758	0.0757082	GBP7, C3AR1, CYP1B1, LIG1, TGFB3, HK1, IFIT3B, PBK, NRADD, TACC3, ISG20, SLC1A4, GCK, OASL2, LCK, ZBTB4, MAPK8IP3, STK39, DUSP6, BARD1, ZBP1, VLDLR	80	3518	18082	1.41346	1	0.684559	74.4976
GOTERM_BP_ALL	GO:0090090~negative regulation of canonical Wnt signaling pathway	3	3.2967	0.0758929	DKK3, LZTS2, RGS19	80	104	18082	6.51995	1	0.68303	74.5859
GOTERM_BP_ALL	GO:0044763~single-organism cellular process	62	68.1319	0.0779071	LZTS2, TGFB3, PKMYT1, NRADD, DNASE1L2, SLC1A4, PBXIP1, OASL2, CDCA2, TUBB6, CEP290, STK39, CDK5RAP2, KIF14, TWF2, CIZ1, LIG1, MCM2, PBK, TACC3, ARHGEF10, RALGAPA1, LCK, ARL4C, ADAMTS2, CFAP100, C3AR1, HAUS6, CYP1B1, HK1, KLC3, MYBL1, NCAPG2, KIF4, WIPF3, ZBP1, ARHGEF39, DLGAP5, FBN1, RGS19, NPR2, TEAD2, DPYSL2, RCAN3, GSG2, CCDC68, CIDEC, DKK3, EPHA7, GCK, PLEKHA7, KNL1, IFT57, FREM1, THSD4, HEYL…	80	12536	18082	1.11786	1	0.690513	75.5303
GOTERM_BP_ALL	GO:0009968~negative regulation of signal transduction	9	9.89011	0.0783582	DKK3, LZTS2, FBN1, HEYL, TGFB3, RGS19, PBK, BMP7, DUSP6	80	1025	18082	1.98461	1	0.690285	75.7373
GOTERM_BP_ALL	GO:0051297~centrosome organization	3	3.2967	0.0784223	HAUS6, CDK5RAP2, ARHGEF10	80	106	18082	6.39693	1	0.688197	75.7665
GOTERM_BP_ALL	GO:0090231~regulation of spindle checkpoint	2	2.1978	0.0798643	CDK5RAP2, GSG2	80	19	18082	23.7921	1	0.692711	76.4163
GOTERM_BP_ALL	GO:0051056~regulation of small GTPase mediated signal transduction	4	4.3956	0.0804133	KIF14, RALGAPA1, ARHGEF39, ARHGEF10	80	231	18082	3.91385	1	0.692939	76.6593
GOTERM_BP_ALL	GO:0033157~regulation of intracellular protein transport	5	5.49451	0.0804941	TGFB3, RGS19, CEP290, TACC3, BARD1	80	373	18082	3.02983	1	0.690972	76.6949
GOTERM_BP_ALL	GO:0030030~cell projection organization	11	12.0879	0.0808237	CFAP100, EPHA7, TWF2, IFT57, TGFB3, MAPK8IP3, CEP290, KLC3, DPYSL2, BMP7, VLDLR	80	1392	18082	1.78612	1	0.690185	76.8395
GOTERM_BP_ALL	GO:0022603~regulation of anatomical structure morphogenesis	9	9.89011	0.0811404	C3AR1, EPHA7, TWF2, CYP1B1, TGFB3, WIPF3, DPYSL2, BMP7, DUSP6	80	1033	18082	1.96924	1	0.689346	76.9776
GOTERM_BP_ALL	GO:0016043~cellular component organization	33	36.2637	0.081344	CFAP100, LZTS2, HAUS6, CYP1B1, TGFB3, KLC3, SLC1A4, NCAPG2, KIF4, CDCA2, ATP8B2, CEP290, WIPF3, CDK5RAP2, KIF14, TWF2, MCM2, DPYSL2, TACC3, GSG2, ARHGEF10, CIDEC, EPHA7, PLEKHA7, KNL1, IFT57, HEYL, THSD4, MAPK8IP3, BMP7, ADAMTS2, RFLNB, VLDLR	80	5872	18082	1.27024	1	0.68799	77.066
GOTERM_BP_ALL	GO:0000165~MAPK cascade	7	7.69231	0.0814423	EPHA7, TGFB3, MAPK8IP3, PBK, NRADD, BMP7, DUSP6	80	691	18082	2.28969	1	0.686154	77.1085
GOTERM_BP_ALL	GO:0048667~cell morphogenesis involved in neuron differentiation	6	6.59341	0.0816577	EPHA7, TWF2, MAPK8IP3, DPYSL2, BMP7, VLDLR	80	529	18082	2.56361	1	0.684876	77.2015
GOTERM_BP_ALL	GO:0044767~single-organism developmental process	33	36.2637	0.0824814	CFAP100, C3AR1, LZTS2, CYP1B1, TGFB3, DNASE1L2, NRADD, NCAPG2, CEP290, WIPF3, CDK5RAP2, KIF14, TWF2, FBN1, RGS19, TEAD2, NPR2, DPYSL2, TACC3, ARHGEF10, DKK3, EPHA7, GCK, IFT57, FREM1, LCK, HEYL, MAPK8IP3, BMP7, ADAMTS2, RFLNB, VLDLR, DUSP6	80	5879	18082	1.26872	1	0.686422	77.5538
GOTERM_BP_ALL	GO:0019222~regulation of metabolic process	34	37.3626	0.0827225	C3AR1, CYP1B1, TGFB3, PKMYT1, MYBL1, NRADD, PBXIP1, CDCA2, CEP290, STK39, CDK5RAP2, KIF14, CIZ1, FBN1, RGS19, GRIA3, TEAD2, PBK, CIDEC, DKK3, RALGAPA1, EPHA7, GCK, KNL1, IFT57, LCK, ZFP7, HEYL, ZBTB4, MAPK8IP3, BMP7, VLDLR, BARD1, DUSP6	80	6098	18082	1.26022	1	0.685278	77.656
GOTERM_BP_ALL	GO:0009887~organ morphogenesis	9	9.89011	0.0829093	FREM1, IFT57, HEYL, TGFB3, MAPK8IP3, CEP290, TEAD2, BMP7, RFLNB	80	1038	18082	1.95975	1	0.683896	77.7348
GOTERM_BP_ALL	GO:0000910~cytokinesis	3	3.2967	0.0835594	KIF14, LZTS2, KIF4	80	110	18082	6.16432	1	0.68464	78.0072
GOTERM_BP_ALL	GO:0022610~biological adhesion	12	13.1868	0.0860217	KIF14, GBP7, EPHA7, TWF2, CYP1B1, PLEKHA7, FREM1, LCK, FBN1, CLDN2, BMP7, TES	80	1595	18082	1.7005	1	0.693462	79.0105
GOTERM_BP_ALL	GO:0048705~skeletal system morphogenesis	4	4.3956	0.0869732	FREM1, TGFB3, BMP7, RFLNB	80	239	18082	3.78285	1	0.695444	79.3866
GOTERM_BP_ALL	GO:0014020~primary neural tube formation	3	3.2967	0.0874785	IFT57, TEAD2, BMP7	80	113	18082	6.00066	1	0.695465	79.5837
GOTERM_BP_ALL	GO:0071345~cellular response to cytokine stimulus	6	6.59341	0.0883907	GBP7, IFI209, NPR2, MCM2, IFIT3B, ZBP1	80	542	18082	2.50212	1	0.697238	79.935
GOTERM_BP_ALL	GO:0045860~positive regulation of protein kinase activity	5	5.49451	0.0899161	KIF14, FBN1, TGFB3, MAPK8IP3, VLDLR	80	388	18082	2.91269	1	0.701573	80.5098
GOTERM_BP_ALL	GO:0031023~microtubule organizing center organization	3	3.2967	0.0901215	HAUS6, CDK5RAP2, ARHGEF10	80	115	18082	5.8963	1	0.700307	80.586
GOTERM_BP_ALL	GO:0051716~cellular response to stimulus	39	42.8571	0.0913682	C3AR1, LZTS2, CYP1B1, TGFB3, NRADD, SLC1A4, STK39, ZBP1, KIF14, GBP7, TWF2, ARHGEF39, LIG1, FBN1, RGS19, TEAD2, NPR2, MCM2, IFIT3B, PBK, RCAN3, CCDC68, ARHGEF10, GSG2, DKK3, RALGAPA1, EPHA7, GCK, IFT57, LCK, HEYL, ZBTB4, MAPK8IP3, IFI209, BMP7, ARL4C, VLDLR, BARD1, DUSP6	80	7253	18082	1.21536	1	0.703391	81.0426
GOTERM_BP_ALL	GO:0072358~cardiovascular system development	9	9.89011	0.091721	C3AR1, CYP1B1, IFT57, FBN1, HEYL, TGFB3, CEP290, TEAD2, BMP7	80	1062	18082	1.91547	1	0.702747	81.1699
GOTERM_BP_ALL	GO:0072359~circulatory system development	9	9.89011	0.091721	C3AR1, CYP1B1, IFT57, FBN1, HEYL, TGFB3, CEP290, TEAD2, BMP7	80	1062	18082	1.91547	1	0.702747	81.1699
GOTERM_BP_ALL	GO:0072111~cell proliferation involved in kidney development	2	2.1978	0.0918851	C3AR1, BMP7	80	22	18082	20.5477	1	0.701333	81.2289
GOTERM_BP_ALL	GO:1903010~regulation of bone development	2	2.1978	0.0918851	FBN1, RFLNB	80	22	18082	20.5477	1	0.701333	81.2289
GOTERM_BP_ALL	GO:0045666~positive regulation of neuron differentiation	5	5.49451	0.0925155	TWF2, HEYL, MAPK8IP3, BMP7, VLDLR	80	392	18082	2.88297	1	0.701843	81.4538
GOTERM_BP_ALL	GO:0061387~regulation of extent of cell growth	3	3.2967	0.0927881	EPHA7, TWF2, DPYSL2	80	117	18082	5.79551	1	0.700891	81.5502
GOTERM_BP_ALL	GO:1903827~regulation of cellular protein localization	6	6.59341	0.0954079	LZTS2, TGFB3, RGS19, CEP290, TACC3, BARD1	80	555	18082	2.44351	1	0.709377	82.4534
GOTERM_BP_ALL	GO:0003272~endocardial cushion formation	2	2.1978	0.0958575	HEYL, BMP7	80	23	18082	19.6543	1	0.709118	82.6041
GOTERM_BP_ALL	GO:0051239~regulation of multicellular organismal process	18	19.7802	0.0963288	KIF14, C3AR1, TWF2, CYP1B1, FBN1, TGFB3, NPR2, DPYSL2, EPHA7, LCK, HEYL, MAPK8IP3, STK39, CDK5RAP2, BMP7, RFLNB, DUSP6, VLDLR	80	2804	18082	1.45095	1	0.708949	82.7609
GOTERM_BP_ALL	GO:0048518~positive regulation of biological process	30	32.967	0.0966216	C3AR1, LZTS2, CYP1B1, TGFB3, MYBL1, NRADD, CDCA2, CEP290, WIPF3, STK39, CDK5RAP2, ZBP1, KIF14, TWF2, ARHGEF39, CIZ1, FBN1, TEAD2, DPYSL2, ARHGEF10, EPHA7, GCK, IFT57, LCK, HEYL, MAPK8IP3, BMP7, VLDLR, BARD1, DUSP6	80	5311	18082	1.27674	1	0.708083	82.8576
GOTERM_BP_ALL	GO:0048869~cellular developmental process	26	28.5714	0.0980556	CFAP100, TGFB3, MYBL1, DNASE1L2, PBXIP1, CEP290, WIPF3, CDK5RAP2, KIF14, TWF2, FBN1, RGS19, TEAD2, NPR2, DPYSL2, TACC3, ARHGEF10, EPHA7, IFT57, HEYL, LCK, MAPK8IP3, BMP7, RFLNB, DUSP6, VLDLR	80	4465	18082	1.31616	1	0.711653	83.3238
GOTERM_BP_ALL	GO:0006260~DNA replication	4	4.3956	0.0981001	CIZ1, LIG1, TGFB3, MCM2	80	252	18082	3.5877	1	0.709836	83.338
GOTERM_BP_ALL	GO:0010563~negative regulation of phosphorus metabolic process	6	6.59341	0.0981815	KNL1, PKMYT1, STK39, PBK, BMP7, DUSP6	80	560	18082	2.4217	1	0.708171	83.3641
GOTERM_BP_ALL	GO:0045936~negative regulation of phosphate metabolic process	6	6.59341	0.0981815	KNL1, PKMYT1, STK39, PBK, BMP7, DUSP6	80	560	18082	2.4217	1	0.708171	83.3641
GOTERM_BP_ALL	GO:0051234~establishment of localization	26	28.5714	0.0984634	LZTS2, SLC45A4, TGFB3, HK1, KLC3, VPS37D, SLC1A4, SLC1A5, ATP8B2, WIPF3, CEP290, STK39, CDK5RAP2, KIF14, RGS19, GRIA3, DPYSL2, TACC3, GCK, IFT57, LCK, MAPK8IP3, APOL9A, ARL4C, VLDLR, BARD1	80	4467	18082	1.31557	1	0.707287	83.4541
GOTERM_BP_ALL	GO:0048646~anatomical structure formation involved in morphogenesis	10	10.989	0.0989701	C3AR1, CFAP100, CYP1B1, IFT57, HEYL, RGS19, CEP290, TEAD2, BMP7, DUSP6	80	1263	18082	1.78959	1	0.707273	83.6148
GOTERM_BP_ALL	GO:0044782~cilium organization	4	4.3956	0.0989792	CFAP100, IFT57, CEP290, KLC3	80	253	18082	3.57352	1	0.705357	83.6177
GOTERM_BP_ALL	GO:0010575~positive regulation of vascular endothelial growth factor production	2	2.1978	0.0998127	C3AR1, CYP1B1	80	24	18082	18.8354	1	0.706598	83.8787
GOTERM_BP_ALL	GO:0022607~cellular component assembly	16	17.5824	0.0998394	KIF14, CFAP100, HAUS6, LZTS2, TWF2, TGFB3, MCM2, ARHGEF10, EPHA7, IFT57, THSD4, KIF4, WIPF3, CEP290, CDK5RAP2, BMP7	80	2418	18082	1.49562	1	0.70477	83.887
