# Supplementary material for: RNF43/ZNRF3 loss predisposes to hepatocellular-carcinoma by impairing liver regeneration and altering the liver lipid metabolic ground-state
Source: Nat Commun. 2022 Jan 17;13:334. doi: 10.1038/s41467-021-27923-z (PMC8764073; doi:10.1038/s41467-021-27923-z)
Supplement: Supplementary file 9 — Dataset 6 [file 41467_2021_27923_MOESM9_ESM.xlsx]

## Sheet: Supplementary Table info
Supplementary Data 6. Human mutation survival and gene expression analysis.
Supplementary Dataset 6_S1 - Mutation data included in the analysis
Supplementary Dataset 6_S2 - List and Aetiology of patients included in LIRI-JP dataset
Supplementary Dataset 6_S3 - List and Aetiology of patients included in our study from LIRI-JP dataset: Criteria: genomic and expression data available
Supplementary Dataset 6_S4 - List and Aetiology of patients included in LICA-FR dataset
Supplementary Dataset 6_S5 - List and Aetiology of patients included in our study from LIRI-JP dataset: Criteria: genomic and expression data available
Supplementary Dataset 6_S6 - List of mutations and frequency in all patients from LIRI-JP dataset
Supplementary Dataset 6_S7 - List of mutations and frequency in R&Z patients from LIRI-JP dataset
Supplementary Dataset 6_S8 - List of mutations and frequency in RorZ patients from LIRI-JP dataset
Supplementary Dataset 6_S9 - List of mutations and frequency in all patients from LICA_FR dataset
Supplementary Dataset 6_S10 - List of mutations and frequency in R&Z patients from LICA-FR dataset
Supplementary Dataset 6_S11 - List of mutations and frequency in RorZ patients from LICA-FR dataset
Supplementary Dataset 6_S12 - List of commonly mutated genes in R&Z or RorZ tumours
Supplementary Dataset 6_S13 - Multivariate survival analysis: interaction model
Supplementary Dataset 6_S14 - Multivariate survival analysis: ZNRF3, RNF43 or R&Z vs No Wnt WT
Supplementary Dataset 6_S15 - Multivariate survival analysis: RorZ and R&Z vs No Wnt WT
Supplementary Dataset 6_S16 - Genes UP and DOWN regulated in WNT vs WT tumours
Supplementary Dataset 6_S17 - Genes UP and DOWN regulated in R&Z vs WT tumours
Supplementary Dataset 6_S18 - Genes UP and DOWN regulated in RorZ vs WT tumours
Supplementary Dataset 6_S19 - Genes UP and DOWN regulated in R&Z vs No WNT tumours
Supplementary Dataset 6_S20 - Genes UP and DOWN regulated in RorZ vs No WNT tumours
Supplementary Dataset 6_S21 - Genes UP and DOWN regulated in WNT vs WT tumours_Interaction model
Supplementary Dataset 6_S22 - Genes UP and DOWN regulated in RorZ vs WT tumours_Interaction model
Supplementary Dataset 6_S23 - Genes UP and DOWN regulated in WNT+RorZ interaction_Interaction model
Supplementary Dataset 4_S24 - GSEA - List of curated 'metabolic datasets' used
Supplementary Dataset 6_S25 - List of positively enriched metabolic gene sets (pValue<0.05) in DE genes of WNT tumours vs all other tumours
Supplementary Dataset 6_S26 - List of positively enriched metabolic gene sets (pValue<0.05) in DE genes of R&Z tumours vs all other tumours
Supplementary Dataset 6_S27 - List of positively enriched metabolic gene sets (pValue<0.05) in DE genes of RorZ tumours vs all other tumours
Supplementary Dataset 6_S28 - List of negatively enriched metabolic gene sets (pValue<0.05) in DE genes of WNT tumours vs all tumours
Supplementary Dataset 6_S29 - List of negatively enriched metabolic gene sets (pValue<0.05) in DE genes of R&Z tumours vs all other tumours
Supplementary Dataset 6_S30 - List of negatively enriched metabolic gene sets (pValue<0.05) in DE genes of RorZ tumours vs all other tumours
Supplementary Dataset 6_S31 - List of positively enriched metabolic gene sets (pValue<0.05) in DE genes of R&Z tumours vs No WNT tumours
Supplementary Dataset 6_S32 - List of positively enriched metabolic gene sets (pValue<0.05) in DE genes of RorZ tumours vs No WNT tumours
Supplementary Dataset 6_S33 - List of negatively enriched metabolic gene sets (pValue<0.05) in DE genes of R&Z tumours vs No WNT tumours
Supplementary Dataset 6_S34 - List of negatively enriched metabolic gene sets (pValue<0.05) in DE genes of RorZ tumours vs No WNT tumours
Supplementary Dataset 6_S35 - Interaction model: List of positively enriched metabolic gene sets (pValue<0.05) in DE genes of WNT tumours vs No other WNT tumours
Supplementary Dataset 6_S36 - Interaction model: List of positively enriched metabolic gene sets (pValue<0.05) in DE genes of RorZ tumours vs No other WNT tumours
Supplementary Dataset 6_S37 - Interaction model: List of positively enriched metabolic gene sets (pValue<0.05) in DE genes of WNT+RorZ interaction in tumours vs No other WNT tumours
Supplementary Dataset 6_S38 - Interaction model: List of negatively enriched metabolic gene sets (pValue<0.05) in DE genes of WNT tumours vs No other WNT tumours
Supplementary Dataset 6_S39 - Interaction model: List of negatively enriched metabolic gene sets (pValue<0.05) in DE genes of RorZ tumours vs No other WNT tumours
Supplementary Dataset 6_S40 - Interaction model: List of negatively enriched metabolic gene sets (pValue<0.05) in DE genes of WNT+RorZ interaction in tumours vs No other WNT tumours
Supplementary Dataset 6_S41 - GSEA of 'metabolism datasets': Comparative of all DE models
Supplementary Dataset 6_S42 - Human vs Mouse: Lists of DE genes in the different R&Zdel mouse conditions
Supplementary Dataset 6_S43 - Human vs Mouse: GSEA of 'R&Zdel mouse datasets' in human patients
Supplementary Dataset 6_S44 - DE of ZNFR3 and RNF43 genes in RNF43 and/or ZNRF3 mutated human liver tumours
Supplementary Dataset 6_S45 - TCF4 target gene set
	ICGC	stands for international cancer genome consortium

## Sheet: S1_Mutation data  
Variation ID	chromosome	chromosome_start	chromosome_end	reference_genome_allele	mutated_to_allele	quality_score	consequence_type	icgc_mutation_id	gene_affected	eigen	FATHMM	fitm	frameshift	CADD	fun2	DeepSEA	ReMM	polyphen	sift	Encode	Roadmap	CADDPass	FS2Pass	DeepPass	ReMMPass	eigenPass	fcPass	FATHMMPass	polyPass	siftPass	gene
37413	3	41249995	41249995	A	G	NA	intron_variant	MU28865376	ENSG00000168036	NA	0.1157	NA		4.136	1.14277	0.12397	0.614			chr3:41243820-41251360:Histone:H3K4me1:HepG2		0	1	0	1	0	0	1	0	0	CTNNB1
55902	5	112082134	112082134	A	G	NA	intron_variant	MU28893684	ENSG00000134982	NA	0.07457	NA		0.624	0.926376	0.49797	0.005					0	1	0	0	0	0	1	0	0	APC
66459	5	112122676	112122676	T	A	NA	intron_variant	MU78251231	ENSG00000134982	NA	0.07458	NA		1.905	0.926376	0.25583	0.247					0	1	0	0	0	0	1	0	0	APC
143181	22	29398694	29398694	A	G	NA	intron_variant	MU29251227	ENSG00000183579	NA	0.16993	NA		6.779	0.386737	0.04164	0.775			ENCODE=chr22:29390800-29426660:Histone:H3K4me1:HepG2		1	1	1	1	0	0	1	0	0	ZNRF3
218166	5	112175453	112175453	A	G	NA	downstream_gene_variant	MU32110367	ENSG00000134982	NA	NA	NA		NA	NA	NA	NA		SIFT=Deleterious(ENST00000257430:APC:A/G:T1388A:0.010);Deleterious(ENST00000457016:APC:A/G:T1388A:0.010);Deleterious(ENST00000508376:APC:A/G:T1388A:0.010)			0	NA	NA	0	NA	NA	NA	0	0	APC
218167	5	112175453	112175453	A	G	NA	missense_variant	MU32110367	ENSG00000134982	NA	NA	NA		NA	NA	NA	NA		SIFT=Deleterious(ENST00000257430:APC:A/G:T1388A:0.010);Deleterious(ENST00000457016:APC:A/G:T1388A:0.010);Deleterious(ENST00000508376:APC:A/G:T1388A:0.010)			0	NA	NA	0	NA	NA	NA	0	0	APC
218170	5	112175453	112175453	A	G	NA	exon_variant	MU32110367	ENSG00000134982	NA	NA	NA		NA	NA	NA	NA		SIFT=Deleterious(ENST00000257430:APC:A/G:T1388A:0.010);Deleterious(ENST00000457016:APC:A/G:T1388A:0.010);Deleterious(ENST00000508376:APC:A/G:T1388A:0.010)			0	NA	NA	0	NA	NA	NA	0	0	APC
218172	5	112175453	112175453	A	G	NA	3_prime_UTR_variant	MU32110367	ENSG00000134982	NA	NA	NA		NA	NA	NA	NA		SIFT=Deleterious(ENST00000257430:APC:A/G:T1388A:0.010);Deleterious(ENST00000457016:APC:A/G:T1388A:0.010);Deleterious(ENST00000508376:APC:A/G:T1388A:0.010)			0	NA	NA	0	NA	NA	NA	0	0	APC
226525	16	350252	350252	C	T	NA	intron_variant	MU78821985	ENSG00000103126	NA	0.03118	NA		0.03	0.717784	0.37025	0.001					0	1	0	0	0	0	1	0	0	AXIN1
304955	3	41266124	41266124	A	G	NA	missense_variant	MU78752	ENSG00000168036	NA	NA	NA		NA	NA	NA	NA		SIFT=Deleterious(ENST00000349496:CTNNB1:A/G:T41A:0.004);Deleterious(ENST00000396183:CTNNB1:A/G:T41A:0.004);Deleterious(ENST00000396185:CTNNB1:A/G:T41A:0.004);Deleterious(ENST00000405570:CTNNB1:A/G:T41A:0.004);Deleterious(ENST00000441708:CTNNB1:A/G:T41A:0.000);Deleterious(ENST00000453024:CTNNB1:A/G:T34A:0.004)			0	NA	NA	0	NA	NA	NA	0	0	CTNNB1
304961	3	41266124	41266124	A	G	NA	downstream_gene_variant	MU78752	ENSG00000168036	NA	NA	NA		NA	NA	NA	NA		SIFT=Deleterious(ENST00000349496:CTNNB1:A/G:T41A:0.004);Deleterious(ENST00000396183:CTNNB1:A/G:T41A:0.004);Deleterious(ENST00000396185:CTNNB1:A/G:T41A:0.004);Deleterious(ENST00000405570:CTNNB1:A/G:T41A:0.004);Deleterious(ENST00000441708:CTNNB1:A/G:T41A:0.000);Deleterious(ENST00000453024:CTNNB1:A/G:T34A:0.004)			0	NA	NA	0	NA	NA	NA	0	0	CTNNB1
304962	3	41266124	41266124	A	G	NA	exon_variant	MU78752	ENSG00000168036	NA	NA	NA		NA	NA	NA	NA		SIFT=Deleterious(ENST00000349496:CTNNB1:A/G:T41A:0.004);Deleterious(ENST00000396183:CTNNB1:A/G:T41A:0.004);Deleterious(ENST00000396185:CTNNB1:A/G:T41A:0.004);Deleterious(ENST00000405570:CTNNB1:A/G:T41A:0.004);Deleterious(ENST00000441708:CTNNB1:A/G:T41A:0.000);Deleterious(ENST00000453024:CTNNB1:A/G:T34A:0.004)			0	NA	NA	0	NA	NA	NA	0	0	CTNNB1
312138	3	41266110	41266110	A	G	NA	missense_variant	MU32164306	ENSG00000168036	NA	NA	NA		NA	NA	NA	NA		SIFT=Tolerated(ENST00000349496:CTNNB1:A/G:H36R:0.100);Tolerated(ENST00000396183:CTNNB1:A/G:H36R:0.100);Tolerated(ENST00000396185:CTNNB1:A/G:H36R:0.100);Tolerated(ENST00000405570:CTNNB1:A/G:H36R:0.100);Deleterious(ENST00000441708:CTNNB1:A/G:H36R:0.030);Tolerated(ENST00000453024:CTNNB1:A/G:H29R:0.101)			0	NA	NA	0	NA	NA	NA	0	0	CTNNB1
312144	3	41266110	41266110	A	G	NA	downstream_gene_variant	MU32164306	ENSG00000168036	NA	NA	NA		NA	NA	NA	NA		SIFT=Tolerated(ENST00000349496:CTNNB1:A/G:H36R:0.100);Tolerated(ENST00000396183:CTNNB1:A/G:H36R:0.100);Tolerated(ENST00000396185:CTNNB1:A/G:H36R:0.100);Tolerated(ENST00000405570:CTNNB1:A/G:H36R:0.100);Deleterious(ENST00000441708:CTNNB1:A/G:H36R:0.030);Tolerated(ENST00000453024:CTNNB1:A/G:H29R:0.101)			0	NA	NA	0	NA	NA	NA	0	0	CTNNB1
312145	3	41266110	41266110	A	G	NA	exon_variant	MU32164306	ENSG00000168036	NA	NA	NA		NA	NA	NA	NA		SIFT=Tolerated(ENST00000349496:CTNNB1:A/G:H36R:0.100);Tolerated(ENST00000396183:CTNNB1:A/G:H36R:0.100);Tolerated(ENST00000396185:CTNNB1:A/G:H36R:0.100);Tolerated(ENST00000405570:CTNNB1:A/G:H36R:0.100);Deleterious(ENST00000441708:CTNNB1:A/G:H36R:0.030);Tolerated(ENST00000453024:CTNNB1:A/G:H29R:0.101)			0	NA	NA	0	NA	NA	NA	0	0	CTNNB1
359651	22	29403463	29403463	A	G	NA	intron_variant	MU79433483	ENSG00000183579	NA	0.09067	NA		3.496	0.179549	0.085525	0.4			ENCODE=chr22:29390800-29426660:Histone:H3K4me1:HepG2		0	1	1	0	0	0	1	0	0	ZNRF3
359656	22	29403464	29403464	A	T	NA	intron_variant	MU79433487	ENSG00000183579	NA	0.0506	NA		0.347	0.179549	0.35347	0.005			ENCODE=chr22:29390800-29426660:Histone:H3K4me1:HepG2		0	1	0	0	0	0	1	0	0	ZNRF3
382804	16	338939	338939	A	T	NA	intron_variant	MU31746231	ENSG00000103126	0.914653	0.1622	NA		5.524	0.87317	0.23488	0.563					1	1	0	1	1	0	1	0	0	AXIN1
412393	3	41266101	41266101	C	G	NA	missense_variant	MU56595	ENSG00000168036	NA	NA	NA		NA	NA	NA	NA		SIFT=Deleterious(ENST00000349496:CTNNB1:C/G:S33C:0.000);Deleterious(ENST00000396183:CTNNB1:C/G:S33C:0.000);Deleterious(ENST00000396185:CTNNB1:C/G:S33C:0.000);Deleterious(ENST00000405570:CTNNB1:C/G:S33C:0.000);Deleterious(ENST00000441708:CTNNB1:C/G:S33C:0.000);Deleterious(ENST00000453024:CTNNB1:C/G:S26C:0.000)			0	NA	NA	0	NA	NA	NA	0	0	CTNNB1
412399	3	41266101	41266101	C	G	NA	downstream_gene_variant	MU56595	ENSG00000168036	NA	NA	NA		NA	NA	NA	NA		SIFT=Deleterious(ENST00000349496:CTNNB1:C/G:S33C:0.000);Deleterious(ENST00000396183:CTNNB1:C/G:S33C:0.000);Deleterious(ENST00000396185:CTNNB1:C/G:S33C:0.000);Deleterious(ENST00000405570:CTNNB1:C/G:S33C:0.000);Deleterious(ENST00000441708:CTNNB1:C/G:S33C:0.000);Deleterious(ENST00000453024:CTNNB1:C/G:S26C:0.000)			0	NA	NA	0	NA	NA	NA	0	0	CTNNB1
412400	3	41266101	41266101	C	G	NA	exon_variant	MU56595	ENSG00000168036	NA	NA	NA		NA	NA	NA	NA		SIFT=Deleterious(ENST00000349496:CTNNB1:C/G:S33C:0.000);Deleterious(ENST00000396183:CTNNB1:C/G:S33C:0.000);Deleterious(ENST00000396185:CTNNB1:C/G:S33C:0.000);Deleterious(ENST00000405570:CTNNB1:C/G:S33C:0.000);Deleterious(ENST00000441708:CTNNB1:C/G:S33C:0.000);Deleterious(ENST00000453024:CTNNB1:C/G:S26C:0.000)			0	NA	NA	0	NA	NA	NA	0	0	CTNNB1
439567	3	41275403	41275403	T	G	NA	intron_variant	MU31794420	ENSG00000168036	0.249753	0.36362	NA		10.86	0.987383	0.031828	0.84			chr3:41273320-41279180:Histone:H3K36me3:HepG2		1	1	1	1	1	0	1	0	0	CTNNB1
439568	3	41275403	41275403	T	G	NA	upstream_gene_variant	MU31794420	ENSG00000168036	0.249753	0.36362	NA		10.86	0.987383	0.031828	0.84			chr3:41273320-41279180:Histone:H3K36me3:HepG2		1	1	1	1	1	0	1	0	0	CTNNB1
452342	17	56453711	56453711	G	C	NA	intron_variant	MU31873334	ENSG00000108375	NA	0.22405	NA		2.949	0.653533	0.096519	0.425			ENCODE=chr17:56437340-56469000:Histone:H3K4me1:HepG2		0	1	1	0	0	0	1	0	0	RNF43
469657	5	112100087	112100087	A	G	NA	intron_variant	MU31689808	ENSG00000134982	NA	0.12977	NA		6.911	0.926376	0.092405	0.637					1	1	1	1	0	0	1	0	0	APC
540184	5	112043046	112043046	A	G	NA	upstream_gene_variant	MU31815684	ENSG00000134982	2.36241	0.51608	NA		9.265	2.70371	0.01918	0.837			chr5:112042774-112043947:Transcription Factor:Max:HepG2;chr5:112042850-112043777:Open Chromatin:DNase1:HepG2;chr5:112042859-112043394:Transcription Factor:BHLHE40:HepG2;chr5:112042875-112043696:Transcription Factor:TBP:HepG2;chr5:112042885-112043941:Transcription Factor:TAF1:HepG2;chr5:112042946-112043869:Transcription Factor:Yy1:HepG2		1	1	1	1	1	0	1	0	0	APC
540194	5	112120055	112120055	G	T	NA	intron_variant	MU31815691	ENSG00000134982	NA	0.04594	NA		0.042	0.926376	0.49855	0.003					0	1	0	0	0	0	1	0	0	APC
571665	5	112084628	112084628	G	T	NA	intron_variant	MU31938997	ENSG00000134982	NA	0.07421	NA		1.855	1.08176	0.10428	0.472			chr5:112084140-112085140:Histone:H3K4me1:HepG2		0	1	0	0	0	0	1	0	0	APC
644763	3	41242693	41242693	A	G	NA	intron_variant	MU31917141	ENSG00000168036	1.11706	0.13797	NA		3.822	0.987383	0.051996	0.082			chr3:41241580-41242760:Histone:H3K27me3:HepG2;chr3:41239922-41244712:Histone:H3K4me3:HepG2		0	1	1	0	1	0	1	0	0	CTNNB1
649834	5	112093278	112093278	A	C	NA	intron_variant	MU31939002	ENSG00000134982	1.20937	0.08035	NA		1.572	2.69273	0.15812	0.657			chr5:112093093-112093649:Transcription Factor:Rad21:HepG2		0	1	0	1	1	0	1	0	0	APC
683116	3	41250278	41250278	C	G	NA	intron_variant	MU31917146	ENSG00000168036	0.069577	0.15849	NA		6.589	1.14277	0.14517	0.808			chr3:41243820-41251360:Histone:H3K4me1:HepG2		1	1	0	1	1	0	1	0	0	CTNNB1
688629	5	112134244	112134244	A	G	NA	intron_variant	MU31939007	ENSG00000134982	NA	0.17733	NA		8.638	0.926377	0.082029	0.636					1	1	1	1	0	0	1	0	0	APC
780145	3	41254858	41254858	G	T	NA	intron_variant	MU31592803	ENSG00000168036	NA	0.09444	0.24053		1.825	1.14277	0.07593	0.75			chr3:41253860-41260460:Histone:H3K4me1:HepG2		0	1	1	1	0	1	1	0	0	CTNNB1
905056	5	112118678	112118678	A	G	NA	intron_variant	MU31166232	ENSG00000134982	NA	0.04871	NA		0.029	0.926376	0.38918	0.001					0	1	0	0	0	0	1	0	0	APC
924210	5	112062598	112062598	A	G	NA	intron_variant	MU31166222	ENSG00000134982	NA	0.0809	NA		0.202	0.926376	0.16084	0.001					0	1	0	0	0	0	1	0	0	APC
1043977	3	41266125	41266125	C	T	NA	missense_variant	MU115422	ENSG00000168036	NA	NA	NA		NA	NA	NA	NA		SIFT=Deleterious(ENST00000349496:CTNNB1:C/T:T41I:0.001);Deleterious(ENST00000396183:CTNNB1:C/T:T41I:0.001);Deleterious(ENST00000396185:CTNNB1:C/T:T41I:0.001);Deleterious(ENST00000405570:CTNNB1:C/T:T41I:0.001);Deleterious(ENST00000441708:CTNNB1:C/T:T41I:0.000);Deleterious(ENST00000453024:CTNNB1:C/T:T34I:0.001)			0	NA	NA	0	NA	NA	NA	0	0	CTNNB1
1043984	3	41266125	41266125	C	T	NA	downstream_gene_variant	MU115422	ENSG00000168036	NA	NA	NA		NA	NA	NA	NA		SIFT=Deleterious(ENST00000349496:CTNNB1:C/T:T41I:0.001);Deleterious(ENST00000396183:CTNNB1:C/T:T41I:0.001);Deleterious(ENST00000396185:CTNNB1:C/T:T41I:0.001);Deleterious(ENST00000405570:CTNNB1:C/T:T41I:0.001);Deleterious(ENST00000441708:CTNNB1:C/T:T41I:0.000);Deleterious(ENST00000453024:CTNNB1:C/T:T34I:0.001)			0	NA	NA	0	NA	NA	NA	0	0	CTNNB1
1043985	3	41266125	41266125	C	T	NA	exon_variant	MU115422	ENSG00000168036	NA	NA	NA		NA	NA	NA	NA		SIFT=Deleterious(ENST00000349496:CTNNB1:C/T:T41I:0.001);Deleterious(ENST00000396183:CTNNB1:C/T:T41I:0.001);Deleterious(ENST00000396185:CTNNB1:C/T:T41I:0.001);Deleterious(ENST00000405570:CTNNB1:C/T:T41I:0.001);Deleterious(ENST00000441708:CTNNB1:C/T:T41I:0.000);Deleterious(ENST00000453024:CTNNB1:C/T:T34I:0.001)			0	NA	NA	0	NA	NA	NA	0	0	CTNNB1
1125526	16	391304	391304	C	T	NA	intron_variant	MU79577330	ENSG00000103126	NA	0.05327	NA		1.516	0.717784	0.23462	0.183			chr16:380100-396180:Histone:H3K4me1:HepG2		0	1	0	0	0	0	1	0	0	AXIN1
1126564	3	41280056	41280056	A	G	NA	intron_variant	MU79595947	ENSG00000168036	NA	0.28641	0.295142		8.22	1.61022	0.053635	0.733			chr3:41279280-41281060:Histone:H3K36me3:HepG2		1	1	1	1	0	1	1	0	0	CTNNB1
1126566	3	41280056	41280056	A	G	NA	downstream_gene_variant	MU79595947	ENSG00000168036	NA	0.28641	0.295142		8.22	1.61022	0.053635	0.733			chr3:41279280-41281060:Histone:H3K36me3:HepG2		1	1	1	1	0	1	1	0	0	CTNNB1
1126572	3	41280056	41280056	A	G	NA	upstream_gene_variant	MU79595947	ENSG00000168036	NA	0.28641	0.295142		8.22	1.61022	0.053635	0.733			chr3:41279280-41281060:Histone:H3K36me3:HepG2		1	1	1	1	0	1	1	0	0	CTNNB1
1135984	3	41255844	41255844	G	T	NA	intron_variant	MU77333080	ENSG00000168036	NA	0.1014	NA		2.642	0.987383	0.12745	0.478			chr3:41253860-41260460:Histone:H3K4me1:HepG2		0	1	0	0	0	0	1	0	0	CTNNB1
1148104	5	112096763	112096763	C	T	NA	intron_variant	MU30449432	ENSG00000134982	NA	0.06249	NA		0.947	0.926376	0.20423	0.201					0	1	0	0	0	0	1	0	0	APC
1165797	3	41258401	41258401	A	G	NA	intron_variant	MU30581309	ENSG00000168036	NA	0.1031	NA		2.994	0.987383	0.14945	0.026			chr3:41253860-41260460:Histone:H3K4me1:HepG2		0	1	0	0	0	0	1	0	0	CTNNB1
1186719	5	112050596	112050596	T	C	NA	intron_variant	MU30610590	ENSG00000134982	NA	0.10908	NA		3.36	0.926376	0.23108	0.465					0	1	0	0	0	0	1	0	0	APC
1202265	3	41250235	41250235	G	T	NA	intron_variant	MU30581295	ENSG00000168036	0.257045	0.08622	NA		0.146	1.14277	0.050268	0.096			chr3:41243820-41251360:Histone:H3K4me1:HepG2		0	1	1	0	1	0	1	0	0	CTNNB1
1205107	5	112138596	112138596	G	A	NA	intron_variant	MU30610607	ENSG00000134982	NA	0.02586	NA		0.002	0.926376	0.60039	0.003					0	1	0	0	0	0	1	0	0	APC
1217039	3	41266110	41266110	A	C	NA	missense_variant	MU822549	ENSG00000168036	NA	NA	NA		NA	NA	NA	NA		SIFT=Deleterious(ENST00000349496:CTNNB1:A/C:H36P:0.033);Deleterious(ENST00000396183:CTNNB1:A/C:H36P:0.033);Deleterious(ENST00000396185:CTNNB1:A/C:H36P:0.033);Deleterious(ENST00000405570:CTNNB1:A/C:H36P:0.033);Deleterious(ENST00000441708:CTNNB1:A/C:H36P:0.010);Deleterious(ENST00000453024:CTNNB1:A/C:H29P:0.034)			0	NA	NA	0	NA	NA	NA	0	0	CTNNB1
1217043	3	41266110	41266110	A	C	NA	downstream_gene_variant	MU822549	ENSG00000168036	NA	NA	NA		NA	NA	NA	NA		SIFT=Deleterious(ENST00000349496:CTNNB1:A/C:H36P:0.033);Deleterious(ENST00000396183:CTNNB1:A/C:H36P:0.033);Deleterious(ENST00000396185:CTNNB1:A/C:H36P:0.033);Deleterious(ENST00000405570:CTNNB1:A/C:H36P:0.033);Deleterious(ENST00000441708:CTNNB1:A/C:H36P:0.010);Deleterious(ENST00000453024:CTNNB1:A/C:H29P:0.034)			0	NA	NA	0	NA	NA	NA	0	0	CTNNB1
1217044	3	41266110	41266110	A	C	NA	exon_variant	MU822549	ENSG00000168036	NA	NA	NA		NA	NA	NA	NA		SIFT=Deleterious(ENST00000349496:CTNNB1:A/C:H36P:0.033);Deleterious(ENST00000396183:CTNNB1:A/C:H36P:0.033);Deleterious(ENST00000396185:CTNNB1:A/C:H36P:0.033);Deleterious(ENST00000405570:CTNNB1:A/C:H36P:0.033);Deleterious(ENST00000441708:CTNNB1:A/C:H36P:0.010);Deleterious(ENST00000453024:CTNNB1:A/C:H29P:0.034)			0	NA	NA	0	NA	NA	NA	0	0	CTNNB1
1223345	5	112153395	112153395	A	G	NA	intron_variant	MU30610615	ENSG00000134982	NA	0.13276	NA		1.515	0.926376	0.25031	0.333					0	1	0	0	0	0	1	0	0	APC
1223346	5	112153395	112153395	A	G	NA	upstream_gene_variant	MU30610615	ENSG00000134982	NA	0.13276	NA		1.515	0.926376	0.25031	0.333					0	1	0	0	0	0	1	0	0	APC
1260610	17	56469478	56469478	T	C	NA	intron_variant	MU30960521	ENSG00000108375	0.303453	0.25628	NA		11	1.2954	0.06342	0.787			chr17:56468024-56469713:Transcription Factor:KDM1A:HepG2;chr17:56468150-56469744:Transcription Factor:NFIC:HepG2;chr17:56468234-56469599:Transcription Factor:TCF7L2:HepG2;chr17:56468236-56469518:Transcription Factor:ZKSCAN1:HepG2;chr17:56468387-56469517:Transcription Factor:Max:HepG2;chr17:56468493-56469616:Transcription Factor:CREM:HepG2;chr17:56468511-56469495:Open Chromatin:DNase1:HepG2;chr17:…		1	1	1	1	1	0	1	0	0	RNF43
1288663	17	56447412	56447412	A	C	NA	intron_variant	MU30960511	ENSG00000108375	1.54829	0.23085	NA		4.826	1.73715	0.10181	0.681			ENCODE=chr17:56437340-56469000:Histone:H3K4me1:HepG2;chr17:56444300-56449900:Histone:H3K36me3:HepG2;chr17:56445994-56448443:Histone:H3K27ac:HepG2;chr17:56446489-56447616:Transcription Factor:Max:HepG2;chr17:56446548-56447539:Transcription Factor:KDM1A:HepG2;chr17:56446626-56447468:Transcription Factor:Jund:HepG2;chr17:56446745-56447484:Transcription Factor:HDAC2:HepG2;chr17:56446816-56447601:Open…		0	1	0	1	1	0	1	0	0	RNF43
1290617	22	29372272	29372272	A	T	NA	intron_variant	MU30987802	ENSG00000183579	NA	0.1751	NA		6.865	0.334935	0.23156	0.396			chr22:29368200-29385220:Histone:H3K4me1:HepG2		1	1	0	0	0	0	1	0	0	ZNRF3
1488615	3	41266107	41266107	T	G	NA	missense_variant	MU843249	ENSG00000168036	NA	NA	NA		NA	NA	NA	NA		SIFT=Deleterious(ENST00000349496:CTNNB1:T/G:I35S:0.001);Deleterious(ENST00000396183:CTNNB1:T/G:I35S:0.001);Deleterious(ENST00000396185:CTNNB1:T/G:I35S:0.001);Deleterious(ENST00000405570:CTNNB1:T/G:I35S:0.001);Deleterious(ENST00000441708:CTNNB1:T/G:I35S:0.000);Deleterious(ENST00000453024:CTNNB1:T/G:I28S:0.001)			0	NA	NA	0	NA	NA	NA	0	0	CTNNB1
1488624	3	41266107	41266107	T	G	NA	downstream_gene_variant	MU843249	ENSG00000168036	NA	NA	NA		NA	NA	NA	NA		SIFT=Deleterious(ENST00000349496:CTNNB1:T/G:I35S:0.001);Deleterious(ENST00000396183:CTNNB1:T/G:I35S:0.001);Deleterious(ENST00000396185:CTNNB1:T/G:I35S:0.001);Deleterious(ENST00000405570:CTNNB1:T/G:I35S:0.001);Deleterious(ENST00000441708:CTNNB1:T/G:I35S:0.000);Deleterious(ENST00000453024:CTNNB1:T/G:I28S:0.001)			0	NA	NA	0	NA	NA	NA	0	0	CTNNB1
1488625	3	41266107	41266107	T	G	NA	exon_variant	MU843249	ENSG00000168036	NA	NA	NA		NA	NA	NA	NA		SIFT=Deleterious(ENST00000349496:CTNNB1:T/G:I35S:0.001);Deleterious(ENST00000396183:CTNNB1:T/G:I35S:0.001);Deleterious(ENST00000396185:CTNNB1:T/G:I35S:0.001);Deleterious(ENST00000405570:CTNNB1:T/G:I35S:0.001);Deleterious(ENST00000441708:CTNNB1:T/G:I35S:0.000);Deleterious(ENST00000453024:CTNNB1:T/G:I28S:0.001)			0	NA	NA	0	NA	NA	NA	0	0	CTNNB1
1502074	5	112164091	112164091	A	G	NA	intron_variant	MU30150416	ENSG00000134982	NA	0.87062	NA		12.68	1.54921	0.042768	0.745					1	1	1	1	0	0	1	0	0	APC
1502084	5	112164091	112164091	A	G	NA	upstream_gene_variant	MU30150416	ENSG00000134982	NA	0.87062	NA		12.68	1.54921	0.042768	0.745					1	1	1	1	0	0	1	0	0	APC
1530645	5	112051756	112051756	A	G	NA	intron_variant	MU30150402	ENSG00000134982	NA	0.08222	NA		8.179	0.926376	0.1088	0.504					1	1	0	1	0	0	1	0	0	APC
1543774	17	56427444	56427444	G	A	NA	downstream_gene_variant	MU30315492	ENSG00000108375	NA	0.1241	NA		4.929	0.923694	0.16552	0.625			chr17:56424320-56427660:Histone:H3K4me1:HepG2		0	1	0	1	0	0	1	0	0	RNF43
1578582	3	41268766	41268766	A	C	NA	downstream_gene_variant	MU29726265	ENSG00000168036	NA	NA	NA		NA	NA	NA	NA		SIFT=Deleterious(ENST00000349496:CTNNB1:A/C:K335T:0.005);Deleterious(ENST00000396183:CTNNB1:A/C:K335T:0.005);Deleterious(ENST00000396185:CTNNB1:A/C:K335T:0.005);Deleterious(ENST00000405570:CTNNB1:A/C:K335T:0.005);Deleterious(ENST00000453024:CTNNB1:A/C:K328T:0.005)			0	NA	NA	0	NA	NA	NA	0	0	CTNNB1
1578583	3	41268766	41268766	A	C	NA	missense_variant	MU29726265	ENSG00000168036	NA	NA	NA		NA	NA	NA	NA		SIFT=Deleterious(ENST00000349496:CTNNB1:A/C:K335T:0.005);Deleterious(ENST00000396183:CTNNB1:A/C:K335T:0.005);Deleterious(ENST00000396185:CTNNB1:A/C:K335T:0.005);Deleterious(ENST00000405570:CTNNB1:A/C:K335T:0.005);Deleterious(ENST00000453024:CTNNB1:A/C:K328T:0.005)			0	NA	NA	0	NA	NA	NA	0	0	CTNNB1
1601259	17	56456311	56456311	G	C	NA	intron_variant	MU30315506	ENSG00000108375	NA	0.18312	NA		1.92	0.498147	0.14512	0.038			ENCODE=chr17:56437340-56469000:Histone:H3K4me1:HepG2		0	1	0	0	0	0	1	0	0	RNF43
1601275	17	56464349	56464349	C	T	NA	intron_variant	MU30315524	ENSG00000108375	NA	0.27358	NA		11.81	1.12098	0.018379	0.812			ENCODE=chr17:56437340-56469000:Histone:H3K4me1:HepG2;chr17:56461880-56466680:Histone:H3K36me3:HepG2		1	1	1	1	0	0	1	0	0	RNF43
1622097	5	112120110	112120110	G	A	NA	intron_variant	MU77539950	ENSG00000134982	NA	0.10402	NA		4.725	0.926376	0.18544	0.711					0	1	0	1	0	0	1	0	0	APC
1668242	22	29447511	29447511	G	A	NA	intron_variant	MU28595263	ENSG00000183579	NA	0.13422	NA		2.705	0.334935	0.15763	0.247			ENCODE=chr22:29446940-29448220:Histone:H3K4me1:HepG2		0	1	0	0	0	0	1	0	0	ZNRF3
1744398	5	112157584	112157584	A	G	NA	intron_variant	MU78835025	ENSG00000134982	NA	0.30253	NA		13.37	2.06047	0.03029	0.33					1	1	1	0	0	0	1	0	0	APC
1744399	5	112157584	112157584	A	G	NA	upstream_gene_variant	MU78835025	ENSG00000134982	NA	0.30253	NA		13.37	2.06047	0.03029	0.33					1	1	1	0	0	0	1	0	0	APC
1816797	5	112180215	112180215	A	G	NA	3_prime_UTR_variant	MU29054222	ENSG00000134982	0.103338	0.98579	NA		19.42	1.54921	0.00256	0.965					1	1	1	1	1	0	1	0	0	APC
1816798	5	112180215	112180215	A	G	NA	downstream_gene_variant	MU29054222	ENSG00000134982	0.103338	0.98579	NA		19.42	1.54921	0.00256	0.965					1	1	1	1	1	0	1	0	0	APC
1899229	22	29442146	29442146	A	G	NA	intron_variant	MU28961079	ENSG00000183579	NA	0.07306	NA		2.319	0.179549	0.15529	0.029			ENCODE=chr22:29436900-29445720:Histone:H3K36me3:HepG2		0	1	0	0	0	0	1	0	0	ZNRF3
1909232	5	112042338	112042338	C	T	NA	upstream_gene_variant	MU29054183	ENSG00000134982	0.136867	0.18144	NA		7.645	0.611632	0.092294	0.891			ENCODE=chr5:112041260-112043220:Histone:H3K4me1:HepG2		1	1	1	1	1	0	1	0	0	APC
1943436	22	29442161	29442161	A	C	NA	intron_variant	MU28961098	ENSG00000183579	NA	0.13058	NA		3.838	0.179549	0.043163	0.779			ENCODE=chr22:29436900-29445720:Histone:H3K36me3:HepG2		0	1	1	1	0	0	1	0	0	ZNRF3
1961368	16	366360	366360	A	G	NA	intron_variant	MU29161875	ENSG00000103126	NA	0.10468	NA		5.979	0.717784	0.055919	0.849					1	1	1	1	0	0	1	0	0	AXIN1
2030592	17	56493901	56493901	C	A	NA	intron_variant	MU29402312	ENSG00000108375	0.347917	0.91761	NA		17.79	1.27637	0.006222	0.98			chr17:56487524-56495058:Histone:H3K4me3:HepG2;chr17:56488788-56495059:Histone:H3K27ac:HepG2;chr17:56491593-56495494:Transcription Factor:KDM1A:HepG2;chr17:56492500-56494940:Histone:H3K27me3:HepG2;chr17:56493725-56495444:Transcription Factor:FOXA2:HepG2		1	1	1	1	1	0	1	0	0	RNF43
2030593	17	56493901	56493901	C	A	NA	5_prime_UTR_premature_start_codon_gain_variant	MU29402312	ENSG00000108375	0.347917	0.91761	NA		17.79	1.27637	0.006222	0.98			chr17:56487524-56495058:Histone:H3K4me3:HepG2;chr17:56488788-56495059:Histone:H3K27ac:HepG2;chr17:56491593-56495494:Transcription Factor:KDM1A:HepG2;chr17:56492500-56494940:Histone:H3K27me3:HepG2;chr17:56493725-56495444:Transcription Factor:FOXA2:HepG2		1	1	1	1	1	0	1	0	0	RNF43
2030595	17	56493901	56493901	C	A	NA	downstream_gene_variant	MU29402312	ENSG00000108375	0.347917	0.91761	NA		17.79	1.27637	0.006222	0.98			chr17:56487524-56495058:Histone:H3K4me3:HepG2;chr17:56488788-56495059:Histone:H3K27ac:HepG2;chr17:56491593-56495494:Transcription Factor:KDM1A:HepG2;chr17:56492500-56494940:Histone:H3K27me3:HepG2;chr17:56493725-56495444:Transcription Factor:FOXA2:HepG2		1	1	1	1	1	0	1	0	0	RNF43
2030600	17	56493901	56493901	C	A	NA	upstream_gene_variant	MU29402312	ENSG00000108375	0.347917	0.91761	NA		17.79	1.27637	0.006222	0.98			chr17:56487524-56495058:Histone:H3K4me3:HepG2;chr17:56488788-56495059:Histone:H3K27ac:HepG2;chr17:56491593-56495494:Transcription Factor:KDM1A:HepG2;chr17:56492500-56494940:Histone:H3K27me3:HepG2;chr17:56493725-56495444:Transcription Factor:FOXA2:HepG2		1	1	1	1	1	0	1	0	0	RNF43
2106493	5	112068797	112068797	A	G	NA	intron_variant	MU29522378	ENSG00000134982	NA	0.08022	NA		0.781	0.926376	0.36681	0.008					0	1	0	0	0	0	1	0	0	APC
2106494	5	112068797	112068797	A	G	NA	upstream_gene_variant	MU29522378	ENSG00000134982	NA	0.08022	NA		0.781	0.926376	0.36681	0.008					0	1	0	0	0	0	1	0	0	APC
2200099	22	29350501	29350501	A	G	NA	intron_variant	MU31504123	ENSG00000183579	NA	0.08531	NA		2.671	0.334935	0.12509	0.444			ENCODE=chr22:29340940-29362600:Histone:H3K4me1:HepG2		0	1	0	0	0	0	1	0	0	ZNRF3
2210044	5	112097618	112097618	A	G	NA	intron_variant	MU31444006	ENSG00000134982	NA	0.0958	NA		4.087	0.926376	0.25308	0.522			chr5:112097380-112098400:Histone:H3K4me1:HepG2		0	1	0	1	0	0	1	0	0	APC
2323524	17	56461526	56461526	G	A	NA	intron_variant	MU28494610	ENSG00000108375	0.280451	0.38755	NA		11.45	1.07908	0.010447	0.172			ENCODE=chr17:56437340-56469000:Histone:H3K4me1:HepG2;chr17:56456550-56463469:Histone:H3K27ac:HepG2;chr17:56461053-56462180:Transcription Factor:KDM1A:HepG2;chr17:56461161-56461861:Transcription Factor:SOX13:HepG2;chr17:56461165-56461879:Transcription Factor:NFIC:HepG2;chr17:56461194-56461987:Open Chromatin:DNase1:HepG2;chr17:56461210-56462214:Transcription Factor:ARID3A:HepG2;chr17:56461237-56462…		1	1	1	0	1	0	1	0	0	RNF43
2355623	17	56492172	56492172	T	C	NA	intron_variant	MU79221481	ENSG00000108375	0.854002	0.77012	NA		17.78	1.2954	0.010294	0.923			chr17:56491593-56495494:Transcription Factor:KDM1A:HepG2;chr17:56491700-56492480:Histone:H3K4me1:HepG2;chr17:56491740-56492400:Histone:H3K27me3:HepG2;chr17:56491823-56492432:Transcription Factor:NFIC:HepG2;chr17:56491845-56492335:Transcription Factor:Yy1:HepG2;chr17:56491908-56492486:Transcription Factor:MNT:HepG2;chr17:56491945-56492353:Transcription Factor:Max:HepG2;chr17:56491950-56492366:Tran…		1	1	1	1	1	0	1	0	0	RNF43
2355628	17	56492172	56492172	T	C	NA	downstream_gene_variant	MU79221481	ENSG00000108375	0.854002	0.77012	NA		17.78	1.2954	0.010294	0.923			chr17:56491593-56495494:Transcription Factor:KDM1A:HepG2;chr17:56491700-56492480:Histone:H3K4me1:HepG2;chr17:56491740-56492400:Histone:H3K27me3:HepG2;chr17:56491823-56492432:Transcription Factor:NFIC:HepG2;chr17:56491845-56492335:Transcription Factor:Yy1:HepG2;chr17:56491908-56492486:Transcription Factor:MNT:HepG2;chr17:56491945-56492353:Transcription Factor:Max:HepG2;chr17:56491950-56492366:Tran…		1	1	1	1	1	0	1	0	0	RNF43
2545688	3	41283274	41283274	G	A	NA	intron_variant	MU79594823	ENSG00000168036	NA	0.11038	NA		4.702	1.14278	0.10273	0.556					0	1	0	1	0	0	1	0	0	CTNNB1
2545689	3	41283274	41283274	G	A	NA	downstream_gene_variant	MU79594823	ENSG00000168036	NA	0.11038	NA		4.702	1.14278	0.10273	0.556					0	1	0	1	0	0	1	0	0	CTNNB1
2553126	5	112159067	112159067	A	G	NA	intron_variant	MU77095311	ENSG00000134982	0.06486	0.96643	NA		20.3	1.54921	0.007665	0.992					1	1	1	1	1	0	1	0	0	APC
2553127	5	112159067	112159067	A	G	NA	upstream_gene_variant	MU77095311	ENSG00000134982	0.06486	0.96643	NA		20.3	1.54921	0.007665	0.992					1	1	1	1	1	0	1	0	0	APC
2553129	5	112159067	112159067	A	G	NA	downstream_gene_variant	MU77095311	ENSG00000134982	0.06486	0.96643	NA		20.3	1.54921	0.007665	0.992					1	1	1	1	1	0	1	0	0	APC
2559618	5	112046938	112046938	A	G	NA	intron_variant	MU31009326	ENSG00000134982	0.20099	0.0933	NA		2.607	1.08176	0.056429	0.623			chr5:112044140-112047880:Histone:H3K4me1:HepG2		0	1	1	1	1	0	1	0	0	APC
2668633	22	29319956	29319956	C	G	NA	intron_variant	MU31282237	ENSG00000183579	0.879877	0.45806	NA		5.789	0.976797	0.00301	0.859			ENCODE=chr22:29281680-29333120:Histone:H3K4me1:HepG2;chr22:29315715-29320109:Histone:H3K27ac:HepG2;chr22:29319449-29320753:Transcription Factor:TCF7L2:HepG2;chr22:29319499-29320743:Transcription Factor:KDM1A:HepG2;chr22:29319677-29320558:Transcription Factor:TCF7:HepG2;chr22:29319681-29320341:Transcription Factor:HDAC2:HepG2;chr22:29319691-29320500:Transcription Factor:NFIC:HepG2;chr22:29319713-2…		1	1	1	1	1	0	1	0	0	ZNRF3
2704569	22	29420671	29420671	A	G	NA	intron_variant	MU31282256	ENSG00000183579	NA	0.35537	NA		8.847	0.802383	0.063735	0.68			ENCODE=chr22:29390800-29426660:Histone:H3K4me1:HepG2		1	1	1	1	0	0	1	0	0	ZNRF3
2741001	22	29329209	29329209	T	C	NA	intron_variant	MU31282242	ENSG00000183579	NA	0.84465	NA		13.75	0.334935	0.082848	0.121			ENCODE=chr22:29281680-29333120:Histone:H3K4me1:HepG2		1	1	1	0	0	0	1	0	0	ZNRF3
2751920	5	112137994	112137994	A	T	NA	intron_variant	MU31346964	ENSG00000134982	NA	0.11963	NA		1.683	0.926376	0.27968	0.487					0	1	0	0	0	0	1	0	0	APC
2762623	22	29428959	29428959	G	A	NA	intron_variant	MU31406510	ENSG00000183579	1.09809	0.20285	NA		2.808	0.976797	0.075215	0.686			chr22:29426900-29434800:Histone:H3K4me1:HepG2;chr22:29428660-29430060:Histone:H3K36me3:HepG2		0	1	1	1	1	0	1	0	0	ZNRF3
2862550	17	56475490	56475490	T	A	NA	intron_variant	MU30523208	ENSG00000108375	NA	0.84066	NA		15.88	0.498147	0.024772	0.641			chr17:56469060-56490920:Histone:H3K4me1:HepG2		1	1	1	1	0	0	1	0	0	RNF43
2865470	16	339361	339361	G	A	NA	intron_variant	MU77524015	ENSG00000103126	NA	0.83139	NA		5.709	0.717784	0.20191	0.27					1	1	0	0	0	0	1	0	0	AXIN1
2872439	3	41262350	41262350	A	C	NA	intron_variant	MU30336223	ENSG00000168036	NA	0.36283	NA		14.26	1.61022	0.018234	0.681			chr3:41260500-41264780:Histone:H3K4me1:HepG2		1	1	1	1	0	0	1	0	0	CTNNB1
2872440	3	41262350	41262350	A	C	NA	upstream_gene_variant	MU30336223	ENSG00000168036	NA	0.36283	NA		14.26	1.61022	0.018234	0.681			chr3:41260500-41264780:Histone:H3K4me1:HepG2		1	1	1	1	0	0	1	0	0	CTNNB1
2892752	22	29314774	29314774	A	T	NA	intron_variant	MU30543522	ENSG00000183579	0.056474	0.16585	NA		8.711	0.179549	0.014486	0.85			ENCODE=chr22:29281680-29333120:Histone:H3K4me1:HepG2;chr22:29313297-29315207:Histone:H3K27ac:HepG2		1	1	1	1	1	0	1	0	0	ZNRF3
2921704	3	41257039	41257039	A	T	NA	intron_variant	MU76825705	ENSG00000168036	NA	0.18386	NA		6.297	1.7656	0.086131	0.539			chr3:41253860-41260460:Histone:H3K4me1:HepG2		1	1	1	1	0	0	1	0	0	CTNNB1
2968859	3	41244365	41244365	C	G	NA	intron_variant	MU30580476	ENSG00000168036	1.05063	0.2457	NA		9.753	0.987383	0.019492	0.323			chr3:41243743-41244828:Transcription Factor:FOXA2:HepG2;chr3:41243762-41244510:Transcription Factor:FOXA1:HepG2;chr3:41243820-41251360:Histone:H3K4me1:HepG2;chr3:41239922-41244712:Histone:H3K4me3:HepG2		1	1	1	0	1	0	1	0	0	CTNNB1
3013701	17	56477822	56477822	T	C	NA	intron_variant	MU30690573	ENSG00000108375	0.323303	0.94631	NA		16.45	1.12098	0.037692	0.905			chr17:56469060-56490920:Histone:H3K4me1:HepG2		1	1	1	1	1	0	1	0	0	RNF43
3052177	22	29321435	29321435	G	A	NA	intron_variant	MU29565269	ENSG00000183579	NA	0.11259	NA		0.777	0.334935	0.29563	0.003			ENCODE=chr22:29281680-29333120:Histone:H3K4me1:HepG2;chr22:29320162-29321701:Histone:H3K27ac:HepG2		0	1	0	0	0	0	1	0	0	ZNRF3
3082550	3	41274897	41274897	T	C	NA	missense_variant	MU69399	ENSG00000168036	NA	NA	NA		NA	NA	NA	NA		SIFT=Deleterious(ENST00000349496:CTNNB1:T/C:W383R:0.001);Deleterious(ENST00000396183:CTNNB1:T/C:W383R:0.001);Deleterious(ENST00000396185:CTNNB1:T/C:W383R:0.001);Deleterious(ENST00000405570:CTNNB1:T/C:W383R:0.001);Deleterious(ENST00000453024:CTNNB1:T/C:W376R:0.001)			0	NA	NA	0	NA	NA	NA	0	0	CTNNB1
3082551	3	41274897	41274897	T	C	NA	upstream_gene_variant	MU69399	ENSG00000168036	NA	NA	NA		NA	NA	NA	NA		SIFT=Deleterious(ENST00000349496:CTNNB1:T/C:W383R:0.001);Deleterious(ENST00000396183:CTNNB1:T/C:W383R:0.001);Deleterious(ENST00000396185:CTNNB1:T/C:W383R:0.001);Deleterious(ENST00000405570:CTNNB1:T/C:W383R:0.001);Deleterious(ENST00000453024:CTNNB1:T/C:W376R:0.001)			0	NA	NA	0	NA	NA	NA	0	0	CTNNB1
3114323	5	112114060	112114060	G	A	NA	intron_variant	MU29988020	ENSG00000134982	NA	0.07826	NA		1.715	1.08176	0.11822	0.012					0	1	0	0	0	0	1	0	0	APC
3186785	17	56437535	56437535	G	C	NA	downstream_gene_variant	MU77661131	ENSG00000108375	NA	NA	NA		NA	NA	NA	NA		SIFT=Deleterious - Low Confidence(ENST00000407977:RNF43:G/C:C309W:0.000);Deleterious(ENST00000500597:RNF43:G/C:C268W:0.000);Deleterious(ENST00000577625:RNF43:G/C:C182W:0.000);Deleterious - Low Confidence(ENST00000577716:RNF43:G/C:C309W:0.000);Deleterious - Low Confidence(ENST00000581868:RNF43:G/C:C182W:0.000);Deleterious(ENST00000583753:RNF43:G/C:C268W:0.000);Deleterious - Low Confidence(ENST0000…			0	NA	NA	0	NA	NA	NA	0	0	RNF43
3186786	17	56437535	56437535	G	C	NA	missense_variant	MU77661131	ENSG00000108375	NA	NA	NA		NA	NA	NA	NA		SIFT=Deleterious - Low Confidence(ENST00000407977:RNF43:G/C:C309W:0.000);Deleterious(ENST00000500597:RNF43:G/C:C268W:0.000);Deleterious(ENST00000577625:RNF43:G/C:C182W:0.000);Deleterious - Low Confidence(ENST00000577716:RNF43:G/C:C309W:0.000);Deleterious - Low Confidence(ENST00000581868:RNF43:G/C:C182W:0.000);Deleterious(ENST00000583753:RNF43:G/C:C268W:0.000);Deleterious - Low Confidence(ENST0000…			0	NA	NA	0	NA	NA	NA	0	0	RNF43
3195260	5	112071300	112071300	G	C	NA	intron_variant	MU29681666	ENSG00000134982	NA	0.11148	NA		0.771	0.926376	0.12401	0.495					0	1	0	0	0	0	1	0	0	APC
3195261	5	112071300	112071300	G	C	NA	upstream_gene_variant	MU29681666	ENSG00000134982	NA	0.11148	NA		0.771	0.926376	0.12401	0.495					0	1	0	0	0	0	1	0	0	APC
3209024	22	29369290	29369290	A	G	NA	intron_variant	MU29849297	ENSG00000183579	NA	0.06719	NA		0.314	0.179549	0.49486	0			chr22:29368200-29385220:Histone:H3K4me1:HepG2		0	1	0	0	0	0	1	0	0	ZNRF3
3258813	17	56432938	56432938	C	A	NA	intron_variant	MU29824839	ENSG00000108375	NA	0.14588	NA		2.13	0.498147	0.17813	0.035			chr17:56429860-56434100:Histone:H3K4me1:HepG2;chr17:56431200-56441820:Histone:H3K36me3:HepG2		0	1	0	0	0	0	1	0	0	RNF43
3258818	17	56432938	56432938	C	A	NA	downstream_gene_variant	MU29824839	ENSG00000108375	NA	0.14588	NA		2.13	0.498147	0.17813	0.035			chr17:56429860-56434100:Histone:H3K4me1:HepG2;chr17:56431200-56441820:Histone:H3K36me3:HepG2		0	1	0	0	0	0	1	0	0	RNF43
3273741	5	112164136	112164136	T	A	NA	intron_variant	MU30220523	ENSG00000134982	NA	0.13995	NA		3.926	0.926376	0.12608	0.455					0	1	0	0	0	0	1	0	0	APC
3273751	5	112164136	112164136	T	A	NA	upstream_gene_variant	MU30220523	ENSG00000134982	NA	0.13995	NA		3.926	0.926376	0.12608	0.455					0	1	0	0	0	0	1	0	0	APC
3351913	22	29433390	29433390	C	G	NA	intron_variant	MU29273098	ENSG00000183579	NA	0.12741	NA		4.18	0.179549	0.069444	0.7			ENCODE=chr22:29426900-29434800:Histone:H3K4me1:HepG2;chr22:29432680-29433400:Histone:H3K36me3:HepG2		0	1	1	1	0	0	1	0	0	ZNRF3
3420019	22	29282966	29282966	A	G	NA	intron_variant	MU77465254	ENSG00000183579	NA	0.12652	NA		1.689	0.334935	0.17652	0.132			chr22:29279447-29283335:Histone:H3K4me3:HepG2;chr22:29281680-29333120:Histone:H3K4me1:HepG2;chr22:29282730-29283603:Transcription Factor:FOXA2:HepG2		0	1	0	0	0	0	1	0	0	ZNRF3
3485132	22	29285502	29285502	A	G	NA	intron_variant	MU28905246	ENSG00000183579	NA	0.1524	NA		2.432	0.179549	0.065174	0.008			chr22:29281680-29333120:Histone:H3K4me1:HepG2		0	1	1	0	0	0	1	0	0	ZNRF3
3507411	22	29419501	29419501	T	C	NA	intron_variant	MU28905261	ENSG00000183579	0.034197	0.68314	NA		11.55	1.7648	0.10423	0.745			ENCODE=chr22:29390800-29426660:Histone:H3K4me1:HepG2		1	1	0	1	1	0	1	0	0	ZNRF3
3521580	22	29443249	29443249	A	C	NA	intron_variant	MU29065218	ENSG00000183579	NA	0.14054	NA		2.815	0.179549	0.10687	0.424			ENCODE=chr22:29436900-29445720:Histone:H3K36me3:HepG2		0	1	0	0	0	0	1	0	0	ZNRF3
3549529	16	399488	399488	T	G	NA	intron_variant	MU29045243	ENSG00000103126	0.304182	0.13722	NA		2.04	1.51503	0.082265	0.823			chr16:396300-402000:Histone:H3K4me1:HepG2		0	1	1	1	1	0	1	0	0	AXIN1
3549532	16	399488	399488	T	G	NA	upstream_gene_variant	MU29045243	ENSG00000103126	0.304182	0.13722	NA		2.04	1.51503	0.082265	0.823			chr16:396300-402000:Histone:H3K4me1:HepG2		0	1	1	1	1	0	1	0	0	AXIN1
3555620	3	41282279	41282279	A	G	NA	intron_variant	MU28941224	ENSG00000168036	NA	0.1532	NA		1.686	0.987383	0.1269	0.077					0	1	0	0	0	0	1	0	0	CTNNB1
3555621	3	41282279	41282279	A	G	NA	downstream_gene_variant	MU28941224	ENSG00000168036	NA	0.1532	NA		1.686	0.987383	0.1269	0.077					0	1	0	0	0	0	1	0	0	CTNNB1
3566537	16	359210	359210	C	G	NA	intron_variant	MU77185195	ENSG00000103126	NA	0.04084	NA		0.084	0.717784	0.32823	0.014			chr16:359120-360500:Histone:H3K36me3:HepG2		0	1	0	0	0	0	1	0	0	AXIN1
3587239	16	359144	359144	T	C	NA	intron_variant	MU77185164	ENSG00000103126	NA	0.05495	NA		0.634	0.717784	0.34407	0.018			chr16:359120-360500:Histone:H3K36me3:HepG2		0	1	0	0	0	0	1	0	0	AXIN1
3631975	22	29339004	29339004	A	G	NA	intron_variant	MU76742459	ENSG00000183579	NA	0.17141	NA		6.307	0.334935	0.018539	0.637			ENCODE=chr22:29333200-29340900:Histone:H3K4me1:HepG2		1	1	1	1	0	0	1	0	0	ZNRF3
3640897	5	112116761	112116761	A	G	NA	intron_variant	MU28602899	ENSG00000134982	NA	0.24916	NA		7.568	1.54921	0.028007	0.584					1	1	1	1	0	0	1	0	0	APC
3650592	17	56458086	56458086	T	C	NA	intron_variant	MU28673123	ENSG00000108375	NA	0.27046	NA		9.647	2.35998	0.010609	0.829			ENCODE=chr17:56437340-56469000:Histone:H3K4me1:HepG2;chr17:56456340-56458200:Histone:H3K36me3:HepG2;chr17:56456550-56463469:Histone:H3K27ac:HepG2;chr17:56458032-56458917:Transcription Factor:FOXA2:HepG2		1	1	1	1	0	0	1	0	0	RNF43
3677530	16	383398	383398	G	A	NA	intron_variant	MU76675027	ENSG00000103126	NA	0.05593	NA		1.516	0.717784	0.27698	0.235			chr16:380100-396180:Histone:H3K4me1:HepG2		0	1	0	0	0	0	1	0	0	AXIN1
3679229	5	112176832	112176832	G	T	NA	downstream_gene_variant	MU76785434	ENSG00000134982	NA	0.16445	0.732398		6.033	NA	0.015571	0.201					1	NA	1	0	0	1	1	0	0	APC
3679230	5	112176832	112176832	G	T	NA	synonymous_variant	MU76785434	ENSG00000134982	NA	0.16445	0.732398		6.033	NA	0.015571	0.201					1	NA	1	0	0	1	1	0	0	APC
3679234	5	112176832	112176832	G	T	NA	3_prime_UTR_variant	MU76785434	ENSG00000134982	NA	0.16445	0.732398		6.033	NA	0.015571	0.201					1	NA	1	0	0	1	1	0	0	APC
3763906	22	29450285	29450285	G	T	NA	3_prime_UTR_variant	MU28515728	ENSG00000183579	0.02776	0.29197	NA		11.28	1.16989	0.040361	0.901			ENCODE=chr22:29448820-29451060:Histone:H3K4me1:HepG2;chr22:29449969-29451073:Transcription Factor:FOSL2:HepG2;chr22:29450131-29450703:Transcription Factor:NR2F2:HepG2;chr22:29450282-29450641:Transcription Factor:NFIC:HepG2		1	1	1	1	1	0	1	0	0	ZNRF3
3763907	22	29450285	29450285	G	T	NA	downstream_gene_variant	MU28515728	ENSG00000183579	0.02776	0.29197	NA		11.28	1.16989	0.040361	0.901			ENCODE=chr22:29448820-29451060:Histone:H3K4me1:HepG2;chr22:29449969-29451073:Transcription Factor:FOSL2:HepG2;chr22:29450131-29450703:Transcription Factor:NR2F2:HepG2;chr22:29450282-29450641:Transcription Factor:NFIC:HepG2		1	1	1	1	1	0	1	0	0	ZNRF3
3861749	22	29423963	29423963	C	T	NA	intron_variant	MU76958209	ENSG00000183579	NA	0.12275	NA		2.16	0.179549	0.23307	0.011			ENCODE=chr22:29390800-29426660:Histone:H3K4me1:HepG2;chr22:29423440-29426160:Histone:H3K36me3:HepG2		0	1	0	0	0	0	1	0	0	ZNRF3
3870363	16	384439	384439	A	G	NA	intron_variant	MU76918279	ENSG00000103126	0.141522	0.06586	NA		0.097	0.87317	0.49504	0.02			chr16:380100-396180:Histone:H3K4me1:HepG2		0	1	0	0	1	0	1	0	0	AXIN1
3987024	3	41300575	41300575	A	C	NA	intron_variant	MU76986321	ENSG00000168036	NA	0.10034	NA		1.66	0.987383	0.42126	0.195					0	1	0	0	0	0	1	0	0	CTNNB1
3988926	17	56424937	56424937	G	A	NA	downstream_gene_variant	MU3542121	ENSG00000108375	NA	NA	NA		NA	NA	NA	NA	POLYP=Possibly Damaging(ENST00000225504:SUPT4H1:G/A:A62V:0.592);Possibly Damaging(ENST00000577396:SUPT4H1:G/A:A21V:0.592);Possibly Damaging(ENST00000580947:SUPT4H1:G/A:A62V:0.592);Possibly Damaging(ENST00000581540:SUPT4H1:G/A:A53V:0.489)	SIFT=Deleterious(ENST00000225504:SUPT4H1:G/A:A62V:0.020);Deleterious(ENST00000577396:SUPT4H1:G/A:A21V:0.030);Deleterious(ENST00000580947:SUPT4H1:G/A:A62V:0.020);Deleterious(ENST00000581540:SUPT4H1:G/A:A53V:0.020)			0	NA	NA	0	NA	NA	NA	0	0	RNF43
4131994	22	29386871	29386871	G	A	NA	intron_variant	MU78590124	ENSG00000183579	NA	0.12673	NA		1.492	0.334935	0.16077	0.012			ENCODE=chr22:29380020-29388120:Histone:H3K36me3:HepG2		0	1	0	0	0	0	1	0	0	ZNRF3
4198951	17	56439624	56439624	A	T	NA	downstream_gene_variant	MU78397994	ENSG00000108375	NA	0.94875	NA		12.53	1.12098	0.11761	0.393			ENCODE=chr17:56431200-56441820:Histone:H3K36me3:HepG2;chr17:56437340-56469000:Histone:H3K4me1:HepG2		1	1	0	0	0	0	1	0	0	RNF43
4198952	17	56439624	56439624	A	T	NA	intron_variant	MU78397994	ENSG00000108375	NA	0.94875	NA		12.53	1.12098	0.11761	0.393			ENCODE=chr17:56431200-56441820:Histone:H3K36me3:HepG2;chr17:56437340-56469000:Histone:H3K4me1:HepG2		1	1	0	0	0	0	1	0	0	RNF43
4355517	17	56429215	56429215	T	A	NA	downstream_gene_variant	MU3452527	ENSG00000108375	1.20067	0.05271	NA		13.81	1.72094	0.032268	0.871			ENCODE=chr17:56428660-56429540:Histone:H3K27me3:HepG2;chr17:56428867-56429622:Histone:H3K27ac:HepG2;chr17:56428961-56430207:Transcription Factor:Max:HepG2;chr17:56429021-56430227:Transcription Factor:FOXA2:HepG2;chr17:56429099-56429983:Transcription Factor:GABPA:HepG2;chr17:56429103-56429997:Transcription Factor:FOXA1:HepG2;chr17:56429130-56429983:Transcription Factor:TAF1:HepG2;chr17:56429149-56…		1	1	1	1	1	0	1	0	0	RNF43
4380300	3	41270726	41270726	A	G	NA	intron_variant	MU79034753	ENSG00000168036	NA	0.02447	NA		0.081	0.987383	0.58697	0.009					0	1	0	0	0	0	1	0	0	CTNNB1
4380301	3	41270726	41270726	A	G	NA	upstream_gene_variant	MU79034753	ENSG00000168036	NA	0.02447	NA		0.081	0.987383	0.58697	0.009					0	1	0	0	0	0	1	0	0	CTNNB1
4380303	3	41270726	41270726	A	G	NA	downstream_gene_variant	MU79034753	ENSG00000168036	NA	0.02447	NA		0.081	0.987383	0.58697	0.009					0	1	0	0	0	0	1	0	0	CTNNB1
4563718	22	29386538	29386538	G	T	NA	intron_variant	MU3643258	ENSG00000183579	NA	0.04814	NA		0.038	0.179549	0.39325	0.003			ENCODE=chr22:29380020-29388120:Histone:H3K36me3:HepG2		0	1	0	0	0	0	1	0	0	ZNRF3
4571998	22	29313856	29313856	A	G	NA	intron_variant	MU3464104	ENSG00000183579	0.254818	0.13592	NA		10.42	0.976797	0.02553	0.753			ENCODE=chr22:29281680-29333120:Histone:H3K4me1:HepG2;chr22:29313297-29315207:Histone:H3K27ac:HepG2;chr22:29313548-29314641:Transcription Factor:KDM1A:HepG2;chr22:29313697-29314542:Open Chromatin:DNase1:HepG2		1	1	1	1	1	0	1	0	0	ZNRF3
4573543	17	56428563	56428563	T	C	NA	downstream_gene_variant	MU3473531	ENSG00000108375	NA	0.10016	NA		3.654	1.07908	0.11523	0.656			chr17:56428294-56430613:Histone:H3K4me3:HepG2;chr17:56427800-56429240:Histone:H3K4me1:HepG2		0	1	0	1	0	0	1	0	0	RNF43
4670442	17	56468875	56468875	C	G	NA	intron_variant	MU3434098	ENSG00000108375	3.79827	0.39319	NA		10.12	2.31938	0.005106	0.87			ENCODE=chr17:56437340-56469000:Histone:H3K4me1:HepG2;chr17:56466689-56468983:Histone:H3K27ac:HepG2;chr17:56468024-56469713:Transcription Factor:KDM1A:HepG2;chr17:56468145-56469332:Transcription Factor:FOXA2:HepG2;chr17:56468150-56469744:Transcription Factor:NFIC:HepG2;chr17:56468234-56469599:Transcription Factor:TCF7L2:HepG2;chr17:56468236-56469518:Transcription Factor:ZKSCAN1:HepG2;chr17:5646838…		1	1	1	1	1	0	1	0	0	RNF43
4724895	3	41269765	41269765	G	A	NA	intron_variant	MU3573804	ENSG00000168036	NA	0.03134	NA		1.31	0.987383	0.29473	0.032					0	1	0	0	0	0	1	0	0	CTNNB1
4724897	3	41269765	41269765	G	A	NA	downstream_gene_variant	MU3573804	ENSG00000168036	NA	0.03134	NA		1.31	0.987383	0.29473	0.032					0	1	0	0	0	0	1	0	0	CTNNB1
4737526	22	29416550	29416550	C	T	NA	intron_variant	MU3590517	ENSG00000183579	NA	0.08666	NA		2.56	0.179549	0.19372	0.417			ENCODE=chr22:29390800-29426660:Histone:H3K4me1:HepG2		0	1	0	0	0	0	1	0	0	ZNRF3
4767425	22	29305708	29305708	A	G	NA	intron_variant	MU79475034	ENSG00000183579	0.298094	0.21061	NA		3.511	0.334935	0.094996	0.486			ENCODE=chr22:29281680-29333120:Histone:H3K4me1:HepG2		0	1	1	0	1	0	1	0	0	ZNRF3
4794980	3	41288986	41288986	A	G	NA	intron_variant	MU3305264	ENSG00000168036	NA	0.11733	NA		2.937	1.14277	0.15629	0.063			chr3:41286560-41291780:Histone:H3K4me1:HepG2;chr3:41288520-41289171:Histone:H3K27ac:HepG2;chr3:41288793-41289782:Transcription Factor:KDM1A:HepG2;chr3:41288959-41289556:Transcription Factor:TCF7:HepG2;chr3:41288975-41289386:Transcription Factor:NR2F6:HepG2		0	1	0	0	0	0	1	0	0	CTNNB1
4850680	17	56493641	56493641	A	C	NA	intron_variant	MU3403787	ENSG00000108375	0.578318	0.20571	NA		5.265	0.653533	0.10462	0.162			chr17:56487524-56495058:Histone:H3K4me3:HepG2;chr17:56488788-56495059:Histone:H3K27ac:HepG2;chr17:56491593-56495494:Transcription Factor:KDM1A:HepG2;chr17:56492500-56494940:Histone:H3K27me3:HepG2		0	1	0	0	1	0	1	0	0	RNF43
4850681	17	56493641	56493641	A	C	NA	5_prime_UTR_variant	MU3403787	ENSG00000108375	0.578318	0.20571	NA		5.265	0.653533	0.10462	0.162			chr17:56487524-56495058:Histone:H3K4me3:HepG2;chr17:56488788-56495059:Histone:H3K27ac:HepG2;chr17:56491593-56495494:Transcription Factor:KDM1A:HepG2;chr17:56492500-56494940:Histone:H3K27me3:HepG2		0	1	0	0	1	0	1	0	0	RNF43
4850683	17	56493641	56493641	A	C	NA	downstream_gene_variant	MU3403787	ENSG00000108375	0.578318	0.20571	NA		5.265	0.653533	0.10462	0.162			chr17:56487524-56495058:Histone:H3K4me3:HepG2;chr17:56488788-56495059:Histone:H3K27ac:HepG2;chr17:56491593-56495494:Transcription Factor:KDM1A:HepG2;chr17:56492500-56494940:Histone:H3K27me3:HepG2		0	1	0	0	1	0	1	0	0	RNF43
4850688	17	56493641	56493641	A	C	NA	upstream_gene_variant	MU3403787	ENSG00000108375	0.578318	0.20571	NA		5.265	0.653533	0.10462	0.162			chr17:56487524-56495058:Histone:H3K4me3:HepG2;chr17:56488788-56495059:Histone:H3K27ac:HepG2;chr17:56491593-56495494:Transcription Factor:KDM1A:HepG2;chr17:56492500-56494940:Histone:H3K27me3:HepG2		0	1	0	0	1	0	1	0	0	RNF43
4851824	17	56479956	56479956	C	T	NA	intron_variant	MU3407192	ENSG00000108375	1.04288	0.22053	NA		10.43	1.69071	0.031219	0.864			chr17:56469060-56490920:Histone:H3K4me1:HepG2;chr17:56479896-56480561:Transcription Factor:ATF7:HepG2;chr17:56479952-56480654:Transcription Factor:ATF2:HepG2		1	1	1	1	1	0	1	0	0	RNF43
4862972	22	29385660	29385660	T	C	NA	intron_variant	MU3404693	ENSG00000183579	NA	0.17003	NA		4.27	0.628172	0.050241	0.106			ENCODE=chr22:29380020-29388120:Histone:H3K36me3:HepG2		0	1	1	0	0	0	1	0	0	ZNRF3
4997854	5	112142722	112142722	T	C	NA	intron_variant	MU79115061	ENSG00000134982	NA	0.3452	NA		9.987	0.926376	0.15579	0.436					1	1	0	0	0	0	1	0	0	APC
5012044	5	112131961	112131961	A	T	NA	intron_variant	MU79115049	ENSG00000134982	0.66546	0.75768	NA		14.85	0.926376	0.063902	0.88			chr5:112130660-112132560:Histone:H3K4me1:HepG2		1	1	1	1	1	0	1	0	0	APC
5013869	5	112080034	112080034	C	T	NA	intron_variant	MU3346550	ENSG00000134982	0.081204	0.11951	NA		12.8	0.926376	0.029043	0.736					1	1	1	1	1	0	1	0	0	APC
5035824	5	112047739	112047739	A	G	NA	intron_variant	MU79714873	ENSG00000134982	NA	0.19458	NA		7.015	1.54921	0.046673	0.814			chr5:112044140-112047880:Histone:H3K4me1:HepG2		1	1	1	1	0	0	1	0	0	APC
5080752	16	407507	407507	G	T	NA	upstream_gene_variant	MU79736728	ENSG00000103126	NA	0.07002	NA		2.692	0	0.27469	0.3			ENCODE=chr16:406540-414200:Histone:H3K4me1:HepG2		0	0	0	0	0	0	1	0	0	AXIN1
5100460	5	112156109	112156109	G	A	NA	intron_variant	MU3362941	ENSG00000134982	NA	0.06485	NA		0.855	0.926376	0.17406	0.563					0	1	0	1	0	0	1	0	0	APC
5100461	5	112156109	112156109	G	A	NA	upstream_gene_variant	MU3362941	ENSG00000134982	NA	0.06485	NA		0.855	0.926376	0.17406	0.563					0	1	0	1	0	0	1	0	0	APC
5108680	22	29301363	29301363	G	T	NA	intron_variant	MU3479802	ENSG00000183579	NA	0.1821	NA		6.118	0.835361	0.02323	0.744			ENCODE=chr22:29281680-29333120:Histone:H3K4me1:HepG2;chr22:29301353-29301731:Transcription Factor:FOXA1:HepG2		1	1	1	1	0	0	1	0	0	ZNRF3
5164435	22	29373531	29373531	G	A	NA	intron_variant	MU3305406	ENSG00000183579	1.14974	0.17033	0.235255		14.92	0.957769	0.007696	0.897			ENCODE=chr22:29368200-29385220:Histone:H3K4me1:HepG2;chr22:29372664-29373675:Histone:H3K27ac:HepG2;chr22:29373166-29374108:Transcription Factor:KDM1A:HepG2;chr22:29373421-29373947:Transcription Factor:TCF7:HepG2;chr22:29373429-29374060:Open Chromatin:DNase1:HepG2;chr22:29373441-29373917:Transcription Factor:Rad21:HepG2;chr22:29373444-29373926:Transcription Factor:MYBL2:HepG2;chr22:29373460-293741…		1	1	1	1	1	1	1	0	0	ZNRF3
5195833	3	41283162	41283162	A	C	NA	intron_variant	MU3284720	ENSG00000168036	NA	0.12695	NA		2.958	1.14277	0.21815	0.312					0	1	0	0	0	0	1	0	0	CTNNB1
5195834	3	41283162	41283162	A	C	NA	downstream_gene_variant	MU3284720	ENSG00000168036	NA	0.12695	NA		2.958	1.14277	0.21815	0.312					0	1	0	0	0	0	1	0	0	CTNNB1
5245248	22	29426533	29426533	A	T	NA	intron_variant	MU3305385	ENSG00000183579	4.07292	0.91673	NA		22	1.59963	0.006226	0.988			ENCODE=chr22:29425974-29427149:Transcription Factor:TCF7:HepG2;chr22:29425985-29427765:Open Chromatin:DNase1:HepG2;chr22:29426010-29427240:Transcription Factor:NFIC:HepG2;chr22:29426024-29426684:Transcription Factor:ETV4:HepG2;chr22:29426100-29426538:Transcription Factor:CREM:HepG2;chr22:29426243-29428617:Transcription Factor:KDM1A:HepG2;chr22:29426426-29427169:Transcription Factor:Max:HepG2;chr2…		1	1	1	1	1	0	1	0	0	ZNRF3
5263760	22	29319970	29319970	T	G	NA	intron_variant	MU79914821	ENSG00000183579	1.03859	0.96584	NA		16.49	1.59963	0.002253	0.982			ENCODE=chr22:29281680-29333120:Histone:H3K4me1:HepG2;chr22:29315715-29320109:Histone:H3K27ac:HepG2;chr22:29319449-29320753:Transcription Factor:TCF7L2:HepG2;chr22:29319499-29320743:Transcription Factor:KDM1A:HepG2;chr22:29319677-29320558:Transcription Factor:TCF7:HepG2;chr22:29319681-29320341:Transcription Factor:HDAC2:HepG2;chr22:29319691-29320500:Transcription Factor:NFIC:HepG2;chr22:29319713-2…		1	1	1	1	1	0	1	0	0	ZNRF3
5274753	3	41233623	41233623	T	A	NA	upstream_gene_variant	MU3284737	ENSG00000168036	NA	0.26675	NA		9.593	0.622834	0.053685	0.675					1	1	1	1	0	0	1	0	0	CTNNB1
5323281	22	29299830	29299830	A	T	NA	intron_variant	MU3234671	ENSG00000183579	0.07651	0.16144	NA		7.546	0.334935	0.041718	0.887			ENCODE=chr22:29281680-29333120:Histone:H3K4me1:HepG2		1	1	1	1	1	0	1	0	0	ZNRF3
5331895	3	41296385	41296385	A	T	NA	intron_variant	MU3225748	ENSG00000168036	NA	0.07656	NA		2.777	0.987383	0.31909	0.222					0	1	0	0	0	0	1	0	0	CTNNB1
5339449	17	56493732	56493732	C	A	NA	intron_variant	MU77393892	ENSG00000108375	0.614437	0.26607	NA		6.673	0.498147	0.058276	0.739			chr17:56487524-56495058:Histone:H3K4me3:HepG2;chr17:56488788-56495059:Histone:H3K27ac:HepG2;chr17:56491593-56495494:Transcription Factor:KDM1A:HepG2;chr17:56492500-56494940:Histone:H3K27me3:HepG2;chr17:56493725-56495444:Transcription Factor:FOXA2:HepG2		1	1	1	1	1	0	1	0	0	RNF43
5339450	17	56493732	56493732	C	A	NA	5_prime_UTR_variant	MU77393892	ENSG00000108375	0.614437	0.26607	NA		6.673	0.498147	0.058276	0.739			chr17:56487524-56495058:Histone:H3K4me3:HepG2;chr17:56488788-56495059:Histone:H3K27ac:HepG2;chr17:56491593-56495494:Transcription Factor:KDM1A:HepG2;chr17:56492500-56494940:Histone:H3K27me3:HepG2;chr17:56493725-56495444:Transcription Factor:FOXA2:HepG2		1	1	1	1	1	0	1	0	0	RNF43
5339452	17	56493732	56493732	C	A	NA	downstream_gene_variant	MU77393892	ENSG00000108375	0.614437	0.26607	NA		6.673	0.498147	0.058276	0.739			chr17:56487524-56495058:Histone:H3K4me3:HepG2;chr17:56488788-56495059:Histone:H3K27ac:HepG2;chr17:56491593-56495494:Transcription Factor:KDM1A:HepG2;chr17:56492500-56494940:Histone:H3K27me3:HepG2;chr17:56493725-56495444:Transcription Factor:FOXA2:HepG2		1	1	1	1	1	0	1	0	0	RNF43
5339457	17	56493732	56493732	C	A	NA	upstream_gene_variant	MU77393892	ENSG00000108375	0.614437	0.26607	NA		6.673	0.498147	0.058276	0.739			chr17:56487524-56495058:Histone:H3K4me3:HepG2;chr17:56488788-56495059:Histone:H3K27ac:HepG2;chr17:56491593-56495494:Transcription Factor:KDM1A:HepG2;chr17:56492500-56494940:Histone:H3K27me3:HepG2;chr17:56493725-56495444:Transcription Factor:FOXA2:HepG2		1	1	1	1	1	0	1	0	0	RNF43
5351769	22	29300541	29300541	T	C	NA	intron_variant	MU77059887	ENSG00000183579	0.698954	0.94595	NA		21.3	0.802383	0.000777	0.991			ENCODE=chr22:29281680-29333120:Histone:H3K4me1:HepG2		1	1	1	1	1	0	1	0	0	ZNRF3
5369566	22	29300564	29300564	T	A	NA	intron_variant	MU77059919	ENSG00000183579	0.681044	0.92677	NA		19.97	0.957769	0.001226	0.986			chr22:29281680-29333120:Histone:H3K4me1:HepG2		1	1	1	1	1	0	1	0	0	ZNRF3
5393124	5	112139805	112139805	A	G	NA	intron_variant	MU3246597	ENSG00000134982	NA	0.06327	NA		0.475	0.926376	0.23772	0.004					0	1	0	0	0	0	1	0	0	APC
5398225	5	112056754	112056754	G	A	NA	intron_variant	MU77602259	ENSG00000134982	NA	0.04361	NA		0.617	0.926376	0.38475	0.004					0	1	0	0	0	0	1	0	0	APC
5410839	16	400682	400682	C	T	NA	intron_variant	MU77540495	ENSG00000103126	NA	0.19693	NA		7.719	1.34062	0.029012	0.871			chr16:396300-402000:Histone:H3K4me1:HepG2		1	1	1	1	0	0	1	0	0	AXIN1
5410842	16	400682	400682	C	T	NA	upstream_gene_variant	MU77540495	ENSG00000103126	NA	0.19693	NA		7.719	1.34062	0.029012	0.871			chr16:396300-402000:Histone:H3K4me1:HepG2		1	1	1	1	0	0	1	0	0	AXIN1
5520765	3	41261407	41261407	A	G	NA	intron_variant	MU3417194	ENSG00000168036	NA	0.17279	NA		6.97	1.61022	0.14074	0.555			chr3:41260500-41264780:Histone:H3K4me1:HepG2		1	1	0	1	0	0	1	0	0	CTNNB1
5520766	3	41261407	41261407	A	G	NA	upstream_gene_variant	MU3417194	ENSG00000168036	NA	0.17279	NA		6.97	1.61022	0.14074	0.555			chr3:41260500-41264780:Histone:H3K4me1:HepG2		1	1	0	1	0	0	1	0	0	CTNNB1
5543962	22	29356563	29356563	C	A	NA	intron_variant	MU3263958	ENSG00000183579	NA	0.1297	NA		3.253	0.179549	0.11154	0.113			ENCODE=chr22:29340940-29362600:Histone:H3K4me1:HepG2		0	1	0	0	0	0	1	0	0	ZNRF3
5580244	17	56452449	56452449	T	A	NA	intron_variant	MU3260032	ENSG00000108375	NA	0.15153	NA		3.094	0.498147	0.26656	0.03			ENCODE=chr17:56437340-56469000:Histone:H3K4me1:HepG2		0	1	0	0	0	0	1	0	0	RNF43
5615617	22	29344805	29344805	C	A	NA	intron_variant	MU3580682	ENSG00000183579	NA	0.16322	NA		4.844	0.783558	0.12772	0.215			ENCODE=chr22:29340940-29362600:Histone:H3K4me1:HepG2		0	1	0	0	0	0	1	0	0	ZNRF3
5655423	5	112164628	112164628	A	C	NA	exon_variant	MU3594760	ENSG00000134982	NA	NA	NA		NA	NA	NA	NA		SIFT=Deleterious(ENST00000257430:APC:A/C:S568R:0.006);Deleterious(ENST00000457016:APC:A/C:S568R:0.006);Deleterious(ENST00000508376:APC:A/C:S568R:0.006)			0	NA	NA	0	NA	NA	NA	0	0	APC
5655424	5	112164628	112164628	A	C	NA	missense_variant	MU3594760	ENSG00000134982	NA	NA	NA		NA	NA	NA	NA		SIFT=Deleterious(ENST00000257430:APC:A/C:S568R:0.006);Deleterious(ENST00000457016:APC:A/C:S568R:0.006);Deleterious(ENST00000508376:APC:A/C:S568R:0.006)			0	NA	NA	0	NA	NA	NA	0	0	APC
5655429	5	112164628	112164628	A	C	NA	intron_variant	MU3594760	ENSG00000134982	NA	NA	NA		NA	NA	NA	NA		SIFT=Deleterious(ENST00000257430:APC:A/C:S568R:0.006);Deleterious(ENST00000457016:APC:A/C:S568R:0.006);Deleterious(ENST00000508376:APC:A/C:S568R:0.006)			0	NA	NA	0	NA	NA	NA	0	0	APC
5655431	5	112164628	112164628	A	C	NA	3_prime_UTR_variant	MU3594760	ENSG00000134982	NA	NA	NA		NA	NA	NA	NA		SIFT=Deleterious(ENST00000257430:APC:A/C:S568R:0.006);Deleterious(ENST00000457016:APC:A/C:S568R:0.006);Deleterious(ENST00000508376:APC:A/C:S568R:0.006)			0	NA	NA	0	NA	NA	NA	0	0	APC
5677136	5	112170721	112170721	T	C	NA	exon_variant	MU3215645	ENSG00000134982	NA	NA	NA		NA	NA	NA	NA	POLYP=Probably Damaging(ENST00000257430:APC:T/C:I606T:0.989);Probably Damaging(ENST00000457016:APC:T/C:I606T:0.989);Probably Damaging(ENST00000504915:APC:T/C:I169T:0.993);Probably Damaging(ENST00000507379:APC:T/C:I588T:0.977);Probably Damaging(ENST00000508376:APC:T/C:I606T:0.989);Probably Damaging(ENST00000512211:APC:T/C:I606T:0.989)	SIFT=Deleterious(ENST00000457016:APC:T/C:I606T:0.000);Deleterious(ENST00000504915:APC:T/C:I169T:0.000);Deleterious(ENST00000507379:APC:T/C:I588T:0.010);Deleterious(ENST00000508376:APC:T/C:I606T:0.000);Deleterious(ENST00000512211:APC:T/C:I606T:0.000);Deleterious(ENST00000257430:APC:T/C:I606T:0.000)			0	NA	NA	0	NA	NA	NA	1	0	APC
5677137	5	112170721	112170721	T	C	NA	missense_variant	MU3215645	ENSG00000134982	NA	NA	NA		NA	NA	NA	NA	POLYP=Probably Damaging(ENST00000257430:APC:T/C:I606T:0.989);Probably Damaging(ENST00000457016:APC:T/C:I606T:0.989);Probably Damaging(ENST00000504915:APC:T/C:I169T:0.993);Probably Damaging(ENST00000507379:APC:T/C:I588T:0.977);Probably Damaging(ENST00000508376:APC:T/C:I606T:0.989);Probably Damaging(ENST00000512211:APC:T/C:I606T:0.989)	SIFT=Deleterious(ENST00000457016:APC:T/C:I606T:0.000);Deleterious(ENST00000504915:APC:T/C:I169T:0.000);Deleterious(ENST00000507379:APC:T/C:I588T:0.010);Deleterious(ENST00000508376:APC:T/C:I606T:0.000);Deleterious(ENST00000512211:APC:T/C:I606T:0.000);Deleterious(ENST00000257430:APC:T/C:I606T:0.000)			0	NA	NA	0	NA	NA	NA	1	0	APC
5677142	5	112170721	112170721	T	C	NA	3_prime_UTR_variant	MU3215645	ENSG00000134982	NA	NA	NA		NA	NA	NA	NA	POLYP=Probably Damaging(ENST00000257430:APC:T/C:I606T:0.989);Probably Damaging(ENST00000457016:APC:T/C:I606T:0.989);Probably Damaging(ENST00000504915:APC:T/C:I169T:0.993);Probably Damaging(ENST00000507379:APC:T/C:I588T:0.977);Probably Damaging(ENST00000508376:APC:T/C:I606T:0.989);Probably Damaging(ENST00000512211:APC:T/C:I606T:0.989)	SIFT=Deleterious(ENST00000457016:APC:T/C:I606T:0.000);Deleterious(ENST00000504915:APC:T/C:I169T:0.000);Deleterious(ENST00000507379:APC:T/C:I588T:0.010);Deleterious(ENST00000508376:APC:T/C:I606T:0.000);Deleterious(ENST00000512211:APC:T/C:I606T:0.000);Deleterious(ENST00000257430:APC:T/C:I606T:0.000)			0	NA	NA	0	NA	NA	NA	1	0	APC
5686292	3	41231944	41231944	G	A	NA	upstream_gene_variant	MU77933454	ENSG00000168036	NA	0.22652	NA		5.797	0.778218	0.022138	0.666			chr3:41231420-41233360:Histone:H3K4me1:HepG2		1	1	1	1	0	0	1	0	0	CTNNB1
5700830	5	112173112	112173112	A	G	NA	intron_variant	MU3222402	ENSG00000134982	NA	0.48505	NA		14.74	1.54921	0.021278	0.683					1	1	1	1	0	0	1	0	0	APC
5755433	22	29440284	29440284	A	C	NA	intron_variant	MU77538937	ENSG00000183579	0.069233	0.204	0.235255		2.809	0.179549	0.037539	0.076			ENCODE=chr22:29436900-29445720:Histone:H3K36me3:HepG2;chr22:29438100-29441500:Histone:H3K4me1:HepG2		0	1	1	0	1	1	1	0	0	ZNRF3
5807227	17	56452973	56452973	T	C	NA	intron_variant	MU3404635	ENSG00000108375	NA	0.16937	NA		4.025	0.498147	0.13101	0.656			ENCODE=chr17:56437340-56469000:Histone:H3K4me1:HepG2		0	1	0	1	0	0	1	0	0	RNF43
5827085	3	41244463	41244463	G	A	NA	intron_variant	MU80113314	ENSG00000168036	1.2394	0.14732	NA		3.209	1.61021	0.095391	0.206			chr3:41243743-41244828:Transcription Factor:FOXA2:HepG2;chr3:41243762-41244510:Transcription Factor:FOXA1:HepG2;chr3:41243820-41251360:Histone:H3K4me1:HepG2;chr3:41239922-41244712:Histone:H3K4me3:HepG2		0	1	1	0	1	0	1	0	0	CTNNB1
5855545	5	112056554	112056554	A	C	NA	intron_variant	MU3387481	ENSG00000134982	0.19818	0.08814	NA		4.214	1.08176	0.11932	0.606					0	1	0	1	1	0	1	0	0	APC
5861865	22	29435619	29435619	C	T	NA	intron_variant	MU3405484	ENSG00000183579	NA	0.14985	NA		2.978	0.179549	0.085452	0.511			chr22:29434980-29438080:Histone:H3K4me1:HepG2		0	1	1	1	0	0	1	0	0	ZNRF3
5942138	22	29285071	29285071	C	G	NA	intron_variant	MU78548351	ENSG00000183579	NA	0.05394	NA		4.685	0.179549	0.12624	0.179			chr22:29281680-29333120:Histone:H3K4me1:HepG2		0	1	0	0	0	0	1	0	0	ZNRF3
5946238	22	29362096	29362096	G	T	NA	intron_variant	MU78548363	ENSG00000183579	NA	0.14081	NA		3.932	0.179549	0.10469	0.719			ENCODE=chr22:29340940-29362600:Histone:H3K4me1:HepG2		0	1	0	1	0	0	1	0	0	ZNRF3
6057797	5	112095414	112095414	A	G	NA	intron_variant	MU3673804	ENSG00000134982	NA	0.08419	NA		2.414	0.926376	0.19639	0.338					0	1	0	0	0	0	1	0	0	APC
6057829	5	112142314	112142314	C	A	NA	intron_variant	MU3673822	ENSG00000134982	NA	0.07093	NA		1.454	0.926376	0.18875	0.36					0	1	0	0	0	0	1	0	0	APC
6086097	3	41306226	41306226	C	A	NA	downstream_gene_variant	MU3711177	ENSG00000168036	NA	0.14325	NA		3.639	0.608456	0.31534	0.015			ENCODE=chr3:41304900-41311120:Histone:H3K4me1:HepG2		0	1	0	0	0	0	1	0	0	CTNNB1
6191804	16	359052	359052	G	A	NA	intron_variant	MU3773863	ENSG00000103126	NA	0.07921	NA		2.711	0.87317	0.11872	0.511					0	1	0	1	0	0	1	0	0	AXIN1
6267818	22	29337759	29337759	C	T	NA	intron_variant	MU3815060	ENSG00000183579	NA	0.06184	NA		0.56	0.179549	0.34755	0.061			ENCODE=chr22:29333200-29340900:Histone:H3K4me1:HepG2		0	1	0	0	0	0	1	0	0	ZNRF3
6267822	22	29416570	29416570	C	T	NA	intron_variant	MU3815064	ENSG00000183579	NA	0.06555	NA		0.553	0.179549	0.15286	0.01			ENCODE=chr22:29390800-29426660:Histone:H3K4me1:HepG2		0	1	0	0	0	0	1	0	0	ZNRF3
6357244	16	370913	370913	T	C	NA	intron_variant	MU79390971	ENSG00000103126	NA	0.03987	NA		0.137	0.717784	0.19316	0.012					0	1	0	0	0	0	1	0	0	AXIN1
6367369	22	29294992	29294992	A	G	NA	intron_variant	MU79734551	ENSG00000183579	0.045856	0.30107	NA		8.543	0.957769	0.015244	0.302			chr22:29281680-29333120:Histone:H3K4me1:HepG2		1	1	1	0	1	0	1	0	0	ZNRF3
6367371	22	29420998	29420998	C	T	NA	intron_variant	MU79734595	ENSG00000183579	NA	0.04207	NA		0.037	0.179549	0.50078	0			ENCODE=chr22:29390800-29426660:Histone:H3K4me1:HepG2		0	1	0	0	0	0	1	0	0	ZNRF3
6368251	3	41277991	41277991	G	A	NA	splice_donor_variant	MU79754799	ENSG00000168036	NA	0.99664	0.359288		34	2.74135	0.001029	0.989			chr3:41273320-41279180:Histone:H3K36me3:HepG2		1	1	1	1	NA	1	1	0	0	CTNNB1
6368255	3	41277991	41277991	G	A	NA	exon_variant	MU79754799	ENSG00000168036	NA	0.99664	0.359288		34	2.74135	0.001029	0.989			chr3:41273320-41279180:Histone:H3K36me3:HepG2		1	1	1	1	NA	1	1	0	0	CTNNB1
6368259	3	41277991	41277991	G	A	NA	upstream_gene_variant	MU79754799	ENSG00000168036	NA	0.99664	0.359288		34	2.74135	0.001029	0.989			chr3:41273320-41279180:Histone:H3K36me3:HepG2		1	1	1	1	NA	1	1	0	0	CTNNB1
6499369	5	112108317	112108317	G	C	NA	intron_variant	MU3673812	ENSG00000134982	NA	0.08049	NA		0.9	0.926376	0.21024	0.409					0	1	0	0	0	0	1	0	0	APC
6499381	5	112120797	112120797	G	A	NA	intron_variant	MU3673816	ENSG00000134982	NA	0.09311	NA		2.394	0.926376	0.13241	0.52					0	1	0	1	0	0	1	0	0	APC
6527202	3	41283158	41283158	T	C	NA	intron_variant	MU3711185	ENSG00000168036	NA	0.11954	NA		3.051	1.14277	0.12841	0.308					0	1	0	0	0	0	1	0	0	CTNNB1
6527203	3	41283158	41283158	T	C	NA	downstream_gene_variant	MU3711185	ENSG00000168036	NA	0.11954	NA		3.051	1.14277	0.12841	0.308					0	1	0	0	0	0	1	0	0	CTNNB1
6634185	16	372207	372207	T	C	NA	intron_variant	MU3773871	ENSG00000103126	0.174459	0.32719	NA		10.9	0.87317	0.065283	0.807					1	1	1	1	1	0	1	0	0	AXIN1
6649718	17	56432244	56432244	G	A	NA	3_prime_UTR_variant	MU3780828	ENSG00000108375	0.247202	0.85325	NA		14.93	1.91809	0.009537	0.501			chr17:56429860-56434100:Histone:H3K4me1:HepG2;chr17:56431200-56441820:Histone:H3K36me3:HepG2		1	1	1	1	1	0	1	0	0	RNF43
6649720	17	56432244	56432244	G	A	NA	downstream_gene_variant	MU3780828	ENSG00000108375	0.247202	0.85325	NA		14.93	1.91809	0.009537	0.501			chr17:56429860-56434100:Histone:H3K4me1:HepG2;chr17:56431200-56441820:Histone:H3K36me3:HepG2		1	1	1	1	1	0	1	0	0	RNF43
6799503	16	406422	406422	G	T	NA	upstream_gene_variant	MU79391009	ENSG00000103126	NA	0.06096	NA		1.798	0	0.1192	0.246			ENCODE=chr16:406240-406520:Histone:H3K4me1:HepG2		0	0	0	0	0	0	1	0	0	AXIN1
6814639	5	112085664	112085664	T	G	NA	intron_variant	MU79897866	ENSG00000134982	NA	0.06304	NA		1.19	0.926376	0.33065	0.101			chr5:112085180-112086100:Histone:H3K4me1:HepG2		0	1	0	0	0	0	1	0	0	APC
6941890	5	112039102	112039102	C	G	NA	upstream_gene_variant	MU3673794	ENSG00000134982	NA	0.10241	NA		2.054	0	0.16243	0.437					0	0	0	0	0	0	1	0	0	APC
6941902	5	112094827	112094827	A	T	NA	intron_variant	MU3673802	ENSG00000134982	NA	0.16035	NA		4.407	0.926376	0.1412	0.42					0	1	0	0	0	0	1	0	0	APC
6941924	5	112140109	112140109	C	G	NA	intron_variant	MU3673820	ENSG00000134982	NA	0.06771	NA		0.473	0.926376	0.15937	0.214					0	1	0	0	0	0	1	0	0	APC
7076190	16	341431	341431	G	A	NA	intron_variant	MU3773788	ENSG00000103126	0.448013	0.0679	NA		0.436	0.87317	0.075975	0.066					0	1	1	0	1	0	1	0	0	AXIN1
7076196	16	341431	341431	G	A	NA	exon_variant	MU3773788	ENSG00000103126	0.448013	0.0679	NA		0.436	0.87317	0.075975	0.066					0	1	1	0	1	0	1	0	0	AXIN1
7076318	16	346806	346806	C	T	NA	intron_variant	MU3773829	ENSG00000103126	NA	0.09088	NA		1.56	0.717784	0.081168	0.594					0	1	1	1	0	0	1	0	0	AXIN1
7076321	16	346806	346806	C	T	NA	upstream_gene_variant	MU3773829	ENSG00000103126	NA	0.09088	NA		1.56	0.717784	0.081168	0.594					0	1	1	1	0	0	1	0	0	AXIN1
7076322	16	346806	346806	C	T	NA	downstream_gene_variant	MU3773829	ENSG00000103126	NA	0.09088	NA		1.56	0.717784	0.081168	0.594					0	1	1	1	0	0	1	0	0	AXIN1
7091921	17	56448293	56448293	G	-	NA	frameshift_variant	MU3780829	ENSG00000108375	NA	NA	NA	1	NA	NA	NA	NA					0	NA	NA	0	NA	NA	NA	0	0	RNF43
7091922	17	56448293	56448293	G	-	NA	intron_variant	MU3780829	ENSG00000108375	NA	NA	NA	1	NA	NA	NA	NA					0	NA	NA	0	NA	NA	NA	0	0	RNF43
7091924	17	56448293	56448293	G	-	NA	5_prime_UTR_variant	MU3780829	ENSG00000108375	NA	NA	NA	1	NA	NA	NA	NA					0	NA	NA	0	NA	NA	NA	0	0	RNF43
7154203	22	29358360	29358360	G	A	NA	intron_variant	MU3815062	ENSG00000183579	NA	0.11148	NA		0.768	0.334935	0.33509	0.002			ENCODE=chr22:29340940-29362600:Histone:H3K4me1:HepG2		0	1	0	0	0	0	1	0	0	ZNRF3
7258107	5	112112298	112112298	G	A	NA	intron_variant	MU79897856	ENSG00000134982	0.630876	0.09439	NA		0.95	1.08176	0.28884	0.601					0	1	0	1	1	0	1	0	0	APC
7258116	5	112114918	112114918	T	C	NA	intron_variant	MU79897863	ENSG00000134982	NA	0.06306	NA		0.376	0.926376	0.17839	0.008					0	1	0	0	0	0	1	0	0	APC
7258124	5	112116717	112116717	G	C	NA	intron_variant	MU79897874	ENSG00000134982	NA	0.16156	NA		4.267	0.926376	0.030242	0.555					0	1	1	1	0	0	1	0	0	APC
7414040	3	41284327	41284327	T	C	NA	intron_variant	MU3711183	ENSG00000168036	NA	0.0655	NA		1.183	1.14277	0.089467	0.456					0	1	1	0	0	0	1	0	0	CTNNB1
7414041	3	41284327	41284327	T	C	NA	downstream_gene_variant	MU3711183	ENSG00000168036	NA	0.0655	NA		1.183	1.14277	0.089467	0.456					0	1	1	0	0	0	1	0	0	CTNNB1
7600158	22	29366632	29366632	A	G	NA	intron_variant	MU3815063	ENSG00000183579	NA	0.18172	NA		0.539	0.334935	0.23512	0			ENCODE=chr22:29362640-29368140:Histone:H3K4me1:HepG2		0	1	0	0	0	0	1	0	0	ZNRF3
7689240	16	373372	373372	G	T	NA	intron_variant	MU79390989	ENSG00000103126	NA	0.06032	NA		0.921	0.717784	0.39359	0.205					0	1	0	0	0	0	1	0	0	AXIN1
7689244	16	383445	383445	A	G	NA	intron_variant	MU79390996	ENSG00000103126	NA	0.06046	NA		2.603	0.87317	0.28113	0.212			chr16:380100-396180:Histone:H3K4me1:HepG2		0	1	0	0	0	0	1	0	0	AXIN1
7689248	16	401582	401582	C	T	NA	intron_variant	MU79391007	ENSG00000103126	NA	0.13703	NA		4.713	0.87317	0.053718	0.709			chr16:396300-402000:Histone:H3K4me1:HepG2;chr16:401532-402472:Histone:H3K4me3:HepG2		0	1	1	1	0	0	1	0	0	AXIN1
7704617	5	112164163	112164163	A	G	NA	intron_variant	MU79897893	ENSG00000134982	NA	0.053	NA		1.827	0.926376	0.31011	0.204					0	1	0	0	0	0	1	0	0	APC
7704627	5	112164163	112164163	A	G	NA	upstream_gene_variant	MU79897893	ENSG00000134982	NA	0.053	NA		1.827	0.926376	0.31011	0.204					0	1	0	0	0	0	1	0	0	APC
7746185	5	112172931	112172931	A	G	NA	intron_variant	MU3697580	ENSG00000134982	NA	0.26089	NA		6.724	1.54921	0.068677	0.478					1	1	1	0	0	0	1	0	0	APC
7750821	22	29392569	29392569	A	C	NA	intron_variant	MU3702255	ENSG00000183579	NA	0.09	NA		1.736	0.179549	0.17232	0.022			ENCODE=chr22:29390800-29426660:Histone:H3K4me1:HepG2		0	1	0	0	0	0	1	0	0	ZNRF3
7750831	22	29412599	29412599	T	G	NA	intron_variant	MU3702259	ENSG00000183579	0.575679	0.89907	NA		13.8	0.334935	0.031648	0.684			ENCODE=chr22:29390800-29426660:Histone:H3K4me1:HepG2;chr22:29412275-29412873:Transcription Factor:HNF1A:HepG2;chr22:29412385-29412827:Transcription Factor:NR2F6:HepG2		1	1	1	1	1	0	1	0	0	ZNRF3
7762837	17	56460149	56460149	A	C	NA	intron_variant	MU3700342	ENSG00000108375	1.59883	0.23104	NA		8.695	2.35998	0.066621	0.394			ENCODE=chr17:56437340-56469000:Histone:H3K4me1:HepG2;chr17:56456550-56463469:Histone:H3K27ac:HepG2;chr17:56459758-56460537:Transcription Factor:Max:HepG2;chr17:56459784-56460468:Transcription Factor:MNT:HepG2;chr17:56459855-56460799:Transcription Factor:FOXA2:HepG2;chr17:56459870-56461046:Transcription Factor:KDM1A:HepG2;chr17:56459889-56460345:Transcription Factor:BHLHE40:HepG2		1	1	1	0	1	0	1	0	0	RNF43
7778920	22	29446860	29446860	G	T	NA	synonymous_variant	MU3702271	ENSG00000183579	0.072848	0.25346	0.744818		0.479	NA	0.013442	0.808					0	NA	1	1	1	1	1	0	0	ZNRF3
7798721	17	56487652	56487652	T	A	NA	intron_variant	MU3140730	ENSG00000108375	NA	0.19189	NA		5.919	0.653533	0.19193	0.058			ENCODE=chr17:56469060-56490920:Histone:H3K4me1:HepG2;chr17:56487524-56495058:Histone:H3K4me3:HepG2		1	1	0	0	0	0	1	0	0	RNF43
7850867	22	29392242	29392242	A	G	NA	intron_variant	MU3146675	ENSG00000183579	NA	0.06747	NA		0.773	0.179549	0.2035	0.011			ENCODE=chr22:29390800-29426660:Histone:H3K4me1:HepG2		0	1	0	0	0	0	1	0	0	ZNRF3
7882222	5	112073051	112073051	A	T	NA	intron_variant	MU3172619	ENSG00000134982	0.015282	0.1432	NA		1.453	1.08176	0.16915	0.06			chr5:112072877-112074042:Histone:H3K4me3:HepG2		0	1	0	0	1	0	1	0	0	APC
7882223	5	112073051	112073051	A	T	NA	upstream_gene_variant	MU3172619	ENSG00000134982	0.015282	0.1432	NA		1.453	1.08176	0.16915	0.06			chr5:112072877-112074042:Histone:H3K4me3:HepG2		0	1	0	0	1	0	1	0	0	APC
7895320	22	29359513	29359513	G	T	NA	intron_variant	MU3346538	ENSG00000183579	0.047311	0.8718	NA		16.35	0.802383	0.017385	0.961			ENCODE=chr22:29340940-29362600:Histone:H3K4me1:HepG2		1	1	1	1	1	0	1	0	0	ZNRF3
7957681	22	29441800	29441800	A	G	NA	intron_variant	MU3553648	ENSG00000183579	NA	0.06655	NA		1.178	0.179549	0.079318	0.004			ENCODE=chr22:29436900-29445720:Histone:H3K36me3:HepG2		0	1	1	0	0	0	1	0	0	ZNRF3
7975438	5	112064417	112064417	A	G	NA	intron_variant	MU3548911	ENSG00000134982	NA	0.11484	NA		8.993	0.926377	0.051407	0.532					1	1	1	1	0	0	1	0	0	APC
7984814	5	112124533	112124533	A	T	NA	intron_variant	MU79478211	ENSG00000134982	NA	0.16171	NA		3.927	0.926376	0.18741	0.289					0	1	0	0	0	0	1	0	0	APC
7995363	5	112062078	112062078	G	A	NA	intron_variant	MU3548909	ENSG00000134982	NA	0.06699	NA		1.785	0.926376	0.14597	0.498					0	1	0	0	0	0	1	0	0	APC
8024170	22	29361606	29361606	A	G	NA	intron_variant	MU79459597	ENSG00000183579	NA	0.11961	NA		2.019	0.179549	0.10271	0.009			ENCODE=chr22:29340940-29362600:Histone:H3K4me1:HepG2		0	1	0	0	0	0	1	0	0	ZNRF3
8039124	5	112067013	112067013	A	G	NA	intron_variant	MU3305687	ENSG00000134982	NA	0.08109	NA		2.693	0.926376	0.1983	0.212					0	1	0	0	0	0	1	0	0	APC
8131123	22	29314222	29314222	A	T	NA	intron_variant	MU3158506	ENSG00000183579	0.905616	0.92328	NA		19.3	1.59963	0.001163	0.956			ENCODE=chr22:29281680-29333120:Histone:H3K4me1:HepG2;chr22:29313297-29315207:Histone:H3K27ac:HepG2;chr22:29313548-29314641:Transcription Factor:KDM1A:HepG2;chr22:29313697-29314542:Open Chromatin:DNase1:HepG2;chr22:29313868-29314704:Transcription Factor:TCF7:HepG2;chr22:29313888-29314496:Transcription Factor:TCF7L2:HepG2;chr22:29313954-29314343:Transcription Factor:FOXA2:HepG2;chr22:29313958-29314…		1	1	1	1	1	0	1	0	0	ZNRF3
8165630	5	112080862	112080862	A	G	NA	intron_variant	MU2998254	ENSG00000134982	NA	0.08988	NA		0.899	0.926376	0.55885	0.002					0	1	0	0	0	0	1	0	0	APC
8223819	3	41244625	41244625	A	T	NA	intron_variant	MU3003661	ENSG00000168036	1.79828	0.09895	NA		6.432	2.40238	0.043633	0.817			chr3:41243743-41244828:Transcription Factor:FOXA2:HepG2;chr3:41243820-41251360:Histone:H3K4me1:HepG2;chr3:41239922-41244712:Histone:H3K4me3:HepG2		1	1	1	1	1	0	1	0	0	CTNNB1
8300407	5	112152140	112152140	A	G	NA	intron_variant	MU78108857	ENSG00000134982	NA	0.12295	NA		2.032	0.926376	0.26921	0.371					0	1	0	0	0	0	1	0	0	APC
8300411	5	112152140	112152140	A	G	NA	upstream_gene_variant	MU78108857	ENSG00000134982	NA	0.12295	NA		2.032	0.926376	0.26921	0.371					0	1	0	0	0	0	1	0	0	APC
8434815	3	41244447	41244447	T	G	NA	intron_variant	MU3229003	ENSG00000168036	1.15586	0.15479	NA		4.412	0.987383	0.11353	0.093			chr3:41239922-41244712:Histone:H3K4me3:HepG2;chr3:41243743-41244828:Transcription Factor:FOXA2:HepG2;chr3:41243762-41244510:Transcription Factor:FOXA1:HepG2;chr3:41243820-41251360:Histone:H3K4me1:HepG2		0	1	0	0	1	0	1	0	0	CTNNB1
8442500	22	29448059	29448059	T	G	NA	intron_variant	MU3253996	ENSG00000183579	NA	0.18677	NA		7.14	0.334935	0.063964	0.573			ENCODE=chr22:29446940-29448220:Histone:H3K4me1:HepG2		1	1	1	1	0	0	1	0	0	ZNRF3
8610273	16	339608	339608	C	T	NA	splice_acceptor_variant	MU2894438	ENSG00000103126	NA	0.98977	0.322412		25.3	1.34062	0.035174	0.82					1	1	1	1	NA	1	1	0	0	AXIN1
8610274	16	339608	339608	C	T	NA	exon_variant	MU2894438	ENSG00000103126	NA	0.98977	0.322412		25.3	1.34062	0.035174	0.82					1	1	1	1	NA	1	1	0	0	AXIN1
8697728	3	41242642	41242642	A	G	NA	intron_variant	MU3063226	ENSG00000168036	1.89593	0.16798	NA		7.615	0.987383	0.044103	0.712			chr3:41239922-41244712:Histone:H3K4me3:HepG2;chr3:41241580-41242760:Histone:H3K27me3:HepG2		1	1	1	1	1	0	1	0	0	CTNNB1
8806109	22	29303392	29303392	T	G	NA	intron_variant	MU3050564	ENSG00000183579	0.083271	0.85052	NA		16.61	0.956229	0.011092	0.894			ENCODE=chr22:29281680-29333120:Histone:H3K4me1:HepG2;chr22:29303000-29304760:Histone:H3K36me3:HepG2		1	1	1	1	1	0	1	0	0	ZNRF3
8821176	3	41267169	41267169	G	T	NA	synonymous_variant	MU2855093	ENSG00000168036	NA	0.84391	0.722319		9.72	NA	0.021137	0.842			chr3:41266380-41269760:Histone:H3K36me3:HepG2		1	NA	1	1	0	1	1	0	0	CTNNB1
8821177	3	41267169	41267169	G	T	NA	downstream_gene_variant	MU2855093	ENSG00000168036	NA	0.84391	0.722319		9.72	NA	0.021137	0.842			chr3:41266380-41269760:Histone:H3K36me3:HepG2		1	NA	1	1	0	1	1	0	0	CTNNB1
8857151	17	56497117	56497117	G	C	NA	upstream_gene_variant	MU2861666	ENSG00000108375	NA	0.10771	NA		0.145	0.155386	0.14943	0.02			chr17:56496700-56497260:Histone:H3K27me3:HepG2		0	1	0	0	0	0	1	0	0	RNF43
8956427	5	112082438	112082438	A	G	NA	intron_variant	MU79434028	ENSG00000134982	NA	0.23072	NA		6.312	0.926376	0.092914	0.375					1	1	1	0	0	0	1	0	0	APC
8958789	22	29427402	29427402	T	G	NA	intron_variant	MU3119614	ENSG00000183579	4.72643	0.91803	NA		20.7	1.59963	0.002415	0.97			chr22:29425985-29427765:Open Chromatin:DNase1:HepG2;chr22:29426243-29428617:Transcription Factor:KDM1A:HepG2;chr22:29426674-29427622:Transcription Factor:ZHX2:HepG2;chr22:29426744-29428346:Histone:H3K27ac:HepG2;chr22:29426900-29434800:Histone:H3K4me1:HepG2;chr22:29427136-29427634:Transcription Factor:ATF7:HepG2;chr22:29427184-29428081:Transcription Factor:Max:HepG2;chr22:29427218-29427926:Transcr…		1	1	1	1	1	0	1	0	0	ZNRF3
8983439	5	112130646	112130646	A	G	NA	intron_variant	MU3156593	ENSG00000134982	NA	0.06357	NA		1.839	0.926376	0.23861	0.51					0	1	0	1	0	0	1	0	0	APC
8990025	16	396418	396440	TTAAGGAAGGAGGGATAGGTGTT	-	NA	frameshift_variant	MU3130349	ENSG00000103126	NA	NA	NA	1	NA	NA	NA	NA					0	NA	NA	0	NA	NA	NA	0	0	AXIN1
8990026	16	396418	396440	TTAAGGAAGGAGGGATAGGTGTT	-	NA	intron_variant	MU3130349	ENSG00000103126	NA	NA	NA	1	NA	NA	NA	NA					0	NA	NA	0	NA	NA	NA	0	0	AXIN1
8990027	16	396418	396440	TTAAGGAAGGAGGGATAGGTGTT	-	NA	upstream_gene_variant	MU3130349	ENSG00000103126	NA	NA	NA	1	NA	NA	NA	NA					0	NA	NA	0	NA	NA	NA	0	0	AXIN1
8998330	5	112112464	112112464	G	A	NA	intron_variant	MU3156598	ENSG00000134982	0.225479	0.07806	NA		3.074	0.926376	0.20303	0.572					0	1	0	1	1	0	1	0	0	APC
9015144	5	112156263	112156263	T	A	NA	intron_variant	MU79722548	ENSG00000134982	NA	0.17593	NA		9.106	0.926376	0.02987	0.567					1	1	1	1	0	0	1	0	0	APC
9015145	5	112156263	112156263	T	A	NA	upstream_gene_variant	MU79722548	ENSG00000134982	NA	0.17593	NA		9.106	0.926376	0.02987	0.567					1	1	1	1	0	0	1	0	0	APC
9110625	5	112153847	112153847	C	T	NA	intron_variant	MU78508209	ENSG00000134982	NA	0.1413	NA		2.762	0.926376	0.087818	0.495					0	1	1	0	0	0	1	0	0	APC
9110626	5	112153847	112153847	C	T	NA	upstream_gene_variant	MU78508209	ENSG00000134982	NA	0.1413	NA		2.762	0.926376	0.087818	0.495					0	1	1	0	0	0	1	0	0	APC
9173282	16	365896	365896	T	C	NA	intron_variant	MU78471794	ENSG00000103126	NA	0.04172	NA		0.405	0.717784	0.28369	0.017					0	1	0	0	0	0	1	0	0	AXIN1
9237026	3	41266113	41266113	C	G	NA	missense_variant	MU855803	ENSG00000168036	NA	NA	NA		NA	NA	NA	NA		SIFT=Deleterious(ENST00000349496:CTNNB1:C/G:S37C:0.000);Deleterious(ENST00000396183:CTNNB1:C/G:S37C:0.000);Deleterious(ENST00000396185:CTNNB1:C/G:S37C:0.000);Deleterious(ENST00000405570:CTNNB1:C/G:S37C:0.000);Deleterious(ENST00000441708:CTNNB1:C/G:S37C:0.000);Deleterious(ENST00000453024:CTNNB1:C/G:S30C:0.000)			0	NA	NA	0	NA	NA	NA	0	0	CTNNB1
9237034	3	41266113	41266113	C	G	NA	downstream_gene_variant	MU855803	ENSG00000168036	NA	NA	NA		NA	NA	NA	NA		SIFT=Deleterious(ENST00000349496:CTNNB1:C/G:S37C:0.000);Deleterious(ENST00000396183:CTNNB1:C/G:S37C:0.000);Deleterious(ENST00000396185:CTNNB1:C/G:S37C:0.000);Deleterious(ENST00000405570:CTNNB1:C/G:S37C:0.000);Deleterious(ENST00000441708:CTNNB1:C/G:S37C:0.000);Deleterious(ENST00000453024:CTNNB1:C/G:S30C:0.000)			0	NA	NA	0	NA	NA	NA	0	0	CTNNB1
9237035	3	41266113	41266113	C	G	NA	exon_variant	MU855803	ENSG00000168036	NA	NA	NA		NA	NA	NA	NA		SIFT=Deleterious(ENST00000349496:CTNNB1:C/G:S37C:0.000);Deleterious(ENST00000396183:CTNNB1:C/G:S37C:0.000);Deleterious(ENST00000396185:CTNNB1:C/G:S37C:0.000);Deleterious(ENST00000405570:CTNNB1:C/G:S37C:0.000);Deleterious(ENST00000441708:CTNNB1:C/G:S37C:0.000);Deleterious(ENST00000453024:CTNNB1:C/G:S30C:0.000)			0	NA	NA	0	NA	NA	NA	0	0	CTNNB1
9252639	17	56455119	56455119	C	T	NA	intron_variant	MU3681313	ENSG00000108375	0.511207	0.82763	NA		15.15	0.923694	0.049384	0.432			ENCODE=chr17:56437340-56469000:Histone:H3K4me1:HepG2		1	1	1	0	1	0	1	0	0	RNF43
9407630	3	41255397	41255397	G	T	NA	intron_variant	MU3084081	ENSG00000168036	NA	0.1136	NA		0.82	1.14277	0.32988	0.047			chr3:41253860-41260460:Histone:H3K4me1:HepG2		0	1	0	0	0	0	1	0	0	CTNNB1
9417704	22	29380224	29380224	T	G	NA	intron_variant	MU3114922	ENSG00000183579	NA	0.12619	NA		0.458	0.783558	0.1254	0.005			ENCODE=chr22:29368200-29385220:Histone:H3K4me1:HepG2;chr22:29380020-29388120:Histone:H3K36me3:HepG2		0	1	0	0	0	0	1	0	0	ZNRF3
9417706	22	29380224	29380224	T	G	NA	upstream_gene_variant	MU3114922	ENSG00000183579	NA	0.12619	NA		0.458	0.783558	0.1254	0.005			ENCODE=chr22:29368200-29385220:Histone:H3K4me1:HepG2;chr22:29380020-29388120:Histone:H3K36me3:HepG2		0	1	0	0	0	0	1	0	0	ZNRF3
9507286	16	396721	396721	A	-	NA	frameshift_variant	MU3114913	ENSG00000103126	NA	NA	NA	1	NA	NA	NA	NA					0	NA	NA	0	NA	NA	NA	0	0	AXIN1
9507287	16	396721	396721	A	-	NA	intron_variant	MU3114913	ENSG00000103126	NA	NA	NA	1	NA	NA	NA	NA					0	NA	NA	0	NA	NA	NA	0	0	AXIN1
9507288	16	396721	396721	A	-	NA	upstream_gene_variant	MU3114913	ENSG00000103126	NA	NA	NA	1	NA	NA	NA	NA					0	NA	NA	0	NA	NA	NA	0	0	AXIN1
9671594	22	29444651	29444651	C	T	NA	intron_variant	MU2947468	ENSG00000183579	NA	0.20332	NA		5.056	0.728139	0.03353	0.66			ENCODE=chr22:29436900-29445720:Histone:H3K36me3:HepG2		0	1	1	1	0	0	1	0	0	ZNRF3
9693759	22	29379578	29379578	C	A	NA	intron_variant	MU2946193	ENSG00000183579	NA	0.13168	NA		1.084	0.783558	0.20686	0.017			ENCODE=chr22:29368200-29385220:Histone:H3K4me1:HepG2;chr22:29376995-29379847:Histone:H3K27ac:HepG2		0	1	0	0	0	0	1	0	0	ZNRF3
9693761	22	29379578	29379578	C	A	NA	upstream_gene_variant	MU2946193	ENSG00000183579	NA	0.13168	NA		1.084	0.783558	0.20686	0.017			ENCODE=chr22:29368200-29385220:Histone:H3K4me1:HepG2;chr22:29376995-29379847:Histone:H3K27ac:HepG2		0	1	0	0	0	0	1	0	0	ZNRF3
9720145	5	112095397	112095397	A	T	NA	intron_variant	MU2976177	ENSG00000134982	NA	0.11023	NA		2.654	0.926376	0.26355	0.302					0	1	0	0	0	0	1	0	0	APC
9739754	3	41266098	41266098	A	T	NA	missense_variant	MU834355	ENSG00000168036	NA	NA	NA		NA	NA	NA	NA		SIFT=Deleterious(ENST00000349496:CTNNB1:A/T:D32V:0.001);Deleterious(ENST00000396183:CTNNB1:A/T:D32V:0.001);Deleterious(ENST00000396185:CTNNB1:A/T:D32V:0.001);Deleterious(ENST00000405570:CTNNB1:A/T:D32V:0.001);Deleterious(ENST00000441708:CTNNB1:A/T:D32V:0.000);Deleterious(ENST00000453024:CTNNB1:A/T:D25V:0.001)			0	NA	NA	0	NA	NA	NA	0	0	CTNNB1
9739762	3	41266098	41266098	A	T	NA	downstream_gene_variant	MU834355	ENSG00000168036	NA	NA	NA		NA	NA	NA	NA		SIFT=Deleterious(ENST00000349496:CTNNB1:A/T:D32V:0.001);Deleterious(ENST00000396183:CTNNB1:A/T:D32V:0.001);Deleterious(ENST00000396185:CTNNB1:A/T:D32V:0.001);Deleterious(ENST00000405570:CTNNB1:A/T:D32V:0.001);Deleterious(ENST00000441708:CTNNB1:A/T:D32V:0.000);Deleterious(ENST00000453024:CTNNB1:A/T:D25V:0.001)			0	NA	NA	0	NA	NA	NA	0	0	CTNNB1
9739763	3	41266098	41266098	A	T	NA	exon_variant	MU834355	ENSG00000168036	NA	NA	NA		NA	NA	NA	NA		SIFT=Deleterious(ENST00000349496:CTNNB1:A/T:D32V:0.001);Deleterious(ENST00000396183:CTNNB1:A/T:D32V:0.001);Deleterious(ENST00000396185:CTNNB1:A/T:D32V:0.001);Deleterious(ENST00000405570:CTNNB1:A/T:D32V:0.001);Deleterious(ENST00000441708:CTNNB1:A/T:D32V:0.000);Deleterious(ENST00000453024:CTNNB1:A/T:D25V:0.001)			0	NA	NA	0	NA	NA	NA	0	0	CTNNB1
9793392	17	56452997	56452997	A	C	NA	intron_variant	MU2940642	ENSG00000108375	NA	0.17345	NA		1.393	0.653533	0.14246	0.024			ENCODE=chr17:56437340-56469000:Histone:H3K4me1:HepG2		0	1	0	0	0	0	1	0	0	RNF43
9888402	17	56468538	56468538	G	T	NA	intron_variant	MU79956243	ENSG00000108375	0.030278	0.12244	NA		1.284	1.2954	0.063661	0.696			ENCODE=chr17:56437340-56469000:Histone:H3K4me1:HepG2;chr17:56466689-56468983:Histone:H3K27ac:HepG2;chr17:56468024-56469713:Transcription Factor:KDM1A:HepG2;chr17:56468145-56469332:Transcription Factor:FOXA2:HepG2;chr17:56468150-56469744:Transcription Factor:NFIC:HepG2;chr17:56468234-56469599:Transcription Factor:TCF7L2:HepG2;chr17:56468236-56469518:Transcription Factor:ZKSCAN1:HepG2;chr17:5646838…		0	1	1	1	1	0	1	0	0	RNF43
9894912	22	29393596	29393596	G	A	NA	intron_variant	MU2815225	ENSG00000183579	NA	0.11682	NA		1.19	0.179549	0.12962	0.013			ENCODE=chr22:29390800-29426660:Histone:H3K4me1:HepG2;chr22:29392820-29394220:Histone:H3K36me3:HepG2		0	1	0	0	0	0	1	0	0	ZNRF3
10018072	3	41264125	41264125	C	G	NA	intron_variant	MU78109103	ENSG00000168036	NA	0.13794	NA		0.254	1.14277	0.30855	0.013			chr3:41260500-41264780:Histone:H3K4me1:HepG2		0	1	0	0	0	0	1	0	0	CTNNB1
10018073	3	41264125	41264125	C	G	NA	upstream_gene_variant	MU78109103	ENSG00000168036	NA	0.13794	NA		0.254	1.14277	0.30855	0.013			chr3:41260500-41264780:Histone:H3K4me1:HepG2		0	1	0	0	0	0	1	0	0	CTNNB1
10142420	17	56471555	56471555	A	C	NA	intron_variant	MU2820907	ENSG00000108375	NA	0.15141	NA		3.92	0.653533	0.084687	0.534			chr17:56469060-56490920:Histone:H3K4me1:HepG2;chr17:56471349-56473031:Histone:H3K27ac:HepG2		0	1	1	1	0	0	1	0	0	RNF43
10199206	22	29306362	29306362	G	A	NA	intron_variant	MU77142841	ENSG00000183579	NA	0.27246	NA		13.92	0.802383	0.022437	0.841			ENCODE=chr22:29281680-29333120:Histone:H3K4me1:HepG2		1	1	1	1	0	0	1	0	0	ZNRF3
10276776	22	29330518	29330518	C	T	NA	intron_variant	MU2818255	ENSG00000183579	NA	0.1919	NA		0.717	0.179549	0.18061	0.02			ENCODE=chr22:29281680-29333120:Histone:H3K4me1:HepG2		0	1	0	0	0	0	1	0	0	ZNRF3
10345712	3	41289780	41289780	G	A	NA	intron_variant	MU2717830	ENSG00000168036	NA	0.21673	NA		6.121	1.76529	0.04904	0.787			chr3:41286560-41291780:Histone:H3K4me1:HepG2;chr3:41288793-41289782:Transcription Factor:KDM1A:HepG2		1	1	1	1	0	0	1	0	0	CTNNB1
10345718	3	41302278	41302278	G	C	NA	downstream_gene_variant	MU2717834	ENSG00000168036	NA	0.16187	NA		1.692	0.608456	0.087491	0.064					0	1	1	0	0	0	1	0	0	CTNNB1
10502729	22	29321971	29321971	A	T	NA	intron_variant	MU2766296	ENSG00000183579	NA	0.17681	NA		10.24	0.957706	0.035298	0.857			ENCODE=chr22:29281680-29333120:Histone:H3K4me1:HepG2		1	1	1	1	0	0	1	0	0	ZNRF3
10532133	16	379877	379877	C	T	NA	intron_variant	MU76719570	ENSG00000103126	NA	0.1436	NA		0.756	0.717784	0.42935	0.273					0	1	0	0	0	0	1	0	0	AXIN1
10592870	5	112101563	112101563	A	T	NA	intron_variant	MU77410158	ENSG00000134982	0.1547	0.1261	NA		3.737	0.926376	0.20846	0.464					0	1	0	0	1	0	1	0	0	APC
10598201	22	29294161	29294161	C	G	NA	intron_variant	MU77396729	ENSG00000183579	NA	0.07316	NA		1.879	0.334935	0.11973	0.681			chr22:29281680-29333120:Histone:H3K4me1:HepG2		0	1	0	1	0	0	1	0	0	ZNRF3
10638294	5	112039614	112039614	C	T	NA	upstream_gene_variant	MU2759956	ENSG00000134982	NA	0.18281	NA		0.872	0.797249	0.1305	0.056			chr5:112039300-112039760:Histone:H3K27me3:HepG2		0	1	0	0	0	0	1	0	0	APC
10646518	17	56449018	56449018	A	T	NA	intron_variant	MU2787368	ENSG00000108375	NA	0.20663	NA		4.087	1.54535	0.11433	0.149			ENCODE=chr17:56437340-56469000:Histone:H3K4me1:HepG2;chr17:56444300-56449900:Histone:H3K36me3:HepG2		0	1	0	0	0	0	1	0	0	RNF43
10672159	22	29404444	29404444	A	G	NA	intron_variant	MU2797306	ENSG00000183579	NA	0.13284	NA		1.047	0.334935	0.20191	0			ENCODE=chr22:29390800-29426660:Histone:H3K4me1:HepG2		0	1	0	0	0	0	1	0	0	ZNRF3
10717073	22	29354663	29354663	T	C	NA	intron_variant	MU2797216	ENSG00000183579	NA	0.08518	NA		0.16	0.334935	0.15322	0			ENCODE=chr22:29340940-29362600:Histone:H3K4me1:HepG2;chr22:29353640-29356200:Histone:H3K36me3:HepG2		0	1	0	0	0	0	1	0	0	ZNRF3
10747665	5	112096219	112096219	A	C	NA	intron_variant	MU77569037	ENSG00000134982	NA	0.08783	NA		2.557	0.926376	0.10558	0.441					0	1	0	0	0	0	1	0	0	APC
10775237	5	112066785	112066785	A	G	NA	intron_variant	MU3145944	ENSG00000134982	NA	0.08413	NA		2.325	0.926376	0.24303	0.276					0	1	0	0	0	0	1	0	0	APC
10813472	22	29324643	29324643	G	A	NA	intron_variant	MU3196321	ENSG00000183579	NA	0.04216	NA		0.491	0.179549	0.44104	0.375			ENCODE=chr22:29281680-29333120:Histone:H3K4me1:HepG2		0	1	0	0	0	0	1	0	0	ZNRF3
10815096	17	56499465	56499465	C	T	NA	upstream_gene_variant	MU3200732	ENSG00000108375	NA	0.96144	NA		12.76	0.011479	0.044435	0.197			chr17:56499160-56500240:Histone:H3K27me3:HepG2		1	0	1	0	0	0	1	0	0	RNF43
10844553	5	112172263	112172263	T	A	NA	intron_variant	MU3145925	ENSG00000134982	NA	0.25853	NA		6.813	1.54921	0.054853	0.624					1	1	1	1	0	0	1	0	0	APC
10859130	22	29434149	29434149	G	T	NA	intron_variant	MU3196374	ENSG00000183579	NA	0.1245	NA		2.242	0.179549	0.15987	0.009			ENCODE=chr22:29426900-29434800:Histone:H3K4me1:HepG2;chr22:29433460-29434780:Histone:H3K36me3:HepG2		0	1	0	0	0	0	1	0	0	ZNRF3
10873508	5	112088247	112088247	A	G	NA	intron_variant	MU3135910	ENSG00000134982	NA	0.15738	NA		11.23	1.54921	0.015999	0.837					1	1	1	1	0	0	1	0	0	APC
10895749	16	373177	373177	T	C	NA	intron_variant	MU79635772	ENSG00000103126	NA	0.0278	NA		0.111	0.717784	0.44708	0.003					0	1	0	0	0	0	1	0	0	AXIN1
10914472	16	357975	357975	T	C	NA	intron_variant	MU79635759	ENSG00000103126	0.26691	0.09708	NA		5.697	0.87317	0.1271	0.608					1	1	0	1	1	0	1	0	0	AXIN1
10919518	5	112169520	112169520	A	C	NA	intron_variant	MU3483006	ENSG00000134982	NA	0.14549	NA		1.397	0.926376	0.25637	0.002					0	1	0	0	0	0	1	0	0	APC
10919525	5	112169520	112169520	A	C	NA	downstream_gene_variant	MU3483006	ENSG00000134982	NA	0.14549	NA		1.397	0.926376	0.25637	0.002					0	1	0	0	0	0	1	0	0	APC
10933946	5	112103341	112103341	A	T	NA	intron_variant	MU76660593	ENSG00000134982	NA	0.8397	NA		10.15	0.926376	0.1876	0.596					1	1	0	1	0	0	1	0	0	APC
10933947	5	112103341	112103341	A	T	NA	downstream_gene_variant	MU76660593	ENSG00000134982	NA	0.8397	NA		10.15	0.926376	0.1876	0.596					1	1	0	1	0	0	1	0	0	APC
10952373	16	373179	373179	C	T	NA	intron_variant	MU79635805	ENSG00000103126	NA	0.06513	NA		1.149	0.717784	0.34756	0.102					0	1	0	0	0	0	1	0	0	AXIN1
10957641	16	349115	349115	T	C	NA	intron_variant	MU1211404	ENSG00000103126	NA	0.08588	NA		2.728	0.717784	0.1136	0.222					0	1	0	0	0	0	1	0	0	AXIN1
10965090	22	29388046	29388046	C	G	NA	intron_variant	MU78411512	ENSG00000183579	NA	0.06942	NA		1.476	0.179549	0.12772	0.316			ENCODE=chr22:29380020-29388120:Histone:H3K36me3:HepG2		0	1	0	0	0	0	1	0	0	ZNRF3
10987367	5	112093366	112093366	C	T	NA	intron_variant	MU3040686	ENSG00000134982	1.32917	0.11692	NA		2.763	1.72362	0.17611	0.688			chr5:112093093-112093649:Transcription Factor:Rad21:HepG2;chr5:112093313-112093649:Transcription Factor:CTCF:HepG2		0	1	0	1	1	0	1	0	0	APC
11004493	22	29303131	29303131	C	T	NA	intron_variant	MU78826808	ENSG00000183579	NA	0.05967	NA		1.396	0.179549	0.40952	0.158			ENCODE=chr22:29281680-29333120:Histone:H3K4me1:HepG2;chr22:29303000-29304760:Histone:H3K36me3:HepG2		0	1	0	0	0	0	1	0	0	ZNRF3
11052840	22	29304356	29304356	A	C	NA	intron_variant	MU3367245	ENSG00000183579	NA	0.25459	NA		3.033	0.976797	0.10876	0.178			ENCODE=chr22:29281680-29333120:Histone:H3K4me1:HepG2;chr22:29303000-29304760:Histone:H3K36me3:HepG2		0	1	0	0	0	0	1	0	0	ZNRF3
11083490	5	112095901	112095901	G	T	NA	intron_variant	MU3215155	ENSG00000134982	NA	0.07775	NA		0.333	0.926376	0.17004	0.02					0	1	0	0	0	0	1	0	0	APC
11108490	5	112118543	112118543	A	T	NA	intron_variant	MU3215163	ENSG00000134982	NA	0.13152	NA		4.948	0.926376	0.16714	0.299					0	1	0	0	0	0	1	0	0	APC
11145178	22	29291270	29291270	G	A	NA	intron_variant	MU3253038	ENSG00000183579	NA	0.14285	NA		11.03	0.179549	0.033938	0.771			chr22:29281680-29333120:Histone:H3K4me1:HepG2		1	1	1	1	0	0	1	0	0	ZNRF3
11149782	16	374677	374677	T	C	NA	intron_variant	MU78550867	ENSG00000103126	4.19666	0.82973	NA		5.231	1.51503	0.10199	0.131					0	1	0	0	1	0	1	0	0	AXIN1
11152003	5	112047364	112047364	G	A	NA	intron_variant	MU78684285	ENSG00000134982	NA	0.18589	NA		9.15	1.08176	0.1467	0.819			chr5:112044140-112047880:Histone:H3K4me1:HepG2		1	1	0	1	0	0	1	0	0	APC
11157745	3	41277457	41277457	T	G	NA	intron_variant	MU3127056	ENSG00000168036	NA	0.13308	NA		6.018	0.987383	0.092857	0.606			chr3:41273320-41279180:Histone:H3K36me3:HepG2		1	1	1	1	0	0	1	0	0	CTNNB1
11157753	3	41277457	41277457	T	G	NA	upstream_gene_variant	MU3127056	ENSG00000168036	NA	0.13308	NA		6.018	0.987383	0.092857	0.606			chr3:41273320-41279180:Histone:H3K36me3:HepG2		1	1	1	1	0	0	1	0	0	CTNNB1
11193443	22	29285696	29285696	C	G	NA	intron_variant	MU3079773	ENSG00000183579	NA	0.74845	NA		7.053	0.75058	0.059432	0.236			chr22:29281680-29333120:Histone:H3K4me1:HepG2		1	1	1	0	0	0	1	0	0	ZNRF3
11262376	22	29370547	29370547	A	G	NA	intron_variant	MU2963512	ENSG00000183579	NA	0.16659	NA		7.652	0.179549	0.10327	0.572			ENCODE=chr22:29368200-29385220:Histone:H3K4me1:HepG2		1	1	0	1	0	0	1	0	0	ZNRF3
11262382	22	29289952	29289952	G	A	NA	intron_variant	MU2963549	ENSG00000183579	NA	0.10156	NA		1.158	0.179549	0.16699	0.018			chr22:29281680-29333120:Histone:H3K4me1:HepG2;chr22:29289843-29290141:Transcription Factor:CEBPB:HepG2		0	1	0	0	0	0	1	0	0	ZNRF3
11290453	22	29377972	29377972	C	A	NA	intron_variant	MU79225773	ENSG00000183579	0.279811	0.1447	NA		1.139	0.783558	0.25476	0.425			ENCODE=chr22:29368200-29385220:Histone:H3K4me1:HepG2;chr22:29376995-29379847:Histone:H3K27ac:HepG2;chr22:29377516-29378992:Transcription Factor:KDM1A:HepG2;chr22:29377604-29378647:Transcription Factor:FOXA2:HepG2;chr22:29377615-29378610:Transcription Factor:Jund:HepG2;chr22:29377623-29378678:Open Chromatin:DNase1:HepG2;chr22:29377632-29378660:Transcription Factor:TCF7:HepG2;chr22:29377679-2937850…		0	1	0	0	1	0	1	0	0	ZNRF3
11301611	16	366036	366036	G	A	NA	intron_variant	MU79202447	ENSG00000103126	NA	0.0897	NA		2.05	0.717784	0.38804	0.085					0	1	0	0	0	0	1	0	0	AXIN1
11302185	22	29374482	29374482	G	A	NA	intron_variant	MU79225745	ENSG00000183579	0.554535	0.07572	NA		1.468	0.179549	0.071902	0.052			ENCODE=chr22:29368200-29385220:Histone:H3K4me1:HepG2;chr22:29373715-29376300:Histone:H3K27ac:HepG2		0	1	1	0	1	0	1	0	0	ZNRF3
11345660	5	112103441	112103441	C	T	NA	intron_variant	MU3012381	ENSG00000134982	NA	0.06774	NA		1.811	0.926376	0.14699	0.397					0	1	0	0	0	0	1	0	0	APC
11345661	5	112103441	112103441	C	T	NA	downstream_gene_variant	MU3012381	ENSG00000134982	NA	0.06774	NA		1.811	0.926376	0.14699	0.397					0	1	0	0	0	0	1	0	0	APC
11351552	3	41266137	41266137	C	A	NA	missense_variant	MU859758	ENSG00000168036	NA	NA	NA		NA	NA	NA	NA		SIFT=Deleterious(ENST00000349496:CTNNB1:C/A:S45Y:0.001);Deleterious(ENST00000396183:CTNNB1:C/A:S45Y:0.001);Deleterious(ENST00000396185:CTNNB1:C/A:S45Y:0.001);Deleterious(ENST00000405570:CTNNB1:C/A:S45Y:0.001);Deleterious(ENST00000441708:CTNNB1:C/A:S45Y:0.001);Deleterious(ENST00000453024:CTNNB1:C/A:S38Y:0.001)			0	NA	NA	0	NA	NA	NA	0	0	CTNNB1
11351557	3	41266137	41266137	C	A	NA	downstream_gene_variant	MU859758	ENSG00000168036	NA	NA	NA		NA	NA	NA	NA		SIFT=Deleterious(ENST00000349496:CTNNB1:C/A:S45Y:0.001);Deleterious(ENST00000396183:CTNNB1:C/A:S45Y:0.001);Deleterious(ENST00000396185:CTNNB1:C/A:S45Y:0.001);Deleterious(ENST00000405570:CTNNB1:C/A:S45Y:0.001);Deleterious(ENST00000441708:CTNNB1:C/A:S45Y:0.001);Deleterious(ENST00000453024:CTNNB1:C/A:S38Y:0.001)			0	NA	NA	0	NA	NA	NA	0	0	CTNNB1
11351558	3	41266137	41266137	C	A	NA	exon_variant	MU859758	ENSG00000168036	NA	NA	NA		NA	NA	NA	NA		SIFT=Deleterious(ENST00000349496:CTNNB1:C/A:S45Y:0.001);Deleterious(ENST00000396183:CTNNB1:C/A:S45Y:0.001);Deleterious(ENST00000396185:CTNNB1:C/A:S45Y:0.001);Deleterious(ENST00000405570:CTNNB1:C/A:S45Y:0.001);Deleterious(ENST00000441708:CTNNB1:C/A:S45Y:0.001);Deleterious(ENST00000453024:CTNNB1:C/A:S38Y:0.001)			0	NA	NA	0	NA	NA	NA	0	0	CTNNB1
11368766	16	386586	386586	C	A	NA	intron_variant	MU79318112	ENSG00000103126	NA	0.05696	NA		0.958	0.87317	0.15287	0.375			chr16:380100-396180:Histone:H3K4me1:HepG2		0	1	0	0	0	0	1	0	0	AXIN1
11370107	16	374783	374783	C	T	NA	intron_variant	MU79722854	ENSG00000103126	3.68757	0.91422	NA		8.311	1.51503	0.022647	0.965					1	1	1	1	1	0	1	0	0	AXIN1
11390546	16	359549	359549	A	T	NA	intron_variant	MU79318094	ENSG00000103126	NA	0.11938	NA		1.089	0.717784	0.092663	0.025			chr16:359120-360500:Histone:H3K36me3:HepG2		0	1	1	0	0	0	1	0	0	AXIN1
11390907	22	29298796	29298796	G	T	NA	intron_variant	MU79334845	ENSG00000183579	NA	0.84712	NA		12.1	0.802383	0.018968	0.851			ENCODE=chr22:29281680-29333120:Histone:H3K4me1:HepG2;chr22:29298443-29299001:Transcription Factor:KDM1A:HepG2		1	1	1	1	0	0	1	0	0	ZNRF3
11394724	5	112118451	112118451	G	T	NA	intron_variant	MU3281234	ENSG00000134982	NA	0.08653	NA		0.365	0.926376	0.36108	0.001					0	1	0	0	0	0	1	0	0	APC
11412211	16	386585	386585	G	A	NA	intron_variant	MU79318099	ENSG00000103126	NA	0.07055	NA		2.903	0.87317	0.25745	0.472			chr16:380100-396180:Histone:H3K4me1:HepG2		0	1	0	0	0	0	1	0	0	AXIN1
11450248	22	29301259	29301259	A	G	NA	intron_variant	MU3315566	ENSG00000183579	NA	0.06601	NA		0.367	0.179549	0.23125	0.002			ENCODE=chr22:29281680-29333120:Histone:H3K4me1:HepG2		0	1	0	0	0	0	1	0	0	ZNRF3
11502722	3	41266096	41266096	G	T	NA	synonymous_variant	MU3198069	ENSG00000168036	0.186294	0.9344	0.706548		16.99	NA	0.000816	0.984					1	NA	1	1	1	1	1	0	0	CTNNB1
11502730	3	41266096	41266096	G	T	NA	downstream_gene_variant	MU3198069	ENSG00000168036	0.186294	0.9344	0.706548		16.99	NA	0.000816	0.984					1	NA	1	1	1	1	1	0	0	CTNNB1
11502731	3	41266096	41266096	G	T	NA	exon_variant	MU3198069	ENSG00000168036	0.186294	0.9344	0.706548		16.99	NA	0.000816	0.984					1	NA	1	1	1	1	1	0	0	CTNNB1
11507876	17	56433386	56433386	A	G	NA	intron_variant	MU3159038	ENSG00000108375	NA	0.09001	NA		9.463	0.498147	0.044413	0.135			chr17:56429860-56434100:Histone:H3K4me1:HepG2;chr17:56431200-56441820:Histone:H3K36me3:HepG2		1	1	1	0	0	0	1	0	0	RNF43
11507881	17	56433386	56433386	A	G	NA	downstream_gene_variant	MU3159038	ENSG00000108375	NA	0.09001	NA		9.463	0.498147	0.044413	0.135			chr17:56429860-56434100:Histone:H3K4me1:HepG2;chr17:56431200-56441820:Histone:H3K36me3:HepG2		1	1	1	0	0	0	1	0	0	RNF43
11521811	3	41279218	41279218	A	G	NA	intron_variant	MU78802646	ENSG00000168036	NA	0.08141	NA		0.223	0.987383	0.11239	0.014					0	1	0	0	0	0	1	0	0	CTNNB1
11521813	3	41279218	41279218	A	G	NA	downstream_gene_variant	MU78802646	ENSG00000168036	NA	0.08141	NA		0.223	0.987383	0.11239	0.014					0	1	0	0	0	0	1	0	0	CTNNB1
11521819	3	41279218	41279218	A	G	NA	upstream_gene_variant	MU78802646	ENSG00000168036	NA	0.08141	NA		0.223	0.987383	0.11239	0.014					0	1	0	0	0	0	1	0	0	CTNNB1
11660114	22	29339875	29339875	A	T	NA	intron_variant	MU78478909	ENSG00000183579	NA	0.09869	NA		0.194	0.179549	0.1708	0.005			ENCODE=chr22:29333200-29340900:Histone:H3K4me1:HepG2		0	1	0	0	0	0	1	0	0	ZNRF3
11721248	5	112090627	112090627	G	A	NA	exon_variant	MU78359750	ENSG00000134982	NA	NA	NA		NA	NA	NA	NA		SIFT=Deleterious(ENST00000257430:APC:G/A:E14K:0.012);Deleterious(ENST00000457016:APC:G/A:E14K:0.012);Deleterious(ENST00000508376:APC:G/A:E14K:0.012);Deleterious - Low Confidence(ENST00000508624:APC:G/A:E14K:0.000);Deleterious - Low Confidence(ENST00000509732:APC:G/A:E14K:0.000)			0	NA	NA	0	NA	NA	NA	0	0	APC
11721249	5	112090627	112090627	G	A	NA	missense_variant	MU78359750	ENSG00000134982	NA	NA	NA		NA	NA	NA	NA		SIFT=Deleterious(ENST00000257430:APC:G/A:E14K:0.012);Deleterious(ENST00000457016:APC:G/A:E14K:0.012);Deleterious(ENST00000508376:APC:G/A:E14K:0.012);Deleterious - Low Confidence(ENST00000508624:APC:G/A:E14K:0.000);Deleterious - Low Confidence(ENST00000509732:APC:G/A:E14K:0.000)			0	NA	NA	0	NA	NA	NA	0	0	APC
11721255	5	112090627	112090627	G	A	NA	intron_variant	MU78359750	ENSG00000134982	NA	NA	NA		NA	NA	NA	NA		SIFT=Deleterious(ENST00000257430:APC:G/A:E14K:0.012);Deleterious(ENST00000457016:APC:G/A:E14K:0.012);Deleterious(ENST00000508376:APC:G/A:E14K:0.012);Deleterious - Low Confidence(ENST00000508624:APC:G/A:E14K:0.000);Deleterious - Low Confidence(ENST00000509732:APC:G/A:E14K:0.000)			0	NA	NA	0	NA	NA	NA	0	0	APC
11753589	22	29380468	29380468	A	G	NA	intron_variant	MU5932027	ENSG00000183579	NA	0.1574	NA		2.401	0.783558	0.17524	0.007			ENCODE=chr22:29368200-29385220:Histone:H3K4me1:HepG2;chr22:29380020-29388120:Histone:H3K36me3:HepG2;chr22:29380389-29380831:Transcription Factor:FOXA1:HepG2;chr22:29380455-29380810:Transcription Factor:FOXA2:HepG2		0	1	0	0	0	0	1	0	0	ZNRF3
11753591	22	29380468	29380468	A	G	NA	upstream_gene_variant	MU5932027	ENSG00000183579	NA	0.1574	NA		2.401	0.783558	0.17524	0.007			ENCODE=chr22:29368200-29385220:Histone:H3K4me1:HepG2;chr22:29380020-29388120:Histone:H3K36me3:HepG2;chr22:29380389-29380831:Transcription Factor:FOXA1:HepG2;chr22:29380455-29380810:Transcription Factor:FOXA2:HepG2		0	1	0	0	0	0	1	0	0	ZNRF3
11763728	5	112056546	112056546	G	A	NA	intron_variant	MU5188421	ENSG00000134982	0.189782	0.06128	NA		1.857	1.08176	0.20074	0.637					0	1	0	1	1	0	1	0	0	APC
11845010	16	380764	380764	T	A	NA	intron_variant	MU6114949	ENSG00000103126	NA	0.10617	NA		1.732	0.87317	0.2653	0.11			chr16:380100-396180:Histone:H3K4me1:HepG2		0	1	0	0	0	0	1	0	0	AXIN1
11900337	3	41272797	41272797	G	T	NA	intron_variant	MU6619199	ENSG00000168036	NA	0.04602	NA		0.056	0.987383	0.3085	0.023					0	1	0	0	0	0	1	0	0	CTNNB1
11900338	3	41272797	41272797	G	T	NA	upstream_gene_variant	MU6619199	ENSG00000168036	NA	0.04602	NA		0.056	0.987383	0.3085	0.023					0	1	0	0	0	0	1	0	0	CTNNB1
11913193	22	29356236	29356236	A	G	NA	intron_variant	MU5931946	ENSG00000183579	NA	0.06869	NA		1.468	0.179549	0.26014	0.011			ENCODE=chr22:29340940-29362600:Histone:H3K4me1:HepG2		0	1	0	0	0	0	1	0	0	ZNRF3
11959808	3	41266103	41266103	G	A	NA	missense_variant	MU823117	ENSG00000168036	NA	NA	NA		NA	NA	NA	NA		SIFT=Deleterious(ENST00000349496:CTNNB1:G/A:G34R:0.001);Deleterious(ENST00000396183:CTNNB1:G/A:G34R:0.001);Deleterious(ENST00000396185:CTNNB1:G/A:G34R:0.001);Deleterious(ENST00000405570:CTNNB1:G/A:G34R:0.001);Deleterious(ENST00000441708:CTNNB1:G/A:G34R:0.000);Deleterious(ENST00000453024:CTNNB1:G/A:G27R:0.001)			0	NA	NA	0	NA	NA	NA	0	0	CTNNB1
11959816	3	41266103	41266103	G	A	NA	downstream_gene_variant	MU823117	ENSG00000168036	NA	NA	NA		NA	NA	NA	NA		SIFT=Deleterious(ENST00000349496:CTNNB1:G/A:G34R:0.001);Deleterious(ENST00000396183:CTNNB1:G/A:G34R:0.001);Deleterious(ENST00000396185:CTNNB1:G/A:G34R:0.001);Deleterious(ENST00000405570:CTNNB1:G/A:G34R:0.001);Deleterious(ENST00000441708:CTNNB1:G/A:G34R:0.000);Deleterious(ENST00000453024:CTNNB1:G/A:G27R:0.001)			0	NA	NA	0	NA	NA	NA	0	0	CTNNB1
11959817	3	41266103	41266103	G	A	NA	exon_variant	MU823117	ENSG00000168036	NA	NA	NA		NA	NA	NA	NA		SIFT=Deleterious(ENST00000349496:CTNNB1:G/A:G34R:0.001);Deleterious(ENST00000396183:CTNNB1:G/A:G34R:0.001);Deleterious(ENST00000396185:CTNNB1:G/A:G34R:0.001);Deleterious(ENST00000405570:CTNNB1:G/A:G34R:0.001);Deleterious(ENST00000441708:CTNNB1:G/A:G34R:0.000);Deleterious(ENST00000453024:CTNNB1:G/A:G27R:0.001)			0	NA	NA	0	NA	NA	NA	0	0	CTNNB1
11970920	5	112131111	112131111	A	G	NA	intron_variant	MU5188883	ENSG00000134982	0.229495	0.19333	NA		8.289	1.08176	0.065991	0.678			chr5:112130660-112132560:Histone:H3K4me1:HepG2;chr5:112130900-112131140:Histone:H3K9me3:HepG2		1	1	1	1	1	0	1	0	0	APC
11975777	22	29335210	29335210	A	G	NA	intron_variant	MU5931878	ENSG00000183579	NA	0.05383	NA		0.409	0.179549	0.335	0.007			ENCODE=chr22:29333200-29340900:Histone:H3K4me1:HepG2		0	1	0	0	0	0	1	0	0	ZNRF3
12014188	5	112121063	112121063	A	G	NA	intron_variant	MU5188823	ENSG00000134982	NA	0.08386	NA		6.865	0.926376	0.14287	0.37					1	1	0	0	0	0	1	0	0	APC
12123716	22	29289623	29289623	C	G	NA	intron_variant	MU5931738	ENSG00000183579	NA	0.03695	NA		0.019	0.179549	0.36658	0			chr22:29281680-29333120:Histone:H3K4me1:HepG2		0	1	0	0	0	0	1	0	0	ZNRF3
12126281	3	41261442	41261442	A	G	NA	intron_variant	MU6618973	ENSG00000168036	NA	0.0875	NA		1.802	0.987383	0.19363	0.447			chr3:41260500-41264780:Histone:H3K4me1:HepG2		0	1	0	0	0	0	1	0	0	CTNNB1
12126282	3	41261442	41261442	A	G	NA	upstream_gene_variant	MU6618973	ENSG00000168036	NA	0.0875	NA		1.802	0.987383	0.19363	0.447			chr3:41260500-41264780:Histone:H3K4me1:HepG2		0	1	0	0	0	0	1	0	0	CTNNB1
12137634	3	41259477	41259477	A	G	NA	intron_variant	MU6618956	ENSG00000168036	NA	0.11688	NA		5.093	0.987383	0.091888	0.588			chr3:41253860-41260460:Histone:H3K4me1:HepG2		0	1	1	1	0	0	1	0	0	CTNNB1
12137641	3	41259477	41259477	A	G	NA	upstream_gene_variant	MU6618956	ENSG00000168036	NA	0.11688	NA		5.093	0.987383	0.091888	0.588			chr3:41253860-41260460:Histone:H3K4me1:HepG2		0	1	1	1	0	0	1	0	0	CTNNB1
12137644	3	41273869	41273869	C	G	NA	intron_variant	MU6619216	ENSG00000168036	NA	0.12847	NA		0.577	0.987383	0.079598	0.017			chr3:41273320-41279180:Histone:H3K36me3:HepG2		0	1	1	0	0	0	1	0	0	CTNNB1
12137645	3	41273869	41273869	C	G	NA	upstream_gene_variant	MU6619216	ENSG00000168036	NA	0.12847	NA		0.577	0.987383	0.079598	0.017			chr3:41273320-41279180:Histone:H3K36me3:HepG2		0	1	1	0	0	0	1	0	0	CTNNB1
12145892	22	29400046	29400046	G	C	NA	intron_variant	MU5932102	ENSG00000183579	0.21908	0.88985	NA		15.62	0.3515	0.019843	0.444			ENCODE=chr22:29390800-29426660:Histone:H3K4me1:HepG2		1	1	1	0	1	0	1	0	0	ZNRF3
12211499	5	112153511	112153511	G	T	NA	intron_variant	MU5188977	ENSG00000134982	NA	0.1547	NA		10.79	0.926376	0.05535	0.66					1	1	1	1	0	0	1	0	0	APC
12211500	5	112153511	112153511	G	T	NA	upstream_gene_variant	MU5188977	ENSG00000134982	NA	0.1547	NA		10.79	0.926376	0.05535	0.66					1	1	1	1	0	0	1	0	0	APC
12313503	5	112103182	112103182	A	G	NA	intron_variant	MU78126414	ENSG00000134982	NA	0.19545	NA		7.42	0.926376	0.080397	0.541					1	1	1	1	0	0	1	0	0	APC
12313504	5	112103182	112103182	A	G	NA	downstream_gene_variant	MU78126414	ENSG00000134982	NA	0.19545	NA		7.42	0.926376	0.080397	0.541					1	1	1	1	0	0	1	0	0	APC
12327260	17	56494797	56494797	A	C	NA	exon_variant	MU6476007	ENSG00000108375	3.87593	0.9203	NA		18.03	1.2954	0.004663	0.87			chr17:56494761-56495400:Transcription Factor:CEBPB:HepG2;chr17:56494764-56495097:Transcription Factor:ELF1:HepG2;chr17:56494766-56495188:Transcription Factor:GATA4:HepG2;chr17:56494788-56495502:Transcription Factor:TCF7:HepG2;chr17:56494790-56495242:Transcription Factor:Tcf12:HepG2;chr17:56494790-56495305:Transcription Factor:ETS1:HepG2;chr17:56494794-56495238:Transcription Factor:ZHX2:HepG2;chr1…		1	1	1	1	1	0	1	0	0	RNF43
12327261	17	56494797	56494797	A	C	NA	upstream_gene_variant	MU6476007	ENSG00000108375	3.87593	0.9203	NA		18.03	1.2954	0.004663	0.87			chr17:56494761-56495400:Transcription Factor:CEBPB:HepG2;chr17:56494764-56495097:Transcription Factor:ELF1:HepG2;chr17:56494766-56495188:Transcription Factor:GATA4:HepG2;chr17:56494788-56495502:Transcription Factor:TCF7:HepG2;chr17:56494790-56495242:Transcription Factor:Tcf12:HepG2;chr17:56494790-56495305:Transcription Factor:ETS1:HepG2;chr17:56494794-56495238:Transcription Factor:ZHX2:HepG2;chr1…		1	1	1	1	1	0	1	0	0	RNF43
12327263	17	56494797	56494797	A	C	NA	5_prime_UTR_variant	MU6476007	ENSG00000108375	3.87593	0.9203	NA		18.03	1.2954	0.004663	0.87			chr17:56494761-56495400:Transcription Factor:CEBPB:HepG2;chr17:56494764-56495097:Transcription Factor:ELF1:HepG2;chr17:56494766-56495188:Transcription Factor:GATA4:HepG2;chr17:56494788-56495502:Transcription Factor:TCF7:HepG2;chr17:56494790-56495242:Transcription Factor:Tcf12:HepG2;chr17:56494790-56495305:Transcription Factor:ETS1:HepG2;chr17:56494794-56495238:Transcription Factor:ZHX2:HepG2;chr1…		1	1	1	1	1	0	1	0	0	RNF43
12340323	17	56472886	56472886	T	C	NA	intron_variant	MU78063415	ENSG00000108375	NA	0.18712	NA		6.021	1.27637	0.044361	0.476			chr17:56469060-56490920:Histone:H3K4me1:HepG2;chr17:56471349-56473031:Histone:H3K27ac:HepG2		1	1	1	0	0	0	1	0	0	RNF43
12341225	22	29347131	29347131	A	G	NA	intron_variant	MU78088344	ENSG00000183579	0.041011	0.75823	NA		9.393	0.179549	0.10653	0.071			ENCODE=chr22:29340940-29362600:Histone:H3K4me1:HepG2		1	1	0	0	1	0	1	0	0	ZNRF3
12345437	5	112113761	112113761	A	G	NA	intron_variant	MU5188754	ENSG00000134982	NA	0.902	NA		8.555	1.08176	0.09136	0.365					1	1	1	0	0	0	1	0	0	APC
12387184	3	41248067	41248067	A	G	NA	intron_variant	MU6618854	ENSG00000168036	NA	0.15272	NA		3.87	0.987383	0.089778	0.047			chr3:41243820-41251360:Histone:H3K4me1:HepG2		0	1	1	0	0	0	1	0	0	CTNNB1
12387202	3	41257230	41257230	C	T	NA	intron_variant	MU6618894	ENSG00000168036	NA	0.09443	NA		1.079	0.987383	0.20052	0.013			chr3:41253860-41260460:Histone:H3K4me1:HepG2		0	1	0	0	0	0	1	0	0	CTNNB1
12412869	16	375380	375380	G	T	NA	intron_variant	MU77030796	ENSG00000103126	2.05727	0.07617	NA		2.306	0.717784	0.054824	0.835					0	1	1	1	1	0	1	0	0	AXIN1
12415025	16	358355	358355	C	A	NA	intron_variant	MU6114494	ENSG00000103126	0.246039	0.06955	NA		1.118	1.85211	0.20414	0.758					0	1	0	1	1	0	1	0	0	AXIN1
12434228	17	56456303	56456303	A	G	NA	intron_variant	MU78007415	ENSG00000108375	NA	0.27778	NA		6.595	0.498147	0.086672	0.488			ENCODE=chr17:56437340-56469000:Histone:H3K4me1:HepG2		1	1	1	0	0	0	1	0	0	RNF43
12459128	3	41266136	41266136	T	G	NA	missense_variant	MU865761	ENSG00000168036	NA	NA	NA		NA	NA	NA	NA		SIFT=Deleterious(ENST00000349496:CTNNB1:T/G:S45A:0.005);Deleterious(ENST00000396183:CTNNB1:T/G:S45A:0.005);Deleterious(ENST00000396185:CTNNB1:T/G:S45A:0.005);Deleterious(ENST00000405570:CTNNB1:T/G:S45A:0.005);Deleterious(ENST00000441708:CTNNB1:T/G:S45A:0.014);Deleterious(ENST00000453024:CTNNB1:T/G:S38A:0.005)			0	NA	NA	0	NA	NA	NA	0	0	CTNNB1
12459132	3	41266136	41266136	T	G	NA	downstream_gene_variant	MU865761	ENSG00000168036	NA	NA	NA		NA	NA	NA	NA		SIFT=Deleterious(ENST00000349496:CTNNB1:T/G:S45A:0.005);Deleterious(ENST00000396183:CTNNB1:T/G:S45A:0.005);Deleterious(ENST00000396185:CTNNB1:T/G:S45A:0.005);Deleterious(ENST00000405570:CTNNB1:T/G:S45A:0.005);Deleterious(ENST00000441708:CTNNB1:T/G:S45A:0.014);Deleterious(ENST00000453024:CTNNB1:T/G:S38A:0.005)			0	NA	NA	0	NA	NA	NA	0	0	CTNNB1
12459133	3	41266136	41266136	T	G	NA	exon_variant	MU865761	ENSG00000168036	NA	NA	NA		NA	NA	NA	NA		SIFT=Deleterious(ENST00000349496:CTNNB1:T/G:S45A:0.005);Deleterious(ENST00000396183:CTNNB1:T/G:S45A:0.005);Deleterious(ENST00000396185:CTNNB1:T/G:S45A:0.005);Deleterious(ENST00000405570:CTNNB1:T/G:S45A:0.005);Deleterious(ENST00000441708:CTNNB1:T/G:S45A:0.014);Deleterious(ENST00000453024:CTNNB1:T/G:S38A:0.005)			0	NA	NA	0	NA	NA	NA	0	0	CTNNB1
12464871	22	29423849	29423849	C	T	NA	intron_variant	MU5932190	ENSG00000183579	NA	0.09941	NA		0.442	0.179549	0.18016	0.002			ENCODE=chr22:29390800-29426660:Histone:H3K4me1:HepG2;chr22:29423440-29426160:Histone:H3K36me3:HepG2		0	1	0	0	0	0	1	0	0	ZNRF3
12520583	5	112089069	112089069	A	G	NA	intron_variant	MU5188629	ENSG00000134982	NA	0.13397	NA		4.597	0.926376	0.13129	0.539					0	1	0	1	0	0	1	0	0	APC
12548315	5	112079127	112079127	A	G	NA	intron_variant	MU5188550	ENSG00000134982	NA	0.09366	NA		1.746	0.926376	0.26979	0.563					0	1	0	1	0	0	1	0	0	APC
12567247	5	112139245	112139245	C	T	NA	intron_variant	MU5188898	ENSG00000134982	0.103082	0.10735	NA		7.071	1.08176	0.076392	0.57					1	1	1	1	1	0	1	0	0	APC
12608469	22	29339449	29339449	C	T	NA	intron_variant	MU5931901	ENSG00000183579	0.092332	0.97691	NA		17.35	0.957769	0.00935	0.982			ENCODE=chr22:29333200-29340900:Histone:H3K4me1:HepG2		1	1	1	1	1	0	1	0	0	ZNRF3
12728610	3	41263190	41263190	C	T	NA	intron_variant	MU6618985	ENSG00000168036	NA	0.03493	NA		0.038	1.14277	0.36722	0.009			chr3:41260500-41264780:Histone:H3K4me1:HepG2;chr3:41262732-41263201:Transcription Factor:FOXA2:HepG2;chr3:41262743-41263224:Transcription Factor:FOXA1:HepG2		0	1	0	0	0	0	1	0	0	CTNNB1
12728611	3	41263190	41263190	C	T	NA	upstream_gene_variant	MU6618985	ENSG00000168036	NA	0.03493	NA		0.038	1.14277	0.36722	0.009			chr3:41260500-41264780:Histone:H3K4me1:HepG2;chr3:41262732-41263201:Transcription Factor:FOXA2:HepG2;chr3:41262743-41263224:Transcription Factor:FOXA1:HepG2		0	1	0	0	0	0	1	0	0	CTNNB1
12728632	3	41306320	41306320	C	T	NA	downstream_gene_variant	MU6619366	ENSG00000168036	NA	0.12733	NA		3.151	0.608456	0.11374	0.566			ENCODE=chr3:41304900-41311120:Histone:H3K4me1:HepG2		0	1	0	1	0	0	1	0	0	CTNNB1
12900670	3	41266097	41266097	G	C	NA	missense_variant	MU823578	ENSG00000168036	NA	NA	NA		NA	NA	NA	NA		SIFT=Deleterious(ENST00000349496:CTNNB1:G/C:D32H:0.001);Deleterious(ENST00000396183:CTNNB1:G/C:D32H:0.001);Deleterious(ENST00000396185:CTNNB1:G/C:D32H:0.001);Deleterious(ENST00000405570:CTNNB1:G/C:D32H:0.001);Deleterious(ENST00000441708:CTNNB1:G/C:D32H:0.000);Deleterious(ENST00000453024:CTNNB1:G/C:D25H:0.001)			0	NA	NA	0	NA	NA	NA	0	0	CTNNB1
12900674	3	41266097	41266097	G	C	NA	downstream_gene_variant	MU823578	ENSG00000168036	NA	NA	NA		NA	NA	NA	NA		SIFT=Deleterious(ENST00000349496:CTNNB1:G/C:D32H:0.001);Deleterious(ENST00000396183:CTNNB1:G/C:D32H:0.001);Deleterious(ENST00000396185:CTNNB1:G/C:D32H:0.001);Deleterious(ENST00000405570:CTNNB1:G/C:D32H:0.001);Deleterious(ENST00000441708:CTNNB1:G/C:D32H:0.000);Deleterious(ENST00000453024:CTNNB1:G/C:D25H:0.001)			0	NA	NA	0	NA	NA	NA	0	0	CTNNB1
12900675	3	41266097	41266097	G	C	NA	exon_variant	MU823578	ENSG00000168036	NA	NA	NA		NA	NA	NA	NA		SIFT=Deleterious(ENST00000349496:CTNNB1:G/C:D32H:0.001);Deleterious(ENST00000396183:CTNNB1:G/C:D32H:0.001);Deleterious(ENST00000396185:CTNNB1:G/C:D32H:0.001);Deleterious(ENST00000405570:CTNNB1:G/C:D32H:0.001);Deleterious(ENST00000441708:CTNNB1:G/C:D32H:0.000);Deleterious(ENST00000453024:CTNNB1:G/C:D25H:0.001)			0	NA	NA	0	NA	NA	NA	0	0	CTNNB1
12912040	3	41248225	41248225	A	G	NA	intron_variant	MU6618873	ENSG00000168036	NA	0.18379	NA		13.38	1.14277	0.016554	0.798			chr3:41243820-41251360:Histone:H3K4me1:HepG2		1	1	1	1	0	0	1	0	0	CTNNB1
12949218	5	112050493	112050493	A	G	NA	intron_variant	MU5188400	ENSG00000134982	NA	0.10358	NA		2.103	0.926376	0.21914	0.007					0	1	0	0	0	0	1	0	0	APC
13067848	5	112044765	112044765	A	G	NA	intron_variant	MU5188361	ENSG00000134982	NA	0.10168	NA		4.479	0.926376	0.14406	0.101			chr5:112044140-112047880:Histone:H3K4me1:HepG2;chr5:112043164-112044958:Histone:H3K4me3:HepG2		0	1	0	0	0	0	1	0	0	APC
13185873	16	396333	396333	C	T	NA	synonymous_variant	MU77082689	ENSG00000103126	0.004707	0.84471	0.706548		4.278	NA	0.050036	0.904			chr16:396300-402000:Histone:H3K4me1:HepG2		0	NA	1	1	1	1	1	0	0	AXIN1
13185874	16	396333	396333	C	T	NA	intron_variant	MU77082689	ENSG00000103126	0.004707	0.84471	0.706548		4.278	NA	0.050036	0.904			chr16:396300-402000:Histone:H3K4me1:HepG2		0	NA	1	1	1	1	1	0	0	AXIN1
13185875	16	396333	396333	C	T	NA	upstream_gene_variant	MU77082689	ENSG00000103126	0.004707	0.84471	0.706548		4.278	NA	0.050036	0.904			chr16:396300-402000:Histone:H3K4me1:HepG2		0	NA	1	1	1	1	1	0	0	AXIN1
13232032	5	112151952	112151952	C	A	NA	intron_variant	MU78174210	ENSG00000134982	NA	0.19586	NA		4.921	0.926376	0.054184	0.667					0	1	1	1	0	0	1	0	0	APC
13232036	5	112151952	112151952	C	A	NA	upstream_gene_variant	MU78174210	ENSG00000134982	NA	0.19586	NA		4.921	0.926376	0.054184	0.667					0	1	1	1	0	0	1	0	0	APC
13281532	17	56430615	56430615	T	C	NA	downstream_gene_variant	MU6475818	ENSG00000108375	4.60193	0.32661	NA		15.13	2.70256	0.007748	0.859			chr17:56429186-56430981:Transcription Factor:KDM1A:HepG2;chr17:56429782-56430909:Histone:H3K27ac:HepG2;chr17:56429860-56434100:Histone:H3K4me1:HepG2		1	1	1	1	1	0	1	0	0	RNF43
13281533	17	56430615	56430615	T	C	NA	3_prime_UTR_variant	MU6475818	ENSG00000108375	4.60193	0.32661	NA		15.13	2.70256	0.007748	0.859			chr17:56429186-56430981:Transcription Factor:KDM1A:HepG2;chr17:56429782-56430909:Histone:H3K27ac:HepG2;chr17:56429860-56434100:Histone:H3K4me1:HepG2		1	1	1	1	1	0	1	0	0	RNF43
13281576	17	56455730	56455730	T	C	NA	intron_variant	MU6475890	ENSG00000108375	NA	0.08126	NA		5.004	0.498147	0.12266	0.473			ENCODE=chr17:56437340-56469000:Histone:H3K4me1:HepG2		0	1	0	0	0	0	1	0	0	RNF43
13326682	22	29419258	29419258	A	G	NA	intron_variant	MU5932174	ENSG00000183579	0.167064	0.23527	NA		11.93	2.08581	0.006298	0.835			ENCODE=chr22:29390800-29426660:Histone:H3K4me1:HepG2;chr22:29419197-29419468:Transcription Factor:NFIC:HepG2		1	1	1	1	1	0	1	0	0	ZNRF3
13368736	5	112071622	112071622	A	G	NA	intron_variant	MU5188495	ENSG00000134982	0.627205	0.25248	NA		13.25	1.08176	0.039979	0.73					1	1	1	1	1	0	1	0	0	APC
13368737	5	112071622	112071622	A	G	NA	upstream_gene_variant	MU5188495	ENSG00000134982	0.627205	0.25248	NA		13.25	1.08176	0.039979	0.73					1	1	1	1	1	0	1	0	0	APC
13368764	5	112148016	112148016	C	A	NA	intron_variant	MU5188947	ENSG00000134982	NA	0.06688	NA		5.326	0.926376	0.052128	0.652					0	1	1	1	0	0	1	0	0	APC
13397096	3	41259168	41259168	T	C	NA	intron_variant	MU6618925	ENSG00000168036	NA	0.05295	NA		0.487	1.14277	0.41941	0.014			chr3:41253860-41260460:Histone:H3K4me1:HepG2		0	1	0	0	0	0	1	0	0	CTNNB1
13397103	3	41259168	41259168	T	C	NA	upstream_gene_variant	MU6618925	ENSG00000168036	NA	0.05295	NA		0.487	1.14277	0.41941	0.014			chr3:41253860-41260460:Histone:H3K4me1:HepG2		0	1	0	0	0	0	1	0	0	CTNNB1
13397116	3	41259173	41259173	T	A	NA	intron_variant	MU6618943	ENSG00000168036	NA	0.13897	NA		4.276	1.14277	0.15086	0.55			chr3:41253860-41260460:Histone:H3K4me1:HepG2		0	1	0	1	0	0	1	0	0	CTNNB1
13397123	3	41259173	41259173	T	A	NA	upstream_gene_variant	MU6618943	ENSG00000168036	NA	0.13897	NA		4.276	1.14277	0.15086	0.55			chr3:41253860-41260460:Histone:H3K4me1:HepG2		0	1	0	1	0	0	1	0	0	CTNNB1
13397142	3	41305337	41305337	T	C	NA	downstream_gene_variant	MU6619335	ENSG00000168036	NA	0.13089	NA		2.525	0.608456	0.13251	0.019			ENCODE=chr3:41304900-41311120:Histone:H3K4me1:HepG2		0	1	0	0	0	0	1	0	0	CTNNB1
13451767	3	41274848	41274848	A	C	NA	upstream_gene_variant	MU6619237	ENSG00000168036	NA	NA	NA		NA	NA	NA	NA		SIFT=Deleterious(ENST00000349496:CTNNB1:A/C:L366F:0.003);Deleterious(ENST00000396183:CTNNB1:A/C:L366F:0.003);Deleterious(ENST00000396185:CTNNB1:A/C:L366F:0.003);Deleterious(ENST00000405570:CTNNB1:A/C:L366F:0.003);Deleterious(ENST00000453024:CTNNB1:A/C:L359F:0.003)			0	NA	NA	0	NA	NA	NA	0	0	CTNNB1
13451769	3	41274848	41274848	A	C	NA	missense_variant	MU6619237	ENSG00000168036	NA	NA	NA		NA	NA	NA	NA		SIFT=Deleterious(ENST00000349496:CTNNB1:A/C:L366F:0.003);Deleterious(ENST00000396183:CTNNB1:A/C:L366F:0.003);Deleterious(ENST00000396185:CTNNB1:A/C:L366F:0.003);Deleterious(ENST00000405570:CTNNB1:A/C:L366F:0.003);Deleterious(ENST00000453024:CTNNB1:A/C:L359F:0.003)			0	NA	NA	0	NA	NA	NA	0	0	CTNNB1
13460715	22	29372193	29372193	A	C	NA	intron_variant	MU77997069	ENSG00000183579	NA	0.08726	NA		3.286	0.334935	0.17582	0.352			ENCODE=chr22:29368200-29385220:Histone:H3K4me1:HepG2		0	1	0	0	0	0	1	0	0	ZNRF3
13710880	5	112082863	112082863	A	T	NA	intron_variant	MU5188594	ENSG00000134982	NA	0.09082	NA		5.985	0.926376	0.19622	0.663					1	1	0	1	0	0	1	0	0	APC
13829768	22	29394020	29394020	G	T	NA	intron_variant	MU5932086	ENSG00000183579	NA	0.06754	NA		1.169	0.179549	0.17749	0.238			ENCODE=chr22:29390800-29426660:Histone:H3K4me1:HepG2;chr22:29392820-29394220:Histone:H3K36me3:HepG2		0	1	0	0	0	0	1	0	0	ZNRF3
13942477	5	112149658	112149658	A	G	NA	intron_variant	MU5188954	ENSG00000134982	NA	0.08079	NA		1.004	0.926376	0.25824	0.009					0	1	0	0	0	0	1	0	0	APC
13942481	5	112149658	112149658	A	G	NA	upstream_gene_variant	MU5188954	ENSG00000134982	NA	0.08079	NA		1.004	0.926376	0.25824	0.009					0	1	0	0	0	0	1	0	0	APC
14015847	17	56460389	56460389	T	A	NA	intron_variant	MU6475929	ENSG00000108375	0.148197	0.90603	NA		15.62	1.27637	0.019361	0.896			ENCODE=chr17:56437340-56469000:Histone:H3K4me1:HepG2;chr17:56456550-56463469:Histone:H3K27ac:HepG2;chr17:56459758-56460537:Transcription Factor:Max:HepG2;chr17:56459784-56460468:Transcription Factor:MNT:HepG2;chr17:56459855-56460799:Transcription Factor:FOXA2:HepG2;chr17:56459870-56461046:Transcription Factor:KDM1A:HepG2;chr17:56460233-56460647:Transcription Factor:NFIC:HepG2		1	1	1	1	1	0	1	0	0	RNF43
14087430	5	112049551	112049551	C	T	NA	intron_variant	MU5188385	ENSG00000134982	NA	0.09674	NA		1.531	1.08176	0.061193	0.575			chr5:112048460-112050280:Histone:H3K4me1:HepG2		0	1	1	1	0	0	1	0	0	APC
14161482	22	29331811	29331811	A	G	NA	intron_variant	MU5931867	ENSG00000183579	0.149114	0.08345	NA		6.856	0.976798	0.088341	0.043			ENCODE=chr22:29281680-29333120:Histone:H3K4me1:HepG2		1	1	1	0	1	0	1	0	0	ZNRF3
14168513	22	29418577	29418577	A	G	NA	intron_variant	MU5932147	ENSG00000183579	0.412106	0.11669	NA		3.859	0.334935	0.0727	0.4			ENCODE=chr22:29390800-29426660:Histone:H3K4me1:HepG2;chr22:29417571-29418749:Transcription Factor:HNF1A:HepG2		0	1	1	0	1	0	1	0	0	ZNRF3
14232831	5	112110314	112110314	C	A	NA	intron_variant	MU77120404	ENSG00000134982	NA	0.17604	NA		5.4	0.926376	0.12753	0.693					0	1	0	1	0	0	1	0	0	APC
14246616	17	56436490	56436490	T	A	NA	downstream_gene_variant	MU6475840	ENSG00000108375	0.103661	0.25387	NA		8.495	1.27637	0.082605	0.724			ENCODE=chr17:56431200-56441820:Histone:H3K36me3:HepG2;chr17:56435440-56437300:Histone:H3K4me1:HepG2		1	1	1	1	1	0	1	0	0	RNF43
14246617	17	56436490	56436490	T	A	NA	intron_variant	MU6475840	ENSG00000108375	0.103661	0.25387	NA		8.495	1.27637	0.082605	0.724			ENCODE=chr17:56431200-56441820:Histone:H3K36me3:HepG2;chr17:56435440-56437300:Histone:H3K4me1:HepG2		1	1	1	1	1	0	1	0	0	RNF43
14265187	3	41258067	41258067	T	G	NA	intron_variant	MU6618911	ENSG00000168036	0.011012	0.81875	NA		16.65	1.61022	0.014503	0.854			chr3:41253860-41260460:Histone:H3K4me1:HepG2		1	1	1	1	1	0	1	0	0	CTNNB1
14303790	5	112168013	112168013	A	G	NA	intron_variant	MU5189039	ENSG00000134982	NA	0.13549	NA		5.171	0.926376	0.10011	0.556					0	1	0	1	0	0	1	0	0	APC
14303797	5	112168013	112168013	A	G	NA	downstream_gene_variant	MU5189039	ENSG00000134982	NA	0.13549	NA		5.171	0.926376	0.10011	0.556					0	1	0	1	0	0	1	0	0	APC
14349570	5	112176301	112176301	T	C	NA	downstream_gene_variant	MU78054143	ENSG00000134982	0.062493	0.92512	0.706548		17.02	NA	0.00305	0.398					1	NA	1	0	1	1	1	0	0	APC
14349572	5	112176301	112176301	T	C	NA	synonymous_variant	MU78054143	ENSG00000134982	0.062493	0.92512	0.706548		17.02	NA	0.00305	0.398					1	NA	1	0	1	1	1	0	0	APC
14349575	5	112176301	112176301	T	C	NA	3_prime_UTR_variant	MU78054143	ENSG00000134982	0.062493	0.92512	0.706548		17.02	NA	0.00305	0.398					1	NA	1	0	1	1	1	0	0	APC
14429266	22	29434752	29434752	C	T	NA	intron_variant	MU5932214	ENSG00000183579	NA	0.15749	NA		3.072	0.179549	0.018459	0.449			ENCODE=chr22:29426900-29434800:Histone:H3K4me1:HepG2;chr22:29433460-29434780:Histone:H3K36me3:HepG2		0	1	1	0	0	0	1	0	0	ZNRF3
14435557	3	41285810	41285810	A	C	NA	intron_variant	MU6619267	ENSG00000168036	NA	0.11542	NA		5.453	0.987383	0.059574	0.683					0	1	1	1	0	0	1	0	0	CTNNB1
14435558	3	41285810	41285810	A	C	NA	downstream_gene_variant	MU6619267	ENSG00000168036	NA	0.11542	NA		5.453	0.987383	0.059574	0.683					0	1	1	1	0	0	1	0	0	CTNNB1
14495173	5	112121056	112121056	A	G	NA	intron_variant	MU5188810	ENSG00000134982	NA	0.09323	NA		5.625	0.926376	0.19989	0.355					1	1	0	0	0	0	1	0	0	APC
14527595	17	56466529	56466529	A	G	NA	intron_variant	MU6475947	ENSG00000108375	0.076325	0.21441	NA		8.775	1.27637	0.062961	0.78			ENCODE=chr17:56437340-56469000:Histone:H3K4me1:HepG2;chr17:56461880-56466680:Histone:H3K36me3:HepG2;chr17:56466034-56466556:Transcription Factor:MYBL2:HepG2		1	1	1	1	1	0	1	0	0	RNF43
14527611	17	56495580	56495580	C	T	NA	upstream_gene_variant	MU6476023	ENSG00000108375	2.43732	0.89143	NA		14	0.77822	0.017244	0.919			chr17:56494540-56495620:Transcription Factor:NFIC:HepG2;chr17:56494641-56495599:Transcription Factor:FOXP1:HepG2;chr17:56495020-56496780:Histone:H3K4me1:HepG2		1	1	1	1	1	0	1	0	0	RNF43
14559599	5	112106565	112106565	A	G	NA	intron_variant	MU5188725	ENSG00000134982	NA	0.09882	NA		4.693	1.08176	0.12336	0.448					0	1	0	0	0	0	1	0	0	APC
14559600	5	112106565	112106565	A	G	NA	downstream_gene_variant	MU5188725	ENSG00000134982	NA	0.09882	NA		4.693	1.08176	0.12336	0.448					0	1	0	0	0	0	1	0	0	APC
14667010	3	41291412	41291412	G	A	NA	intron_variant	MU6619300	ENSG00000168036	NA	0.11183	NA		0.943	0.987383	0.27795	0.039			ENCODE=chr3:41286560-41291780:Histone:H3K4me1:HepG2		0	1	0	0	0	0	1	0	0	CTNNB1
14798815	22	29378574	29378574	G	A	NA	intron_variant	MU5931995	ENSG00000183579	NA	0.15206	NA		0.097	0.783558	0.2838	0.003			ENCODE=chr22:29368200-29385220:Histone:H3K4me1:HepG2;chr22:29376995-29379847:Histone:H3K27ac:HepG2;chr22:29377516-29378992:Transcription Factor:KDM1A:HepG2;chr22:29377604-29378647:Transcription Factor:FOXA2:HepG2;chr22:29377615-29378610:Transcription Factor:Jund:HepG2;chr22:29377623-29378678:Open Chromatin:DNase1:HepG2;chr22:29377632-29378660:Transcription Factor:TCF7:HepG2;chr22:29377728-2937861…		0	1	0	0	0	0	1	0	0	ZNRF3
14798817	22	29378574	29378574	G	A	NA	upstream_gene_variant	MU5931995	ENSG00000183579	NA	0.15206	NA		0.097	0.783558	0.2838	0.003			ENCODE=chr22:29368200-29385220:Histone:H3K4me1:HepG2;chr22:29376995-29379847:Histone:H3K27ac:HepG2;chr22:29377516-29378992:Transcription Factor:KDM1A:HepG2;chr22:29377604-29378647:Transcription Factor:FOXA2:HepG2;chr22:29377615-29378610:Transcription Factor:Jund:HepG2;chr22:29377623-29378678:Open Chromatin:DNase1:HepG2;chr22:29377632-29378660:Transcription Factor:TCF7:HepG2;chr22:29377728-2937861…		0	1	0	0	0	0	1	0	0	ZNRF3
14813453	17	56496675	56496675	A	G	NA	upstream_gene_variant	MU6476033	ENSG00000108375	NA	0.04227	NA		0.037	0.155386	0.19397	0.024			ENCODE=chr17:56495020-56496780:Histone:H3K4me1:HepG2		0	1	0	0	0	0	1	0	0	RNF43
14892440	22	29324632	29324632	C	T	NA	intron_variant	MU5931842	ENSG00000183579	NA	0.08511	NA		2.227	0.179549	0.14935	0.403			ENCODE=chr22:29281680-29333120:Histone:H3K4me1:HepG2		0	1	0	0	0	0	1	0	0	ZNRF3
14892446	22	29408670	29408670	C	T	NA	intron_variant	MU5932117	ENSG00000183579	NA	0.15028	NA		4.069	0.179549	0.069374	0.663			ENCODE=chr22:29390800-29426660:Histone:H3K4me1:HepG2;chr22:29405760-29409720:Histone:H3K36me3:HepG2		0	1	1	1	0	0	1	0	0	ZNRF3
14897345	16	358251	358251	C	T	NA	intron_variant	MU6114479	ENSG00000103126	0.19725	0.04865	NA		0.424	0.87317	0.29141	0.007					0	1	0	0	1	0	1	0	0	AXIN1
14921710	16	395442	395442	C	T	NA	intron_variant	MU76761018	ENSG00000103126	NA	0.03149	NA		0.095	0.717784	0.20307	0.015			chr16:380100-396180:Histone:H3K4me1:HepG2		0	1	0	0	0	0	1	0	0	AXIN1
14985227	22	29291747	29291747	T	C	NA	intron_variant	MU5931762	ENSG00000183579	NA	0.46975	NA		13.58	0.802383	0.035597	0.838			chr22:29281680-29333120:Histone:H3K4me1:HepG2		1	1	1	1	0	0	1	0	0	ZNRF3
15062318	5	112116384	112116384	A	G	NA	intron_variant	MU5188773	ENSG00000134982	NA	0.28616	NA		7.715	1.54921	0.031108	0.605					1	1	1	1	0	0	1	0	0	APC
15107009	3	41266112	41266112	T	G	NA	missense_variant	MU1808000	ENSG00000168036	NA	NA	NA		NA	NA	NA	NA		SIFT=Deleterious(ENST00000349496:CTNNB1:T/G:S37A:0.000);Deleterious(ENST00000396183:CTNNB1:T/G:S37A:0.000);Deleterious(ENST00000396185:CTNNB1:T/G:S37A:0.000);Deleterious(ENST00000405570:CTNNB1:T/G:S37A:0.000);Deleterious(ENST00000441708:CTNNB1:T/G:S37A:0.000);Deleterious(ENST00000453024:CTNNB1:T/G:S30A:0.000)			0	NA	NA	0	NA	NA	NA	0	0	CTNNB1
15107013	3	41266112	41266112	T	G	NA	downstream_gene_variant	MU1808000	ENSG00000168036	NA	NA	NA		NA	NA	NA	NA		SIFT=Deleterious(ENST00000349496:CTNNB1:T/G:S37A:0.000);Deleterious(ENST00000396183:CTNNB1:T/G:S37A:0.000);Deleterious(ENST00000396185:CTNNB1:T/G:S37A:0.000);Deleterious(ENST00000405570:CTNNB1:T/G:S37A:0.000);Deleterious(ENST00000441708:CTNNB1:T/G:S37A:0.000);Deleterious(ENST00000453024:CTNNB1:T/G:S30A:0.000)			0	NA	NA	0	NA	NA	NA	0	0	CTNNB1
15107014	3	41266112	41266112	T	G	NA	exon_variant	MU1808000	ENSG00000168036	NA	NA	NA		NA	NA	NA	NA		SIFT=Deleterious(ENST00000349496:CTNNB1:T/G:S37A:0.000);Deleterious(ENST00000396183:CTNNB1:T/G:S37A:0.000);Deleterious(ENST00000396185:CTNNB1:T/G:S37A:0.000);Deleterious(ENST00000405570:CTNNB1:T/G:S37A:0.000);Deleterious(ENST00000441708:CTNNB1:T/G:S37A:0.000);Deleterious(ENST00000453024:CTNNB1:T/G:S30A:0.000)			0	NA	NA	0	NA	NA	NA	0	0	CTNNB1
15149085	22	29314344	29314344	A	G	NA	intron_variant	MU5931810	ENSG00000183579	0.58171	0.17786	NA		12.24	0.976797	0.015391	0.726			ENCODE=chr22:29281680-29333120:Histone:H3K4me1:HepG2;chr22:29313297-29315207:Histone:H3K27ac:HepG2;chr22:29313548-29314641:Transcription Factor:KDM1A:HepG2;chr22:29313697-29314542:Open Chromatin:DNase1:HepG2;chr22:29313868-29314704:Transcription Factor:TCF7:HepG2;chr22:29313888-29314496:Transcription Factor:TCF7L2:HepG2;chr22:29313958-29314554:Transcription Factor:Jund:HepG2;chr22:29313975-293145…		1	1	1	1	1	0	1	0	0	ZNRF3
15213198	22	29294566	29294566	C	T	NA	intron_variant	MU78609720	ENSG00000183579	NA	0.06851	NA		1.767	0.179549	0.080045	0.036			chr22:29281680-29333120:Histone:H3K4me1:HepG2		0	1	1	0	0	0	1	0	0	ZNRF3
15308605	22	29303794	29303794	T	A	NA	intron_variant	MU2643386	ENSG00000183579	0.886501	0.2473	NA		11.07	0.976797	0.037634	0.735			ENCODE=chr22:29281680-29333120:Histone:H3K4me1:HepG2;chr22:29303000-29304760:Histone:H3K36me3:HepG2		1	1	1	1	1	0	1	0	0	ZNRF3
15411253	3	41286965	41286965	C	G	NA	intron_variant	MU80210290	ENSG00000168036	NA	0.17806	NA		6.28	1.14431	0.043596	0.683			chr3:41286560-41291780:Histone:H3K4me1:HepG2		1	1	1	1	0	0	1	0	0	CTNNB1
15432504	3	41248918	41248918	G	A	NA	intron_variant	MU2686064	ENSG00000168036	NA	0.12277	NA		1.822	1.14277	0.11677	0.752			chr3:41243820-41251360:Histone:H3K4me1:HepG2		0	1	0	1	0	0	1	0	0	CTNNB1
15488743	3	41271682	41271682	A	G	NA	intron_variant	MU2686205	ENSG00000168036	NA	0.08802	NA		4.733	0.987383	0.15753	0.689					0	1	0	1	0	0	1	0	0	CTNNB1
15488744	3	41271682	41271682	A	G	NA	upstream_gene_variant	MU2686205	ENSG00000168036	NA	0.08802	NA		4.733	0.987383	0.15753	0.689					0	1	0	1	0	0	1	0	0	CTNNB1
15488746	3	41271682	41271682	A	G	NA	downstream_gene_variant	MU2686205	ENSG00000168036	NA	0.08802	NA		4.733	0.987383	0.15753	0.689					0	1	0	1	0	0	1	0	0	CTNNB1
15488757	3	41275301	41275301	T	C	NA	synonymous_variant	MU2686209	ENSG00000168036	0.376092	0.97397	0.67177		10.22	NA	0.005184	0.891			chr3:41273320-41279180:Histone:H3K36me3:HepG2		1	NA	1	1	1	1	1	0	0	CTNNB1
15488758	3	41275301	41275301	T	C	NA	upstream_gene_variant	MU2686209	ENSG00000168036	0.376092	0.97397	0.67177		10.22	NA	0.005184	0.891			chr3:41273320-41279180:Histone:H3K36me3:HepG2		1	NA	1	1	1	1	1	0	0	CTNNB1
15513129	17	56433348	56433348	C	A	NA	intron_variant	MU2811142	ENSG00000108375	NA	0.13653	NA		0.884	0.498147	0.20175	0.02			chr17:56429860-56434100:Histone:H3K4me1:HepG2;chr17:56431200-56441820:Histone:H3K36me3:HepG2		0	1	0	0	0	0	1	0	0	RNF43
15513134	17	56433348	56433348	C	A	NA	downstream_gene_variant	MU2811142	ENSG00000108375	NA	0.13653	NA		0.884	0.498147	0.20175	0.02			chr17:56429860-56434100:Histone:H3K4me1:HepG2;chr17:56431200-56441820:Histone:H3K36me3:HepG2		0	1	0	0	0	0	1	0	0	RNF43
15556224	3	41301833	41301833	C	A	NA	downstream_gene_variant	MU2767323	ENSG00000168036	NA	0.20931	NA		4.719	0.6827	0.043082	0.615					0	1	1	1	0	0	1	0	0	CTNNB1
15644079	3	41248482	41248482	A	G	NA	intron_variant	MU2673888	ENSG00000168036	NA	0.13508	NA		3.454	0.987383	0.085882	0.637			chr3:41243820-41251360:Histone:H3K4me1:HepG2		0	1	1	1	0	0	1	0	0	CTNNB1
15648779	5	112050553	112050553	A	G	NA	intron_variant	MU2692870	ENSG00000134982	NA	0.10481	NA		9.054	0.926376	0.10455	0.592					1	1	0	1	0	0	1	0	0	APC
15738087	22	29352518	29352518	A	G	NA	intron_variant	MU2686972	ENSG00000183579	1.54983	0.11518	NA		1.207	0.179549	0.22094	0.002			ENCODE=chr22:29340940-29362600:Histone:H3K4me1:HepG2		0	1	0	0	1	0	1	0	0	ZNRF3
15874241	22	29439902	29439902	G	A	NA	intron_variant	MU2698003	ENSG00000183579	NA	0.19721	NA		10.65	0.334935	0.030782	0.721			ENCODE=chr22:29436900-29445720:Histone:H3K36me3:HepG2;chr22:29438100-29441500:Histone:H3K4me1:HepG2		1	1	1	1	0	0	1	0	0	ZNRF3
15954326	22	29417669	29417669	T	G	NA	intron_variant	MU2700433	ENSG00000183579	NA	0.05839	NA		2.907	0.179549	0.18603	0.201			ENCODE=chr22:29390800-29426660:Histone:H3K4me1:HepG2;chr22:29417436-29418469:Transcription Factor:KDM1A:HepG2;chr22:29417571-29418749:Transcription Factor:HNF1A:HepG2;chr22:29417643-29418191:Transcription Factor:YBX1:HepG2;chr22:29417651-29418565:Open Chromatin:DNase1:HepG2		0	1	0	0	0	0	1	0	0	ZNRF3
15954539	22	29412941	29412941	C	G	NA	intron_variant	MU2701302	ENSG00000183579	0.46229	0.15743	NA		2	0.179549	0.12853	0.627			ENCODE=chr22:29390800-29426660:Histone:H3K4me1:HepG2		0	1	0	1	1	0	1	0	0	ZNRF3
16026048	5	112109821	112109821	A	G	NA	intron_variant	MU78926424	ENSG00000134982	NA	0.16347	NA		5.797	1.54921	0.14539	0.502					1	1	0	1	0	0	1	0	0	APC
16032806	22	29362973	29362973	T	C	NA	intron_variant	MU1216434	ENSG00000183579	NA	0.07844	NA		2.295	0.179549	0.18365	0.127			ENCODE=chr22:29362640-29368140:Histone:H3K4me1:HepG2		0	1	0	0	0	0	1	0	0	ZNRF3
16075649	5	112165213	112165213	A	T	NA	intron_variant	MU78926448	ENSG00000134982	NA	0.11151	NA		2.626	0.926376	0.23002	0.53					0	1	0	1	0	0	1	0	0	APC
16075652	5	112165213	112165213	A	T	NA	exon_variant	MU78926448	ENSG00000134982	NA	0.11151	NA		2.626	0.926376	0.23002	0.53					0	1	0	1	0	0	1	0	0	APC
16080713	17	56444274	56444274	C	A	NA	intron_variant	MU1212696	ENSG00000108375	NA	0.04107	NA		0.15	0.498147	0.49969	0.052			ENCODE=chr17:56437340-56469000:Histone:H3K4me1:HepG2		0	1	0	0	0	0	1	0	0	RNF43
16080718	17	56444274	56444274	C	A	NA	upstream_gene_variant	MU1212696	ENSG00000108375	NA	0.04107	NA		0.15	0.498147	0.49969	0.052			ENCODE=chr17:56437340-56469000:Histone:H3K4me1:HepG2		0	1	0	0	0	0	1	0	0	RNF43
16156506	22	29423486	29423486	C	T	NA	intron_variant	MU1179341	ENSG00000183579	NA	0.12549	NA		2.242	0.334935	0.15549	0.223			ENCODE=chr22:29390800-29426660:Histone:H3K4me1:HepG2;chr22:29423440-29426160:Histone:H3K36me3:HepG2;chr22:29423470-29423784:Transcription Factor:MAFF:HepG2		0	1	0	0	0	0	1	0	0	ZNRF3
16175514	22	29387725	29387725	C	T	NA	intron_variant	MU1113321	ENSG00000183579	NA	0.12186	NA		0.96	0.334935	0.26427	0			ENCODE=chr22:29380020-29388120:Histone:H3K36me3:HepG2		0	1	0	0	0	0	1	0	0	ZNRF3
16191635	17	56452013	56452013	C	T	NA	intron_variant	MU1108481	ENSG00000108375	NA	0.03466	NA		0.078	0.498147	0.26475	0.023			ENCODE=chr17:56437340-56469000:Histone:H3K4me1:HepG2		0	1	0	0	0	0	1	0	0	RNF43
16218140	5	112074950	112074950	C	G	NA	intron_variant	MU1134380	ENSG00000134982	NA	0.13907	NA		0.345	0.926376	0.10769	0.036					0	1	0	0	0	0	1	0	0	APC
16275514	22	29418690	29418690	A	G	NA	intron_variant	MU1114633	ENSG00000183579	NA	0.1345	NA		5.141	0.179549	0.072736	0.451			ENCODE=chr22:29390800-29426660:Histone:H3K4me1:HepG2;chr22:29417571-29418749:Transcription Factor:HNF1A:HepG2		0	1	1	0	0	0	1	0	0	ZNRF3
16318806	22	29411873	29411873	A	G	NA	intron_variant	MU1210262	ENSG00000183579	NA	0.08838	NA		3.189	0.179549	0.22899	0.287			ENCODE=chr22:29390800-29426660:Histone:H3K4me1:HepG2		0	1	0	0	0	0	1	0	0	ZNRF3
16331579	5	112122825	112122825	T	G	NA	intron_variant	MU1173025	ENSG00000134982	NA	0.07573	NA		2.316	0.926376	0.17045	0.331					0	1	0	0	0	0	1	0	0	APC
16398033	22	29308026	29308026	C	T	NA	intron_variant	MU1210258	ENSG00000183579	0.622479	0.89407	NA		15.08	0.652566	0.011877	0.439			chr22:29307687-29308281:Transcription Factor:EP300:HepG2;chr22:29307702-29308260:Transcription Factor:CEBPB:HepG2;chr22:29307784-29308595:Transcription Factor:NR2F6:HepG2;chr22:29307842-29308237:Transcription Factor:REST:HepG2;chr22:29307848-29308459:Transcription Factor:MYBL2:HepG2;chr22:29307865-29308707:Transcription Factor:NFIC:HepG2;chr22:29307879-29308620:Transcription Factor:ETV4:HepG2;chr…		1	1	1	0	1	0	1	0	0	ZNRF3
16452425	5	112169929	112169929	T	G	NA	intron_variant	MU79990728	ENSG00000134982	NA	0.04667	NA		0.5	0.926376	0.28862	0.004					0	1	0	0	0	0	1	0	0	APC
16452432	5	112169929	112169929	T	G	NA	downstream_gene_variant	MU79990728	ENSG00000134982	NA	0.04667	NA		0.5	0.926376	0.28862	0.004					0	1	0	0	0	0	1	0	0	APC
16533783	17	56486055	56486055	C	A	NA	intron_variant	MU1139084	ENSG00000108375	NA	0.20018	NA		2.026	0.653533	0.11901	0.104			ENCODE=chr17:56469060-56490920:Histone:H3K4me1:HepG2		0	1	0	0	0	0	1	0	0	RNF43
16678821	5	112139638	112139638	A	G	NA	intron_variant	MU76817638	ENSG00000134982	NA	0.08269	NA		1.731	0.926376	0.17061	0.008					0	1	0	0	0	0	1	0	0	APC
16709287	3	41260102	41260102	A	G	NA	intron_variant	MU1146201	ENSG00000168036	NA	0.77292	NA		11.3	0.987383	0.12668	0.696			chr3:41253860-41260460:Histone:H3K4me1:HepG2		1	1	0	1	0	0	1	0	0	CTNNB1
16709294	3	41260102	41260102	A	G	NA	upstream_gene_variant	MU1146201	ENSG00000168036	NA	0.77292	NA		11.3	0.987383	0.12668	0.696			chr3:41253860-41260460:Histone:H3K4me1:HepG2		1	1	0	1	0	0	1	0	0	CTNNB1
16709307	3	41258277	41258277	T	C	NA	intron_variant	MU1146205	ENSG00000168036	NA	0.0874	NA		1.417	0.987383	0.42374	0.015			chr3:41253860-41260460:Histone:H3K4me1:HepG2		0	1	0	0	0	0	1	0	0	CTNNB1
16757174	22	29337736	29337736	T	A	NA	intron_variant	MU80270627	ENSG00000183579	NA	0.05655	NA		1.703	0.179549	0.29136	0.535			ENCODE=chr22:29333200-29340900:Histone:H3K4me1:HepG2		0	1	0	1	0	0	1	0	0	ZNRF3
16819091	5	112048613	112048613	A	G	NA	intron_variant	MU1161847	ENSG00000134982	NA	0.0746	NA		2.093	0.926376	0.21796	0.35			chr5:112048460-112050280:Histone:H3K4me1:HepG2		0	1	0	0	0	0	1	0	0	APC
16829503	16	341933	341933	C	G	NA	intron_variant	MU1240597	ENSG00000103126	0.497926	0.11108	NA		1.882	0.717784	0.14405	0.48					0	1	0	0	1	0	1	0	0	AXIN1
16829509	16	341933	341933	C	G	NA	exon_variant	MU1240597	ENSG00000103126	0.497926	0.11108	NA		1.882	0.717784	0.14405	0.48					0	1	0	0	1	0	1	0	0	AXIN1
16856524	5	112172559	112172559	G	A	NA	intron_variant	MU76913624	ENSG00000134982	NA	0.04792	NA		0.077	0.926376	0.5056	0					0	1	0	0	0	0	1	0	0	APC
16920501	22	29283023	29283023	C	T	NA	intron_variant	MU1287991	ENSG00000183579	NA	0.13327	NA		6.924	0.334935	0.051815	0.485			ENCODE=chr22:29279447-29283335:Histone:H3K4me3:HepG2;chr22:29281680-29333120:Histone:H3K4me1:HepG2;chr22:29282730-29283603:Transcription Factor:FOXA2:HepG2		1	1	1	0	0	0	1	0	0	ZNRF3
17025952	17	56489102	56489102	G	T	NA	intron_variant	MU77222946	ENSG00000108375	0.092639	0.24117	NA		11.78	1.27637	0.020622	0.788			ENCODE=chr17:56469060-56490920:Histone:H3K4me1:HepG2;chr17:56487524-56495058:Histone:H3K4me3:HepG2;chr17:56488788-56495059:Histone:H3K27ac:HepG2		1	1	1	1	1	0	1	0	0	RNF43
17030462	22	29455453	29455453	G	A	NA	downstream_gene_variant	MU3343278	ENSG00000183579	NA	0.12493	NA		0.102	0.011479	0.23575	0			ENCODE=chr22:29453940-29455820:Histone:H3K4me1:HepG2		0	0	0	0	0	0	1	0	0	ZNRF3
17119343	22	29350075	29350075	G	T	NA	intron_variant	MU1208111	ENSG00000183579	NA	0.04968	NA		0.031	0.179549	0.17578	0.002			ENCODE=chr22:29340940-29362600:Histone:H3K4me1:HepG2		0	1	0	0	0	0	1	0	0	ZNRF3
17135876	5	112112624	112112624	T	A	NA	intron_variant	MU1180908	ENSG00000134982	NA	0.81554	NA		11.01	0.926376	0.12808	0.47					1	1	0	0	0	0	1	0	0	APC
17144296	22	29285714	29285714	A	G	NA	intron_variant	MU1208116	ENSG00000183579	NA	0.12225	NA		2.045	0.334935	0.08273	0.648			chr22:29281680-29333120:Histone:H3K4me1:HepG2		0	1	1	1	0	0	1	0	0	ZNRF3
17250305	5	112124850	112124850	C	A	NA	intron_variant	MU1290727	ENSG00000134982	NA	0.10553	NA		1.193	0.926376	0.25504	0.241					0	1	0	0	0	0	1	0	0	APC
17327857	17	56495071	56495071	C	G	NA	upstream_gene_variant	MU1262469	ENSG00000108375	4.65843	0.27647	NA		10.66	1.91823	0.001173	0.925			chr17:56495020-56496780:Histone:H3K4me1:HepG2;chr17:56494493-56495388:Transcription Factor:CREM:HepG2;chr17:56494540-56495620:Transcription Factor:NFIC:HepG2;chr17:56494570-56495480:Transcription Factor:FOXK2:HepG2;chr17:56494635-56495340:Transcription Factor:ZEB1:HepG2;chr17:56494641-56495599:Transcription Factor:FOXP1:HepG2;chr17:56494671-56495479:Open Chromatin:DNase1:HepG2;chr17:56494678-5649…		1	1	1	1	1	0	1	0	0	RNF43
17334015	22	29324531	29324531	G	T	NA	intron_variant	MU1275416	ENSG00000183579	NA	0.05102	NA		0.452	0.179549	0.24461	0.011			ENCODE=chr22:29281680-29333120:Histone:H3K4me1:HepG2		0	1	0	0	0	0	1	0	0	ZNRF3
17342598	3	41274911	41274911	T	A	NA	missense_variant	MU29710953	ENSG00000168036	NA	NA	NA		NA	NA	NA	NA	POLYP=Probably Damaging(ENST00000349496:CTNNB1:T/A:N387K:1.000);Probably Damaging(ENST00000396183:CTNNB1:T/A:N387K:1.000);Probably Damaging(ENST00000396185:CTNNB1:T/A:N387K:1.000);Probably Damaging(ENST00000405570:CTNNB1:T/A:N387K:1.000);Probably Damaging(ENST00000453024:CTNNB1:T/A:N380K:1.000)	SIFT=Deleterious(ENST00000349496:CTNNB1:T/A:N387K:0.000);Deleterious(ENST00000396183:CTNNB1:T/A:N387K:0.000);Deleterious(ENST00000396185:CTNNB1:T/A:N387K:0.000);Deleterious(ENST00000405570:CTNNB1:T/A:N387K:0.000);Deleterious(ENST00000453024:CTNNB1:T/A:N380K:0.000)			0	NA	NA	0	NA	NA	NA	1	0	CTNNB1
17342599	3	41274911	41274911	T	A	NA	upstream_gene_variant	MU29710953	ENSG00000168036	NA	NA	NA		NA	NA	NA	NA	POLYP=Probably Damaging(ENST00000349496:CTNNB1:T/A:N387K:1.000);Probably Damaging(ENST00000396183:CTNNB1:T/A:N387K:1.000);Probably Damaging(ENST00000396185:CTNNB1:T/A:N387K:1.000);Probably Damaging(ENST00000405570:CTNNB1:T/A:N387K:1.000);Probably Damaging(ENST00000453024:CTNNB1:T/A:N380K:1.000)	SIFT=Deleterious(ENST00000349496:CTNNB1:T/A:N387K:0.000);Deleterious(ENST00000396183:CTNNB1:T/A:N387K:0.000);Deleterious(ENST00000396185:CTNNB1:T/A:N387K:0.000);Deleterious(ENST00000405570:CTNNB1:T/A:N387K:0.000);Deleterious(ENST00000453024:CTNNB1:T/A:N380K:0.000)			0	NA	NA	0	NA	NA	NA	1	0	CTNNB1
17385704	5	112059088	112059088	G	T	NA	intron_variant	MU1241088	ENSG00000134982	NA	0.02663	NA		0.01	0.926376	0.30675	0.01					0	1	0	0	0	0	1	0	0	APC
17394835	17	56458477	56458477	G	A	NA	intron_variant	MU1262461	ENSG00000108375	0.144409	0.19901	NA		0.968	1.2954	0.22809	0.015			ENCODE=chr17:56437340-56469000:Histone:H3K4me1:HepG2;chr17:56456550-56463469:Histone:H3K27ac:HepG2;chr17:56458032-56458917:Transcription Factor:FOXA2:HepG2;chr17:56458142-56459107:Transcription Factor:MYBL2:HepG2;chr17:56458203-56459215:Transcription Factor:KDM1A:HepG2;chr17:56458241-56458939:Transcription Factor:FOXP1:HepG2;chr17:56458379-56458982:Transcription Factor:Jund:HepG2;chr17:56458381-5…		0	1	0	0	1	0	1	0	0	RNF43
17423430	5	112152767	112152767	A	T	NA	intron_variant	MU1222699	ENSG00000134982	NA	0.23985	NA		8.599	0.926376	0.18248	0.365					1	1	0	0	0	0	1	0	0	APC
17423431	5	112152767	112152767	A	T	NA	upstream_gene_variant	MU1222699	ENSG00000134982	NA	0.23985	NA		8.599	0.926376	0.18248	0.365					1	1	0	0	0	0	1	0	0	APC
17423448	5	112127092	112127092	A	C	NA	intron_variant	MU1222703	ENSG00000134982	NA	0.67823	NA		11.28	0.926376	0.10063	0.795					1	1	0	1	0	0	1	0	0	APC
17456973	5	112133782	112133782	A	T	NA	intron_variant	MU78428915	ENSG00000134982	NA	0.3836	NA		8.306	1.54921	0.093224	0.577					1	1	1	1	0	0	1	0	0	APC
17580945	22	29373532	29373532	A	T	NA	intron_variant	MU1177823	ENSG00000183579	1.09473	0.16481	0.235255		13.65	0.334935	0.019294	0.505			ENCODE=chr22:29368200-29385220:Histone:H3K4me1:HepG2;chr22:29372664-29373675:Histone:H3K27ac:HepG2;chr22:29373166-29374108:Transcription Factor:KDM1A:HepG2;chr22:29373421-29373947:Transcription Factor:TCF7:HepG2;chr22:29373429-29374060:Open Chromatin:DNase1:HepG2;chr22:29373441-29373917:Transcription Factor:Rad21:HepG2;chr22:29373444-29373926:Transcription Factor:MYBL2:HepG2;chr22:29373460-293741…		1	1	1	1	1	1	1	0	0	ZNRF3
17612938	5	112151473	112151473	A	C	NA	intron_variant	MU1049316	ENSG00000134982	NA	0.16312	NA		6.175	0.926376	0.10266	0.55					1	1	0	1	0	0	1	0	0	APC
17612942	5	112151473	112151473	A	C	NA	upstream_gene_variant	MU1049316	ENSG00000134982	NA	0.16312	NA		6.175	0.926376	0.10266	0.55					1	1	0	1	0	0	1	0	0	APC
17634006	22	29337266	29337266	T	G	NA	intron_variant	MU1062808	ENSG00000183579	NA	0.16761	NA		2.915	0.179591	0.055688	0.399			ENCODE=chr22:29333200-29340900:Histone:H3K4me1:HepG2		0	1	1	0	0	0	1	0	0	ZNRF3
17647832	5	112180753	112180753	A	G	NA	3_prime_UTR_variant	MU1049314	ENSG00000134982	0.020886	0.96913	NA		16.55	0.928671	0.023339	0.72					1	1	1	1	1	0	1	0	0	APC
17647833	5	112180753	112180753	A	G	NA	downstream_gene_variant	MU1049314	ENSG00000134982	0.020886	0.96913	NA		16.55	0.928671	0.023339	0.72					1	1	1	1	1	0	1	0	0	APC
17654813	22	29340953	29340953	T	G	NA	intron_variant	MU76761879	ENSG00000183579	NA	0.07577	NA		1.468	0.334935	0.2935	0.066			ENCODE=chr22:29340940-29362600:Histone:H3K4me1:HepG2		0	1	0	0	0	0	1	0	0	ZNRF3
17668975	22	29358133	29358133	T	A	NA	intron_variant	MU1062802	ENSG00000183579	NA	0.11491	NA		5.25	0.179549	0.1227	0.714			ENCODE=chr22:29340940-29362600:Histone:H3K4me1:HepG2		0	1	0	1	0	0	1	0	0	ZNRF3
17671723	16	342811	342811	C	A	NA	intron_variant	MU77183531	ENSG00000103126	0.722595	0.12592	NA		1.547	0.717784	0.24031	0.677					0	1	0	1	1	0	1	0	0	AXIN1
17671725	16	342811	342811	C	A	NA	exon_variant	MU77183531	ENSG00000103126	0.722595	0.12592	NA		1.547	0.717784	0.24031	0.677					0	1	0	1	1	0	1	0	0	AXIN1
17681864	17	56472819	56472819	T	C	NA	intron_variant	MU3386447	ENSG00000108375	NA	0.1659	NA		6.826	0.653533	0.053554	0.481			chr17:56469060-56490920:Histone:H3K4me1:HepG2;chr17:56471349-56473031:Histone:H3K27ac:HepG2;chr17:56471575-56472851:Transcription Factor:NFIC:HepG2		1	1	1	0	0	0	1	0	0	RNF43
17711842	16	342810	342810	C	A	NA	intron_variant	MU77183518	ENSG00000103126	0.721166	0.12454	NA		1.351	0.717784	0.32843	0.666					0	1	0	1	1	0	1	0	0	AXIN1
17711844	16	342810	342810	C	A	NA	exon_variant	MU77183518	ENSG00000103126	0.721166	0.12454	NA		1.351	0.717784	0.32843	0.666					0	1	0	1	1	0	1	0	0	AXIN1
17713631	5	112102494	112102494	T	G	NA	intron_variant	MU77296829	ENSG00000134982	NA	0.17099	NA		0.867	0.926376	0.24219	0.003					0	1	0	0	0	0	1	0	0	APC
17713632	5	112102494	112102494	T	G	NA	downstream_gene_variant	MU77296829	ENSG00000134982	NA	0.17099	NA		0.867	0.926376	0.24219	0.003					0	1	0	0	0	0	1	0	0	APC
17725529	22	29340064	29340064	A	G	NA	intron_variant	MU3395068	ENSG00000183579	NA	0.15377	NA		2.61	0.179549	0.10514	0.003			ENCODE=chr22:29333200-29340900:Histone:H3K4me1:HepG2		0	1	0	0	0	0	1	0	0	ZNRF3
17753964	5	112051962	112051962	T	G	NA	intron_variant	MU77296811	ENSG00000134982	NA	0.06182	NA		4.539	0.926376	0.21953	0.355					0	1	0	0	0	0	1	0	0	APC
17870383	17	56470788	56470788	G	C	NA	intron_variant	MU942590	ENSG00000108375	NA	0.13218	NA		3.774	0.498147	0.25575	0.396			chr17:56469060-56490920:Histone:H3K4me1:HepG2		0	1	0	0	0	0	1	0	0	RNF43
17952196	3	41239570	41239570	A	T	NA	intron_variant	MU961668	ENSG00000168036	NA	0.21562	NA		6.593	0.987383	0.10309	0.039			chr3:41239260-41240420:Histone:H3K4me1:HepG2		1	1	0	0	0	0	1	0	0	CTNNB1
17952197	3	41239570	41239570	A	T	NA	upstream_gene_variant	MU961668	ENSG00000168036	NA	0.21562	NA		6.593	0.987383	0.10309	0.039			chr3:41239260-41240420:Histone:H3K4me1:HepG2		1	1	0	0	0	0	1	0	0	CTNNB1
17964080	22	29378627	29378627	A	G	NA	intron_variant	MU1009048	ENSG00000183579	NA	0.12911	NA		0.264	0.783558	0.13725	0			ENCODE=chr22:29368200-29385220:Histone:H3K4me1:HepG2;chr22:29376995-29379847:Histone:H3K27ac:HepG2;chr22:29377516-29378992:Transcription Factor:KDM1A:HepG2;chr22:29377604-29378647:Transcription Factor:FOXA2:HepG2;chr22:29377623-29378678:Open Chromatin:DNase1:HepG2;chr22:29377632-29378660:Transcription Factor:TCF7:HepG2;chr22:29377817-29378636:Transcription Factor:EP300:HepG2;chr22:29377829-293786…		0	1	0	0	0	0	1	0	0	ZNRF3
17964082	22	29378627	29378627	A	G	NA	upstream_gene_variant	MU1009048	ENSG00000183579	NA	0.12911	NA		0.264	0.783558	0.13725	0			ENCODE=chr22:29368200-29385220:Histone:H3K4me1:HepG2;chr22:29376995-29379847:Histone:H3K27ac:HepG2;chr22:29377516-29378992:Transcription Factor:KDM1A:HepG2;chr22:29377604-29378647:Transcription Factor:FOXA2:HepG2;chr22:29377623-29378678:Open Chromatin:DNase1:HepG2;chr22:29377632-29378660:Transcription Factor:TCF7:HepG2;chr22:29377817-29378636:Transcription Factor:EP300:HepG2;chr22:29377829-293786…		0	1	0	0	0	0	1	0	0	ZNRF3
17995863	17	56443632	56443632	T	C	NA	intron_variant	MU80172739	ENSG00000108375	NA	0.12508	NA		4.759	1.09529	0.083605	0.752			ENCODE=chr17:56437340-56469000:Histone:H3K4me1:HepG2;chr17:56441231-56444088:Histone:H3K27ac:HepG2		0	1	1	1	0	0	1	0	0	RNF43
17995868	17	56443632	56443632	T	C	NA	upstream_gene_variant	MU80172739	ENSG00000108375	NA	0.12508	NA		4.759	1.09529	0.083605	0.752			ENCODE=chr17:56437340-56469000:Histone:H3K4me1:HepG2;chr17:56441231-56444088:Histone:H3K27ac:HepG2		0	1	1	1	0	0	1	0	0	RNF43
17996323	22	29363751	29363751	A	C	NA	intron_variant	MU80175125	ENSG00000183579	NA	0.10805	NA		3.28	0.179549	0.22284	0.333			ENCODE=chr22:29362640-29368140:Histone:H3K4me1:HepG2		0	1	0	0	0	0	1	0	0	ZNRF3
18005327	3	41266100	41266100	T	A	NA	missense_variant	MU961673	ENSG00000168036	NA	NA	NA		NA	NA	NA	NA		SIFT=Deleterious(ENST00000349496:CTNNB1:T/A:S33T:0.000);Deleterious(ENST00000396183:CTNNB1:T/A:S33T:0.000);Deleterious(ENST00000396185:CTNNB1:T/A:S33T:0.000);Deleterious(ENST00000405570:CTNNB1:T/A:S33T:0.000);Deleterious(ENST00000441708:CTNNB1:T/A:S33T:0.000);Deleterious(ENST00000453024:CTNNB1:T/A:S26T:0.000)			0	NA	NA	0	NA	NA	NA	0	0	CTNNB1
18005332	3	41266100	41266100	T	A	NA	downstream_gene_variant	MU961673	ENSG00000168036	NA	NA	NA		NA	NA	NA	NA		SIFT=Deleterious(ENST00000349496:CTNNB1:T/A:S33T:0.000);Deleterious(ENST00000396183:CTNNB1:T/A:S33T:0.000);Deleterious(ENST00000396185:CTNNB1:T/A:S33T:0.000);Deleterious(ENST00000405570:CTNNB1:T/A:S33T:0.000);Deleterious(ENST00000441708:CTNNB1:T/A:S33T:0.000);Deleterious(ENST00000453024:CTNNB1:T/A:S26T:0.000)			0	NA	NA	0	NA	NA	NA	0	0	CTNNB1
18005333	3	41266100	41266100	T	A	NA	exon_variant	MU961673	ENSG00000168036	NA	NA	NA		NA	NA	NA	NA		SIFT=Deleterious(ENST00000349496:CTNNB1:T/A:S33T:0.000);Deleterious(ENST00000396183:CTNNB1:T/A:S33T:0.000);Deleterious(ENST00000396185:CTNNB1:T/A:S33T:0.000);Deleterious(ENST00000405570:CTNNB1:T/A:S33T:0.000);Deleterious(ENST00000441708:CTNNB1:T/A:S33T:0.000);Deleterious(ENST00000453024:CTNNB1:T/A:S26T:0.000)			0	NA	NA	0	NA	NA	NA	0	0	CTNNB1
18009488	5	112091520	112091520	A	G	NA	intron_variant	MU978293	ENSG00000134982	NA	0.17836	NA		2.438	0.926376	0.37436	0.046					0	1	0	0	0	0	1	0	0	APC
18116212	5	112040229	112040229	C	T	NA	upstream_gene_variant	MU922308	ENSG00000134982	1.47613	0.13022	NA		0.719	1.72362	0.23537	0.097			chr5:112039760-112040620:Histone:H3K4me1:HepG2;chr5:112040140-112040480:Histone:H3K27me3:HepG2		0	1	0	0	1	0	1	0	0	APC
18121838	3	41261273	41261273	A	G	NA	intron_variant	MU899082	ENSG00000168036	NA	0.07766	NA		1.342	0.987383	0.21919	0.508			chr3:41260500-41264780:Histone:H3K4me1:HepG2		0	1	0	1	0	0	1	0	0	CTNNB1
18121839	3	41261273	41261273	A	G	NA	upstream_gene_variant	MU899082	ENSG00000168036	NA	0.07766	NA		1.342	0.987383	0.21919	0.508			chr3:41260500-41264780:Histone:H3K4me1:HepG2		0	1	0	1	0	0	1	0	0	CTNNB1
18177682	22	29322312	29322312	A	G	NA	intron_variant	MU894718	ENSG00000183579	NA	0.66947	NA		9.648	0.802383	0.10014	0.85			ENCODE=chr22:29281680-29333120:Histone:H3K4me1:HepG2		1	1	0	1	0	0	1	0	0	ZNRF3
18186690	22	29393983	29393983	A	C	NA	intron_variant	MU79747773	ENSG00000183579	NA	0.06621	NA		1.102	0.179549	0.34949	0.21			ENCODE=chr22:29390800-29426660:Histone:H3K4me1:HepG2;chr22:29392820-29394220:Histone:H3K36me3:HepG2		0	1	0	0	0	0	1	0	0	ZNRF3
18240462	5	112176024	112176024	G	T	NA	downstream_gene_variant	MU79260977	ENSG00000134982	NA	NA	NA		NA	NA	NA	NA		SIFT=Deleterious(ENST00000257430:APC:G/T:C1578F:0.000);Deleterious(ENST00000457016:APC:G/T:C1578F:0.000);Deleterious(ENST00000508376:APC:G/T:C1578F:0.000)			0	NA	NA	0	NA	NA	NA	0	0	APC
18240463	5	112176024	112176024	G	T	NA	missense_variant	MU79260977	ENSG00000134982	NA	NA	NA		NA	NA	NA	NA		SIFT=Deleterious(ENST00000257430:APC:G/T:C1578F:0.000);Deleterious(ENST00000457016:APC:G/T:C1578F:0.000);Deleterious(ENST00000508376:APC:G/T:C1578F:0.000)			0	NA	NA	0	NA	NA	NA	0	0	APC
18240467	5	112176024	112176024	G	T	NA	3_prime_UTR_variant	MU79260977	ENSG00000134982	NA	NA	NA		NA	NA	NA	NA		SIFT=Deleterious(ENST00000257430:APC:G/T:C1578F:0.000);Deleterious(ENST00000457016:APC:G/T:C1578F:0.000);Deleterious(ENST00000508376:APC:G/T:C1578F:0.000)			0	NA	NA	0	NA	NA	NA	0	0	APC
18250944	5	112077694	112077694	A	G	NA	intron_variant	MU1072662	ENSG00000134982	NA	0.18264	NA		7.049	1.7046	0.096013	0.815					1	1	1	1	0	0	1	0	0	APC
18261452	22	29362326	29362326	A	G	NA	intron_variant	MU79230856	ENSG00000183579	NA	0.08003	NA		2.789	0.179549	0.077518	0.205			ENCODE=chr22:29340940-29362600:Histone:H3K4me1:HepG2		0	1	1	0	0	0	1	0	0	ZNRF3
18262362	5	112068842	112068842	A	G	NA	intron_variant	MU79260893	ENSG00000134982	NA	0.04702	NA		0.133	0.926376	0.20204	0					0	1	0	0	0	0	1	0	0	APC
18262363	5	112068842	112068842	A	G	NA	upstream_gene_variant	MU79260893	ENSG00000134982	NA	0.04702	NA		0.133	0.926376	0.20204	0					0	1	0	0	0	0	1	0	0	APC
18281501	3	41277371	41277371	A	G	NA	intron_variant	MU79233207	ENSG00000168036	NA	0.11146	NA		0.429	0.987383	0.11411	0.01			chr3:41273320-41279180:Histone:H3K36me3:HepG2		0	1	0	0	0	0	1	0	0	CTNNB1
18281509	3	41277371	41277371	A	G	NA	upstream_gene_variant	MU79233207	ENSG00000168036	NA	0.11146	NA		0.429	0.987383	0.11411	0.01			chr3:41273320-41279180:Histone:H3K36me3:HepG2		0	1	0	0	0	0	1	0	0	CTNNB1
18282365	5	112112994	112112994	G	C	NA	intron_variant	MU79260964	ENSG00000134982	NA	0.06545	NA		0.199	0.926376	0.30605	0.005					0	1	0	0	0	0	1	0	0	APC
18332241	3	41266104	41266104	G	A	NA	missense_variant	MU834349	ENSG00000168036	NA	NA	NA		NA	NA	NA	NA		SIFT=Deleterious(ENST00000349496:CTNNB1:G/A:G34E:0.001);Deleterious(ENST00000396183:CTNNB1:G/A:G34E:0.001);Deleterious(ENST00000396185:CTNNB1:G/A:G34E:0.001);Deleterious(ENST00000405570:CTNNB1:G/A:G34E:0.001);Deleterious(ENST00000441708:CTNNB1:G/A:G34E:0.000);Deleterious(ENST00000453024:CTNNB1:G/A:G27E:0.001)			0	NA	NA	0	NA	NA	NA	0	0	CTNNB1
18332246	3	41266104	41266104	G	A	NA	downstream_gene_variant	MU834349	ENSG00000168036	NA	NA	NA		NA	NA	NA	NA		SIFT=Deleterious(ENST00000349496:CTNNB1:G/A:G34E:0.001);Deleterious(ENST00000396183:CTNNB1:G/A:G34E:0.001);Deleterious(ENST00000396185:CTNNB1:G/A:G34E:0.001);Deleterious(ENST00000405570:CTNNB1:G/A:G34E:0.001);Deleterious(ENST00000441708:CTNNB1:G/A:G34E:0.000);Deleterious(ENST00000453024:CTNNB1:G/A:G27E:0.001)			0	NA	NA	0	NA	NA	NA	0	0	CTNNB1
18332247	3	41266104	41266104	G	A	NA	exon_variant	MU834349	ENSG00000168036	NA	NA	NA		NA	NA	NA	NA		SIFT=Deleterious(ENST00000349496:CTNNB1:G/A:G34E:0.001);Deleterious(ENST00000396183:CTNNB1:G/A:G34E:0.001);Deleterious(ENST00000396185:CTNNB1:G/A:G34E:0.001);Deleterious(ENST00000405570:CTNNB1:G/A:G34E:0.001);Deleterious(ENST00000441708:CTNNB1:G/A:G34E:0.000);Deleterious(ENST00000453024:CTNNB1:G/A:G27E:0.001)			0	NA	NA	0	NA	NA	NA	0	0	CTNNB1
18410693	16	384931	384931	T	C	NA	intron_variant	MU1084284	ENSG00000103126	NA	0.08374	NA		4.4	0.87317	0.18023	0.208			chr16:380100-396180:Histone:H3K4me1:HepG2		0	1	0	0	0	0	1	0	0	AXIN1
18479824	22	29381504	29381504	A	G	NA	intron_variant	MU1072881	ENSG00000183579	0.005778	0.13737	NA		6.486	0.334935	0.085094	0.7			ENCODE=chr22:29368200-29385220:Histone:H3K4me1:HepG2;chr22:29380020-29388120:Histone:H3K36me3:HepG2;chr22:29381180-29382020:Histone:H3K9me3:HepG2		1	1	1	1	1	0	1	0	0	ZNRF3
18479826	22	29381504	29381504	A	G	NA	upstream_gene_variant	MU1072881	ENSG00000183579	0.005778	0.13737	NA		6.486	0.334935	0.085094	0.7			ENCODE=chr22:29368200-29385220:Histone:H3K4me1:HepG2;chr22:29380020-29388120:Histone:H3K36me3:HepG2;chr22:29381180-29382020:Histone:H3K9me3:HepG2		1	1	1	1	1	0	1	0	0	ZNRF3
18484613	3	41287427	41287427	A	T	NA	intron_variant	MU1090409	ENSG00000168036	NA	0.11304	NA		1.797	1.14277	0.30059	0.027			chr3:41286560-41291780:Histone:H3K4me1:HepG2		0	1	0	0	0	0	1	0	0	CTNNB1
18561177	22	29450477	29450477	G	A	NA	3_prime_UTR_variant	MU1072884	ENSG00000183579	NA	0.10082	NA		0.042	0.976797	0.25955	0.003			ENCODE=chr22:29448820-29451060:Histone:H3K4me1:HepG2;chr22:29449969-29451073:Transcription Factor:FOSL2:HepG2;chr22:29450131-29450703:Transcription Factor:NR2F2:HepG2;chr22:29450282-29450641:Transcription Factor:NFIC:HepG2;chr22:29450292-29450658:Transcription Factor:NR2F6:HepG2		0	1	0	0	0	0	1	0	0	ZNRF3
18561178	22	29450477	29450477	G	A	NA	downstream_gene_variant	MU1072884	ENSG00000183579	NA	0.10082	NA		0.042	0.976797	0.25955	0.003			ENCODE=chr22:29448820-29451060:Histone:H3K4me1:HepG2;chr22:29449969-29451073:Transcription Factor:FOSL2:HepG2;chr22:29450131-29450703:Transcription Factor:NR2F2:HepG2;chr22:29450282-29450641:Transcription Factor:NFIC:HepG2;chr22:29450292-29450658:Transcription Factor:NR2F6:HepG2		0	1	0	0	0	0	1	0	0	ZNRF3
18569697	5	112066240	112066240	A	G	NA	intron_variant	MU1104156	ENSG00000134982	NA	0.06126	NA		9.185	0.926376	0.15349	0.506					1	1	0	1	0	0	1	0	0	APC
18794506	5	112060710	112060710	T	A	NA	intron_variant	MU78993123	ENSG00000134982	NA	0.04518	NA		0.498	0.926376	0.36904	0.005					0	1	0	0	0	0	1	0	0	APC
18803543	22	29326041	29326041	A	G	NA	intron_variant	MU78974105	ENSG00000183579	NA	0.17709	NA		4.381	0.609288	0.13477	0.384			ENCODE=chr22:29281680-29333120:Histone:H3K4me1:HepG2		0	1	0	0	0	0	1	0	0	ZNRF3
18822382	17	56429655	56429655	G	A	NA	downstream_gene_variant	MU78955780	ENSG00000108375	3.09672	0.27961	NA		15.41	2.33869	0.001986	0.981			chr17:56429194-56430008:Transcription Factor:HCFC1:HepG2;chr17:56429210-56429762:Transcription Factor:HNF1A:HepG2;chr17:56429215-56430332:Transcription Factor:HDAC2:HepG2;chr17:56429236-56430348:Transcription Factor:RNF2:HepG2;chr17:56429242-56430586:Transcription Factor:FOSL2:HepG2;chr17:56429261-56429974:Transcription Factor:ZEB1:HepG2;chr17:56429298-56429750:Transcription Factor:CREM:HepG2;chr…		1	1	1	1	1	0	1	0	0	RNF43
18824446	5	112060709	112060709	T	A	NA	intron_variant	MU78993074	ENSG00000134982	NA	0.04323	NA		0.378	0.926376	0.24405	0.006					0	1	0	0	0	0	1	0	0	APC
18866198	22	29418404	29418404	A	G	NA	intron_variant	MU899968	ENSG00000183579	0.123713	0.12552	NA		5.959	1.7648	0.10696	0.066			ENCODE=chr22:29390800-29426660:Histone:H3K4me1:HepG2;chr22:29417436-29418469:Transcription Factor:KDM1A:HepG2;chr22:29417571-29418749:Transcription Factor:HNF1A:HepG2;chr22:29417651-29418565:Open Chromatin:DNase1:HepG2;chr22:29417853-29418547:Transcription Factor:NR2F6:HepG2;chr22:29418012-29418525:Transcription Factor:NFIC:HepG2;chr22:29418118-29418428:Transcription Factor:TCF7:HepG2		1	1	0	0	1	0	1	0	0	ZNRF3
437	16	358475	358475	G	T	NA	intron_variant	MU113212690	ENSG00000103126	0.217146	0.06669	NA		1.321	0.87317	0.22431	0.573	NA				0	1	0	1	1	0	1	0	0	AXIN1
8035	16	359969	359969	-	A	NA	splice_region_variant	MU113219022	ENSG00000103126	NA	NA	0.256867		NA	NA	NA	0.946	NA		chr16:359120-360500:Histone:H3K36me3:HepG2;chr16:359859-360129:Transcription Factor:TAF1:HepG2		0	NA	NA	1	NA	1	NA	0	0	AXIN1
46474	16	359964	359964	-	ACA	NA	intron_variant	MU29771594	ENSG00000103126	NA	NA	0.256867		NA	NA	NA	0.16	NA		chr16:359120-360500:Histone:H3K36me3:HepG2;chr16:359859-360129:Transcription Factor:TAF1:HepG2		0	NA	NA	0	NA	1	NA	0	0	AXIN1
56366	5	112144710	112144710	A	G	NA	intron_variant	MU113308051	ENSG00000134982	NA	0.22371	NA		8.323	0.926376	0.13566	0.262	NA				1	1	0	0	0	0	1	0	0	APC
101839	5	112081222	112081222	G	T	NA	intron_variant	MU113330069	ENSG00000134982	NA	0.08181	NA		0.239	0.926376	0.3524	0.001	NA				0	1	0	0	0	0	1	0	0	APC
249699	17	56432175	56432175	T	A	NA	3_prime_UTR_variant	MU84029758	ENSG00000108375	0.148791	0.50704	NA		12.54	0.653533	0.019078	0.881	NA		chr17:56429860-56434100:Histone:H3K4me1:HepG2;chr17:56431200-56441820:Histone:H3K36me3:HepG2		1	1	1	1	1	0	1	0	0	RNF43
249701	17	56432175	56432175	T	A	NA	downstream_gene_variant	MU84029758	ENSG00000108375	0.148791	0.50704	NA		12.54	0.653533	0.019078	0.881	NA		chr17:56429860-56434100:Histone:H3K4me1:HepG2;chr17:56431200-56441820:Histone:H3K36me3:HepG2		1	1	1	1	1	0	1	0	0	RNF43
262612	3	41249829	41249829	C	T	NA	intron_variant	MU84067350	ENSG00000168036	NA	0.10364	NA		0.453	0.987383	0.38247	0.011	NA		chr3:41243820-41251360:Histone:H3K4me1:HepG2		0	1	0	0	0	0	1	0	0	CTNNB1
268059	3	41266098	41266098	A	G	NA	missense_variant	MU824841	ENSG00000168036	NA	NA	NA		NA	NA	NA	NA	NA	SIFT=Deleterious(ENST00000349496:CTNNB1:A/G:D32G:0.002);Deleterious(ENST00000396183:CTNNB1:A/G:D32G:0.002);Deleterious(ENST00000396185:CTNNB1:A/G:D32G:0.002);Deleterious(ENST00000405570:CTNNB1:A/G:D32G:0.002);Deleterious(ENST00000441708:CTNNB1:A/G:D32G:0.000);Deleterious(ENST00000453024:CTNNB1:A/G:D25G:0.002)			0	NA	NA	0	NA	NA	NA	0	0	CTNNB1
268067	3	41266098	41266098	A	G	NA	downstream_gene_variant	MU824841	ENSG00000168036	NA	NA	NA		NA	NA	NA	NA	NA	SIFT=Deleterious(ENST00000349496:CTNNB1:A/G:D32G:0.002);Deleterious(ENST00000396183:CTNNB1:A/G:D32G:0.002);Deleterious(ENST00000396185:CTNNB1:A/G:D32G:0.002);Deleterious(ENST00000405570:CTNNB1:A/G:D32G:0.002);Deleterious(ENST00000441708:CTNNB1:A/G:D32G:0.000);Deleterious(ENST00000453024:CTNNB1:A/G:D25G:0.002)			0	NA	NA	0	NA	NA	NA	0	0	CTNNB1
268068	3	41266098	41266098	A	G	NA	exon_variant	MU824841	ENSG00000168036	NA	NA	NA		NA	NA	NA	NA	NA	SIFT=Deleterious(ENST00000349496:CTNNB1:A/G:D32G:0.002);Deleterious(ENST00000396183:CTNNB1:A/G:D32G:0.002);Deleterious(ENST00000396185:CTNNB1:A/G:D32G:0.002);Deleterious(ENST00000405570:CTNNB1:A/G:D32G:0.002);Deleterious(ENST00000441708:CTNNB1:A/G:D32G:0.000);Deleterious(ENST00000453024:CTNNB1:A/G:D25G:0.002)			0	NA	NA	0	NA	NA	NA	0	0	CTNNB1
295608	22	29307903	29307903	G	C	NA	intron_variant	MU84312398	ENSG00000183579	0.628748	0.94386	NA		19.35	1.40639	0.003926	0.985	NA		chr22:29307579-29308569:Transcription Factor:CREM:HepG2;chr22:29307604-29308581:Transcription Factor:FOXA2:HepG2;chr22:29307625-29308518:Transcription Factor:ARID3A:HepG2;chr22:29307638-29308284:Open Chromatin:DNase1:HepG2;chr22:29307641-29308702:Transcription Factor:TCF7:HepG2;chr22:29307641-29308645:Transcription Factor:KDM1A:HepG2;chr22:29307655-29308294:Transcription Factor:FOXA1:HepG2;chr22:…		1	1	1	1	1	0	1	0	0	ZNRF3
305211	5	112061783	112061783	G	A	NA	intron_variant	MU84346919	ENSG00000134982	NA	0.07076	NA		2.785	0.926376	0.18343	0.581	NA				0	1	0	1	0	0	1	0	0	APC
351526	5	112083352	112083352	G	T	NA	intron_variant	MU84346945	ENSG00000134982	NA	0.06185	NA		0.104	0.926376	0.35599	0.009	NA				0	1	0	0	0	0	1	0	0	APC
428085	5	112063969	112063969	C	T	NA	intron_variant	MU113320174	ENSG00000134982	NA	0.05688	NA		0.726	0.926376	0.10078	0.281	NA				0	1	0	0	0	0	1	0	0	APC
429142	5	112092161	112092161	A	C	NA	intron_variant	MU113334533	ENSG00000134982	0.105333	0.18331	NA		8.531	0.926376	0.07448	0.612	NA				1	1	1	1	1	0	1	0	0	APC
435778	22	29442833	29442833	G	T	NA	missense_variant	MU113258138	ENSG00000183579	NA	NA	NA		NA	NA	NA	NA	NA	SIFT=Deleterious(ENST00000332811:ZNRF3:G/T:D192Y:0.032);Deleterious(ENST00000402174:ZNRF3:G/T:D192Y:0.032);Deleterious(ENST00000406323:ZNRF3:G/T:D192Y:0.032);Deleterious - Low Confidence(ENST00000544604:ZNRF3:G/T:D292Y:0.010)			0	NA	NA	0	NA	NA	NA	0	0	ZNRF3
436114	17	56432210	56432210	G	A	NA	3_prime_UTR_variant	MU113218510	ENSG00000108375	0.220891	0.88276	NA		12.52	1.91823	0.042866	0.392	NA		chr17:56429860-56434100:Histone:H3K4me1:HepG2;chr17:56431200-56441820:Histone:H3K36me3:HepG2		1	1	1	0	1	0	1	0	0	RNF43
436116	17	56432210	56432210	G	A	NA	downstream_gene_variant	MU113218510	ENSG00000108375	0.220891	0.88276	NA		12.52	1.91823	0.042866	0.392	NA		chr17:56429860-56434100:Histone:H3K4me1:HepG2;chr17:56431200-56441820:Histone:H3K36me3:HepG2		1	1	1	0	1	0	1	0	0	RNF43
475837	22	29390154	29390154	C	T	NA	intron_variant	MU113252131	ENSG00000183579	NA	0.09932	NA		0.835	0.179549	0.27326	0.002	NA		ENCODE=chr22:29388160-29390260:Histone:H3K4me1:HepG2;chr22:29388200-29390180:Histone:H3K36me3:HepG2		0	1	0	0	0	0	1	0	0	ZNRF3
488506	16	398050	398050	A	C	NA	intron_variant	MU83469514	ENSG00000103126	NA	0.13257	NA		1.914	0.717784	0.020868	0.656	NA		chr16:396300-402000:Histone:H3K4me1:HepG2		0	1	1	1	0	0	1	0	0	AXIN1
488509	16	398050	398050	A	C	NA	upstream_gene_variant	MU83469514	ENSG00000103126	NA	0.13257	NA		1.914	0.717784	0.020868	0.656	NA		chr16:396300-402000:Histone:H3K4me1:HepG2		0	1	1	1	0	0	1	0	0	AXIN1
587099	16	351643	351643	A	T	NA	intron_variant	MU83751885	ENSG00000103126	NA	0.07667	NA		2.041	0.717784	0.36822	0.197	NA				0	1	0	0	0	0	1	0	0	AXIN1
597842	22	29398679	29398679	G	A	NA	intron_variant	MU83824321	ENSG00000183579	NA	0.25011	NA		5.672	0.957769	0.052527	0.243	NA		ENCODE=chr22:29390800-29426660:Histone:H3K4me1:HepG2		1	1	1	0	0	0	1	0	0	ZNRF3
599300	16	335410	335410	G	A	NA	downstream_gene_variant	MU4397578	ENSG00000103126	1.47161	0.91022	0.580535		13.36	NA	0.040969	0.957	NA				1	NA	1	1	1	1	1	0	0	AXIN1
609064	22	29440535	29440535	G	A	NA	intron_variant	MU83824328	ENSG00000183579	0.13785	0.18303	NA		4.858	0.334935	0.05631	0.822	NA		chr22:29436900-29445720:Histone:H3K36me3:HepG2;chr22:29438100-29441500:Histone:H3K4me1:HepG2		0	1	1	1	1	0	1	0	0	ZNRF3
669785	16	337022	337022	G	A	NA	downstream_gene_variant	MU83913180	ENSG00000103126	1.07774	0.13956	NA		3.692	0.31784	0.11325	0.555	NA				0	1	0	1	1	0	1	0	0	AXIN1
670702	3	41266136	41266136	T	C	NA	missense_variant	MU822502	ENSG00000168036	NA	NA	NA		NA	NA	NA	NA	NA	SIFT=Deleterious(ENST00000349496:CTNNB1:T/C:S45P:0.002);Deleterious(ENST00000396183:CTNNB1:T/C:S45P:0.002);Deleterious(ENST00000396185:CTNNB1:T/C:S45P:0.002);Deleterious(ENST00000405570:CTNNB1:T/C:S45P:0.002);Deleterious(ENST00000441708:CTNNB1:T/C:S45P:0.006);Deleterious(ENST00000453024:CTNNB1:T/C:S38P:0.002)			0	NA	NA	0	NA	NA	NA	0	0	CTNNB1
670706	3	41266136	41266136	T	C	NA	downstream_gene_variant	MU822502	ENSG00000168036	NA	NA	NA		NA	NA	NA	NA	NA	SIFT=Deleterious(ENST00000349496:CTNNB1:T/C:S45P:0.002);Deleterious(ENST00000396183:CTNNB1:T/C:S45P:0.002);Deleterious(ENST00000396185:CTNNB1:T/C:S45P:0.002);Deleterious(ENST00000405570:CTNNB1:T/C:S45P:0.002);Deleterious(ENST00000441708:CTNNB1:T/C:S45P:0.006);Deleterious(ENST00000453024:CTNNB1:T/C:S38P:0.002)			0	NA	NA	0	NA	NA	NA	0	0	CTNNB1
670707	3	41266136	41266136	T	C	NA	exon_variant	MU822502	ENSG00000168036	NA	NA	NA		NA	NA	NA	NA	NA	SIFT=Deleterious(ENST00000349496:CTNNB1:T/C:S45P:0.002);Deleterious(ENST00000396183:CTNNB1:T/C:S45P:0.002);Deleterious(ENST00000396185:CTNNB1:T/C:S45P:0.002);Deleterious(ENST00000405570:CTNNB1:T/C:S45P:0.002);Deleterious(ENST00000441708:CTNNB1:T/C:S45P:0.006);Deleterious(ENST00000453024:CTNNB1:T/C:S38P:0.002)			0	NA	NA	0	NA	NA	NA	0	0	CTNNB1
679134	3	41284708	41284708	T	C	NA	intron_variant	MU83870700	ENSG00000168036	NA	0.08432	NA		2.275	1.14277	0.27511	0.022	NA				0	1	0	0	0	0	1	0	0	CTNNB1
679135	3	41284708	41284708	T	C	NA	downstream_gene_variant	MU83870700	ENSG00000168036	NA	0.08432	NA		2.275	1.14277	0.27511	0.022	NA				0	1	0	0	0	0	1	0	0	CTNNB1
689517	22	29457884	29457884	T	G	NA	downstream_gene_variant	MU83935983	ENSG00000183579	NA	0.16409	NA		0.373	0.011479	0.12558	0.072	NA		chr22:29457220-29459660:Histone:H3K4me1:HepG2		0	0	0	0	0	0	1	0	0	ZNRF3
698610	17	56498836	56498836	C	T	NA	upstream_gene_variant	MU83916742	ENSG00000108375	NA	0.40326	NA		11.59	0.634313	0.02533	0.295	NA				1	1	1	0	0	0	1	0	0	RNF43
709591	5	112163905	112163905	A	G	NA	intron_variant	MU82192751	ENSG00000134982	NA	0.08419	NA		1.175	0.926376	0.19833	0.014	NA				0	1	0	0	0	0	1	0	0	APC
709601	5	112163905	112163905	A	G	NA	upstream_gene_variant	MU82192751	ENSG00000134982	NA	0.08419	NA		1.175	0.926376	0.19833	0.014	NA				0	1	0	0	0	0	1	0	0	APC
727867	3	41268766	41268766	A	C	NA	downstream_gene_variant	MU29726265	ENSG00000168036	NA	NA	NA		NA	NA	NA	NA	NA	SIFT=Deleterious(ENST00000349496:CTNNB1:A/C:K335T:0.005);Deleterious(ENST00000396183:CTNNB1:A/C:K335T:0.005);Deleterious(ENST00000396185:CTNNB1:A/C:K335T:0.005);Deleterious(ENST00000405570:CTNNB1:A/C:K335T:0.005);Deleterious(ENST00000453024:CTNNB1:A/C:K328T:0.005)			0	NA	NA	0	NA	NA	NA	0	0	CTNNB1
727868	3	41268766	41268766	A	C	NA	missense_variant	MU29726265	ENSG00000168036	NA	NA	NA		NA	NA	NA	NA	NA	SIFT=Deleterious(ENST00000349496:CTNNB1:A/C:K335T:0.005);Deleterious(ENST00000396183:CTNNB1:A/C:K335T:0.005);Deleterious(ENST00000396185:CTNNB1:A/C:K335T:0.005);Deleterious(ENST00000405570:CTNNB1:A/C:K335T:0.005);Deleterious(ENST00000453024:CTNNB1:A/C:K328T:0.005)			0	NA	NA	0	NA	NA	NA	0	0	CTNNB1
733399	5	112120590	112120590	T	C	NA	intron_variant	MU82308225	ENSG00000134982	NA	0.03859	NA		0.267	1.08176	0.048369	0.006	NA				0	1	1	0	0	0	1	0	0	APC
753284	17	56457476	56457476	A	G	NA	intron_variant	MU82252579	ENSG00000108375	0.00629	0.09055	NA		8.38	0.653533	0.04168	0.73	NA		ENCODE=chr17:56437340-56469000:Histone:H3K4me1:HepG2;chr17:56456340-56458200:Histone:H3K36me3:HepG2;chr17:56456550-56463469:Histone:H3K27ac:HepG2		1	1	1	1	1	0	1	0	0	RNF43
788725	3	41266097	41266097	G	A	NA	missense_variant	MU872674	ENSG00000168036	NA	NA	NA		NA	NA	NA	NA	NA	SIFT=Deleterious(ENST00000349496:CTNNB1:G/A:D32N:0.003);Deleterious(ENST00000396183:CTNNB1:G/A:D32N:0.003);Deleterious(ENST00000396185:CTNNB1:G/A:D32N:0.003);Deleterious(ENST00000405570:CTNNB1:G/A:D32N:0.003);Deleterious(ENST00000441708:CTNNB1:G/A:D32N:0.000);Deleterious(ENST00000453024:CTNNB1:G/A:D25N:0.003)			0	NA	NA	0	NA	NA	NA	0	0	CTNNB1
788730	3	41266097	41266097	G	A	NA	downstream_gene_variant	MU872674	ENSG00000168036	NA	NA	NA		NA	NA	NA	NA	NA	SIFT=Deleterious(ENST00000349496:CTNNB1:G/A:D32N:0.003);Deleterious(ENST00000396183:CTNNB1:G/A:D32N:0.003);Deleterious(ENST00000396185:CTNNB1:G/A:D32N:0.003);Deleterious(ENST00000405570:CTNNB1:G/A:D32N:0.003);Deleterious(ENST00000441708:CTNNB1:G/A:D32N:0.000);Deleterious(ENST00000453024:CTNNB1:G/A:D25N:0.003)			0	NA	NA	0	NA	NA	NA	0	0	CTNNB1
788731	3	41266097	41266097	G	A	NA	exon_variant	MU872674	ENSG00000168036	NA	NA	NA		NA	NA	NA	NA	NA	SIFT=Deleterious(ENST00000349496:CTNNB1:G/A:D32N:0.003);Deleterious(ENST00000396183:CTNNB1:G/A:D32N:0.003);Deleterious(ENST00000396185:CTNNB1:G/A:D32N:0.003);Deleterious(ENST00000405570:CTNNB1:G/A:D32N:0.003);Deleterious(ENST00000441708:CTNNB1:G/A:D32N:0.000);Deleterious(ENST00000453024:CTNNB1:G/A:D25N:0.003)			0	NA	NA	0	NA	NA	NA	0	0	CTNNB1
795679	3	41266101	41266101	C	G	NA	missense_variant	MU56595	ENSG00000168036	NA	NA	NA		NA	NA	NA	NA	NA	SIFT=Deleterious(ENST00000349496:CTNNB1:C/G:S33C:0.000);Deleterious(ENST00000396183:CTNNB1:C/G:S33C:0.000);Deleterious(ENST00000396185:CTNNB1:C/G:S33C:0.000);Deleterious(ENST00000405570:CTNNB1:C/G:S33C:0.000);Deleterious(ENST00000441708:CTNNB1:C/G:S33C:0.000);Deleterious(ENST00000453024:CTNNB1:C/G:S26C:0.000)			0	NA	NA	0	NA	NA	NA	0	0	CTNNB1
795685	3	41266101	41266101	C	G	NA	downstream_gene_variant	MU56595	ENSG00000168036	NA	NA	NA		NA	NA	NA	NA	NA	SIFT=Deleterious(ENST00000349496:CTNNB1:C/G:S33C:0.000);Deleterious(ENST00000396183:CTNNB1:C/G:S33C:0.000);Deleterious(ENST00000396185:CTNNB1:C/G:S33C:0.000);Deleterious(ENST00000405570:CTNNB1:C/G:S33C:0.000);Deleterious(ENST00000441708:CTNNB1:C/G:S33C:0.000);Deleterious(ENST00000453024:CTNNB1:C/G:S26C:0.000)			0	NA	NA	0	NA	NA	NA	0	0	CTNNB1
795686	3	41266101	41266101	C	G	NA	exon_variant	MU56595	ENSG00000168036	NA	NA	NA		NA	NA	NA	NA	NA	SIFT=Deleterious(ENST00000349496:CTNNB1:C/G:S33C:0.000);Deleterious(ENST00000396183:CTNNB1:C/G:S33C:0.000);Deleterious(ENST00000396185:CTNNB1:C/G:S33C:0.000);Deleterious(ENST00000405570:CTNNB1:C/G:S33C:0.000);Deleterious(ENST00000441708:CTNNB1:C/G:S33C:0.000);Deleterious(ENST00000453024:CTNNB1:C/G:S26C:0.000)			0	NA	NA	0	NA	NA	NA	0	0	CTNNB1
805974	5	112084588	112084588	A	G	NA	intron_variant	MU82896569	ENSG00000134982	NA	0.06719	NA		2.666	1.08176	0.22525	0.4	NA		chr5:112084140-112085140:Histone:H3K4me1:HepG2		0	1	0	0	0	0	1	0	0	APC
861325	3	41266110	41266110	A	C	NA	missense_variant	MU822549	ENSG00000168036	NA	NA	NA		NA	NA	NA	NA	NA	SIFT=Deleterious(ENST00000349496:CTNNB1:A/C:H36P:0.033);Deleterious(ENST00000396183:CTNNB1:A/C:H36P:0.033);Deleterious(ENST00000396185:CTNNB1:A/C:H36P:0.033);Deleterious(ENST00000405570:CTNNB1:A/C:H36P:0.033);Deleterious(ENST00000441708:CTNNB1:A/C:H36P:0.010);Deleterious(ENST00000453024:CTNNB1:A/C:H29P:0.034)			0	NA	NA	0	NA	NA	NA	0	0	CTNNB1
861329	3	41266110	41266110	A	C	NA	downstream_gene_variant	MU822549	ENSG00000168036	NA	NA	NA		NA	NA	NA	NA	NA	SIFT=Deleterious(ENST00000349496:CTNNB1:A/C:H36P:0.033);Deleterious(ENST00000396183:CTNNB1:A/C:H36P:0.033);Deleterious(ENST00000396185:CTNNB1:A/C:H36P:0.033);Deleterious(ENST00000405570:CTNNB1:A/C:H36P:0.033);Deleterious(ENST00000441708:CTNNB1:A/C:H36P:0.010);Deleterious(ENST00000453024:CTNNB1:A/C:H29P:0.034)			0	NA	NA	0	NA	NA	NA	0	0	CTNNB1
861330	3	41266110	41266110	A	C	NA	exon_variant	MU822549	ENSG00000168036	NA	NA	NA		NA	NA	NA	NA	NA	SIFT=Deleterious(ENST00000349496:CTNNB1:A/C:H36P:0.033);Deleterious(ENST00000396183:CTNNB1:A/C:H36P:0.033);Deleterious(ENST00000396185:CTNNB1:A/C:H36P:0.033);Deleterious(ENST00000405570:CTNNB1:A/C:H36P:0.033);Deleterious(ENST00000441708:CTNNB1:A/C:H36P:0.010);Deleterious(ENST00000453024:CTNNB1:A/C:H29P:0.034)			0	NA	NA	0	NA	NA	NA	0	0	CTNNB1
883000	16	402847	402847	G	T	NA	upstream_gene_variant	MU82406025	ENSG00000103126	0.389603	0.4624	NA		6.751	0.87317	0.009361	0.625	NA		chr16:402566-403497:Transcription Factor:ELF1:HepG2;chr16:402600-403427:Open Chromatin:DNase1:HepG2;chr16:402771-403152:Transcription Factor:ZEB1:HepG2;chr16:402819-403781:Transcription Factor:Max:HepG2;chr16:402847-403319:Transcription Factor:FOXK2:HepG2;chr16:402541-403448:Transcription Factor:SIN3A:HepG2		1	1	1	1	1	0	1	0	0	AXIN1
893040	3	41266124	41266124	A	G	NA	missense_variant	MU78752	ENSG00000168036	NA	NA	NA		NA	NA	NA	NA	NA	SIFT=Deleterious(ENST00000349496:CTNNB1:A/G:T41A:0.004);Deleterious(ENST00000396183:CTNNB1:A/G:T41A:0.004);Deleterious(ENST00000396185:CTNNB1:A/G:T41A:0.004);Deleterious(ENST00000405570:CTNNB1:A/G:T41A:0.004);Deleterious(ENST00000441708:CTNNB1:A/G:T41A:0.000);Deleterious(ENST00000453024:CTNNB1:A/G:T34A:0.004)			0	NA	NA	0	NA	NA	NA	0	0	CTNNB1
893046	3	41266124	41266124	A	G	NA	downstream_gene_variant	MU78752	ENSG00000168036	NA	NA	NA		NA	NA	NA	NA	NA	SIFT=Deleterious(ENST00000349496:CTNNB1:A/G:T41A:0.004);Deleterious(ENST00000396183:CTNNB1:A/G:T41A:0.004);Deleterious(ENST00000396185:CTNNB1:A/G:T41A:0.004);Deleterious(ENST00000405570:CTNNB1:A/G:T41A:0.004);Deleterious(ENST00000441708:CTNNB1:A/G:T41A:0.000);Deleterious(ENST00000453024:CTNNB1:A/G:T34A:0.004)			0	NA	NA	0	NA	NA	NA	0	0	CTNNB1
893047	3	41266124	41266124	A	G	NA	exon_variant	MU78752	ENSG00000168036	NA	NA	NA		NA	NA	NA	NA	NA	SIFT=Deleterious(ENST00000349496:CTNNB1:A/G:T41A:0.004);Deleterious(ENST00000396183:CTNNB1:A/G:T41A:0.004);Deleterious(ENST00000396185:CTNNB1:A/G:T41A:0.004);Deleterious(ENST00000405570:CTNNB1:A/G:T41A:0.004);Deleterious(ENST00000441708:CTNNB1:A/G:T41A:0.000);Deleterious(ENST00000453024:CTNNB1:A/G:T34A:0.004)			0	NA	NA	0	NA	NA	NA	0	0	CTNNB1
937971	3	41248403	41248403	A	G	NA	intron_variant	MU82735036	ENSG00000168036	NA	0.30528	NA		10.16	1.61022	0.012286	0.753	NA		chr3:41243820-41251360:Histone:H3K4me1:HepG2		1	1	1	1	0	0	1	0	0	CTNNB1
979122	5	112108186	112108186	C	G	NA	intron_variant	MU81197160	ENSG00000134982	NA	0.112	NA		0.405	0.926376	0.25565	0.012	NA				0	1	0	0	0	0	1	0	0	APC
1010384	22	29400853	29400853	G	T	NA	intron_variant	MU81138256	ENSG00000183579	2.30942	0.91132	NA		17.22	1.59963	0.00545	0.614	NA		ENCODE=chr22:29390800-29426660:Histone:H3K4me1:HepG2;chr22:29400121-29400968:Transcription Factor:CREM:HepG2;chr22:29400249-29401193:Transcription Factor:TCF7L2:HepG2;chr22:29400379-29401259:Transcription Factor:MYC:HepG2;chr22:29400409-29401505:Transcription Factor:Max:HepG2;chr22:29400409-29401469:Transcription Factor:KDM1A:HepG2;chr22:29400467-29401284:Transcription Factor:TCF7:HepG2;chr22:294…		1	1	1	1	1	0	1	0	0	ZNRF3
1085987	22	29384705	29384705	G	A	NA	intron_variant	MU81651138	ENSG00000183579	0.005276	0.24193	NA		13.15	0.957769	0.01347	0.9	NA		ENCODE=chr22:29368200-29385220:Histone:H3K4me1:HepG2;chr22:29380020-29388120:Histone:H3K36me3:HepG2		1	1	1	1	1	0	1	0	0	ZNRF3
1131240	3	41274718	41274718	G	A	NA	intron_variant	MU81985398	ENSG00000168036	NA	0.17452	NA		2.219	0.987383	0.10213	0.014	NA		chr3:41273320-41279180:Histone:H3K36me3:HepG2		0	1	0	0	0	0	1	0	0	CTNNB1
1131241	3	41274718	41274718	G	A	NA	upstream_gene_variant	MU81985398	ENSG00000168036	NA	0.17452	NA		2.219	0.987383	0.10213	0.014	NA		chr3:41273320-41279180:Histone:H3K36me3:HepG2		0	1	0	0	0	0	1	0	0	CTNNB1
1151777	5	112116097	112116097	G	A	NA	intron_variant	MU82470428	ENSG00000134982	NA	0.13612	NA		1.368	0.926376	0.27383	0.004	NA				0	1	0	0	0	0	1	0	0	APC
1159151	22	29451791	29451791	G	A	NA	3_prime_UTR_variant	MU81651239	ENSG00000183579	NA	0.57251	0.206829		7.596	0.976797	0.049342	0.728	NA				1	1	1	1	0	1	1	0	0	ZNRF3
1159152	22	29451791	29451791	G	A	NA	downstream_gene_variant	MU81651239	ENSG00000183579	NA	0.57251	0.206829		7.596	0.976797	0.049342	0.728	NA				1	1	1	1	0	1	1	0	0	ZNRF3
1163536	17	56446759	56446759	C	T	NA	intron_variant	MU85989950	ENSG00000108375	NA	0.23705	NA		10.09	2.35994	0.035332	0.886	NA		ENCODE=chr17:56437340-56469000:Histone:H3K4me1:HepG2;chr17:56444300-56449900:Histone:H3K36me3:HepG2;chr17:56445994-56448443:Histone:H3K27ac:HepG2;chr17:56446489-56447616:Transcription Factor:Max:HepG2;chr17:56446548-56447539:Transcription Factor:KDM1A:HepG2;chr17:56446626-56447468:Transcription Factor:Jund:HepG2;chr17:56446727-56447194:Transcription Factor:CEBPB:HepG2;chr17:56446745-56447484:Tran…		1	1	1	1	0	0	1	0	0	RNF43
1168511	22	29304578	29304578	G	A	NA	intron_variant	MU81650959	ENSG00000183579	NA	0.20154	NA		2.66	0.334935	0.14563	0.095	NA		ENCODE=chr22:29281680-29333120:Histone:H3K4me1:HepG2;chr22:29303000-29304760:Histone:H3K36me3:HepG2		0	1	0	0	0	0	1	0	0	ZNRF3
1169338	5	112052149	112052149	G	A	NA	intron_variant	MU82470365	ENSG00000134982	NA	0.05826	NA		5.235	0.926376	0.20658	0.402	NA				0	1	0	0	0	0	1	0	0	APC
1247024	5	112050976	112050976	G	A	NA	intron_variant	MU82470350	ENSG00000134982	NA	0.04851	NA		0.021	0.926376	0.17711	0.001	NA				0	1	0	0	0	0	1	0	0	APC
1274846	5	112165965	112165965	G	A	NA	intron_variant	MU84682216	ENSG00000134982	NA	0.10953	NA		5.136	0.926376	0.21215	0.419	NA				0	1	0	0	0	0	1	0	0	APC
1274853	5	112165965	112165965	G	A	NA	downstream_gene_variant	MU84682216	ENSG00000134982	NA	0.10953	NA		5.136	0.926376	0.21215	0.419	NA				0	1	0	0	0	0	1	0	0	APC
1308272	22	29279257	29279257	G	A	NA	upstream_gene_variant	MU84564228	ENSG00000183579	3.65753	0.25674	NA		5.876	0.334935	0.020864	0.689	NA		chr22:29278433-29279331:Transcription Factor:Max:HepG2;chr22:29278589-29279780:Open Chromatin:DNase1:HepG2;chr22:29278803-29280876:Transcription Factor:TAF1:HepG2;chr22:29278813-29279367:Transcription Factor:Yy1:HepG2;chr22:29278888-29279352:Transcription Factor:ZHX2:HepG2;chr22:29278917-29279279:Transcription Factor:MYBL2:HepG2;chr22:29279112-29279759:Transcription Factor:TCF7:HepG2		1	1	1	1	1	0	1	0	0	ZNRF3
1319294	22	29318791	29318791	G	A	NA	intron_variant	MU81651013	ENSG00000183579	0.092676	0.18039	NA		5.794	0.957629	0.032386	0.705	NA		ENCODE=chr22:29281680-29333120:Histone:H3K4me1:HepG2;chr22:29315715-29320109:Histone:H3K27ac:HepG2;chr22:29318290-29318926:Transcription Factor:NR2F6:HepG2;chr22:29318433-29319353:Transcription Factor:KDM1A:HepG2;chr22:29318542-29319233:Transcription Factor:ZEB1:HepG2;chr22:29318609-29318802:Transcription Factor:HDAC2:HepG2		1	1	1	1	1	0	1	0	0	ZNRF3
1364155	5	112097654	112097654	G	A	NA	intron_variant	MU82470424	ENSG00000134982	NA	0.35028	NA		7.972	0.926376	0.14728	0.76	NA		chr5:112097380-112098400:Histone:H3K4me1:HepG2		1	1	0	1	0	0	1	0	0	APC
1377358	5	112164746	112164746	G	A	NA	intron_variant	MU82470451	ENSG00000134982	NA	0.10009	NA		0.887	0.926376	0.26519	0.276	NA				0	1	0	0	0	0	1	0	0	APC
1377361	5	112164746	112164746	G	A	NA	exon_variant	MU82470451	ENSG00000134982	NA	0.10009	NA		0.887	0.926376	0.26519	0.276	NA				0	1	0	0	0	0	1	0	0	APC
1405580	16	363727	363727	C	T	NA	intron_variant	MU85930600	ENSG00000103126	0.119978	0.12291	NA		4.875	0.717784	0.10602	0.634	NA		chr16:361300-364780:Histone:H3K36me3:HepG2		0	1	0	1	1	0	1	0	0	AXIN1
1466442	22	29448627	29448627	G	A	NA	intron_variant	MU81651222	ENSG00000183579	NA	0.11735	NA		2.262	0.334935	0.24405	0.424	NA		ENCODE=chr22:29448260-29448760:Histone:H3K4me1:HepG2		0	1	0	0	0	0	1	0	0	ZNRF3
1505008	22	29301906	29301906	G	A	NA	intron_variant	MU84564251	ENSG00000183579	NA	0.14187	NA		1.431	0.179549	0.33642	0.144	NA		ENCODE=chr22:29281680-29333120:Histone:H3K4me1:HepG2		0	1	0	0	0	0	1	0	0	ZNRF3
1584308	16	395373	395373	C	T	NA	intron_variant	MU85930745	ENSG00000103126	NA	0.17651	NA		6.808	1.34062	0.032358	0.763	NA		chr16:380100-396180:Histone:H3K4me1:HepG2		1	1	1	1	0	0	1	0	0	AXIN1
1615589	22	29304934	29304934	G	A	NA	intron_variant	MU81650980	ENSG00000183579	NA	0.0487	NA		0.56	0.334935	0.15725	0.004	NA		ENCODE=chr22:29281680-29333120:Histone:H3K4me1:HepG2		0	1	0	0	0	0	1	0	0	ZNRF3
1631939	22	29358371	29358371	G	A	NA	intron_variant	MU81651101	ENSG00000183579	NA	0.10238	NA		2.843	0.334935	0.11496	0.736	NA		ENCODE=chr22:29340940-29362600:Histone:H3K4me1:HepG2		0	1	0	1	0	0	1	0	0	ZNRF3
1634878	22	29346716	29346716	G	A	NA	intron_variant	MU81651060	ENSG00000183579	0.150095	0.96334	NA		15.4	0.957769	0.00686	0.972	NA		ENCODE=chr22:29340940-29362600:Histone:H3K4me1:HepG2		1	1	1	1	1	0	1	0	0	ZNRF3
1635522	16	364000	364000	C	T	NA	intron_variant	MU85930604	ENSG00000103126	NA	0.08568	NA		0.342	0.717784	0.25777	0.103	NA		chr16:361300-364780:Histone:H3K36me3:HepG2		0	1	0	0	0	0	1	0	0	AXIN1
1654356	3	41237837	41237837	C	T	NA	intron_variant	MU81985365	ENSG00000168036	0.097433	0.97428	NA		19.43	1.7656	0.003234	0.969	NA				1	1	1	1	1	0	1	0	0	CTNNB1
1654357	3	41237837	41237837	C	T	NA	upstream_gene_variant	MU81985365	ENSG00000168036	0.097433	0.97428	NA		19.43	1.7656	0.003234	0.969	NA				1	1	1	1	1	0	1	0	0	CTNNB1
1681760	22	29399375	29399375	G	A	NA	intron_variant	MU81651170	ENSG00000183579	NA	0.06291	NA		0.542	0.179549	0.1214	0.062	NA		ENCODE=chr22:29390800-29426660:Histone:H3K4me1:HepG2		0	1	0	0	0	0	1	0	0	ZNRF3
1756598	22	29388490	29388490	G	A	NA	intron_variant	MU81651145	ENSG00000183579	NA	0.09252	NA		0.728	0.179549	0.2433	0.016	NA		ENCODE=chr22:29388160-29390260:Histone:H3K4me1:HepG2;chr22:29388200-29390180:Histone:H3K36me3:HepG2		0	1	0	0	0	0	1	0	0	ZNRF3
1765449	5	112072478	112072478	G	A	NA	intron_variant	MU82470370	ENSG00000134982	NA	0.08073	NA		1.402	1.08176	0.14325	0.576	NA				0	1	0	1	0	0	1	0	0	APC
1765450	5	112072478	112072478	G	A	NA	upstream_gene_variant	MU82470370	ENSG00000134982	NA	0.08073	NA		1.402	1.08176	0.14325	0.576	NA				0	1	0	1	0	0	1	0	0	APC
1806344	22	29299623	29299623	G	A	NA	intron_variant	MU81650944	ENSG00000183579	0.132176	0.96465	NA		13.97	0.957769	0.026763	0.981	NA		ENCODE=chr22:29281680-29333120:Histone:H3K4me1:HepG2		1	1	1	1	1	0	1	0	0	ZNRF3
1824610	17	56480681	56480681	C	T	NA	intron_variant	MU85989963	ENSG00000108375	0.545125	0.85381	NA		17.07	1.70192	0.008277	0.881	NA		chr17:56469060-56490920:Histone:H3K4me1:HepG2		1	1	1	1	1	0	1	0	0	RNF43
1824613	17	56480681	56480681	C	T	NA	upstream_gene_variant	MU85989963	ENSG00000108375	0.545125	0.85381	NA		17.07	1.70192	0.008277	0.881	NA		chr17:56469060-56490920:Histone:H3K4me1:HepG2		1	1	1	1	1	0	1	0	0	RNF43
1895769	16	354303	354303	C	T	NA	splice_donor_variant	MU30173892	ENSG00000103126	NA	0.99495	NA		33	1.34062	0.000911	0.985	NA				1	1	1	1	NA	0	1	0	0	AXIN1
1968995	22	29309634	29309634	G	A	NA	intron_variant	MU81650993	ENSG00000183579	NA	0.15252	NA		3.852	0.179549	0.060309	0.549	NA		ENCODE=chr22:29281680-29333120:Histone:H3K4me1:HepG2		0	1	1	1	0	0	1	0	0	ZNRF3
1968997	22	29309634	29309634	G	A	NA	upstream_gene_variant	MU81650993	ENSG00000183579	NA	0.15252	NA		3.852	0.179549	0.060309	0.549	NA		ENCODE=chr22:29281680-29333120:Histone:H3K4me1:HepG2		0	1	1	1	0	0	1	0	0	ZNRF3
2006839	5	112120858	112120858	G	A	NA	intron_variant	MU82470429	ENSG00000134982	NA	0.07928	NA		5.047	0.926376	0.14104	0.54	NA				0	1	0	1	0	0	1	0	0	APC
2038287	5	112078221	112078221	G	A	NA	intron_variant	MU82470399	ENSG00000134982	0.471125	0.17643	NA		6.631	2.31076	0.055963	0.896	NA				1	1	1	1	1	0	1	0	0	APC
2066662	5	112095342	112095342	G	A	NA	intron_variant	MU84682204	ENSG00000134982	NA	0.06625	NA		1.011	0.926376	0.30971	0.287	NA				0	1	0	0	0	0	1	0	0	APC
2072996	16	394529	394529	C	T	NA	intron_variant	MU84383125	ENSG00000103126	NA	0.10903	NA		2.508	0.717784	0.24412	0.361	NA		chr16:380100-396180:Histone:H3K4me1:HepG2		0	1	0	0	0	0	1	0	0	AXIN1
2082574	16	393296	393296	C	T	NA	intron_variant	MU84383103	ENSG00000103126	NA	0.13455	NA		2.648	0.93839	0.12217	0.628	NA		chr16:380100-396180:Histone:H3K4me1:HepG2;chr16:392110-393367:Histone:H3K27ac:HepG2		0	1	0	1	0	0	1	0	0	AXIN1
2167425	16	351145	351145	C	T	NA	intron_variant	MU84382980	ENSG00000103126	NA	0.05815	NA		0.865	0.717784	0.23328	0.532	NA				0	1	0	1	0	0	1	0	0	AXIN1
2180654	16	387702	387702	C	T	NA	intron_variant	MU84383079	ENSG00000103126	NA	0.09576	NA		4.538	0.87317	0.063443	0.734	NA		chr16:380100-396180:Histone:H3K4me1:HepG2		0	1	1	1	0	0	1	0	0	AXIN1
2222242	22	29389261	29389261	G	A	NA	intron_variant	MU81651160	ENSG00000183579	NA	0.16805	NA		4.545	1.40639	0.034287	0.073	NA		ENCODE=chr22:29388160-29390260:Histone:H3K4me1:HepG2;chr22:29388200-29390180:Histone:H3K36me3:HepG2		0	1	1	0	0	0	1	0	0	ZNRF3
2225052	16	359504	359504	C	T	NA	intron_variant	MU85930591	ENSG00000103126	NA	0.14018	NA		2.284	0.87317	0.087862	0.537	NA		chr16:359120-360500:Histone:H3K36me3:HepG2		0	1	1	1	0	0	1	0	0	AXIN1
2228664	3	41246766	41246766	G	A	NA	intron_variant	MU84607643	ENSG00000168036	NA	0.15418	NA		9.852	0.987383	0.088836	0.093	NA		chr3:41243820-41251360:Histone:H3K4me1:HepG2		1	1	1	0	0	0	1	0	0	CTNNB1
2273295	22	29288368	29288368	G	A	NA	intron_variant	MU81650925	ENSG00000183579	0.000534	0.14933	NA		4.069	1.42542	0.073085	0.109	NA		chr22:29281680-29333120:Histone:H3K4me1:HepG2;chr22:29287833-29288448:Histone:H3K27ac:HepG2;chr22:29287846-29288850:Transcription Factor:KDM1A:HepG2;chr22:29287937-29288737:Open Chromatin:DNase1:HepG2;chr22:29288050-29288705:Transcription Factor:HDAC2:HepG2;chr22:29288134-29288694:Transcription Factor:FOXA2:HepG2;chr22:29288183-29288767:Transcription Factor:TCF7:HepG2;chr22:29288185-29288831:Tran…		0	1	1	0	1	0	1	0	0	ZNRF3
2283514	22	29341661	29341661	G	A	NA	intron_variant	MU81651049	ENSG00000183579	NA	0.06205	NA		0.933	0.179549	0.27017	0.152	NA		ENCODE=chr22:29340940-29362600:Histone:H3K4me1:HepG2		0	1	0	0	0	0	1	0	0	ZNRF3
2292599	22	29444742	29444742	C	T	NA	intron_variant	MU84564267	ENSG00000183579	NA	0.17463	NA		4.937	0.253792	0.094525	0.106	NA		ENCODE=chr22:29436900-29445720:Histone:H3K36me3:HepG2		0	1	1	0	0	0	1	0	0	ZNRF3
2315368	5	112130273	112130273	G	A	NA	intron_variant	MU82470432	ENSG00000134982	NA	0.08511	NA		2.279	1.08176	0.11986	0.668	NA				0	1	0	1	0	0	1	0	0	APC
2354902	16	395298	395298	C	T	NA	intron_variant	MU85930742	ENSG00000103126	NA	0.1542	NA		3.01	0.87317	0.094569	0.126	NA		chr16:380100-396180:Histone:H3K4me1:HepG2		0	1	1	0	0	0	1	0	0	AXIN1
2362437	5	112170132	112170132	G	A	NA	intron_variant	MU82470485	ENSG00000134982	NA	0.06636	NA		1.98	0.926376	0.20653	0.331	NA				0	1	0	0	0	0	1	0	0	APC
2362444	5	112170132	112170132	G	A	NA	downstream_gene_variant	MU82470485	ENSG00000134982	NA	0.06636	NA		1.98	0.926376	0.20653	0.331	NA				0	1	0	0	0	0	1	0	0	APC
2366570	5	112083702	112083702	G	A	NA	intron_variant	MU82470409	ENSG00000134982	NA	0.08596	NA		8.476	0.926376	0.12706	0.048	NA				1	1	0	0	0	0	1	0	0	APC
2382510	22	29438748	29438748	G	A	NA	intron_variant	MU81651203	ENSG00000183579	NA	0.23069	NA		6.705	0.253792	0.1184	0.824	NA		ENCODE=chr22:29436900-29445720:Histone:H3K36me3:HepG2;chr22:29438100-29441500:Histone:H3K4me1:HepG2		1	1	0	1	0	0	1	0	0	ZNRF3
2398829	22	29354317	29354317	G	A	NA	intron_variant	MU81651092	ENSG00000183579	NA	0.15313	NA		0.921	0.334935	0.26057	0.002	NA		ENCODE=chr22:29340940-29362600:Histone:H3K4me1:HepG2;chr22:29353640-29356200:Histone:H3K36me3:HepG2		0	1	0	0	0	0	1	0	0	ZNRF3
2421754	5	112151357	112151357	G	A	NA	intron_variant	MU82470434	ENSG00000134982	NA	0.0676	NA		0.492	0.926376	0.18494	0.053	NA				0	1	0	0	0	0	1	0	0	APC
2421758	5	112151357	112151357	G	A	NA	upstream_gene_variant	MU82470434	ENSG00000134982	NA	0.0676	NA		0.492	0.926376	0.18494	0.053	NA				0	1	0	0	0	0	1	0	0	APC
2520257	17	56456560	56456560	C	T	NA	intron_variant	MU85989953	ENSG00000108375	NA	0.18645	NA		4.309	1.84399	0.12287	0.204	NA		ENCODE=chr17:56437340-56469000:Histone:H3K4me1:HepG2;chr17:56456340-56458200:Histone:H3K36me3:HepG2;chr17:56456550-56463469:Histone:H3K27ac:HepG2		0	1	0	0	0	0	1	0	0	RNF43
2541783	22	29313049	29313049	G	A	NA	intron_variant	MU81651003	ENSG00000183579	0.044968	0.93697	NA		17.3	0.957769	0.028801	0.946	NA		ENCODE=chr22:29281680-29333120:Histone:H3K4me1:HepG2		1	1	1	1	1	0	1	0	0	ZNRF3
2541785	22	29313049	29313049	G	A	NA	upstream_gene_variant	MU81651003	ENSG00000183579	0.044968	0.93697	NA		17.3	0.957769	0.028801	0.946	NA		ENCODE=chr22:29281680-29333120:Histone:H3K4me1:HepG2		1	1	1	1	1	0	1	0	0	ZNRF3
2575462	16	372465	372465	C	T	NA	intron_variant	MU85930625	ENSG00000103126	0.151548	0.10514	NA		2.343	0.717784	0.2386	0.587	NA				0	1	0	1	1	0	1	0	0	AXIN1
2609468	17	56461659	56461659	C	T	NA	intron_variant	MU85989955	ENSG00000108375	0.506329	0.25567	NA		11.08	1.72094	0.008577	0.21	NA		ENCODE=chr17:56437340-56469000:Histone:H3K4me1:HepG2;chr17:56456550-56463469:Histone:H3K27ac:HepG2;chr17:56461053-56462180:Transcription Factor:KDM1A:HepG2;chr17:56461161-56461861:Transcription Factor:SOX13:HepG2;chr17:56461165-56461879:Transcription Factor:NFIC:HepG2;chr17:56461194-56461987:Open Chromatin:DNase1:HepG2;chr17:56461210-56462214:Transcription Factor:ARID3A:HepG2;chr17:56461237-56462…		1	1	1	0	1	0	1	0	0	RNF43
2615101	16	361324	361324	C	T	NA	intron_variant	MU85930597	ENSG00000103126	NA	0.05869	NA		1.803	0.717784	0.30814	0.171	NA		chr16:361300-364780:Histone:H3K36me3:HepG2		0	1	0	0	0	0	1	0	0	AXIN1
2623160	16	344867	344867	C	T	NA	intron_variant	MU85930135	ENSG00000103126	NA	0.05574	NA		1.042	0.717784	0.29569	0.116	NA				0	1	0	0	0	0	1	0	0	AXIN1
2623163	16	344867	344867	C	T	NA	upstream_gene_variant	MU85930135	ENSG00000103126	NA	0.05574	NA		1.042	0.717784	0.29569	0.116	NA				0	1	0	0	0	0	1	0	0	AXIN1
2623164	16	344867	344867	C	T	NA	downstream_gene_variant	MU85930135	ENSG00000103126	NA	0.05574	NA		1.042	0.717784	0.29569	0.116	NA				0	1	0	0	0	0	1	0	0	AXIN1
2639989	16	355663	355663	C	T	NA	intron_variant	MU85930566	ENSG00000103126	NA	0.06364	NA		0.637	0.717784	0.13178	0.076	NA				0	1	0	0	0	0	1	0	0	AXIN1
2647110	16	356690	356690	C	T	NA	intron_variant	MU85930571	ENSG00000103126	1.88366	0.06203	NA		2.885	0.87317	0.064008	0.778	NA				0	1	1	1	1	0	1	0	0	AXIN1
2671447	22	29275227	29275227	G	A	NA	upstream_gene_variant	MU81650909	ENSG00000183579	NA	0.08028	NA		1.632	0	0.25103	0.347	NA				0	0	0	0	0	0	1	0	0	ZNRF3
2674779	5	112046917	112046917	G	A	NA	intron_variant	MU82470348	ENSG00000134982	0.215888	0.0544	NA		0.042	1.08176	0.1587	0.028	NA		chr5:112044140-112047880:Histone:H3K4me1:HepG2		0	1	0	0	1	0	1	0	0	APC
2699991	5	112059086	112059086	G	A	NA	intron_variant	MU84682194	ENSG00000134982	NA	0.07838	NA		2.311	0.926376	0.26459	0.476	NA				0	1	0	0	0	0	1	0	0	APC
2708833	22	29368689	29368689	G	A	NA	intron_variant	MU81651119	ENSG00000183579	NA	0.07995	NA		1.443	0.179549	0.10524	0.549	NA		chr22:29368200-29385220:Histone:H3K4me1:HepG2		0	1	0	1	0	0	1	0	0	ZNRF3
2710552	16	375769	375769	C	T	NA	intron_variant	MU85930638	ENSG00000103126	1.88221	0.0741	NA		1.831	0.717784	0.22569	0.662	NA				0	1	0	1	1	0	1	0	0	AXIN1
2716908	22	29320461	29320461	G	A	NA	intron_variant	MU81651032	ENSG00000183579	0.095142	0.10156	NA		1.908	0.334935	0.15721	0.654	NA		ENCODE=chr22:29281680-29333120:Histone:H3K4me1:HepG2;chr22:29319449-29320753:Transcription Factor:TCF7L2:HepG2;chr22:29319499-29320743:Transcription Factor:KDM1A:HepG2;chr22:29319677-29320558:Transcription Factor:TCF7:HepG2;chr22:29319691-29320500:Transcription Factor:NFIC:HepG2;chr22:29319832-29320594:Transcription Factor:FOXA2:HepG2;chr22:29319858-29320486:Transcription Factor:MNT:HepG2;chr22:2…		0	1	0	1	1	0	1	0	0	ZNRF3
2719565	17	56477156	56477156	C	T	NA	intron_variant	MU85989960	ENSG00000108375	NA	0.0752	NA		2.694	0.498147	0.22599	0.441	NA		chr17:56469060-56490920:Histone:H3K4me1:HepG2		0	1	0	0	0	0	1	0	0	RNF43
2721320	22	29432926	29432926	G	A	NA	intron_variant	MU81651184	ENSG00000183579	NA	0.11663	NA		2.083	0.179549	0.076728	0.625	NA		ENCODE=chr22:29426900-29434800:Histone:H3K4me1:HepG2;chr22:29432680-29433400:Histone:H3K36me3:HepG2		0	1	1	1	0	0	1	0	0	ZNRF3
2724708	22	29352957	29352957	C	T	NA	intron_variant	MU81651076	ENSG00000183579	NA	0.11717	NA		1.335	0.179549	0.32086	0.007	NA		ENCODE=chr22:29340940-29362600:Histone:H3K4me1:HepG2		0	1	0	0	0	0	1	0	0	ZNRF3
2735073	16	375483	375483	C	T	NA	intron_variant	MU85930634	ENSG00000103126	1.98234	0.06889	NA		3.943	0.87317	0.090664	0.767	NA				0	1	1	1	1	0	1	0	0	AXIN1
2756345	22	29308636	29308636	G	A	NA	intron_variant	MU81650985	ENSG00000183579	0.109389	0.15464	NA		3.875	0.334935	0.23471	0.532	NA		ENCODE=chr22:29281680-29333120:Histone:H3K4me1:HepG2;chr22:29307641-29308702:Transcription Factor:TCF7:HepG2;chr22:29307641-29308645:Transcription Factor:KDM1A:HepG2;chr22:29307865-29308707:Transcription Factor:NFIC:HepG2		0	1	0	1	1	0	1	0	0	ZNRF3
2756347	22	29308636	29308636	G	A	NA	upstream_gene_variant	MU81650985	ENSG00000183579	0.109389	0.15464	NA		3.875	0.334935	0.23471	0.532	NA		ENCODE=chr22:29281680-29333120:Histone:H3K4me1:HepG2;chr22:29307641-29308702:Transcription Factor:TCF7:HepG2;chr22:29307641-29308645:Transcription Factor:KDM1A:HepG2;chr22:29307865-29308707:Transcription Factor:NFIC:HepG2		0	1	0	1	1	0	1	0	0	ZNRF3
2766987	16	371241	371241	C	T	NA	intron_variant	MU85930623	ENSG00000103126	NA	0.1836	NA		6.018	0.717784	0.080999	0.722	NA				1	1	1	1	0	0	1	0	0	AXIN1
2784732	16	402746	402746	G	A	NA	upstream_gene_variant	MU85930760	ENSG00000103126	0.705132	0.75876	NA		11.64	0.87317	0.007587	0.878	NA		chr16:401790-402814:Transcription Factor:Max:HepG2;chr16:401856-402840:Transcription Factor:TAF1:HepG2;chr16:402514-402844:Transcription Factor:Rad21:HepG2;chr16:402541-403448:Transcription Factor:SIN3A:HepG2;chr16:402542-402844:Transcription Factor:CTCF:HepG2;chr16:402548-402823:Transcription Factor:GABPA:HepG2;chr16:402561-402763:Transcription Factor:HDAC2:HepG2;chr16:402566-403497:Transcriptio…		1	1	1	1	1	0	1	0	0	AXIN1
2817474	22	29444939	29444939	G	A	NA	intron_variant	MU81651214	ENSG00000183579	NA	0.31409	NA		7.214	0.802383	0.033555	0.743	NA		ENCODE=chr22:29436900-29445720:Histone:H3K36me3:HepG2		1	1	1	1	0	0	1	0	0	ZNRF3
2819074	16	396147	396147	C	T	NA	splice_donor_variant	MU30173914	ENSG00000103126	NA	0.99426	0.295142		33	1.34062	0.001342	0.997	NA		chr16:380100-396180:Histone:H3K4me1:HepG2		1	1	1	1	NA	1	1	0	0	AXIN1
2819076	16	396147	396147	C	T	NA	intron_variant	MU30173914	ENSG00000103126	NA	0.99426	0.295142		33	1.34062	0.001342	0.997	NA		chr16:380100-396180:Histone:H3K4me1:HepG2		1	1	1	1	NA	1	1	0	0	AXIN1
2942022	16	352440	352440	A	T	NA	intron_variant	MU113221039	ENSG00000103126	0.517117	0.08676	NA		3.138	0.717784	0.17655	0.756	NA				0	1	0	1	1	0	1	0	0	AXIN1
2946362	3	41259768	41259768	A	G	NA	intron_variant	MU113301959	ENSG00000168036	NA	0.08931	NA		4.325	0.987383	0.23281	0.563	NA		chr3:41253860-41260460:Histone:H3K4me1:HepG2		0	1	0	1	0	0	1	0	0	CTNNB1
2946369	3	41259768	41259768	A	G	NA	upstream_gene_variant	MU113301959	ENSG00000168036	NA	0.08931	NA		4.325	0.987383	0.23281	0.563	NA		chr3:41253860-41260460:Histone:H3K4me1:HepG2		0	1	0	1	0	0	1	0	0	CTNNB1
3040750	3	41278650	41278650	A	G	NA	intron_variant	MU82585572	ENSG00000168036	NA	0.15408	NA		9.785	0.987383	0.13572	0.616	NA		chr3:41273320-41279180:Histone:H3K36me3:HepG2		1	1	0	1	0	0	1	0	0	CTNNB1
3040752	3	41278650	41278650	A	G	NA	exon_variant	MU82585572	ENSG00000168036	NA	0.15408	NA		9.785	0.987383	0.13572	0.616	NA		chr3:41273320-41279180:Histone:H3K36me3:HepG2		1	1	0	1	0	0	1	0	0	CTNNB1
3040753	3	41278650	41278650	A	G	NA	downstream_gene_variant	MU82585572	ENSG00000168036	NA	0.15408	NA		9.785	0.987383	0.13572	0.616	NA		chr3:41273320-41279180:Histone:H3K36me3:HepG2		1	1	0	1	0	0	1	0	0	CTNNB1
3040758	3	41278650	41278650	A	G	NA	upstream_gene_variant	MU82585572	ENSG00000168036	NA	0.15408	NA		9.785	0.987383	0.13572	0.616	NA		chr3:41273320-41279180:Histone:H3K36me3:HepG2		1	1	0	1	0	0	1	0	0	CTNNB1
3044459	17	56473501	56473501	C	T	NA	intron_variant	MU82556622	ENSG00000108375	NA	0.18216	NA		4.648	0.653541	0.051014	0.03	NA		chr17:56469060-56490920:Histone:H3K4me1:HepG2		0	1	1	0	0	0	1	0	0	RNF43
3049456	3	41272343	41272343	A	G	NA	intron_variant	MU82585563	ENSG00000168036	NA	0.08753	NA		4.597	0.987383	0.25674	0.273	NA				0	1	0	0	0	0	1	0	0	CTNNB1
3049457	3	41272343	41272343	A	G	NA	upstream_gene_variant	MU82585563	ENSG00000168036	NA	0.08753	NA		4.597	0.987383	0.25674	0.273	NA				0	1	0	0	0	0	1	0	0	CTNNB1
3160207	22	29377195	29377195	A	T	NA	intron_variant	MU83098568	ENSG00000183579	NA	0.07372	NA		0.099	0.334935	0.12706	0.001	NA		ENCODE=chr22:29368200-29385220:Histone:H3K4me1:HepG2;chr22:29376995-29379847:Histone:H3K27ac:HepG2		0	1	0	0	0	0	1	0	0	ZNRF3
3172645	5	112146285	112146285	A	C	NA	intron_variant	MU83112750	ENSG00000134982	NA	0.03234	NA		0.017	0.926376	0.22522	0.003	NA				0	1	0	0	0	0	1	0	0	APC
3224606	5	112046202	112046202	A	G	NA	intron_variant	MU82127054	ENSG00000134982	NA	0.10293	NA		8.838	0.926376	0.070845	0.769	NA		chr5:112044140-112047880:Histone:H3K4me1:HepG2		1	1	1	1	0	0	1	0	0	APC
3231571	17	56462893	56462893	C	G	NA	intron_variant	MU82080839	ENSG00000108375	NA	0.21251	NA		6.426	1.70192	0.065881	0.753	NA		ENCODE=chr17:56437340-56469000:Histone:H3K4me1:HepG2;chr17:56456550-56463469:Histone:H3K27ac:HepG2;chr17:56461880-56466680:Histone:H3K36me3:HepG2		1	1	1	1	0	0	1	0	0	RNF43
3315655	22	29283274	29283274	A	G	NA	intron_variant	MU81782314	ENSG00000183579	NA	0.16167	NA		4.375	0.179549	0.076114	0.065	NA		ENCODE=chr22:29279447-29283335:Histone:H3K4me3:HepG2;chr22:29281680-29333120:Histone:H3K4me1:HepG2;chr22:29282730-29283603:Transcription Factor:FOXA2:HepG2		0	1	1	0	0	0	1	0	0	ZNRF3
3325987	22	29406008	29406008	C	T	NA	intron_variant	MU81782341	ENSG00000183579	NA	0.11694	NA		5.232	0.179549	0.09206	0.305	NA		ENCODE=chr22:29390800-29426660:Histone:H3K4me1:HepG2;chr22:29405760-29409720:Histone:H3K36me3:HepG2		0	1	1	0	0	0	1	0	0	ZNRF3
3329547	22	29346866	29346866	C	A	NA	intron_variant	MU81782325	ENSG00000183579	0.132015	0.95198	NA		12.64	0.334935	0.027667	0.478	NA		ENCODE=chr22:29340940-29362600:Histone:H3K4me1:HepG2		1	1	1	0	1	0	1	0	0	ZNRF3
3335282	5	112139592	112139592	A	G	NA	intron_variant	MU81950009	ENSG00000134982	NA	0.07813	NA		5.826	0.926376	0.12994	0.283	NA				1	1	0	0	0	0	1	0	0	APC
3348985	16	337706	337706	T	C	NA	3_prime_UTR_variant	MU81875350	ENSG00000103126	1.31473	0.16721	0.256867		0.837	0.87317	0.085466	0.07	NA				0	1	1	0	1	1	1	0	0	AXIN1
3348986	16	337706	337706	T	C	NA	downstream_gene_variant	MU81875350	ENSG00000103126	1.31473	0.16721	0.256867		0.837	0.87317	0.085466	0.07	NA				0	1	1	0	1	1	1	0	0	AXIN1
3348989	16	337706	337706	T	C	NA	exon_variant	MU81875350	ENSG00000103126	1.31473	0.16721	0.256867		0.837	0.87317	0.085466	0.07	NA				0	1	1	0	1	1	1	0	0	AXIN1
3356725	22	29354603	29354603	C	G	NA	intron_variant	MU81914741	ENSG00000183579	NA	0.18922	NA		4.748	0.802174	0.038844	0.71	NA		ENCODE=chr22:29340940-29362600:Histone:H3K4me1:HepG2;chr22:29353640-29356200:Histone:H3K36me3:HepG2		0	1	1	1	0	0	1	0	0	ZNRF3
3392523	3	41266137	41266137	C	T	NA	missense_variant	MU65224	ENSG00000168036	NA	NA	NA		NA	NA	NA	NA	NA	SIFT=Deleterious(ENST00000349496:CTNNB1:C/T:S45F:0.000);Deleterious(ENST00000396183:CTNNB1:C/T:S45F:0.000);Deleterious(ENST00000396185:CTNNB1:C/T:S45F:0.000);Deleterious(ENST00000405570:CTNNB1:C/T:S45F:0.000);Deleterious(ENST00000441708:CTNNB1:C/T:S45F:0.001);Deleterious(ENST00000453024:CTNNB1:C/T:S38F:0.000)			0	NA	NA	0	NA	NA	NA	0	0	CTNNB1
3392532	3	41266137	41266137	C	T	NA	downstream_gene_variant	MU65224	ENSG00000168036	NA	NA	NA		NA	NA	NA	NA	NA	SIFT=Deleterious(ENST00000349496:CTNNB1:C/T:S45F:0.000);Deleterious(ENST00000396183:CTNNB1:C/T:S45F:0.000);Deleterious(ENST00000396185:CTNNB1:C/T:S45F:0.000);Deleterious(ENST00000405570:CTNNB1:C/T:S45F:0.000);Deleterious(ENST00000441708:CTNNB1:C/T:S45F:0.001);Deleterious(ENST00000453024:CTNNB1:C/T:S38F:0.000)			0	NA	NA	0	NA	NA	NA	0	0	CTNNB1
3392533	3	41266137	41266137	C	T	NA	exon_variant	MU65224	ENSG00000168036	NA	NA	NA		NA	NA	NA	NA	NA	SIFT=Deleterious(ENST00000349496:CTNNB1:C/T:S45F:0.000);Deleterious(ENST00000396183:CTNNB1:C/T:S45F:0.000);Deleterious(ENST00000396185:CTNNB1:C/T:S45F:0.000);Deleterious(ENST00000405570:CTNNB1:C/T:S45F:0.000);Deleterious(ENST00000441708:CTNNB1:C/T:S45F:0.001);Deleterious(ENST00000453024:CTNNB1:C/T:S38F:0.000)			0	NA	NA	0	NA	NA	NA	0	0	CTNNB1
3435518	22	29391812	29391812	A	G	NA	intron_variant	MU42660022	ENSG00000183579	NA	0.03304	NA		0.23	0.179549	0.40465	0.002	NA		ENCODE=chr22:29390800-29426660:Histone:H3K4me1:HepG2		0	1	0	0	0	0	1	0	0	ZNRF3
3482610	3	41252277	41252277	A	G	NA	intron_variant	MU9943167	ENSG00000168036	NA	0.24706	NA		9.382	0.987383	0.18265	0.345	NA		chr3:41251940-41253840:Histone:H3K4me1:HepG2		1	1	0	0	0	0	1	0	0	CTNNB1
3521924	22	29432712	29432712	A	G	NA	intron_variant	MU9800759	ENSG00000183579	NA	0.13342	NA		3.813	0.179549	0.17421	0.316	NA		ENCODE=chr22:29426900-29434800:Histone:H3K4me1:HepG2;chr22:29432680-29433400:Histone:H3K36me3:HepG2		0	1	0	0	0	0	1	0	0	ZNRF3
3537634	3	41258403	41258403	T	A	NA	intron_variant	MU113294798	ENSG00000168036	NA	0.1023	NA		1.948	0.987383	0.39865	0.02	NA		chr3:41253860-41260460:Histone:H3K4me1:HepG2		0	1	0	0	0	0	1	0	0	CTNNB1
3575809	17	56440326	56440326	T	C	NA	downstream_gene_variant	MU47993576	ENSG00000108375	NA	0.15164	NA		10.82	0.653533	0.081823	0.675	NA		chr17:56431200-56441820:Histone:H3K36me3:HepG2;chr17:56437340-56469000:Histone:H3K4me1:HepG2		1	1	1	1	0	0	1	0	0	RNF43
3575810	17	56440326	56440326	T	C	NA	intron_variant	MU47993576	ENSG00000108375	NA	0.15164	NA		10.82	0.653533	0.081823	0.675	NA		chr17:56431200-56441820:Histone:H3K36me3:HepG2;chr17:56437340-56469000:Histone:H3K4me1:HepG2		1	1	1	1	0	0	1	0	0	RNF43
3587675	22	29453685	29453685	G	T	NA	downstream_gene_variant	MU48062410	ENSG00000183579	NA	0.13673	NA		1.625	0	0.11722	0.621	NA				0	0	0	1	0	0	1	0	0	ZNRF3
3603916	22	29386723	29386723	A	C	NA	intron_variant	MU47281725	ENSG00000183579	NA	0.1319	NA		1.402	0.179549	0.34415	0.477	NA		ENCODE=chr22:29380020-29388120:Histone:H3K36me3:HepG2		0	1	0	0	0	0	1	0	0	ZNRF3
3638028	16	339144	339144	A	T	NA	intron_variant	MU47033392	ENSG00000103126	NA	0.06019	NA		1.24	0.717784	0.22541	0.134	NA				0	1	0	0	0	0	1	0	0	AXIN1
3659083	22	29422345	29422345	A	G	NA	intron_variant	MU47281809	ENSG00000183579	NA	0.10185	NA		1.027	0.179549	0.066903	0.562	NA		ENCODE=chr22:29390800-29426660:Histone:H3K4me1:HepG2		0	1	1	1	0	0	1	0	0	ZNRF3
3723996	5	112070213	112070213	A	G	NA	intron_variant	MU83377045	ENSG00000134982	NA	0.20028	NA		6.773	1.08279	0.10598	0.748	NA				1	1	0	1	0	0	1	0	0	APC
3723997	5	112070213	112070213	A	G	NA	upstream_gene_variant	MU83377045	ENSG00000134982	NA	0.20028	NA		6.773	1.08279	0.10598	0.748	NA				1	1	0	1	0	0	1	0	0	APC
3822126	3	41258278	41258278	A	G	NA	intron_variant	MU9943190	ENSG00000168036	NA	0.06005	NA		0.476	0.987383	0.43568	0.013	NA		chr3:41253860-41260460:Histone:H3K4me1:HepG2		0	1	0	0	0	0	1	0	0	CTNNB1
3880875	17	56476033	56476033	T	A	NA	intron_variant	MU9258201	ENSG00000108375	0.282187	0.35236	NA		13.68	0.498147	0.02073	0.755	NA		chr17:56469060-56490920:Histone:H3K4me1:HepG2		1	1	1	1	1	0	1	0	0	RNF43
3935535	22	29411137	29411137	G	T	NA	intron_variant	MU9800739	ENSG00000183579	0.036977	0.95975	NA		16.87	0.802383	0.012639	0.81	NA		ENCODE=chr22:29390800-29426660:Histone:H3K4me1:HepG2		1	1	1	1	1	0	1	0	0	ZNRF3
3980522	16	398069	398069	T	A	NA	intron_variant	MU10931877	ENSG00000103126	NA	0.18042	NA		3.427	0.717784	0.18513	0.57	NA		chr16:396300-402000:Histone:H3K4me1:HepG2		0	1	0	1	0	0	1	0	0	AXIN1
3980525	16	398069	398069	T	A	NA	upstream_gene_variant	MU10931877	ENSG00000103126	NA	0.18042	NA		3.427	0.717784	0.18513	0.57	NA		chr16:396300-402000:Histone:H3K4me1:HepG2		0	1	0	1	0	0	1	0	0	AXIN1
4166070	16	386437	386437	C	A	NA	intron_variant	MU49273184	ENSG00000103126	0.53379	0.07169	NA		2.499	0.717784	0.070061	0.705	NA		chr16:380100-396180:Histone:H3K4me1:HepG2		0	1	1	1	1	0	1	0	0	AXIN1
4187796	16	344455	344455	C	A	NA	intron_variant	MU84740457	ENSG00000103126	NA	0.11915	NA		3.727	0.717784	0.11023	0.276	NA				0	1	0	0	0	0	1	0	0	AXIN1
4187799	16	344455	344455	C	A	NA	upstream_gene_variant	MU84740457	ENSG00000103126	NA	0.11915	NA		3.727	0.717784	0.11023	0.276	NA				0	1	0	0	0	0	1	0	0	AXIN1
4187800	16	344455	344455	C	A	NA	downstream_gene_variant	MU84740457	ENSG00000103126	NA	0.11915	NA		3.727	0.717784	0.11023	0.276	NA				0	1	0	0	0	0	1	0	0	AXIN1
4197644	5	112142628	112142628	G	A	NA	intron_variant	MU84781702	ENSG00000134982	NA	0.14753	NA		5.48	0.926376	0.25735	0.299	NA				0	1	0	0	0	0	1	0	0	APC
4199978	16	360068	360068	C	-	NA	frameshift_variant	MU29771612	ENSG00000103126	NA	NA	NA	1	NA	NA	NA	NA	NA				0	NA	NA	0	NA	NA	NA	0	0	AXIN1
4199979	16	360068	360068	C	-	NA	splice_region_variant	MU29771612	ENSG00000103126	NA	NA	NA	1	NA	NA	NA	NA	NA				0	NA	NA	0	NA	NA	NA	0	0	AXIN1
4203025	5	112137418	112137418	T	C	NA	intron_variant	MU48616945	ENSG00000134982	NA	0.19752	NA		5.707	1.54921	0.081591	0.39	NA				1	1	1	0	0	0	1	0	0	APC
4217423	3	41299435	41299435	T	C	NA	intron_variant	MU113275191	ENSG00000168036	NA	0.27884	NA		7.732	1.61022	0.11288	0.464	NA				1	1	0	0	0	0	1	0	0	CTNNB1
4285555	3	41266113	41266113	C	G	NA	missense_variant	MU855803	ENSG00000168036	NA	NA	NA		NA	NA	NA	NA	NA	SIFT=Deleterious(ENST00000349496:CTNNB1:C/G:S37C:0.000);Deleterious(ENST00000396183:CTNNB1:C/G:S37C:0.000);Deleterious(ENST00000396185:CTNNB1:C/G:S37C:0.000);Deleterious(ENST00000405570:CTNNB1:C/G:S37C:0.000);Deleterious(ENST00000441708:CTNNB1:C/G:S37C:0.000);Deleterious(ENST00000453024:CTNNB1:C/G:S30C:0.000)			0	NA	NA	0	NA	NA	NA	0	0	CTNNB1
4285563	3	41266113	41266113	C	G	NA	downstream_gene_variant	MU855803	ENSG00000168036	NA	NA	NA		NA	NA	NA	NA	NA	SIFT=Deleterious(ENST00000349496:CTNNB1:C/G:S37C:0.000);Deleterious(ENST00000396183:CTNNB1:C/G:S37C:0.000);Deleterious(ENST00000396185:CTNNB1:C/G:S37C:0.000);Deleterious(ENST00000405570:CTNNB1:C/G:S37C:0.000);Deleterious(ENST00000441708:CTNNB1:C/G:S37C:0.000);Deleterious(ENST00000453024:CTNNB1:C/G:S30C:0.000)			0	NA	NA	0	NA	NA	NA	0	0	CTNNB1
4285564	3	41266113	41266113	C	G	NA	exon_variant	MU855803	ENSG00000168036	NA	NA	NA		NA	NA	NA	NA	NA	SIFT=Deleterious(ENST00000349496:CTNNB1:C/G:S37C:0.000);Deleterious(ENST00000396183:CTNNB1:C/G:S37C:0.000);Deleterious(ENST00000396185:CTNNB1:C/G:S37C:0.000);Deleterious(ENST00000405570:CTNNB1:C/G:S37C:0.000);Deleterious(ENST00000441708:CTNNB1:C/G:S37C:0.000);Deleterious(ENST00000453024:CTNNB1:C/G:S30C:0.000)			0	NA	NA	0	NA	NA	NA	0	0	CTNNB1
4322622	3	41263018	41263018	A	G	NA	intron_variant	MU50437975	ENSG00000168036	NA	0.10164	NA		5.425	1.14277	0.17683	0.519	NA		chr3:41262732-41263201:Transcription Factor:FOXA2:HepG2;chr3:41262743-41263224:Transcription Factor:FOXA1:HepG2;chr3:41260500-41264780:Histone:H3K4me1:HepG2		0	1	0	1	0	0	1	0	0	CTNNB1
4322623	3	41263018	41263018	A	G	NA	upstream_gene_variant	MU50437975	ENSG00000168036	NA	0.10164	NA		5.425	1.14277	0.17683	0.519	NA		chr3:41262732-41263201:Transcription Factor:FOXA2:HepG2;chr3:41262743-41263224:Transcription Factor:FOXA1:HepG2;chr3:41260500-41264780:Histone:H3K4me1:HepG2		0	1	0	1	0	0	1	0	0	CTNNB1
4336576	22	29319169	29319169	G	T	NA	intron_variant	MU51124285	ENSG00000183579	NA	0.14912	NA		5.383	0.334935	0.068733	0.795	NA		ENCODE=chr22:29281680-29333120:Histone:H3K4me1:HepG2;chr22:29315715-29320109:Histone:H3K27ac:HepG2;chr22:29318433-29319353:Transcription Factor:KDM1A:HepG2;chr22:29318542-29319233:Transcription Factor:ZEB1:HepG2		0	1	1	1	0	0	1	0	0	ZNRF3
4351650	22	29444461	29444461	T	A	NA	missense_variant	MU2248779	ENSG00000183579	NA	NA	NA		NA	NA	NA	NA	NA	SIFT=Deleterious(ENST00000332811:ZNRF3:T/A:C233S:0.005);Deleterious(ENST00000402174:ZNRF3:T/A:C233S:0.005);Deleterious(ENST00000406323:ZNRF3:T/A:C233S:0.005);Deleterious - Low Confidence(ENST00000544604:ZNRF3:T/A:C333S:0.005)			0	NA	NA	0	NA	NA	NA	0	0	ZNRF3
4354838	22	29448053	29448053	T	C	NA	intron_variant	MU84862474	ENSG00000183579	NA	0.16109	NA		4.701	0.334935	0.12231	0.449	NA		ENCODE=chr22:29446940-29448220:Histone:H3K4me1:HepG2		0	1	0	0	0	0	1	0	0	ZNRF3
4376729	16	347665	347665	T	C	NA	intron_variant	MU80712572	ENSG00000103126	0.562315	0.09315	NA		0.769	0.717784	0.2021	0.543	NA				0	1	0	1	1	0	1	0	0	AXIN1
4376732	16	347665	347665	T	C	NA	upstream_gene_variant	MU80712572	ENSG00000103126	0.562315	0.09315	NA		0.769	0.717784	0.2021	0.543	NA				0	1	0	1	1	0	1	0	0	AXIN1
4376733	16	347665	347665	T	C	NA	downstream_gene_variant	MU80712572	ENSG00000103126	0.562315	0.09315	NA		0.769	0.717784	0.2021	0.543	NA				0	1	0	1	1	0	1	0	0	AXIN1
4384583	22	29294368	29294368	T	A	NA	intron_variant	MU80728806	ENSG00000183579	NA	0.33562	NA		12.1	1.25101	0.021196	0.947	NA		chr22:29281680-29333120:Histone:H3K4me1:HepG2		1	1	1	1	0	0	1	0	0	ZNRF3
4454615	3	41287919	41287919	G	A	NA	intron_variant	MU53437420	ENSG00000168036	NA	0.15034	NA		2.861	1.14277	0.084496	0.04	NA		chr3:41286560-41291780:Histone:H3K4me1:HepG2		0	1	1	0	0	0	1	0	0	CTNNB1
4477149	22	29410680	29410680	C	T	NA	intron_variant	MU54574898	ENSG00000183579	NA	0.13991	NA		3.877	0.334935	0.062087	0.653	NA		ENCODE=chr22:29390800-29426660:Histone:H3K4me1:HepG2		0	1	1	1	0	0	1	0	0	ZNRF3
4510118	16	385678	385678	C	T	NA	intron_variant	MU54437877	ENSG00000103126	0.45803	0.72212	NA		7.539	0.87317	0.22916	0.764	NA		chr16:380100-396180:Histone:H3K4me1:HepG2		1	1	0	1	1	0	1	0	0	AXIN1
4522450	16	351011	351011	C	T	NA	intron_variant	MU84892657	ENSG00000103126	NA	0.09415	NA		2.322	0.717784	0.35899	0.329	NA				0	1	0	0	0	0	1	0	0	AXIN1
4526239	16	351009	351009	G	A	NA	intron_variant	MU84892654	ENSG00000103126	NA	0.05419	NA		0.949	0.717784	0.25728	0.212	NA				0	1	0	0	0	0	1	0	0	AXIN1
4584048	16	360299	360299	C	T	NA	intron_variant	MU85496186	ENSG00000103126	0.129048	0.05144	NA		0.743	0.717784	0.20302	0.361	NA		chr16:359120-360500:Histone:H3K36me3:HepG2		0	1	0	0	1	0	1	0	0	AXIN1

## Sheet: S2_LIRI_aetology_all
	ID	Age	Gender	Virus.infection	Ta	N	M	Historogical..typeb	Edmondson.grade	Tumor.size..mm.	Portal.vein.invasion	Hepatic.vein.invasion	Hepatic.artery.invasion	Bile.duct.invasion	Liver.fibrosisc	MCd	Alcohol.intakee	Smoking	Prognosisf	Overall.survival..month.	icgc_donor_id	ZNRF3	RNF43	AXIN1	APC	CTNNB1	sample_id
1	RK001	56	M	NBNC	2	0	0	HCC	2	33	0	0	0	0	0		2	1	1	44	DO45091	0	0	0	1	1	SA560642
2	RK002	62	M	HCV	4	0	0	HCC	3	87	1	1	0	0	4		1	1	1	40	DO45092	1	0	0	0	0	SA560673
3	RK003	71	M	HCV	2	0	0	HCC	2~3	45	0	0	0	0	3		0	0	1	24	DO45093	0	0	0	0	0	SA560695
4	RK004	76	M	HCV	3	0	0	HCC	1	21	0	0	0	0	4		2	1	0	55	DO45094	1	0	0	0	1	SA560702
5	RK005	66	M	HBV	2	0	0	HCC	2	21	0	0	0	0	0		2	1	0	54	DO45095	0	0	0	0	0	SA594207
6	RK006_1	69	M	HCV	2	0	0	HCC	2	20	0	0	0	0	4	MC of RK006_2	2	1	3	43	NA	NA	NA	NA	NA	NA	NA
7	RK006_2	69	M	HCV	2	0	0	HCC	1	10	0	0	0	0	4	MC of RK006_1	2	1	3	43	NA	NA	NA	NA	NA	NA	NA
8	RK007	69	M	HCV	3	0	0	HCC	2~3	47	0	1	0	0	2		0	1	0	54	DO45097	0	0	0	0	1	SA560659
9	RK010	46	M	HBV	3	0	0	HCC	2	24	0	0	0	0	4		NA	NA	0	53	DO45099	0	0	0	0	0	SA560984
10	RK012	63	M	HBV	2	0	0	HCC	1	23	0	0	0	0	4		NA	NA	0	56	DO45101	0	0	0	1	0	SA560735
11	RK014	47	M	HBV	3	0	0	HCC	2	40	0	0	0	0	4		3	1	0	15	DO45103	0	0	0	0	0	SA560677
12	RK015	61	M	HCV	1	0	0	HCC	2	18	0	0	0	0	2		2	1	0	56	DO45105	1	1	0	1	0	SA594269
13	RK016	63	F	HCV	2	0	0	HCC	1	33	0	0	0	0	4		0	0	0	57	DO45107	0	0	1	0	0	SA594297
14	RK018	63	M	NBNC	2	0	0	HCC	2	65	0	0	0	0	1		0	0	0	53	DO45109	1	0	0	1	0	SA594313
15	RK019	74	M	HCV	2	0	0	HCC	1~2	25	0	0	0	0	0		0	0	0	53	DO45111	0	0	0	0	0	SA560675
16	RK020	58	M	HBV	3	0	0	HCC	2~3	50	0	1	0	0	3		2	0	0	52	DO45113	1	0	0	0	0	SA560638
17	RK021	81	M	HCV	2	0	0	HCC	2~3	25	0	0	0	0	4		0	0	0	28	DO45115	1	0	0	0	0	SA594340
18	RK022	73	F	HCV	2	0	0	HCC	3	40	0	0	0	0	4		0	0	3	37	DO45117	0	0	0	0	1	SA594358
19	RK023	74	M	HBV	3	0	0	HCC	3	60	3	1	0	0	1		2	1	1	17	DO45119	0	1	0	0	0	SA560713
20	RK024	61	M	HBV	3	0	0	HCC	2	30	0	1	0	0	2		2	1	0	51	DO45121	0	0	0	0	0	SA594368
21	RK025	78	F	HCV	1	0	0	HCC	1~2	15	0	0	0	0	2		0	0	1	19	DO45123	0	0	0	0	1	SA560636
22	RK026	58	M	HCV	3	0	0	HCC	2	24	0	0	0	0	3		2	1	0	56	DO45125	0	1	0	0	0	SA560653
23	RK027	73	M	HCV	3	0	0	HCC	2	150	0	0	0	0	2		2	1	1	14	DO45127	1	1	0	0	1	SA594383
24	RK028	79	F	HCV	2	0	0	HCC	2	27	1	0	0	0	3		0	0	0	13	DO23508	0	0	0	0	0	SA594388
25	RK029	61	M	HCV	3	0	0	HCC	2	35	1	0	0	0	4		3	1	0	49	DO45129	0	0	0	1	1	SA594397
26	RK030	60	M	HCV	3	0	0	HCC	2	35	0	0	0	0	2		0	1	1	26	DO23509	1	0	0	0	0	SA594402
27	RK031	53	M	HBV/HCV	HCV	4	0	0	HCC	2~3	115	0	0	0	0	4		0	1	1	12	DO45131	1	0	0	0	0	SA560739
28	RK032	64	M	HCV	3	0	0	HCC	2	20	1	0	0	0	4		0	1	1	22	DO45133	0	0	0	0	1	SA561027
29	RK033	77	M	HBV	HCV	1	0	0	HCC	2~3	10	0	0	0	0	4		0	1	0	47	DO45135	0	0	0	0	0	SA594414
30	RK034	38	M	HBV	1	0	0	HCC	2~3	18	0	0	0	0	3		2	1	0	44	DO45137	0	0	0	0	0	SA560697
31	RK035	63	M	NBNC	2	0	0	HCC	2~3	60	0	0	0	0	1	MC of RK179	2	1	0	44	DO45139	1	0	0	0	1	SA595460
32	RK036	73	M	HCV	2	0	0	HCC	2	25	0	0	0	0	4		0	0	0	44	DO45141	0	1	0	0	1	SA560741
33	RK037	69	M	HCV	3	0	0	HCC	2	15	0	0	0	0	4		0	1	0	43	DO45143	0	0	0	0	0	SA560647
34	RK038	80	F	HCV	2	0	0	HCC	2~3	42	0	0	0	0	4		0	0	0	29	DO23510	1	0	0	0	0	SA594445
35	RK040	83	F	HCV	3	0	0	HCC	3	70	0	1	0	0	4		0	0	1	6	DO23511	0	0	0	0	1	SA594463
36	RK041	78	M	HCV	3	0	0	HCC	3	30	4	1	0	0	3		2	1	2	2	DO45145	0	0	1	1	0	SA560685
37	RK042	57	M	HBV	2	0	0	HCC	3	30	1	0	0	0	4		2	1	1	24	DO45147	NA	NA	NA	NA	NA	NA
38	RK043	60	M	HCV	1	0	0	HCC	2	20	0	0	0	0	4		3	1	0	42	DO23512	0	0	0	1	0	SA594486
39	RK044	70	F	HCV	2	0	0	HCC	1~2	40	0	0	0	0	4		0	0	0	42	DO45149	0	0	0	0	0	SA594500
40	RK046_1	64	M	HCV	3	0	0	HCC	2	27	0	0	0	0	4	MC of RK046_2	2	1	0	41	NA	NA	NA	NA	NA	NA	NA
41	RK046_2	64	M	HCV	3	0	0	HCC	2	27	0	0	0	0	4	MC of RK046_1	2	1	0	41	NA	NA	NA	NA	NA	NA	NA
42	RK047	77	F	HCV	2	0	0	HCC	2	30	0	0	0	0	3		2	1	0	46	DO45153	0	0	0	1	0	SA594507
43	RK048	69	M	HCV	2	0	0	HCC	2	25	0	0	0	0	2		0	1	0	72	DO45155	0	0	0	0	1	SA594514
44	RK049	62	M	HBV	1	0	0	HCC	1	18	0	0	0	0	4		0	0	0	66	DO45157	0	0	0	0	0	SA594531
45	RK050	65	M	HBV	3	0	0	HCC	2	30	0	0	0	0	3		2	1	0	49	DO45159	0	0	1	0	0	SA561015
46	RK051	74	M	HCV	2	0	0	HCC	2	22	0	0	0	0	4		0	1	1	18	DO45161	0	0	0	0	1	SA560630
47	RK052	76	M	HCV	2	0	0	HCC	2	40	0	0	0	0	2		2	1	0	32	DO45163	1	0	0	0	1	SA560667
48	RK053	76	M	HCV	3	0	0	HCC	2	42	1	0	0	0	2		3	1	0	40	DO23513	1	1	0	1	1	SA594546
49	RK054	75	M	HCV	2	0	0	HCC	2	20	0	0	0	0	3		0	0	0	23	DO45165	0	0	0	1	0	SA560704
50	RK055	67	M	HCV	2	0	0	HCC	1	8	0	0	0	0	4		3	0	1	48	DO45167	0	0	0	0	0	SA560730
51	RK056	74	M	HCV	3	0	0	HCC	2	50	1	0	0	0	1		2	0	0	45	DO45169	0	0	0	1	1	SA560628
52	RK057	64	M	HCV	2	0	0	HCC	2	28	0	0	0	0	3		1	0	0	43	DO23514	0	0	0	0	1	SA594558
53	RK058	56	M	HCV	3	0	0	HCC	2	63	1	1	0	0	2		2	1	0	20	DO45171	0	0	0	0	1	SA560689
54	RK059	81	M	HCV	2	0	0	HCC	2	58	1	1	0	0	3		2	1	0	15	DO48672	1	1	0	1	1	SA594564
55	RK060	71	M	HBV	2	0	0	HCC	3	36	1	1	0	0	4		3	1	0	41	DO23515	0	1	0	0	0	SA594576
56	RK061	63	M	HCV	3	0	0	HCC	2~3	41	1	0	0	1	2		2	NA	0	39	DO45173	1	0	1	1	0	SA560706
57	RK062	74	M	HCV	2	0	0	HCC	2~3	45	0	0	0	1	0		NA	0	0	38	DO45175	0	1	0	0	1	SA594586
58	RK063	81	F	NBNC	3	0	0	HCC	2	70	0	0	0	1	0		NA	0	0	42	DO45177	1	0	1	0	1	SA560634
59	RK064	78	F	HCV	2	0	0	HCC	2	32	0	0	0	0	4		0	0	0	20	DO45179	0	0	0	1	1	SA594599
60	RK065	84	F	HCV	2	0	0	HCC	2	25	0	1	0	0	3		0	0	0	40	DO45181	0	0	0	0	0	SA594611
61	RK066	72	F	HCV	2	0	0	HCC	2	60	0	0	0	0	4		0	0	1	19	DO45183	1	0	0	0	0	SA594627
62	RK067	89	M	HCV	2	0	0	cHCC/CC	2	25	0	0	0	0	3		0	1	0	20	DO45185	1	0	1	1	0	SA560728
63	RK068	32	F	HBV	1	0	0	HCC	2	13	0	0	0	0	2		1	0	0	42	DO45187	1	0	1	0	0	SA594647
64	RK069	85	F	NBNC	2	0	0	cHCC/CC	2	60	1	1	0	0	0		0	0	0	40	DO45189	0	0	0	1	0	SA560665
65	RK070	80	M	NBNC	2	0	0	HCC	2	55	0	0	0	0	0		2	1	0	42	DO48674	0	1	0	0	0	SA594656
66	RK071	61	F	HCV	2	0	0	HCC	2	37	1	0	0	0	3		1	0	0	40	DO45191	0	0	0	0	1	SA594677
67	RK072	68	F	HCV	4	0	0	HCC	2	38	0	0	0	0	4		1	0	1	4	DO45193	1	0	0	0	0	SA594692
68	RK073	62	M	HBV	1	0	0	ICC	NA	20	0	0	0	0	4		1	0	0	13	DO45195	0	0	0	1	0	SA560711
69	RK074	69	M	HBV	3	0	0	HCC	2	45	1	1	0	0	2		3	0	1	1	DO23516	1	1	1	1	0	SA594724
70	RK075	62	M	HBV	2	0	0	HCC	1	17	0	0	0	0	3		2	1	0	40	DO23517	1	0	0	1	0	SA560644
71	RK076	67	M	HCV	2	0	0	HCC	2	18	0	0	0	0	3		NA	NA	0	44	DO23518	0	0	0	0	1	SA594739
72	RK077	58	M	HCV	3	0	0	HCC	2	53	0	0	0	0	1		3	1	0	38	DO48677	1	0	0	1	0	SA594753
73	RK079	51	M	HBV	2	0	0	HCC	3	100	1	1	0	0	2		0	0	0	39	DO45197	0	0	1	1	0	SA560737
74	RK080	86	F	NBNC	2	0	0	HCC	2	65	0	1	0	0	2		1	0	0	45	DO45199	1	1	0	1	1	SA594777
75	RK081	72	M	HCV	2	0	0	HCC	2	23	0	0	0	0	2		3	1	0	40	DO48679	0	0	0	1	1	SA594785
76	RK082	49	M	HBV	1	0	0	HCC	1	19	0	0	0	0	4		NA	NA	0	30	DO45201	1	0	0	0	0	SA594792
77	RK083	71	F	HBV	2	0	0	HCC	2	45	1	0	0	0	2		2	0	0	39	DO45203	1	0	0	1	0	SA560671
78	RK084	67	F	HCV	2	0	0	cHCC/CC	2	30	1	0	0	0	4		2	1	2	3	DO45205	0	0	0	1	0	SA560693
79	RK085	65	M	HBV	3	0	0	HCC	3	60	0	0	0	0	4		2	0	0	21	DO23519	1	0	0	1	1	SA594801
80	RK086	68	M	HBV	1	0	0	HCC	1	16	0	0	0	0	0		2	1	0	35	DO45207	1	1	0	1	0	SA594821
81	RK087	59	M	HCV	2	1	0	HCC	2	20	0	0	0	0	3		3	1	0	47	DO23520	NA	NA	NA	NA	NA	NA
82	RK088	63	M	HCV	3	0	0	HCC	2	150	1	1	1	1	3		2	1	0	37	DO23521	0	0	0	0	0	SA595191
83	RK089	70	M	NBNC	4	0	0	HCC	2	52	1	0	0	0	2	MC of RK154	0	1	0	45	DO45209	1	0	0	0	0	SA595195
84	RK090	82	F	HCV	1	0	0	HCC	2	11	0	0	0	0	2		1	0	0	44	DO23522	NA	NA	NA	NA	NA	NA
85	RK091	76	M	NBNC	3	0	0	HCC	2	24	0	1	0	3	2		3	1	0	8	DO45211	0	0	0	0	0	SA595204
86	RK092	58	M	HBV	1	0	0	HCC	2	15	0	1	0	0	4		2	1	0	40	DO45213	1	1	0	1	1	SA560699
87	RK093	52	M	HBV	3	0	0	HCC	2	25	0	0	0	0	4		2	1	0	36	DO23523	0	0	0	0	0	SA595212
88	RK095	71	F	HCV	2	0	0	HCC	2	18	0	0	0	0	3		0	0	0	35	DO23524	0	0	0	0	0	SA595217
89	RK096	65	M	HBV	2	0	0	HCC	2	12	0	0	0	0	4		0	0	0	39	DO45215	0	0	0	0	0	SA595224
90	RK098	69	F	HBV	3	0	0	HCC	3	150	2	2	0	0	1		0	0	1	9	DO45217	0	0	0	1	0	SA560719
91	RK099	78	M	HBV	HCV	2	0	0	HCC	2	50	0	0	0	0	1		2	1	0	36	DO45219	1	0	0	0	0	SA560622
92	RK100	75	F	HCV	4	0	0	HCC	2~3	50	1	0	0	0	3		0	0	1	13	DO45221	1	0	0	1	0	SA560709
93	RK101	71	M	HCV	4	0	0	HCC	2~3	300	0	1	0	0	1		2	1	0	35	DO23525	1	0	0	1	1	SA595236
94	RK102	66	M	HBV	3	0	0	HCC	2~3	30	1	0	0	0	4		0	1	0	35	DO23526	0	0	0	0	0	SA595242
95	RK103	67	M	HCV	4	0	0	HCC	2	30	1	2	0	2	4		1	1	0	34	DO45223	0	0	0	1	1	SA560670
96	RK104	72	M	HCV	1	0	0	HCC	2	18	0	0	0	0	4		1	0	0	35	DO23527	0	0	1	0	1	SA595251
97	RK105	69	M	HBV	1	0	0	HCC	2	10	0	0	0	0	2		1	1	0	35	DO23528	0	0	0	0	0	SA595257
98	RK106	45	F	HBV	2	0	0	HCC	1	26	0	0	0	0	2		1	0	0	34	DO45225	0	0	0	0	1	SA560733
99	RK107	57	F	HBV	2	0	0	HCC	2	26	0	0	0	0	4		0	0	0	34	DO45227	1	1	0	0	0	SA560640
100	RK108	74	M	HCV	1	0	0	cHCC/CC	2	12	0	0	0	0	2		2	1	0	33	DO45229	0	0	1	1	0	SA560668
101	RK109	84	M	HCV	2	0	0	ICC	NA	16	0	1	0	0	1		0	0	0	31	DO45231	1	1	0	0	1	SA560691
102	RK110	72	M	HCV	4	0	0	HCC	2	25	1	0	0	0	4		0	0	0	31	DO23529	0	0	0	0	1	SA595264
103	RK111	57	M	HBV	2	0	0	HCC	2	40	0	0	0	0	4		0	1	0	30	DO48681	0	0	0	1	1	SA595269
104	RK112	83	M	HBV	3	0	0	cHCC/CC	2	25	0	1	0	0	1		2	0	0	30	DO45233	1	0	0	0	0	SA560707
105	RK113	53	M	HBV	4	0	1	HCC	2	70	4	0	0	4	4		0	0	1	6	DO23530	0	0	0	0	0	SA595276
106	RK115	68	F	HBV	1	0	0	HCC	2	18	0	0	0	0	2		0	0	0	30	DO45235	1	0	0	0	0	SA595282
107	RK116	78	F	HCV	3	0	0	HCC	2	30	0	1	0	0	1		0	0	0	30	DO23531	0	0	0	0	0	SA595288
108	RK117	71	F	HCV	1	0	0	HCC	1~2	15	0	0	0	0	4		0	0	0	32	DO23532	1	0	0	0	0	SA595294
109	RK118	61	M	HBV	2	0	0	HCC	2~3	20	0	0	0	0	3		1	1	0	30	DO23533	0	0	0	1	1	SA595301
110	RK119	72	F	HCV	3	0	0	HCC	2~3	45	1	2	0	0	4		0	0	2	4	DO48682	1	1	1	0	0	SA595308
111	RK120	60	M	HCV	2	0	0	HCC	2~3	27	0	0	0	0	4		3	1	0	28	DO23534	0	0	0	0	1	SA595315
112	RK121	71	F	HBV	3	0	0	HCC	1	25	1	0	0	0	4		0	0	1	27	DO48684	NA	NA	NA	NA	NA	NA
113	RK122	75	M	NBNC	3	0	0	HCC	2	80	0	0	0	0	1		0	0	0	33	DO48686	NA	NA	NA	NA	NA	NA
114	RK123	73	F	NBNC	2	0	0	HCC	2	37	0	0	0	0	2		0	0	0	4	DO48687	NA	NA	NA	NA	NA	NA
115	RK124	67	M	HCV	1	0	0	HCC	1	15	0	0	0	0	4		2	1	0	32	DO23535	0	1	0	0	0	SA595326
116	RK125	56	M	HCV	2	0	0	HCC	1	28	0	0	0	0	2		3	1	0	31	DO23536	0	0	0	1	0	SA595329
117	RK126	58	M	HBV	2	0	0	HCC	2	33	0	0	0	0	1		1	1	0	30	DO45237	1	0	0	0	1	SA560626
118	RK128	79	M	HBV	2	0	0	HCC	3	51	0	0	0	0	0		0	1	1	30	DO23537	1	0	0	1	0	SA595338
119	RK130	42	M	HBV	2	0	0	HCC	2	43	1	0	0	0	3		2	1	0	29	DO45239	0	0	1	1	0	SA560687
120	RK131	67	M	HCV	2	0	0	HCC	1	38	0	0	0	0	2		2	0	0	15	DO23538	1	0	0	0	0	SA595345
121	RK133	49	M	HBV	1	0	0	HCC	2	18	1	0	0	0	3		3	1	0	36	DO45241	0	0	0	1	0	SA595353
122	RK134	77	M	HCV	1	0	0	HCC	2	14	0	0	0	0	3		NA	NA	0	37	DO23539	1	1	0	1	0	SA595355
123	RK135	73	F	HCV	1	0	0	HCC	2	16	0	0	0	0	4		2	1	0	25	DO23540	1	0	0	0	0	SA595357
124	RK136	63	M	HCV	2	0	0	HCC	2	28	0	0	0	0	3		1	0	0	30	DO48689	NA	NA	NA	NA	NA	NA
125	RK137	74	F	HCV	3	0	0	ICC	NA	24	0	0	0	1	3		1	0	0	31	DO45243	0	0	0	0	0	SA560727
126	RK138	75	F	NBNC	2	0	0	ICC	NA	120	1	1	0	1	0		NA	0	1	8	DO45245	0	0	0	1	0	SA560624
127	RK139	71	M	NBNC	2	0	0	HCC	2	28	0	0	0	0	2		2	1	0	30	DO48691	NA	NA	NA	NA	NA	NA
128	RK140	65	M	HCV	2	0	0	HCC	2	25	0	0	0	0	4		1	0	0	31	DO23541	0	0	0	1	0	SA595366
129	RK141	31	F	HBV	2	0	0	HCC	2	60	0	0	0	0	1		2	1	0	7	DO45247	0	0	0	0	0	SA560663
130	RK142	57	M	NBNC	1	0	0	ICC	NA	15	0	0	0	1	3		3	1	0	21	DO45249	0	0	0	0	0	SA560683
131	RK143	66	M	HCV	3	0	0	HCC	2	40	0	0	0	0	4		1	1	0	32	DO23542	0	1	0	1	1	SA595371
132	RK144	77	F	NBNC	3	0	0	HCC	2	33	0	0	0	0	4		1	0	0	30	DO48692	NA	NA	NA	NA	NA	NA
133	RK145	63	M	HCV	2	0	0	HCC	2	16	0	0	0	0	2	MC of RK281	2	1	0	34	DO23543	1	1	0	1	1	SA595378
134	RK146	57	F	HBV	2	0	0	ICC	NA	23	1	0	0	0	3		3	1	0	30	DO45251	0	0	0	0	0	SA560661
135	RK147	50	M	HBV	2	0	0	HCC	2	88	0	1	0	1	2		2	1	0	29	DO45253	0	0	0	0	1	SA560972
136	RK148	81	M	NBNC	3	0	0	HCC	2~3	70	1	1	0	0	1		NA	NA	0	24	DO45255	1	1	0	0	1	SA595384
137	RK149	71	M	HBV	2	0	0	HCC	2	65	0	0	0	0	2		3	1	0	30	DO48693	0	0	0	0	0	SA595385
138	RK150	67	M	HCV	2	0	0	HCC	2	40	0	0	0	0	2		3	1	0	32	DO23544	1	0	0	1	0	SA595386
139	RK151	67	M	HCV	2	0	0	HCC	2	23	0	0	0	0	3		1	1	1	19	DO23545	1	1	0	0	0	SA595388
140	RK152	63	M	HCV	2	0	0	HCC	2	20	0	0	0	0	3		NA	NA	0	35	DO23546	1	0	0	0	0	SA595392
141	RK153	74	M	HCV	1	0	0	HCC	2	18	0	0	0	0	2		1	0	0	34	DO23547	0	0	0	0	0	SA595394
142	RK154	71	M	NBNC	2	0	0	HCC	2	15	0	0	0	0	2	MC of RK089	0	1	0	28	DO48694	NA	NA	NA	NA	NA	NA
143	RK155	78	F	HCV	1	0	0	HCC	1	15	0	0	0	0	2		0	0	0	28	DO23548	0	0	1	1	1	SA595398
144	RK156	74	M	HCV	3	0	0	HCC	2	28	0	1	0	0	2		1	1	0	33	DO23549	0	0	0	1	1	SA595402
145	RK157	46	M	HBV	3	0	0	HCC	2	120	2	1	0	0	0		1	1	0	27	DO45257	0	1	0	0	0	SA595405
146	RK159	65	M	HBV	3	0	0	HCC	3	36	1	0	0	0	2		3	1	0	11	DO45259	1	0	0	0	1	SA560681
147	RK162	77	M	HCV	2	0	0	HCC	2	40	0	0	0	0	3		0	1	0	24	DO48695	1	0	0	0	1	SA595413
148	RK163	64	F	HCV	2	0	0	HCC	2	30	1	0	0	0	3		0	0	1	27	DO48697	0	0	0	1	1	SA595417
149	RK164	69	M	HCV	1	0	0	HCC	1	18	0	0	0	0	3		2	1	0	33	DO23550	1	0	0	0	0	SA595421
150	RK165	74	M	NBNC	3	0	0	HCC	2	105	0	0	0	0	2		2	1	0	33	DO45261	1	1	0	0	1	SA595425
151	RK166	67	M	HBV	3	0	0	cHCC/CC	2	25	0	0	0	1	4		1	1	1	9	DO45263	0	0	0	0	0	SA560679
152	RK167	73	M	HCV	3	0	0	HCC	3	41	1	1	0	0	3		1	1	0	34	DO45265	0	0	0	0	1	SA595428
153	RK169	73	M	HCV	3	0	0	HCC	2~3	25	1	1	0	0	2		0	1	3	5	DO23551	1	1	1	1	0	SA595432
154	RK170	73	M	HBV	HCV	3	0	0	HCC	2~3	40	3	1	0	0	4		2	0	1	19	DO45267	1	0	0	0	1	SA595437
155	RK171	78	F	NBNC	2	0	0	HCC	2	45	0	0	0	0	1		0	0	0	27	DO48700	0	0	0	0	0	SA595441
156	RK172	80	F	HCV	1	0	0	HCC	2	20	0	0	0	0	4		0	0	0	27	DO23552	0	0	0	0	0	SA595446
157	RK175	78	M	HCV	2	0	0	HCC	2	35	0	0	0	0	3		1	1	0	26	DO48701	0	0	0	1	0	SA595450
158	RK176	64	M	NBNC	2	0	0	HCC	2	38	0	0	0	0	1		0	0	0	25	DO48703	NA	NA	NA	NA	NA	NA
159	RK177	59	M	HCV	3	0	0	HCC	2~3	70	2	1	0	1	4		2	1	0	25	DO45269	0	1	0	0	0	SA595454
160	RK178	68	F	HCV	3	0	0	HCC	2~3	30	1	0	0	0	3		0	0	0	25	DO48704	0	0	0	0	0	SA595458
161	RK179	64	M	NBNC	3	0	0	HCC	2~3	23	1	0	0	0	1	MC of RK035	2	1	0	25	NA	NA	NA	NA	NA	NA	NA
162	RK180_1	62	M	HCV	2	0	0	HCC	1~2	15	0	0	0	0	4	MC of RK180_2	2	1	0	16	NA	NA	NA	NA	NA	NA	NA
163	RK180_2	62	M	HCV	2	0	0	HCC	2~3	15	0	0	0	0	4	MC of RK180_1	2	1	0	16	NA	NA	NA	NA	NA	NA	NA
164	RK181	72	M	HCV	2	0	0	HCC	2	35	0	0	0	0	3		2	0	0	29	DO48706	0	0	0	0	1	SA595464
165	RK182	65	M	HCV	3	0	0	ICC	NA	28	1	0	0	0	3		0	0	2	0	DO45275	0	0	0	0	0	SA570928
166	RK183	74	M	HCV	1	0	0	HCC	2	18	0	0	0	0	2		2	0	0	30	DO48709	NA	NA	NA	NA	NA	NA
167	RK184	64	M	NBNC	3	0	0	cHCC/CC	2	110	3	0	0	0	1		3	1	0	20	DO45277	0	0	0	0	0	SA560651
168	RK185	50	M	HBV	2	0	0	HCC	2	35	0	0	0	0	1		3	1	0	27	DO48712	0	0	0	0	0	SA595466
169	RK186	58	F	HBV	2	0	0	HCC	2	25	0	0	0	0	3		2	0	1	23	DO48715	0	0	1	0	0	SA595468
170	RK187	71	M	NBNC	2	0	0	HCC	2~3	40	0	0	0	0	3		2	1	0	24	DO48716	0	0	0	1	0	SA595470
171	RK188	54	M	NBNC	4	0	0	HCC	2	100	3	1	0	0	2		0	1	1	6	DO48717	0	0	0	1	0	SA595472
172	RK189	82	M	HCV	2	0	0	HCC	2	22	0	0	0	0	4		0	0	0	23	NA	NA	NA	NA	NA	NA	NA
173	RK190	80	M	HCV	2	0	0	HCC	2~3	88	0	0	0	0	1		0	1	0	23	DO48719	1	1	0	1	1	SA595475
174	RK191	62	F	HCV	2	0	0	HCC	2~3	16	0	0	0	0	4		1	0	0	19	DO48720	0	0	0	0	0	SA595477
175	RK193	58	F	HCV	1	0	0	HCC	2	20	0	0	0	0	4		0	0	0	30	DO48721	0	0	0	1	1	SA595481
176	RK194	67	M	NBNC	3	0	0	ICC	NA	35	1	0	0	1	0		3	0	0	43	DO45279	0	0	0	0	0	SA560715
177	RK195	73	M	NBNC	1	0	0	HCC	3	13	0	0	0	0	1		1	1	0	20	DO48723	0	0	0	0	1	SA595483
178	RK196	66	M	HCV	1	0	0	HCC	NA	12	0	0	0	0	4		1	0	0	26	DO48725	0	0	0	0	0	SA595485
179	RK197	81	F	NBNC	2	0	0	HCC	2	65	0	0	0	0	2		0	0	1	13	DO48727	0	0	0	0	0	SA595487
180	RK198	74	F	HCV	2	0	0	HCC	2~3	43	0	0	0	0	4		0	1	0	5	DO48728	0	0	0	0	0	SA595489
181	RK199	73	F	HCV	2	0	0	HCC	2	34	0	0	0	0	4		0	0	0	21	DO48730	1	0	0	0	0	SA595491
182	RK200	73	M	NBNC	3	0	0	HCC	2	25	0	0	0	0	4		2	1	0	21	DO48732	0	0	0	0	1	SA595493
183	RK201	72	M	HCV	2	0	0	HCC	2	15	0	0	0	1	1		2	1	0	20	DO48733	0	0	0	1	0	SA595495
184	RK202	76	F	HCV	1	0	0	HCC	2	22	0	0	0	0	4		0	0	0	20	DO48736	0	0	0	1	0	SA595497
185	RK204	83	M	HCV	1	0	0	ICC	NA	12	0	0	0	0	4	MC of RK209„ÄÄ	0	1	0	25	DO45281	0	1	0	0	1	SA570931
186	RK205	52	M	HBV	1	0	0	HCC	3	12	0	0	0	0	4		2	1	0	24	DO48737	1	1	0	0	1	SA595499
187	RK206	83	M	HCV	4	0	0	HCC	2	25	0	0	0	0	3		0	1	0	26	DO48738	NA	NA	NA	NA	NA	NA
188	RK207	64	M	HBV	3	0	0	HCC	2	27	0	0	0	0	4		3	1	0	8	DO48741	0	0	0	1	0	SA595501
189	RK208	60	M	NBNC	3	0	0	ICC	NA	60	0	0	0	1	2		3	0	0	17	DO45283	0	0	0	0	0	SA560620
190	RK209	81	M	HCV	1	0	0	HCC	2	16	1	0	0	0	4	MC of RK204	0	1	0	33	NA	NA	NA	NA	NA	NA	NA
191	RK210	76	M	HCV	2	0	0	HCC	1	36	0	0	0	0	1		1	1	0	20	DO48742	1	1	0	1	1	SA595503
192	RK211	69	F	HCV	2	0	0	HCC	2	25	0	0	0	0	3		0	0	0	19	DO48743	0	0	0	0	0	SA595504
193	RK212	76	M	HCV	3	0	0	HCC	1	160	0	2	0	0	1		1	1	0	19	DO48746	1	0	0	0	1	SA595506
194	RK213	62	M	HBV	3	0	0	HCC	3	55	1	0	0	0	3		0	1	0	18	DO48747	0	0	0	0	0	SA595508
195	RK214	68	M	HCV	2	0	0	HCC	3	70	0	0	0	0	1		1	1	1	16	DO48751	1	0	0	1	1	SA595510
196	RK215	55	M	HCV	3	0	0	HCC	1	30	0	0	0	0	4		0	0	0	17	DO48753	NA	NA	NA	NA	NA	NA
197	RK216	68	F	HCV	3	0	0	HCC	2	30	0	0	0	0	3		0	0	0	16	DO48757	1	0	0	0	1	SA595512
198	RK217	73	M	NBNC	3	0	0	HCC	1	45	0	0	0	0	4		2	0	0	24	DO48759	0	0	0	0	1	SA595514
199	RK219	70	F	HCV	2	0	0	HCC	1	33	0	0	0	0	3		0	0	0	23	DO48760	0	0	1	0	0	SA595516
200	RK220	55	M	NBNC	2	0	0	HCC	1	30	0	0	0	0	4		3	0	0	29	DO48761	1	0	0	1	0	SA595517
201	RK221	70	M	HBV	1	0	0	HCC	2	20	0	0	0	0	3		0	0	0	22	DO50772	NA	NA	NA	NA	NA	NA
202	RK222	68	F	HCV	2	0	0	HCC	2	27	0	0	0	0	4		0	0	0	24	DO50774	0	0	0	0	0	SA595519
203	RK223	75	M	HBV	1	0	0	HCC	2	20	0	0	0	0	2		2	1	0	23	DO50776	1	1	1	1	0	SA595521
204	RK224	60	M	HCV	4	0	0	HCC	3	35	3	1	0	1	4		2	1	0	21	DO50778	0	0	0	0	0	SA595522
205	RK225	70	M	NBNC	4	0	0	HCC	2	25	2	0	0	0	4		3	1	1	22	DO50780	NA	NA	NA	NA	NA	NA
206	RK226	59	M	HBV	3	0	0	ICC	NA	45	1	1	0	0	2		0	0	0	16	DO45285	0	0	0	0	0	SA560721
207	RK227	62	M	NBNC	3	0	0	HCC	2	30	1	0	0	0	4		0	0	0	16	DO50783	1	0	1	0	1	SA595524
208	RK228	37	M	HBV	4	0	0	HCC	4	160	3	2	0	0	3		0	0	1	3	DO50785	0	0	1	0	0	SA595526
209	RK229	63	M	NBNC	3	0	0	HCC	2	35	0	0	0	0	4		3	1	0	16	DO50787	1	0	0	0	1	SA595528
210	RK230	73	F	HCV	2	0	0	HCC	3	42	0	0	0	0	4		0	0	0	19	DO50789	0	0	0	0	0	SA595530
211	RK232	79	F	HCV	1	0	0	HCC	2~3	25	0	0	0	0	4		0	0	1	16	DO50791	1	0	0	0	0	SA595532
212	RK233_1	76	M	HCV	4	0	0	HCC	3	64	1	1	0	0	2	MC of RK233_2	1	1	0	18	NA	NA	NA	NA	NA	NA	NA
213	RK233_2	76	M	HCV	4	0	0	HCC	2	50	1	1	0	0	2	MC of RK233_1	1	1	0	18	NA	NA	NA	NA	NA	NA	NA
214	RK234	69	M	HBV	2	0	0	HCC	4	51	0	0	0	0	4		1	0	0	18	DO50796	NA	NA	NA	NA	NA	NA
215	RK235	77	M	HCV	3	0	0	HCC	2	38	1	0	0	0	2		2	1	2	1	DO50798	1	1	1	0	1	SA595537
216	RK236	66	F	HCV	2	0	0	HCC	2~3	18	1	0	0	0	4		0	0	0	18	DO50799	0	1	0	0	1	SA595539
217	RK237	74	M	HCV	2	0	0	HCC	1~2	60	0	0	0	0	4		0	0	0	17	DO50800	0	0	0	0	1	SA595541
218	RK240	65	M	NBNC	2	0	0	HCC	2~3	10	0	0	0	0	0	MC of RK035	1	1	0	17	NA	NA	NA	NA	NA	NA	NA
219	RK241	49	M	HCV	2	0	0	HCC	2	25	0	0	0	0	4		0	1	0	31	DO50802	0	0	0	0	1	SA595545
220	RK243	62	F	HCV	1	0	0	HCC	2~3	19	0	0	0	0	3		1	0	0	18	DO50803	0	0	0	1	1	SA595547
221	RK244	81	M	NBNC	2	0	0	HCC	1	22	0	0	0	0	4		3	1	0	24	DO50804	1	0	0	0	1	SA595549
222	RK245	72	M	NBNC	2	0	0	HCC	3	30	0	0	0	0	1		2	1	0	23	DO50805	1	0	0	1	0	SA595551
223	RK254	70	M	NBNC	4	0	0	HCC	3	65	0	0	0	0	3		3	1	0	18	DO50806	1	0	0	1	0	SA595553
224	RK256	67	M	HBV	1	0	0	HCC	2	18	0	0	0	0	3		2	1	0	18	DO50807	0	0	0	0	0	SA595557
225	RK257	68	M	NBNC	2	0	0	HCC	3	40	1	0	0	0	3		3	1	0	19	DO50808	0	1	0	0	0	SA595559
226	RK258	56	M	HBV	3	0	0	HCC	2	22	0	0	0	0	4		0	1	1	24	DO50809	0	0	0	0	0	SA595561
227	RK259	62	M	HCV	1	0	0	HCC	2	20	0	0	0	0	4		3	1	0	15	DO50811	1	0	0	0	1	SA595563
228	RK260	56	M	HCV	2	0	0	HCC	1~2	26	0	0	0	0	4		3	0	0	14	DO50813	0	0	0	1	0	SA595564
229	RK261_1	83	M	HCV	3	0	0	HCC	2~3	32	0	0	0	0	2	MC of RK261_2	3	0	0	14	NA	NA	NA	NA	NA	NA	NA
230	RK261_2	83	M	HCV	3	0	0	HCC	2~3	27	0	0	0	0	2	MC of RK261_1	3	0	0	14	NA	NA	NA	NA	NA	NA	NA
231	RK262	62	M	HCV	3	0	0	HCC	2~3	34	2	0	0	4	4		0	1	0	5	DO50815	0	1	0	0	0	SA595570
232	RK263	63	M	HCV	2	0	0	HCC	1~2	26	0	0	0	0	3		0	1	0	13	DO50816	0	0	0	1	1	SA595571
233	RK264	75	M	HCV	2	0	0	HCC	1~2	45	0	0	0	0	4		1	1	0	13	DO50817	0	0	0	0	1	SA595573
234	RK265	65	M	HCV	2	0	0	HCC	2	20	0	0	0	0	1		2	1	0	17	DO50818	0	1	0	1	1	SA595574
235	RK266	72	F	HBV	2	0	0	HCC	2	35	0	0	0	0	1		0	0	0	17	DO50819	0	0	0	1	0	SA595576
236	RK268	66	M	HBV	2	0	0	HCC	2	26	0	0	0	0	1		1	1	0	17	DO50822	0	0	0	1	1	SA595579
237	RK269	74	M	NBNC	1	0	0	ICC	NA	12	0	0	0	0	0		2	1	0	13	DO45287	1	0	1	0	0	SA560725
238	RK270	70	M	HBV	2	0	0	HCC	2	35	0	0	0	0	2		0	1	0	13	DO50825	1	1	0	0	0	SA595581
239	RK272	78	F	NBNC	2	0	0	ICC	NA	45	1	1	0	0	0		0	0	0	12	DO45289	0	0	0	0	0	SA560632
240	RK275	48	F	HBV	2	0	0	HCC	2~3	25	0	0	0	0	2		1	0	0	16	DO50827	NA	NA	NA	NA	NA	NA
241	RK277	78	M	HBV	3	0	0	HCC	2	22	0	0	0	0	3		3	1	0	19	DO50829	0	0	1	0	1	SA595584
242	RK278	52	M	HBV	2	0	0	HCC	2	25	0	0	0	0	2		0	0	0	17	DO50831	NA	NA	NA	NA	NA	NA
243	RK279	69	M	HCV	3	0	0	ICC	NA	35	1	1	0	1	3		NA	0	0	19	DO45291	NA	NA	NA	NA	NA	NA
244	RK280	73	M	NBNC	3	0	0	HCC	2~3	160	0	1	0	1	2		2	1	0	3	DO50832	0	0	0	1	0	SA595585
245	RK281	65	M	HCV	3	0	0	HCC	2	25	0	0	0	0	2	MC of RK145	NA	NA	0	19	NA	NA	NA	NA	NA	NA	NA
246	RK282	72	M	HCV	2	0	0	HCC	2~3	45	0	0	0	0	2		1	NA	0	18	DO50834	NA	NA	NA	NA	NA	NA
247	RK283	53	F	HCV	1	0	0	HCC	2	16	0	0	0	0	4		3	1	0	16	DO50837	NA	NA	NA	NA	NA	NA
248	RK284	47	F	HCV	3	0	0	HCC	2	30	1	0	0	0	3		2	1	0	11	DO50839	0	0	0	0	0	SA595587
249	RK285	49	M	HCV	2	0	0	HCC	2	27	0	0	0	0	1		0	0	0	11	DO50840	0	0	0	0	1	SA595588
250	RK287	75	F	HCV	4	0	0	HCC	3	100	0	1	0	0	4	MC or RK288	1	1	0	10	DO50842	NA	NA	NA	NA	NA	NA
251	RK288	75	F	HCV	4	0	0	HCC	2~3	150	0	1	0	0	4	MC of RK287	1	1	0	10	NA	NA	NA	NA	NA	NA	NA
252	RK289	75	M	HCV	4	0	0	HCC	2~3	51	1	1	0	0	3	MC of RK290	2	1	0	10	DO50844	0	0	0	1	1	SA595590
253	RK290	75	M	HCV	4	0	0	HCC	2	15	1	0	0	0	3	MC of RK289	2	1	0	10	NA	NA	NA	NA	NA	NA	NA
254	RK297_1	72	M	HCV	3	0	0	HCC	2	50	0	0	0	0	1		0	1	0	7	NA	NA	NA	NA	NA	NA	NA
255	RK298	68	M	HCV	3	0	0	ICC	NA	40	2	0	0	0	1		0	0	0	15	DO45293	NA	NA	NA	NA	NA	NA
256	RK303	76	M	NBNC	2	0	0	ICC	NA	20	1	0	0	0	2		0	0	0	10	DO45295	NA	NA	NA	NA	NA	NA
257	RK304	74	M	NBNC	3	0	0	HCC	2	45	0	0	0	3	1		3	NA	0	16	DO50848	NA	NA	NA	NA	NA	NA
258	RK305	74	M	NBNC	3	0	0	HCC	2	23	0	0	0	0	3		0	0	0	24	DO50850	0	0	1	1	0	SA595600
259	RK306	80	M	NBNC	2	0	0	HCC	2~3	70	0	0	0	0	2		2	1	0	18	DO50851	NA	NA	NA	NA	NA	NA
260	RK307	61	F	NBNC	3	1	0	ICC	NA	75	1	0	0	4	0		0	0	1	42	DO45297	1	0	0	0	0	SA560701
261	RK308	70	F	NBNC	1	0	0	ICC	NA	14	2	2	3	2	0		NA	NA	0	48	DO45299	1	1	1	1	1	SA560723
262	RK309	56	M	NBNC	2	1	0	ICC	NA	36	0	0	0	3	0		NA	NA	1	48	DO45301	1	0	0	0	0	SA561024
263	RK310	62	F	NBNC	3	0	0	ICC	NA	90	1	2	1	1	0		0	0	0	33	DO45303	0	0	0	0	0	SA560717
264	RK312	66	M	HBV	3	1	0	ICC	NA	48	1	1	0	0	0		3	1	0	10	DO45305	0	0	0	0	0	SA560655
265	RK316	54	F	NBNC	3	3	0	ICC	NA	54	1	1	0	1	0		2	1	1	8	DO45307	0	0	0	0	0	SA560649
266	RK317	73	M	HBV	3	0	0	ICC	NA	45	3	1	0	0	2		1	1	2	1	DO45309	NA	NA	NA	NA	NA	NA
267	RK326	47	M	NBNC	2	0	0	HCC	2	48	0	0	0	0	1		1	0	0	19	DO50855	0	0	0	0	0	SA595602
268	RK337	72	M	NBNC	2	0	0	HCC	2	65	0	0	0	0	3		0	0	0	7	DO50857	0	0	0	1	1	SA595606
269	RK338_1	77	M	NBNC	2	0	0	HCC	3	38	0	0	0	0	2		0	1	0	6	NA	NA	NA	NA	NA	NA	NA
270	HX004	73	F	HCV	2	0	0	HCC	2	21	0	0	NA	0	4		NA	0	0	75	NA	NA	NA	NA	NA	NA	NA
271	HX005	66	M	HCV	2	0	0	HCC	2~3	40	0	0	NA	0	3		0	1	1	98	NA	NA	NA	NA	NA	NA	NA
272	HX009	62	F	HCV	1	0	0	HCC	2~3	20	0	0	NA	0	4		NA	0	1	25	NA	NA	NA	NA	NA	NA	NA
273	HX010	58	M	HBV	3	0	0	HCC	2	22	1	0	0	0	3		1	1	0	64	NA	NA	NA	NA	NA	NA	NA
274	HX011	67	F	HBV	3	0	0	HCC	3	25	1	0	0	0	4		0	1	1	29	NA	NA	NA	NA	NA	NA	NA
275	HX012	58	M	HBV	3	0	0	HCC	2	48	1	0	0	0	1~2		2	0	1	31	NA	NA	NA	NA	NA	NA	NA
276	HX013	69	F	HCV	3	0	0	HCC	3	35	1	0	0	0	1~2		0	0	0	71	NA	NA	NA	NA	NA	NA	NA
277	HX014	56	M	HBV	3	0	0	HCC	3	63	1	0	0	0	3		1	1	1	53	NA	NA	NA	NA	NA	NA	NA
278	HX015	57	M	HCV	2	0	0	HCC	1~2	43	0	0	NA	0	1~2		NA	1	0	58	NA	NA	NA	NA	NA	NA	NA
279	HX016	40	F	HBV	3	0	0	HCC	2	30	0	0	0	0	4		0	0	1	37	NA	NA	NA	NA	NA	NA	NA
280	HX017	73	M	NBNC	2	0	0	HCC	2	60	0	0	0	0	0		0	0	0	62	NA	NA	NA	NA	NA	NA	NA
281	HX018	57	F	HBV	4	0	0	cHCC/CC	2	40	1	0	0	0	1~2		0	NA	1	26	NA	NA	NA	NA	NA	NA	NA
282	HX019	47	F	HBV	2	0	0	HCC	2	40	0	0	0	0	1~2		0	NA	0	49	NA	NA	NA	NA	NA	NA	NA
283	HX020	60	F	HBV	1	0	0	HCC	2	17	0	0	0	0	4		0	NA	0	98	NA	NA	NA	NA	NA	NA	NA
284	HX021	65	M	HCV	4	0	0	HCC	3	45	1	3	0	0	1~2		1	1	1	101	NA	NA	NA	NA	NA	NA	NA
285	HX022	49	F	HBV	4	0	0	HCC	3	30	1	0	0	0	1~2		1	0	0	161	NA	NA	NA	NA	NA	NA	NA
286	HX023	53	M	HBV	1	0	0	HCC	2	18	0	0	0	0	0		2	1	1	107	NA	NA	NA	NA	NA	NA	NA
287	HX024	66	M	HCV	4	0	0	HCC	2	50	1	0	0	0	3		2	1	1	100	NA	NA	NA	NA	NA	NA	NA
288	HX025	41	M	HBV	3	0	0	HCC	2	65	1	0	0	0	3		0	NA	1	24	NA	NA	NA	NA	NA	NA	NA
289	HX026	66	M	HCV	2	0	0	HCC	2	35	0	0	0	0	1~2		2	0	0	134	NA	NA	NA	NA	NA	NA	NA
290	HX027	58	M	HCV	2	0	0	HCC	2	18	1	0	0	0	1~2		1	1	0	37	NA	NA	NA	NA	NA	NA	NA
291	HX028	58	M	HBV	4	0	0	HCC	2	52	1	0	0	0	3		3	0	0	55	NA	NA	NA	NA	NA	NA	NA
292	HX029	50	M	HCV	3	0	0	HCC	1~2	23	1	0	0	0	4		2	1	1	176	NA	NA	NA	NA	NA	NA	NA
293	HX030	66	M	HBV	3	0	0	HCC	2~3	48	1	0	0	0	1~2		2	1	0	120	NA	NA	NA	NA	NA	NA	NA
294	HX031	66	M	HCV	3	0	0	HCC	2~3	30	1	0	0	0	1~2		1	0	0	175	NA	NA	NA	NA	NA	NA	NA
295	HX032	59	M	HCV	2	0	0	HCC	2	52	0	0	0	0	1~2		0	1	0	178	NA	NA	NA	NA	NA	NA	NA
296	HX033	63	M	HBV	3	0	0	HCC	2~3	50	1	0	0	0	1~2		1	1	1	29	NA	NA	NA	NA	NA	NA	NA
297	HX034	62	M	HCV	4	0	0	HCC	2	23	1	0	0	0	3		NA	0	0	54	NA	NA	NA	NA	NA	NA	NA
298	HX035	68	M	HBV	4	0	0	HCC	2~3	50	1	1	0	0	1~2		2	0	0	19	NA	NA	NA	NA	NA	NA	NA
299	HX036	56	M	HCV	3	0	0	HCC	2	90	1	2	0	0	3		2	1	1	25	NA	NA	NA	NA	NA	NA	NA
300	HX037	45	M	HBV	4	0	0	HCC	3	32	1	0	0	0	3		0	1	0	131	NA	NA	NA	NA	NA	NA	NA

## Sheet: S3_LIRI_patients used
	ID	Age	Gender	Virus.infection	Ta	N	M	Historogical..typeb	Edmondson.grade	Tumor.size..mm.	Portal.vein.invasion	Hepatic.vein.invasion	Hepatic.artery.invasion	Bile.duct.invasion	Liver.fibrosisc	MCd	Alcohol.intakee	Smoking	Prognosisf	Overall.survival..month.	ID_used	icgc_donor_id	RNF43	AXIN1	APC	CTNNB1
1	RK001	56	M	NBNC	2	0	0	HCC	2	33	0	0	0	0	0		2	1	1	44	RK001	DO45091	0	0	1	1
2	RK002	62	M	HCV	4	0	0	HCC	3	87	1	1	0	0	4		1	1	1	40	RK002	DO45092	0	0	0	0
3	RK003	71	M	HCV	2	0	0	HCC	2~3	45	0	0	0	0	3		0	0	1	24	RK003	DO45093	0	0	0	0
4	RK004	76	M	HCV	3	0	0	HCC	1	21	0	0	0	0	4		2	1	0	55	RK004	DO45094	0	0	0	0
5	RK005	66	M	HBV	2	0	0	HCC	2	21	0	0	0	0	0		2	1	0	54	RK005	DO45095	0	0	0	0
6	RK006_1	69	M	HCV	2	0	0	HCC	2	20	0	0	0	0	4	MC of RK006_2	2	1	3	43	RK006	DO45096	1	0	0	1
7	RK006_2	69	M	HCV	2	0	0	HCC	1	10	0	0	0	0	4	MC of RK006_1	2	1	3	43	RK006	DO45096	1	0	0	1
8	RK007	69	M	HCV	3	0	0	HCC	2~3	47	0	1	0	0	2		0	1	0	54	RK007	DO45097	0	0	0	1
9	RK010	46	M	HBV	3	0	0	HCC	2	24	0	0	0	0	4		NA	NA	0	53	RK010	DO45099	0	0	0	0
10	RK012	63	M	HBV	2	0	0	HCC	1	23	0	0	0	0	4		NA	NA	0	56	RK012	DO45101	0	0	1	0
11	RK014	47	M	HBV	3	0	0	HCC	2	40	0	0	0	0	4		3	1	0	15	RK014	DO45103	0	0	0	0
12	RK015	61	M	HCV	1	0	0	HCC	2	18	0	0	0	0	2		2	1	0	56	RK015	DO45105	1	0	1	0
13	RK016	63	F	HCV	2	0	0	HCC	1	33	0	0	0	0	4		0	0	0	57	RK016	DO45107	0	1	0	0
14	RK018	63	M	NBNC	2	0	0	HCC	2	65	0	0	0	0	1		0	0	0	53	RK018	DO45109	0	0	1	0
15	RK019	74	M	HCV	2	0	0	HCC	1~2	25	0	0	0	0	0		0	0	0	53	RK019	DO45111	0	0	0	0
16	RK020	58	M	HBV	3	0	0	HCC	2~3	50	0	1	0	0	3		2	0	0	52	RK020	DO45113	0	0	0	0
17	RK021	81	M	HCV	2	0	0	HCC	2~3	25	0	0	0	0	4		0	0	0	28	RK021	DO45115	0	0	0	0
18	RK022	73	F	HCV	2	0	0	HCC	3	40	0	0	0	0	4		0	0	3	37	RK022	DO45117	0	0	0	1
19	RK023	74	M	HBV	3	0	0	HCC	3	60	3	1	0	0	1		2	1	1	17	RK023	DO45119	1	0	0	0
20	RK024	61	M	HBV	3	0	0	HCC	2	30	0	1	0	0	2		2	1	0	51	RK024	DO45121	0	0	0	0
21	RK025	78	F	HCV	1	0	0	HCC	1~2	15	0	0	0	0	2		0	0	1	19	RK025	DO45123	0	0	0	1
22	RK026	58	M	HCV	3	0	0	HCC	2	24	0	0	0	0	3		2	1	0	56	RK026	DO45125	1	0	0	0
23	RK027	73	M	HCV	3	0	0	HCC	2	150	0	0	0	0	2		2	1	1	14	RK027	DO45127	1	0	0	0
24	RK028	79	F	HCV	2	0	0	HCC	2	27	1	0	0	0	3		0	0	0	13	RK028	DO23508	0	0	0	0
25	RK029	61	M	HCV	3	0	0	HCC	2	35	1	0	0	0	4		3	1	0	49	RK029	DO45129	0	0	1	1
26	RK030	60	M	HCV	3	0	0	HCC	2	35	0	0	0	0	2		0	1	1	26	RK030	DO23509	0	0	0	0
27	RK031	53	M	HBV	HCV	4	0	0	HCC	2~3	115	0	0	0	0	4		0	1	1	12	RK031	DO45131	0	0	0	0
28	RK032	64	M	HCV	3	0	0	HCC	2	20	1	0	0	0	4		0	1	1	22	RK032	DO45133	0	0	0	1
29	RK033	77	M	HBV	HCV	1	0	0	HCC	2~3	10	0	0	0	0	4		0	1	0	47	RK033	DO45135	0	0	0	0
30	RK034	38	M	HBV	1	0	0	HCC	2~3	18	0	0	0	0	3		2	1	0	44	RK034	DO45137	0	0	0	0
31	RK035	63	M	NBNC	2	0	0	HCC	2~3	60	0	0	0	0	1	MC of RK179	2	1	0	44	RK035	DO45139	0	0	0	1
32	RK036	73	M	HCV	2	0	0	HCC	2	25	0	0	0	0	4		0	0	0	44	RK036	DO45141	1	0	0	1
33	RK037	69	M	HCV	3	0	0	HCC	2	15	0	0	0	0	4		0	1	0	43	RK037	DO45143	0	0	0	0
34	RK038	80	F	HCV	2	0	0	HCC	2~3	42	0	0	0	0	4		0	0	0	29	RK038	DO23510	0	0	0	0
35	RK040	83	F	HCV	3	0	0	HCC	3	70	0	1	0	0	4		0	0	1	6	RK040	DO23511	0	0	0	1
36	RK041	78	M	HCV	3	0	0	HCC	3	30	4	1	0	0	3		2	1	2	2	RK041	DO45145	0	1	1	0
38	RK043	60	M	HCV	1	0	0	HCC	2	20	0	0	0	0	4		3	1	0	42	RK043	DO23512	0	0	1	0
39	RK044	70	F	HCV	2	0	0	HCC	1~2	40	0	0	0	0	4		0	0	0	42	RK044	DO45149	0	0	0	0
42	RK047	77	F	HCV	2	0	0	HCC	2	30	0	0	0	0	3		2	1	0	46	RK047	DO45153	0	0	1	0
43	RK048	69	M	HCV	2	0	0	HCC	2	25	0	0	0	0	2		0	1	0	72	RK048	DO45155	0	0	0	1
44	RK049	62	M	HBV	1	0	0	HCC	1	18	0	0	0	0	4		0	0	0	66	RK049	DO45157	0	0	0	0
45	RK050	65	M	HBV	3	0	0	HCC	2	30	0	0	0	0	3		2	1	0	49	RK050	DO45159	0	1	0	0
46	RK051	74	M	HCV	2	0	0	HCC	2	22	0	0	0	0	4		0	1	1	18	RK051	DO45161	0	0	0	0
47	RK052	76	M	HCV	2	0	0	HCC	2	40	0	0	0	0	2		2	1	0	32	RK052	DO45163	0	0	0	1
48	RK053	76	M	HCV	3	0	0	HCC	2	42	1	0	0	0	2		3	1	0	40	RK053	DO23513	1	0	1	1
49	RK054	75	M	HCV	2	0	0	HCC	2	20	0	0	0	0	3		0	0	0	23	RK054	DO45165	0	0	1	0
50	RK055	67	M	HCV	2	0	0	HCC	1	8	0	0	0	0	4		3	0	1	48	RK055	DO45167	0	0	0	0
51	RK056	74	M	HCV	3	0	0	HCC	2	50	1	0	0	0	1		2	0	0	45	RK056	DO45169	0	0	1	1
52	RK057	64	M	HCV	2	0	0	HCC	2	28	0	0	0	0	3		1	0	0	43	RK057	DO23514	0	0	0	1
53	RK058	56	M	HCV	3	0	0	HCC	2	63	1	1	0	0	2		2	1	0	20	RK058	DO45171	0	0	0	0
54	RK059	81	M	HCV	2	0	0	HCC	2	58	1	1	0	0	3		2	1	0	15	RK059	DO48672	1	0	1	0
55	RK060	71	M	HBV	2	0	0	HCC	3	36	1	1	0	0	4		3	1	0	41	RK060	DO23515	1	0	0	0
56	RK061	63	M	HCV	3	0	0	HCC	2~3	41	1	0	0	1	2		2	NA	0	39	RK061	DO45173	0	1	1	0
57	RK062	74	M	HCV	2	0	0	HCC	2~3	45	0	0	0	1	0		NA	0	0	38	RK062	DO45175	1	0	0	1
58	RK063	81	F	NBNC	3	0	0	HCC	2	70	0	0	0	1	0		NA	0	0	42	RK063	DO45177	0	1	0	1
59	RK064	78	F	HCV	2	0	0	HCC	2	32	0	0	0	0	4		0	0	0	20	RK064	DO45179	0	0	1	1
60	RK065	84	F	HCV	2	0	0	HCC	2	25	0	1	0	0	3		0	0	0	40	RK065	DO45181	0	0	0	0
61	RK066	72	F	HCV	2	0	0	HCC	2	60	0	0	0	0	4		0	0	1	19	RK066	DO45183	0	0	0	0
62	RK067	89	M	HCV	2	0	0	cHCC/CC	2	25	0	0	0	0	3		0	1	0	20	RK067	DO45185	0	1	1	0
63	RK068	32	F	HBV	1	0	0	HCC	2	13	0	0	0	0	2		1	0	0	42	RK068	DO45187	0	1	0	0
64	RK069	85	F	NBNC	2	0	0	cHCC/CC	2	60	1	1	0	0	0		0	0	0	40	RK069	DO45189	0	0	1	0
65	RK070	80	M	NBNC	2	0	0	HCC	2	55	0	0	0	0	0		2	1	0	42	RK070	DO48674	1	0	0	0
66	RK071	61	F	HCV	2	0	0	HCC	2	37	1	0	0	0	3		1	0	0	40	RK071	DO45191	0	0	0	1
67	RK072	68	F	HCV	4	0	0	HCC	2	38	0	0	0	0	4		1	0	1	4	RK072	DO45193	0	0	0	0
68	RK073	62	M	HBV	1	0	0	ICC	NA	20	0	0	0	0	4		1	0	0	13	RK073	DO45195	0	0	1	0
69	RK074	69	M	HBV	3	0	0	HCC	2	45	1	1	0	0	2		3	0	1	1	RK074	DO23516	1	1	1	0
70	RK075	62	M	HBV	2	0	0	HCC	1	17	0	0	0	0	3		2	1	0	40	RK075	DO23517	0	0	1	0
71	RK076	67	M	HCV	2	0	0	HCC	2	18	0	0	0	0	3		NA	NA	0	44	RK076	DO23518	0	0	0	1
72	RK077	58	M	HCV	3	0	0	HCC	2	53	0	0	0	0	1		3	1	0	38	RK077	DO48677	0	0	1	0
73	RK079	51	M	HBV	2	0	0	HCC	3	100	1	1	0	0	2		0	0	0	39	RK079	DO45197	0	1	1	0
74	RK080	86	F	NBNC	2	0	0	HCC	2	65	0	1	0	0	2		1	0	0	45	RK080	DO45199	1	0	1	1
75	RK081	72	M	HCV	2	0	0	HCC	2	23	0	0	0	0	2		3	1	0	40	RK081	DO48679	0	0	1	1
76	RK082	49	M	HBV	1	0	0	HCC	1	19	0	0	0	0	4		NA	NA	0	30	RK082	DO45201	0	0	0	0
77	RK083	71	F	HBV	2	0	0	HCC	2	45	1	0	0	0	2		2	0	0	39	RK083	DO45203	0	0	1	0
78	RK084	67	F	HCV	2	0	0	cHCC/CC	2	30	1	0	0	0	4		2	1	2	3	RK084	DO45205	0	0	1	0
79	RK085	65	M	HBV	3	0	0	HCC	3	60	0	0	0	0	4		2	0	0	21	RK085	DO23519	0	0	1	1
80	RK086	68	M	HBV	1	0	0	HCC	1	16	0	0	0	0	0		2	1	0	35	RK086	DO45207	1	0	1	0
82	RK088	63	M	HCV	3	0	0	HCC	2	150	1	1	1	1	3		2	1	0	37	RK088	DO23521	0	0	0	0
83	RK089	70	M	NBNC	4	0	0	HCC	2	52	1	0	0	0	2	MC of RK154	0	1	0	45	RK089	DO45209	0	0	0	0
85	RK091	76	M	NBNC	3	0	0	HCC	2	24	0	1	0	3	2		3	1	0	8	RK091	DO45211	0	0	0	0
86	RK092	58	M	HBV	1	0	0	HCC	2	15	0	1	0	0	4		2	1	0	40	RK092	DO45213	1	0	1	1
87	RK093	52	M	HBV	3	0	0	HCC	2	25	0	0	0	0	4		2	1	0	36	RK093	DO23523	0	0	0	0
88	RK095	71	F	HCV	2	0	0	HCC	2	18	0	0	0	0	3		0	0	0	35	RK095	DO23524	0	0	0	0
89	RK096	65	M	HBV	2	0	0	HCC	2	12	0	0	0	0	4		0	0	0	39	RK096	DO45215	0	0	0	0
90	RK098	69	F	HBV	3	0	0	HCC	3	150	2	2	0	0	1		0	0	1	9	RK098	DO45217	0	0	1	0
91	RK099	78	M	HBV	HCV	2	0	0	HCC	2	50	0	0	0	0	1		2	1	0	36	RK099	DO45219	0	0	0	0
92	RK100	75	F	HCV	4	0	0	HCC	2~3	50	1	0	0	0	3		0	0	1	13	RK100	DO45221	0	0	1	0
93	RK101	71	M	HCV	4	0	0	HCC	2~3	300	0	1	0	0	1		2	1	0	35	RK101	DO23525	0	0	1	1
94	RK102	66	M	HBV	3	0	0	HCC	2~3	30	1	0	0	0	4		0	1	0	35	RK102	DO23526	0	0	0	0
95	RK103	67	M	HCV	4	0	0	HCC	2	30	1	2	0	2	4		1	1	0	34	RK103	DO45223	0	0	1	1
96	RK104	72	M	HCV	1	0	0	HCC	2	18	0	0	0	0	4		1	0	0	35	RK104	DO23527	0	1	0	0
97	RK105	69	M	HBV	1	0	0	HCC	2	10	0	0	0	0	2		1	1	0	35	RK105	DO23528	0	0	0	0
98	RK106	45	F	HBV	2	0	0	HCC	1	26	0	0	0	0	2		1	0	0	34	RK106	DO45225	0	0	0	1
99	RK107	57	F	HBV	2	0	0	HCC	2	26	0	0	0	0	4		0	0	0	34	RK107	DO45227	1	0	0	0
100	RK108	74	M	HCV	1	0	0	cHCC/CC	2	12	0	0	0	0	2		2	1	0	33	RK108	DO45229	0	1	1	0
101	RK109	84	M	HCV	2	0	0	ICC	NA	16	0	1	0	0	1		0	0	0	31	RK109	DO45231	1	0	0	1
102	RK110	72	M	HCV	4	0	0	HCC	2	25	1	0	0	0	4		0	0	0	31	RK110	DO23529	0	0	0	0
103	RK111	57	M	HBV	2	0	0	HCC	2	40	0	0	0	0	4		0	1	0	30	RK111	DO48681	0	0	1	1
104	RK112	83	M	HBV	3	0	0	cHCC/CC	2	25	0	1	0	0	1		2	0	0	30	RK112	DO45233	0	0	0	0
105	RK113	53	M	HBV	4	0	1	HCC	2	70	4	0	0	4	4		0	0	1	6	RK113	DO23530	0	0	0	0
106	RK115	68	F	HBV	1	0	0	HCC	2	18	0	0	0	0	2		0	0	0	30	RK115	DO45235	0	0	0	0
107	RK116	78	F	HCV	3	0	0	HCC	2	30	0	1	0	0	1		0	0	0	30	RK116	DO23531	0	0	0	0
108	RK117	71	F	HCV	1	0	0	HCC	1~2	15	0	0	0	0	4		0	0	0	32	RK117	DO23532	0	0	0	0
109	RK118	61	M	HBV	2	0	0	HCC	2~3	20	0	0	0	0	3		1	1	0	30	RK118	DO23533	0	0	1	1
110	RK119	72	F	HCV	3	0	0	HCC	2~3	45	1	2	0	0	4		0	0	2	4	RK119	DO48682	1	1	0	0
111	RK120	60	M	HCV	2	0	0	HCC	2~3	27	0	0	0	0	4		3	1	0	28	RK120	DO23534	0	0	0	1
115	RK124	67	M	HCV	1	0	0	HCC	1	15	0	0	0	0	4		2	1	0	32	RK124	DO23535	1	0	0	0
116	RK125	56	M	HCV	2	0	0	HCC	1	28	0	0	0	0	2		3	1	0	31	RK125	DO23536	0	0	1	0
117	RK126	58	M	HBV	2	0	0	HCC	2	33	0	0	0	0	1		1	1	0	30	RK126	DO45237	0	0	0	1
118	RK128	79	M	HBV	2	0	0	HCC	3	51	0	0	0	0	0		0	1	1	30	RK128	DO23537	0	0	1	0
119	RK130	42	M	HBV	2	0	0	HCC	2	43	1	0	0	0	3		2	1	0	29	RK130	DO45239	0	1	1	0
120	RK131	67	M	HCV	2	0	0	HCC	1	38	0	0	0	0	2		2	0	0	15	RK131	DO23538	0	0	0	0
121	RK133	49	M	HBV	1	0	0	HCC	2	18	1	0	0	0	3		3	1	0	36	RK133	DO45241	0	0	1	0
122	RK134	77	M	HCV	1	0	0	HCC	2	14	0	0	0	0	3		NA	NA	0	37	RK134	DO23539	1	0	1	0
123	RK135	73	F	HCV	1	0	0	HCC	2	16	0	0	0	0	4		2	1	0	25	RK135	DO23540	0	0	0	0
125	RK137	74	F	HCV	3	0	0	ICC	NA	24	0	0	0	1	3		1	0	0	31	RK137	DO45243	0	0	0	0
126	RK138	75	F	NBNC	2	0	0	ICC	NA	120	1	1	0	1	0		NA	0	1	8	RK138	DO45245	0	0	1	0
128	RK140	65	M	HCV	2	0	0	HCC	2	25	0	0	0	0	4		1	0	0	31	RK140	DO23541	0	0	1	0
129	RK141	31	F	HBV	2	0	0	HCC	2	60	0	0	0	0	1		2	1	0	7	RK141	DO45247	0	0	0	0
130	RK142	57	M	NBNC	1	0	0	ICC	NA	15	0	0	0	1	3		3	1	0	21	RK142	DO45249	0	0	0	0
131	RK143	66	M	HCV	3	0	0	HCC	2	40	0	0	0	0	4		1	1	0	32	RK143	DO23542	1	0	1	0
133	RK145	63	M	HCV	2	0	0	HCC	2	16	0	0	0	0	2	MC of RK281	2	1	0	34	RK145	DO23543	1	0	1	1
134	RK146	57	F	HBV	2	0	0	ICC	NA	23	1	0	0	0	3		3	1	0	30	RK146	DO45251	0	0	0	0
135	RK147	50	M	HBV	2	0	0	HCC	2	88	0	1	0	1	2		2	1	0	29	RK147	DO45253	0	0	0	1
136	RK148	81	M	NBNC	3	0	0	HCC	2~3	70	1	1	0	0	1		NA	NA	0	24	RK148	DO45255	1	0	0	0
137	RK149	71	M	HBV	2	0	0	HCC	2	65	0	0	0	0	2		3	1	0	30	RK149	DO48693	0	0	0	0
138	RK150	67	M	HCV	2	0	0	HCC	2	40	0	0	0	0	2		3	1	0	32	RK150	DO23544	0	0	1	0
139	RK151	67	M	HCV	2	0	0	HCC	2	23	0	0	0	0	3		1	1	1	19	RK151	DO23545	1	0	0	0
140	RK152	63	M	HCV	2	0	0	HCC	2	20	0	0	0	0	3		NA	NA	0	35	RK152	DO23546	0	0	0	0
141	RK153	74	M	HCV	1	0	0	HCC	2	18	0	0	0	0	2		1	0	0	34	RK153	DO23547	0	0	0	0
143	RK155	78	F	HCV	1	0	0	HCC	1	15	0	0	0	0	2		0	0	0	28	RK155	DO23548	0	1	1	1
144	RK156	74	M	HCV	3	0	0	HCC	2	28	0	1	0	0	2		1	1	0	33	RK156	DO23549	0	0	1	1
145	RK157	46	M	HBV	3	0	0	HCC	2	120	2	1	0	0	0		1	1	0	27	RK157	DO45257	1	0	0	0
146	RK159	65	M	HBV	3	0	0	HCC	3	36	1	0	0	0	2		3	1	0	11	RK159	DO45259	0	0	0	1
147	RK162	77	M	HCV	2	0	0	HCC	2	40	0	0	0	0	3		0	1	0	24	RK162	DO48695	0	0	0	1
148	RK163	64	F	HCV	2	0	0	HCC	2	30	1	0	0	0	3		0	0	1	27	RK163	DO48697	0	0	1	1
149	RK164	69	M	HCV	1	0	0	HCC	1	18	0	0	0	0	3		2	1	0	33	RK164	DO23550	0	0	0	0
150	RK165	74	M	NBNC	3	0	0	HCC	2	105	0	0	0	0	2		2	1	0	33	RK165	DO45261	1	0	0	1
151	RK166	67	M	HBV	3	0	0	cHCC/CC	2	25	0	0	0	1	4		1	1	1	9	RK166	DO45263	0	0	0	0
152	RK167	73	M	HCV	3	0	0	HCC	3	41	1	1	0	0	3		1	1	0	34	RK167	DO45265	0	0	0	1
153	RK169	73	M	HCV	3	0	0	HCC	2~3	25	1	1	0	0	2		0	1	3	5	RK169	DO23551	1	1	1	0
154	RK170	73	M	HBV	HCV	3	0	0	HCC	2~3	40	3	1	0	0	4		2	0	1	19	RK170	DO45267	0	0	0	0
155	RK171	78	F	NBNC	2	0	0	HCC	2	45	0	0	0	0	1		0	0	0	27	RK171	DO48700	0	0	0	0
156	RK172	80	F	HCV	1	0	0	HCC	2	20	0	0	0	0	4		0	0	0	27	RK172	DO23552	0	0	0	0
157	RK175	78	M	HCV	2	0	0	HCC	2	35	0	0	0	0	3		1	1	0	26	RK175	DO48701	0	0	1	0
159	RK177	59	M	HCV	3	0	0	HCC	2~3	70	2	1	0	1	4		2	1	0	25	RK177	DO45269	1	0	0	0
160	RK178	68	F	HCV	3	0	0	HCC	2~3	30	1	0	0	0	3		0	0	0	25	RK178	DO48704	0	0	0	0
162	RK180_1	62	M	HCV	2	0	0	HCC	1~2	15	0	0	0	0	4	MC of RK180_2	2	1	0	16	RK180	DO45273	0	0	0	0
163	RK180_2	62	M	HCV	2	0	0	HCC	2~3	15	0	0	0	0	4	MC of RK180_1	2	1	0	16	RK180	DO45273	0	0	0	0
164	RK181	72	M	HCV	2	0	0	HCC	2	35	0	0	0	0	3		2	0	0	29	RK181	DO48706	0	0	0	1
165	RK182	65	M	HCV	3	0	0	ICC	NA	28	1	0	0	0	3		0	0	2	0	RK182	DO45275	0	0	0	0
167	RK184	64	M	NBNC	3	0	0	cHCC/CC	2	110	3	0	0	0	1		3	1	0	20	RK184	DO45277	0	0	0	0
168	RK185	50	M	HBV	2	0	0	HCC	2	35	0	0	0	0	1		3	1	0	27	RK185	DO48712	0	0	0	0
169	RK186	58	F	HBV	2	0	0	HCC	2	25	0	0	0	0	3		2	0	1	23	RK186	DO48715	0	1	0	0
170	RK187	71	M	NBNC	2	0	0	HCC	2~3	40	0	0	0	0	3		2	1	0	24	RK187	DO48716	0	0	1	0
171	RK188	54	M	NBNC	4	0	0	HCC	2	100	3	1	0	0	2		0	1	1	6	RK188	DO48717	0	0	1	0
173	RK190	80	M	HCV	2	0	0	HCC	2~3	88	0	0	0	0	1		0	1	0	23	RK190	DO48719	1	0	1	1
174	RK191	62	F	HCV	2	0	0	HCC	2~3	16	0	0	0	0	4		1	0	0	19	RK191	DO48720	0	0	0	0
175	RK193	58	F	HCV	1	0	0	HCC	2	20	0	0	0	0	4		0	0	0	30	RK193	DO48721	0	0	1	1
176	RK194	67	M	NBNC	3	0	0	ICC	NA	35	1	0	0	1	0		3	0	0	43	RK194	DO45279	0	0	0	0
177	RK195	73	M	NBNC	1	0	0	HCC	3	13	0	0	0	0	1		1	1	0	20	RK195	DO48723	0	0	0	1
178	RK196	66	M	HCV	1	0	0	HCC	NA	12	0	0	0	0	4		1	0	0	26	RK196	DO48725	0	0	0	0
179	RK197	81	F	NBNC	2	0	0	HCC	2	65	0	0	0	0	2		0	0	1	13	RK197	DO48727	0	0	0	0
180	RK198	74	F	HCV	2	0	0	HCC	2~3	43	0	0	0	0	4		0	1	0	5	RK198	DO48728	0	0	0	0
181	RK199	73	F	HCV	2	0	0	HCC	2	34	0	0	0	0	4		0	0	0	21	RK199	DO48730	0	0	0	0
182	RK200	73	M	NBNC	3	0	0	HCC	2	25	0	0	0	0	4		2	1	0	21	RK200	DO48732	0	0	0	1
183	RK201	72	M	HCV	2	0	0	HCC	2	15	0	0	0	1	1		2	1	0	20	RK201	DO48733	0	0	1	0
184	RK202	76	F	HCV	1	0	0	HCC	2	22	0	0	0	0	4		0	0	0	20	RK202	DO48736	0	0	1	0
185	RK204	83	M	HCV	1	0	0	ICC	NA	12	0	0	0	0	4	MC of RK209	0	1	0	25	RK204	DO45281	1	0	0	0
186	RK205	52	M	HBV	1	0	0	HCC	3	12	0	0	0	0	4		2	1	0	24	RK205	DO48737	1	0	0	1
188	RK207	64	M	HBV	3	0	0	HCC	2	27	0	0	0	0	4		3	1	0	8	RK207	DO48741	0	0	1	0
189	RK208	60	M	NBNC	3	0	0	ICC	NA	60	0	0	0	1	2		3	0	0	17	RK208	DO45283	0	0	0	0
191	RK210	76	M	HCV	2	0	0	HCC	1	36	0	0	0	0	1		1	1	0	20	RK210	DO48742	1	0	1	1
192	RK211	69	F	HCV	2	0	0	HCC	2	25	0	0	0	0	3		0	0	0	19	RK211	DO48743	0	0	0	0
193	RK212	76	M	HCV	3	0	0	HCC	1	160	0	2	0	0	1		1	1	0	19	RK212	DO48746	0	0	0	1
194	RK213	62	M	HBV	3	0	0	HCC	3	55	1	0	0	0	3		0	1	0	18	RK213	DO48747	0	0	0	0
195	RK214	68	M	HCV	2	0	0	HCC	3	70	0	0	0	0	1		1	1	1	16	RK214	DO48751	0	0	1	1
197	RK216	68	F	HCV	3	0	0	HCC	2	30	0	0	0	0	3		0	0	0	16	RK216	DO48757	0	0	0	1
198	RK217	73	M	NBNC	3	0	0	HCC	1	45	0	0	0	0	4		2	0	0	24	RK217	DO48759	0	0	0	0
199	RK219	70	F	HCV	2	0	0	HCC	1	33	0	0	0	0	3		0	0	0	23	RK219	DO48760	0	1	0	0
200	RK220	55	M	NBNC	2	0	0	HCC	1	30	0	0	0	0	4		3	0	0	29	RK220	DO48761	0	0	1	0
202	RK222	68	F	HCV	2	0	0	HCC	2	27	0	0	0	0	4		0	0	0	24	RK222	DO50774	0	0	0	0
203	RK223	75	M	HBV	1	0	0	HCC	2	20	0	0	0	0	2		2	1	0	23	RK223	DO50776	1	1	1	0
204	RK224	60	M	HCV	4	0	0	HCC	3	35	3	1	0	1	4		2	1	0	21	RK224	DO50778	0	0	0	0
206	RK226	59	M	HBV	3	0	0	ICC	NA	45	1	1	0	0	2		0	0	0	16	RK226	DO45285	0	0	0	0
207	RK227	62	M	NBNC	3	0	0	HCC	2	30	1	0	0	0	4		0	0	0	16	RK227	DO50783	0	1	0	1
208	RK228	37	M	HBV	4	0	0	HCC	4	160	3	2	0	0	3		0	0	1	3	RK228	DO50785	0	1	0	0
209	RK229	63	M	NBNC	3	0	0	HCC	2	35	0	0	0	0	4		3	1	0	16	RK229	DO50787	0	0	0	0
210	RK230	73	F	HCV	2	0	0	HCC	3	42	0	0	0	0	4		0	0	0	19	RK230	DO50789	0	0	0	0
211	RK232	79	F	HCV	1	0	0	HCC	2~3	25	0	0	0	0	4		0	0	1	16	RK232	DO50791	0	0	0	0
212	RK233_1	76	M	HCV	4	0	0	HCC	3	64	1	1	0	0	2	MC of RK233_2	1	1	0	18	RK233	DO50793	1	0	1	1
213	RK233_2	76	M	HCV	4	0	0	HCC	2	50	1	1	0	0	2	MC of RK233_1	1	1	0	18	RK233	DO50793	1	0	1	1
215	RK235	77	M	HCV	3	0	0	HCC	2	38	1	0	0	0	2		2	1	2	1	RK235	DO50798	1	1	0	1
216	RK236	66	F	HCV	2	0	0	HCC	2~3	18	1	0	0	0	4		0	0	0	18	RK236	DO50799	1	0	0	1
217	RK237	74	M	HCV	2	0	0	HCC	1~2	60	0	0	0	0	4		0	0	0	17	RK237	DO50800	0	0	0	0
219	RK241	49	M	HCV	2	0	0	HCC	2	25	0	0	0	0	4		0	1	0	31	RK241	DO50802	0	0	0	0
220	RK243	62	F	HCV	1	0	0	HCC	2~3	19	0	0	0	0	3		1	0	0	18	RK243	DO50803	0	0	1	1
221	RK244	81	M	NBNC	2	0	0	HCC	1	22	0	0	0	0	4		3	1	0	24	RK244	DO50804	0	0	0	1
222	RK245	72	M	NBNC	2	0	0	HCC	3	30	0	0	0	0	1		2	1	0	23	RK245	DO50805	0	0	1	0
223	RK254	70	M	NBNC	4	0	0	HCC	3	65	0	0	0	0	3		3	1	0	18	RK254	DO50806	0	0	1	0
224	RK256	67	M	HBV	1	0	0	HCC	2	18	0	0	0	0	3		2	1	0	18	RK256	DO50807	0	0	0	0
225	RK257	68	M	NBNC	2	0	0	HCC	3	40	1	0	0	0	3		3	1	0	19	RK257	DO50808	1	0	0	0
226	RK258	56	M	HBV	3	0	0	HCC	2	22	0	0	0	0	4		0	1	1	24	RK258	DO50809	0	0	0	0
227	RK259	62	M	HCV	1	0	0	HCC	2	20	0	0	0	0	4		3	1	0	15	RK259	DO50811	0	0	0	0
228	RK260	56	M	HCV	2	0	0	HCC	1~2	26	0	0	0	0	4		3	0	0	14	RK260	DO50813	0	0	1	0
229	RK261_1	83	M	HCV	3	0	0	HCC	2~3	32	0	0	0	0	2	MC of RK261_2	3	0	0	14	RK261	DO50814	0	1	1	0
230	RK261_2	83	M	HCV	3	0	0	HCC	2~3	27	0	0	0	0	2	MC of RK261_1	3	0	0	14	RK261	DO50814	0	1	1	0
231	RK262	62	M	HCV	3	0	0	HCC	2~3	34	2	0	0	4	4		0	1	0	5	RK262	DO50815	1	0	0	0
232	RK263	63	M	HCV	2	0	0	HCC	1~2	26	0	0	0	0	3		0	1	0	13	RK263	DO50816	0	0	1	0
233	RK264	75	M	HCV	2	0	0	HCC	1~2	45	0	0	0	0	4		1	1	0	13	RK264	DO50817	0	0	0	1
234	RK265	65	M	HCV	2	0	0	HCC	2	20	0	0	0	0	1		2	1	0	17	RK265	DO50818	1	0	1	1
235	RK266	72	F	HBV	2	0	0	HCC	2	35	0	0	0	0	1		0	0	0	17	RK266	DO50819	0	0	1	0
236	RK268	66	M	HBV	2	0	0	HCC	2	26	0	0	0	0	1		1	1	0	17	RK268	DO50822	0	0	1	1
237	RK269	74	M	NBNC	1	0	0	ICC	NA	12	0	0	0	0	0		2	1	0	13	RK269	DO45287	0	1	0	0
238	RK270	70	M	HBV	2	0	0	HCC	2	35	0	0	0	0	2		0	1	0	13	RK270	DO50825	1	0	0	0
239	RK272	78	F	NBNC	2	0	0	ICC	NA	45	1	1	0	0	0		0	0	0	12	RK272	DO45289	0	0	0	0
241	RK277	78	M	HBV	3	0	0	HCC	2	22	0	0	0	0	3		3	1	0	19	RK277	DO50829	0	1	0	1
244	RK280	73	M	NBNC	3	0	0	HCC	2~3	160	0	1	0	1	2		2	1	0	3	RK280	DO50832	0	0	1	0
248	RK284	47	F	HCV	3	0	0	HCC	2	30	1	0	0	0	3		2	1	0	11	RK284	DO50839	0	0	0	0
249	RK285	49	M	HCV	2	0	0	HCC	2	27	0	0	0	0	1		0	0	0	11	RK285	DO50840	0	0	0	1
252	RK289	75	M	HCV	4	0	0	HCC	2~3	51	1	1	0	0	3	MC of RK290	2	1	0	10	RK289	DO50844	0	0	1	1
254	RK297_1	72	M	HCV	3	0	0	HCC	2	50	0	0	0	0	1		0	1	0	7	RK297	DO50845	0	0	0	0
258	RK305	74	M	NBNC	3	0	0	HCC	2	23	0	0	0	0	3		0	0	0	24	RK305	DO50850	0	1	1	0
260	RK307	61	F	NBNC	3	1	0	ICC	NA	75	1	0	0	4	0		0	0	1	42	RK307	DO45297	0	0	0	0
261	RK308	70	F	NBNC	1	0	0	ICC	NA	14	2	2	3	2	0		NA	NA	0	48	RK308	DO45299	1	1	1	1
262	RK309	56	M	NBNC	2	1	0	ICC	NA	36	0	0	0	3	0		NA	NA	1	48	RK309	DO45301	0	0	0	0
263	RK310	62	F	NBNC	3	0	0	ICC	NA	90	1	2	1	1	0		0	0	0	33	RK310	DO45303	0	0	0	0
264	RK312	66	M	HBV	3	1	0	ICC	NA	48	1	1	0	0	0		3	1	0	10	RK312	DO45305	0	0	0	0
265	RK316	54	F	NBNC	3	3	0	ICC	NA	54	1	1	0	1	0		2	1	1	8	RK316	DO45307	0	0	0	0
267	RK326	47	M	NBNC	2	0	0	HCC	2	48	0	0	0	0	1		1	0	0	19	RK326	DO50855	0	0	0	0
268	RK337	72	M	NBNC	2	0	0	HCC	2	65	0	0	0	0	3		0	0	0	7	RK337	DO50857	0	0	1	1
269	RK338_1	77	M	NBNC	2	0	0	HCC	3	38	0	0	0	0	2		0	1	0	6	RK338	DO50859	0	0	0	0

## Sheet: S4_LICA_aetiology_all
	Sample	CCNA2.E1.alteration	CCNA2.E1.alteration.type	Gender	Age	Alcohol.intake	Hepatitis.B	Hepatitis.C	Metabolic.syndrome	Fibrosis.stage	Edmonson.grade	Largest.nodule.diameter..mm.	Vascular.invasion	Last.survival.status	Last.survival.delay..months.	WES.data.EGA.series	WES.data.sequencer	WES.data.capture.kit	RNA.seq.data.EGA.series	RNA.seq.data.library	RNA.seq.read.length	RNA.seq.TopHat2.alignement.options	WGS.data.EGA.series	icgc_donor_id	ZNRF3	RNF43	AXIN1	APC	CTNNB1	sample_id
1	BCB307T	None	NA	M	59	no	yes	no	no	F4	I-II	30	no	death from liver cancer	33	EGAS00001001002	HiSeq 2000	SureSelect Human All-Exon kit v4-70Mb	EGAS00001002879	Illumina TruSeq Stranded mRNA kit	2x75	-r 250 -g 2 --library-type fr-firststrand	NA	DO50743	0	0	0	0	1	SA529974
2	BCM257T	CCNE1	AAV2	M	53	yes	no	no	no	F4	III-IV	30	no	death from liver cancer	29	EGAS00001001002	HiSeq 2000	SureSelect Human All-Exon kit v4-70Mb	EGAS00001002879	Illumina TruSeq Stranded mRNA kit	2x75	-r 250 -g 2 --library-type fr-firststrand	NA	DO50746	0	0	0	0	0	SA529984
3	BCM269T	None	NA	M	67	no	yes	no	no	F4	III-IV	26	no	death from liver cancer	23	EGAS00001001002	HiSeq 2000	SureSelect Human All-Exon kit v4-70Mb	EGAS00001002879	Illumina TruSeq Stranded mRNA kit	2x75	-r 250 -g 2 --library-type fr-firststrand	NA	DO50748	0	0	0	0	0	SA529991
4	CHC018T	None	NA	F	35	no	yes	no	no	F2-F3	III-IV	170	yes	death from liver cancer	35	NA	NA	NA	EGAS00001002879	Illumina TruSeq Stranded mRNA kit	2x75	-r 250 -g 2 --library-type fr-firststrand	EGAS00001000706	DO44634	0	0	0	0	0	SA499636
5	CHC051T	None	NA	F	69	no	no	yes	no	F4	III-IV	60	no	death from liver cancer	54	EGAD00001000131	HiSeq 2000	SureSelect Human All-Exon kit v2-46Mb	EGAS00001002879	Illumina TruSeq mRNA kit	2x100	-R 200 -g 2 --library-type fr-unstranded	NA	DO44652	0	0	0	0	1	SA499654
6	CHC1010T	None	NA	F	53	yes	no	no	no	F0-F1	III-IV	100	no	alive without relapse	56	EGAS00001001002	HiSeq 2000	SureSelect Human All-Exon kit v5+UTRs-75Mb	EGAS00001002879	Illumina TruSeq Stranded mRNA kit	2x100	-r 200 -g 2 --library-type fr-firststrand	NA	DO50810	0	0	0	0	0	SA529788
7	CHC1040T	None	NA	M	73	yes	no	no	no	F2-F3	III-IV	160	yes	alive with relapse	36	EGAS00001001002	HiSeq 2000	SureSelect Human All-Exon kit v5+UTRs-75Mb	EGAS00001002879	Illumina TruSeq Stranded mRNA kit	2x100	-r 200 -g 2 --library-type fr-firststrand	NA	DO44666	0	0	0	0	1	SA499668
8	CHC1041T	None	NA	M	69	no	no	no	no	F0-F1	I-II	100	no	alive without relapse	36	EGAD00001000131	HiSeq 2000	SureSelect Human All-Exon kit v2-46Mb	EGAS00001002879	Illumina TruSeq mRNA kit	2x100	-R 200 -g 2 --library-type fr-unstranded	NA	DO44668	0	0	0	0	1	SA499670
9	CHC1052T	None	NA	M	75	yes	no	no	no	F2-F3	III-IV	130	yes	alive without relapse	1	EGAD00001000131	HiSeq 2000	SureSelect Human All-Exon kit v2-46Mb	EGAS00001002879	Illumina TruSeq mRNA kit	2x100	-R 200 -g 2 --library-type fr-unstranded	NA	DO44672	0	0	1	0	0	SA499674
10	CHC1053T	None	NA	M	74	yes	no	no	no	F4	III-IV	35	yes	death from liver cancer	20	EGAD00001000131	HiSeq 2000	SureSelect Human All-Exon kit v2-46Mb	EGAS00001002879	Illumina TruSeq mRNA kit	2x100	-R 200 -g 2 --library-type fr-unstranded	NA	DO44674	0	0	0	0	0	SA499676
11	CHC1055T	CCNE1	amplification	M	68	yes	no	no	no	F2-F3	III-IV	200	yes	death from liver cancer	6	EGAD00001000131	HiSeq 2000	SureSelect Human All-Exon kit v2-46Mb	EGAS00001002879	Illumina TruSeq mRNA kit	2x100	-R 200 -g 2 --library-type fr-unstranded	NA	DO44676	0	0	0	0	0	SA499678
12	CHC1061T	None	NA	F	79	no	no	no	yes	F0-F1	I-II	150	yes	alive with relapse	40	EGAD00001000131	HiSeq 2000	SureSelect Human All-Exon kit v2-46Mb	EGAS00001002879	Illumina TruSeq mRNA kit	2x100	-R 200 -g 2 --library-type fr-unstranded	NA	DO44680	0	0	0	0	0	SA499682
13	CHC1137T	None	NA	M	57	no	no	yes	no	F4	III-IV	60	yes	death from other etiology	8	EGAS00001001002	HiSeq 2000	SureSelect Human All-Exon kit v5+UTRs-75Mb	EGAS00001002879	Illumina TruSeq Stranded mRNA kit	2x100	-r 200 -g 2 --library-type fr-firststrand	NA	DO50826	0	0	0	0	1	SA529808
14	CHC1148T	None	NA	M	69	yes	no	no	no	F0-F1	I-II	90	yes	death from liver cancer	15	EGAS00001001002	HiSeq 2000	SureSelect Human All-Exon kit v5+UTRs-75Mb	EGAS00001002879	Illumina TruSeq Stranded mRNA kit	2x100	-r 200 -g 2 --library-type fr-firststrand	NA	DO50828	0	0	0	0	1	SA529812
15	CHC1180T	None	NA	M	65	yes	no	no	no	F2-F3	I-II	30	no	alive without relapse	89	EGAS00001001002	HiSeq 2000	SureSelect Human All-Exon kit v5+UTRs-75Mb	EGAS00001002879	Illumina TruSeq Stranded mRNA kit	2x100	-r 200 -g 2 --library-type fr-firststrand	NA	DO50835	0	0	0	0	0	SA529821
16	CHC1183T	None	NA	M	60	no	no	no	no	F2-F3	I-II	180	no	death from liver cancer	49	EGAS00001001002	HiSeq 2000	SureSelect Human All-Exon kit v5+UTRs-75Mb	EGAS00001002879	Illumina TruSeq Stranded mRNA kit	2x100	-r 200 -g 2 --library-type fr-firststrand	NA	DO50838	0	0	0	0	1	SA529828
17	CHC1185T	None	NA	M	53	yes	yes	no	no	F4	III-IV	30	no	alive without relapse	92	EGAS00001001002	HiSeq 2000	SureSelect Human All-Exon kit v5+UTRs-75Mb	EGAS00001002879	Illumina TruSeq Stranded mRNA kit	2x75	-r 250 -g 2 --library-type fr-firststrand	NA	DO44696	0	0	0	0	0	SA499698
18	CHC1207T	None	NA	M	60	yes	no	no	no	F0-F1	I-II	210	yes	alive without relapse	66	EGAS00001001002	HiSeq 2000	SureSelect Human All-Exon kit v5+UTRs-75Mb	EGAS00001002879	Illumina TruSeq Stranded mRNA kit	2x100	-r 200 -g 2 --library-type fr-firststrand	NA	DO50847	0	0	0	0	1	SA529844
19	CHC1208T	None	NA	M	47	no	yes	no	no	F4	III-IV	60	yes	death from liver cancer	11	EGAS00001003063	HiSeq 4000	SureSelect Clinical Research Exome V2 - 64 Mb	EGAS00001002879	Illumina TruSeq Stranded mRNA kit	2x75	-r 150 -g 2 --library-type fr-firststrand	NA	DO231911	0	0	0	0	0	SA601371
20	CHC1210T	None	NA	F	44	no	yes	no	no	F2-F3	III-IV	70	no	alive without relapse	23	EGAS00001001002	HiSeq 2000	SureSelect Human All-Exon kit v5+UTRs-75Mb	EGAS00001002879	Illumina TruSeq Stranded mRNA kit	2x100	-r 200 -g 2 --library-type fr-firststrand	NA	DO50852	0	0	0	0	0	SA529852
21	CHC1211T	None	NA	F	32	no	yes	no	no	F0-F1	III-IV	130	no	alive without relapse	82	EGAS00001001002	HiSeq 2000	SureSelect Human All-Exon kit v5+UTRs-75Mb	EGAS00001002879	Illumina TruSeq Stranded mRNA kit	2x100	-r 200 -g 2 --library-type fr-firststrand	NA	DO50853	0	0	0	0	0	SA529856
22	CHC121T	None	NA	M	67	yes	no	no	yes	F0-F1	I-II	120	no	death from other etiology	110	EGAD00001000131	HiSeq 2000	SureSelect Human All-Exon kit v2-46Mb	EGAS00001002879	Illumina TruSeq mRNA kit	2x100	-R 200 -g 2 --library-type fr-unstranded	NA	DO44708	0	0	0	0	1	SA499710
23	CHC129T	CCNA2	AAV2	F	62	no	no	no	no	F0-F1	I-II	130	yes	death from liver cancer	5	NA	NA	NA	EGAS00001002879	Illumina TruSeq Stranded mRNA kit	2x75	-r 250 -g 2 --library-type fr-firststrand	EGAS00001002888	DO44714	0	0	0	0	1	SA499716
24	CHC1530T	None	NA	M	64	yes	yes	no	no	F2-F3	III-IV	75	yes	death from liver cancer	16	EGAS00001001002	HiSeq 2000	SureSelect Human All-Exon kit v5+UTRs-75Mb	EGAS00001002879	Illumina TruSeq Stranded mRNA kit	2x100	-r 200 -g 2 --library-type fr-firststrand	NA	DO50854	0	0	0	0	0	SA529861
25	CHC1534T	None	NA	M	67	yes	no	no	no	F2-F3	III-IV	55	no	alive without relapse	53	EGAS00001001002	HiSeq 2000	SureSelect Human All-Exon kit v5+UTRs-75Mb	EGAS00001002879	Illumina TruSeq Stranded mRNA kit	2x100	-r 200 -g 2 --library-type fr-firststrand	NA	DO50858	0	0	0	0	0	SA529868
26	CHC1539T	None	NA	M	45	no	no	yes	no	F4	III-IV	32	yes	alive without relapse	59	EGAS00001001002	HiSeq 2000	SureSelect Human All-Exon kit v5+UTRs-75Mb	EGAS00001002879	Illumina TruSeq Stranded mRNA kit	2x75	-r 250 -g 2 --library-type fr-firststrand	NA	DO50860	0	0	0	0	0	SA529871
27	CHC1545T	None	NA	M	77	yes	no	yes	no	F4	I-II	40	no	death from liver cancer	37	EGAS00001001002	HiSeq 2000	SureSelect Human All-Exon kit v5+UTRs-75Mb	EGAS00001002879	Illumina TruSeq Stranded mRNA kit	2x100	-r 200 -g 2 --library-type fr-firststrand	NA	DO50861	0	0	0	0	1	SA529873
28	CHC1548T	None	NA	M	55	no	yes	no	no	F4	III-IV	25	no	alive without relapse	87	EGAS00001003063	HiSeq 4000	SureSelect Clinical Research Exome V2 - 64 Mb	EGAS00001002879	Illumina TruSeq Stranded mRNA kit	2x75	-r 150 -g 2 --library-type fr-firststrand	NA	DO231912	0	0	0	0	0	SA601374
29	CHC1568T	None	NA	M	71	no	yes	no	no	F4	III-IV	30	yes	death from other etiology	45	EGAS00001001002	HiSeq 2000	SureSelect Human All-Exon kit v5+UTRs-75Mb	EGAS00001002879	Illumina TruSeq Stranded mRNA kit	2x100	-r 200 -g 2 --library-type fr-firststrand	NA	DO50865	0	0	0	0	0	SA529885
30	CHC1594T	CCNE1	Rearrangement regulatory region	F	76	yes	no	no	no	F0-F1	I-II	100	yes	death from other etiology	25	EGAS00001001002	HiSeq 2000	SureSelect Human All-Exon kit v5+UTRs-75Mb	EGAS00001002879	Illumina TruSeq Stranded mRNA kit	2x100	-r 200 -g 2 --library-type fr-firststrand	EGAS00001002888	DO50869	0	0	0	1	0	SA529893
31	CHC1598T	None	NA	F	76	no	yes	no	no	F0-F1	III-IV	90	yes	alive without relapse	61	EGAS00001001002	HiSeq 2000	SureSelect Human All-Exon kit v5+UTRs-75Mb	EGAS00001002879	Illumina TruSeq Stranded mRNA kit	2x75	-r 150 -g 2 --library-type fr-firststrand	NA	DO50874	0	1	0	0	1	SA529907
32	CHC1602T	None	NA	M	71	no	no	no	no	F0-F1	I-II	75	yes	death	88	EGAS00001001002	HiSeq 2000	SureSelect Human All-Exon kit v5+UTRs-75Mb	EGAS00001002879	Illumina TruSeq Stranded mRNA kit	2x100	-r 200 -g 2 --library-type fr-firststrand	EGAS00001002888	DO50879	0	0	1	1	0	SA529913
33	CHC1600T	None	NA	M	69	yes	no	no	no	F0-F1	I-II	80	yes	alive without relapse	66	EGAS00001001002	HiSeq 2000	SureSelect Human All-Exon kit v5+UTRs-75Mb	EGAS00001002879	Illumina TruSeq Stranded mRNA kit	2x100	-r 200 -g 2 --library-type fr-firststrand	NA	DO50875	0	0	0	0	1	SA529909
34	CHC1704T	None	NA	M	43	no	yes	no	no	F2-F3	III-IV	140	yes	alive without relapse	34	EGAS00001001002	HiSeq 2000	SureSelect Human All-Exon kit v5+UTRs-75Mb	EGAS00001002879	Illumina TruSeq Stranded mRNA kit	2x100	-r 200 -g 2 --library-type fr-firststrand	EGAS00001002408	DO50889	1	0	0	1	0	SA529931
35	CHC1603T	None	NA	M	78	yes	no	no	no	F4	III-IV	50	yes	death from liver cancer	14	EGAS00001001002	HiSeq 2000	SureSelect Human All-Exon kit v5+UTRs-75Mb	EGAS00001002879	Illumina TruSeq Stranded mRNA kit	2x100	-r 200 -g 2 --library-type fr-firststrand	NA	DO50880	0	0	0	0	1	SA529915
36	CHC1604T	None	NA	M	57	no	no	no	no	F2-F3	III-IV	18	no	alive with relapse	67	EGAS00001001002	HiSeq 2000	SureSelect Human All-Exon kit v5+UTRs-75Mb	EGAS00001002879	Illumina TruSeq Stranded mRNA kit	2x100	-r 200 -g 2 --library-type fr-firststrand	NA	DO50881	0	0	0	0	0	SA529917
37	CHC1616T	None	NA	F	77	no	no	yes	no	F4	III-IV	100	no	death from liver cancer	46	EGAS00001001002	HiSeq 2000	SureSelect Human All-Exon kit v5+UTRs-75Mb	EGAS00001002879	Illumina TruSeq Stranded mRNA kit	2x100	-r 200 -g 2 --library-type fr-firststrand	NA	DO50883	0	0	0	0	0	SA529921
38	CHC1626T	None	NA	M	75	yes	no	no	yes	F0-F1	III-IV	100	yes	death from liver cancer	51	EGAS00001001002	HiSeq 2000	SureSelect Human All-Exon kit v5+UTRs-75Mb	EGAS00001002879	Illumina TruSeq Stranded mRNA kit	2x100	-r 200 -g 2 --library-type fr-firststrand	NA	DO50885	0	1	0	0	1	SA529925
39	CHC1629T	None	NA	M	64	yes	no	no	no	F0-F1	I-II	70	yes	death	69	EGAS00001001002	HiSeq 2000	SureSelect Human All-Exon kit v5+UTRs-75Mb	EGAS00001002879	Illumina TruSeq Stranded mRNA kit	2x100	-r 200 -g 2 --library-type fr-firststrand	NA	DO50886	0	0	0	0	1	SA529927
40	CHC1715T	None	NA	M	72	yes	no	no	no	F0-F1	I-II	60	no	alive without relapse	69	EGAS00001001002	HiSeq 2000	SureSelect Human All-Exon kit v5+UTRs-75Mb	EGAS00001002879	Illumina TruSeq Stranded mRNA kit	2x100	-r 200 -g 2 --library-type fr-firststrand	EGAS00001002408	DO50893	0	0	0	0	1	SA529939
41	CHC1717T	None	NA	M	50	no	yes	no	no	F4	I-II	55	yes	alive with relapse	25	EGAS00001001002	HiSeq 2000	SureSelect Human All-Exon kit v5+UTRs-75Mb	EGAS00001002879	Illumina TruSeq Stranded mRNA kit	2x100	-r 200 -g 2 --library-type fr-firststrand	EGAS00001002408	DO50894	0	1	0	0	1	SA529941
42	CHC1731T	None	NA	F	55	no	no	no	no	F0-F1	I-II	110	no	alive without relapse	21	EGAS00001001002	HiSeq 2000	SureSelect Human All-Exon kit v5+UTRs-75Mb	EGAS00001002879	Illumina TruSeq Stranded mRNA kit	2x75	-r 150 -g 2 --library-type fr-firststrand	NA	DO50899	0	0	0	0	1	SA529955
43	CHC1725T	None	NA	F	83	no	no	yes	no	F2-F3	I-II	60	yes	alive without relapse	11	EGAS00001001002	HiSeq 2000	SureSelect Human All-Exon kit v5+UTRs-75Mb	EGAS00001002879	Illumina TruSeq Stranded mRNA kit	2x100	-r 200 -g 2 --library-type fr-firststrand	NA	DO50898	0	0	0	0	0	SA529951
44	CHC1754T	None	NA	M	34	no	yes	no	no	F2-F3	III-IV	170	yes	death from liver cancer	5	EGAS00001001002	HiSeq 2000	SureSelect Human All-Exon kit v5+UTRs-75Mb	EGAS00001002879	Illumina TruSeq Stranded mRNA kit	2x100	-r 200 -g 2 --library-type fr-firststrand	EGAS00001002408	DO50917	0	0	0	0	0	SA530035
45	CHC1732T	None	NA	M	49	yes	no	yes	no	F4	III-IV	60	yes	death from liver cancer	10	EGAS00001001002	HiSeq 2000	SureSelect Human All-Exon kit v5+UTRs-75Mb	EGAS00001002879	Illumina TruSeq Stranded mRNA kit	2x100	-r 200 -g 2 --library-type fr-firststrand	NA	DO50900	0	0	0	0	0	SA529959
46	CHC1736T	None	NA	M	58	no	yes	no	no	F4	III-IV	45	yes	death from liver cancer	3	EGAS00001001002	HiSeq 2000	SureSelect Human All-Exon kit v5+UTRs-75Mb	EGAS00001002879	Illumina TruSeq Stranded mRNA kit	2x100	-r 200 -g 2 --library-type fr-firststrand	NA	DO50902	0	0	0	0	1	SA529967
47	CHC1737T	None	NA	M	73	no	no	no	yes	F2-F3	III-IV	32	no	alive with relapse	61	EGAS00001001002	HiSeq 2000	SureSelect Human All-Exon kit v5+UTRs-75Mb	EGAS00001002879	Illumina TruSeq Stranded mRNA kit	2x100	-r 200 -g 2 --library-type fr-firststrand	NA	DO50903	0	0	0	0	0	SA529971
48	CHC1739T	None	NA	M	55	yes	no	no	yes	F4	III-IV	50	no	death from other etiology	19	EGAS00001001002	HiSeq 2000	SureSelect Human All-Exon kit v5+UTRs-75Mb	EGAS00001002879	Illumina TruSeq Stranded mRNA kit	2x100	-r 200 -g 2 --library-type fr-firststrand	NA	DO50905	0	0	0	0	0	SA529979
49	CHC1741T	None	NA	M	57	yes	no	no	no	F4	I-II	32	no	alive with relapse	60	EGAS00001001002	HiSeq 2000	SureSelect Human All-Exon kit v5+UTRs-75Mb	EGAS00001002879	Illumina TruSeq Stranded mRNA kit	2x100	-r 200 -g 2 --library-type fr-firststrand	NA	DO50906	0	0	0	0	1	SA529983
50	CHC1742T	None	NA	M	67	no	no	no	no	F0-F1	III-IV	33	yes	death from liver cancer	17	EGAS00001001002	HiSeq 2000	SureSelect Human All-Exon kit v5+UTRs-75Mb	EGAS00001002879	Illumina TruSeq Stranded mRNA kit	2x100	-r 200 -g 2 --library-type fr-firststrand	NA	DO50907	1	0	0	0	0	SA529987
51	CHC1744T	None	NA	M	50	no	yes	yes	no	F4	III-IV	70	yes	death from liver cancer	28	EGAS00001001002	HiSeq 2000	SureSelect Human All-Exon kit v5+UTRs-75Mb	EGAS00001002879	Illumina TruSeq Stranded mRNA kit	2x100	-r 200 -g 2 --library-type fr-firststrand	NA	DO50909	0	0	0	0	0	SA529995
52	CHC1745T	None	NA	F	69	no	no	yes	yes	F4	III-IV	60	yes	death from other etiology	14	EGAS00001001002	HiSeq 2000	SureSelect Human All-Exon kit v5+UTRs-75Mb	EGAS00001002879	Illumina TruSeq Stranded mRNA kit	2x100	-r 200 -g 2 --library-type fr-firststrand	NA	DO50910	0	0	0	0	1	SA530001
53	CHC1746T	None	NA	M	75	no	no	no	no	F2-F3	III-IV	40	yes	alive with relapse	65	EGAS00001001002	HiSeq 2000	SureSelect Human All-Exon kit v5+UTRs-75Mb	EGAS00001002879	Illumina TruSeq Stranded mRNA kit	2x100	-r 200 -g 2 --library-type fr-firststrand	NA	DO50911	0	0	0	0	0	SA530005
54	CHC1747T	None	NA	M	54	yes	no	yes	no	F4	III-IV	40	yes	death from liver cancer	27	EGAS00001001002	HiSeq 2000	SureSelect Human All-Exon kit v5+UTRs-75Mb	EGAS00001002879	Illumina TruSeq Stranded mRNA kit	2x100	-r 200 -g 2 --library-type fr-firststrand	NA	DO50912	0	0	0	0	1	SA530012
55	CHC1749T	None	NA	M	66	no	yes	no	no	F0-F1	III-IV	150	yes	alive without relapse	12	EGAS00001001002	HiSeq 2000	SureSelect Human All-Exon kit v5+UTRs-75Mb	EGAS00001002879	Illumina TruSeq Stranded mRNA kit	2x100	-r 200 -g 2 --library-type fr-firststrand	NA	DO50913	0	0	0	0	0	SA530017
56	CHC1753T	None	NA	M	65	no	no	yes	no	F2-F3	III-IV	25	no	alive with relapse	112	EGAS00001001002	HiSeq 2000	SureSelect Human All-Exon kit v5+UTRs-75Mb	EGAS00001002879	Illumina TruSeq Stranded mRNA kit	2x75	-r 150 -g 2 --library-type fr-firststrand	NA	DO50916	0	0	0	0	0	SA530031
57	CHC197T	None	NA	M	73	yes	no	no	no	F2-F3	III-IV	130	yes	alive with relapse	68	EGAD00001000131	HiSeq 2000	SureSelect Human All-Exon kit v2-46Mb	EGAS00001002879	Illumina TruSeq Stranded mRNA kit	2x100	-r 200 -g 2 --library-type fr-firststrand	EGAS00001000706	DO44740	1	0	0	0	1	SA499742
58	CHC1756T	None	NA	M	73	yes	yes	no	no	F4	III-IV	45	yes	alive with relapse	144	EGAS00001001002	HiSeq 2000	SureSelect Human All-Exon kit v5+UTRs-75Mb	EGAS00001002879	Illumina TruSeq Stranded mRNA kit	2x100	-r 200 -g 2 --library-type fr-firststrand	NA	DO50919	0	0	0	0	1	SA530040
59	CHC1757T	None	NA	M	41	yes	no	no	yes	F4	I-II	12	no	alive without relapse	66	EGAS00001001002	HiSeq 2000	SureSelect Human All-Exon kit v5+UTRs-75Mb	EGAS00001002879	Illumina TruSeq Stranded mRNA kit	2x100	-r 200 -g 2 --library-type fr-firststrand	NA	DO50920	0	0	0	0	0	SA530046
60	CHC1763T	None	NA	M	75	yes	no	no	yes	F0-F1	III-IV	60	no	death from other etiology	21	EGAS00001001002	HiSeq 2000	SureSelect Human All-Exon kit v5+UTRs-75Mb	EGAS00001002879	Illumina TruSeq Stranded mRNA kit	2x100	-r 200 -g 2 --library-type fr-firststrand	NA	DO50921	0	0	0	0	1	SA530050
61	CHC1994T	CCNE1	HBV	M	57	no	yes	no	no	F0-F1	III-IV	190	yes	alive with relapse	52	EGAS00001003063	HiSeq 4000	SureSelect Clinical Research Exome V2 - 64 Mb	EGAS00001002879	Illumina TruSeq Stranded mRNA kit	2x75	-r 150 -g 2 --library-type fr-firststrand	EGAS00001002888	DO231913	0	0	0	0	0	SA601377
62	CHC2048T	CCNE1	Rearrangement regulatory region	M	65	yes	no	no	no	F0-F1	III-IV	100	yes	death from liver cancer	21	EGAS00001001002	HiSeq 2000	SureSelect Human All-Exon kit v5+UTRs-75Mb	EGAS00001002879	Illumina TruSeq Stranded mRNA kit	2x75	-r 250 -g 2 --library-type fr-firststrand	EGAS00001002408	DO50927	0	1	0	1	0	SA530082
63	CHC2043T	None	NA	F	21	no	no	no	no	F0-F1	III-IV	50	no	alive without relapse	67	EGAS00001001002	HiSeq 2000	SureSelect Human All-Exon kit v5+UTRs-75Mb	EGAS00001002879	Illumina TruSeq Stranded mRNA kit	2x75	-r 150 -g 2 --library-type fr-firststrand	NA	DO50926	0	0	0	0	0	SA530077
64	CHC2103T	None	NA	M	57	yes	no	yes	no	F0-F1	III-IV	28	yes	death	49	EGAS00001001002	HiSeq 2000	SureSelect Human All-Exon kit v5+UTRs-75Mb	EGAS00001002879	Illumina TruSeq Stranded mRNA kit	2x75	-r 250 -g 2 --library-type fr-firststrand	EGAS00001002408	DO50931	0	1	0	0	1	SA530102
65	CHC2111T	None	NA	F	56	no	no	no	no	F0-F1	I-II	60	no	alive without relapse	61	EGAS00001001002	HiSeq 2000	SureSelect Human All-Exon kit v5+UTRs-75Mb	EGAS00001002879	Illumina TruSeq Stranded mRNA kit	2x75	-r 250 -g 2 --library-type fr-firststrand	EGAS00001002408	DO50933	0	0	0	0	0	SA530108
66	CHC2112T	CCNA2	AAV2	F	48	no	no	no	yes	F0-F1	III-IV	190	yes	death from other etiology	13	EGAS00001001002	HiSeq 2000	SureSelect Human All-Exon kit v5+UTRs-75Mb	EGAS00001002879	Illumina TruSeq Stranded mRNA kit	2x100	-r 200 -g 2 --library-type fr-firststrand	EGAS00001002888	DO50934	0	0	0	0	0	SA530115
67	CHC2128T	CCNA2	AAV2	F	53	no	no	no	yes	F0-F1	I-II	200	yes	alive without relapse	45	EGAS00001001002	HiSeq 2000	SureSelect Human All-Exon kit v5+UTRs-75Mb	EGAS00001002879	Illumina TruSeq Stranded mRNA kit	2x75	-r 250 -g 2 --library-type fr-firststrand	NA	DO50938	0	0	0	0	0	SA530133
68	CHC2113T	None	NA	M	61	yes	no	no	no	F0-F1	III-IV	90	no	death from other etiology	57	EGAS00001001002	HiSeq 2000	SureSelect Human All-Exon kit v5+UTRs-75Mb	EGAS00001002879	Illumina TruSeq Stranded mRNA kit	2x75	-r 250 -g 2 --library-type fr-firststrand	EGAS00001002408	DO50935	0	0	0	0	1	SA530118
69	CHC2115T	None	NA	M	75	yes	no	no	yes	F0-F1	III-IV	100	yes	death from liver cancer	17	EGAS00001001002	HiSeq 2000	SureSelect Human All-Exon kit v5+UTRs-75Mb	EGAS00001002879	Illumina TruSeq Stranded mRNA kit	2x75	-r 250 -g 2 --library-type fr-firststrand	EGAS00001002408	DO50936	1	0	0	1	0	SA530123
70	CHC2206T	CCNA2	AAV2	M	90	no	no	no	no	F0-F1	III-IV	40	no	alive without relapse	41	EGAS00001001002	HiSeq 2000	SureSelect Human All-Exon kit v5+UTRs-75Mb	EGAS00001002879	Illumina TruSeq Stranded mRNA kit	2x100	-r 200 -g 2 --library-type fr-firststrand	NA	DO50944	0	0	0	0	0	SA530151
71	CHC2132T	None	NA	M	57	no	no	no	yes	F0-F1	III-IV	180	no	alive without relapse	51	EGAS00001003063	HiSeq 2000	SureSelect Human All-Exon kit v5+UTRs-75Mb	EGAS00001002879	Illumina TruSeq Stranded mRNA kit	2x100	-r 200 -g 2 --library-type fr-firststrand	EGAS00001002408	DO228901	0	0	1	0	0	SA597041
72	CHC2135T	None	NA	F	57	yes	yes	no	yes	F0-F1	III-IV	25	no	death	36	EGAS00001003063	HiSeq 2000	SureSelect Human All-Exon kit v5+UTRs-75Mb	EGAS00001002879	Illumina TruSeq Stranded mRNA kit	2x100	-r 200 -g 2 --library-type fr-firststrand	NA	DO231849	0	0	0	0	0	SA601381
73	CHC2141T	CCNE1	AAV2	M	74	yes	no	no	no	F2-F3	III-IV	65	no	death	16	EGAS00001001002	HiSeq 2000	SureSelect Human All-Exon kit v5+UTRs-75Mb	EGAS00001002879	Illumina TruSeq Stranded mRNA kit	2x75	-r 250 -g 2 --library-type fr-firststrand	EGAS00001002888	DO50940	0	0	0	0	0	SA530144
74	CHC218T	None	NA	M	69	no	no	no	yes	F0-F1	III-IV	130	yes	death from liver cancer	2	EGAS00001001002	HiSeq 2000	SureSelect Human All-Exon kit v5+UTRs-75Mb	EGAS00001002879	Illumina TruSeq Stranded mRNA kit	2x75	-r 250 -g 2 --library-type fr-firststrand	EGAS00001002408	DO44754	1	0	1	1	0	SA499756
75	CHC2200T	None	NA	M	69	no	no	no	yes	F0-F1	III-IV	110	yes	alive with relapse	40	EGAS00001001002	HiSeq 2000	SureSelect Human All-Exon kit v5+UTRs-75Mb	EGAS00001002879	Illumina TruSeq Stranded mRNA kit	2x75	-r 250 -g 2 --library-type fr-firststrand	EGAS00001002408	NA	NA	NA	NA	NA	NA	NA
76	CHC1591T	CCNE1	AAV2	M	60	no	no	no	yes	F0-F1	III-IV	120	yes	death from liver cancer	46	EGAS00001001002	HiSeq 2000	SureSelect Human All-Exon kit v5+UTRs-75Mb	EGAS00001002879	Illumina TruSeq Stranded mRNA kit	2x75	-r 250 -g 2 --library-type fr-firststrand	NA	DO50867	0	0	0	0	0	SA529889
77	CHC2207T	CCNE1	Rearrangement regulatory region	M	49	no	no	no	no	F0-F1	III-IV	90	yes	alive with relapse	51	EGAS00001003063	HiSeq 2000	SureSelect Human All-Exon kit v5+UTRs-75Mb	EGAS00001002879	Illumina TruSeq Stranded mRNA kit	2x100	-r 200 -g 2 --library-type fr-firststrand	EGAS00001002888	DO231806	1	1	0	0	0	SA601389
78	CHC2208T	CCNE1	AAV2	M	53	no	no	no	no	F0-F1	III-IV	20	no	alive without relapse	31	EGAS00001001002	HiSeq 2000	SureSelect Human All-Exon kit v5+UTRs-75Mb	EGAS00001002879	Illumina TruSeq Stranded mRNA kit	2x100	-r 200 -g 2 --library-type fr-firststrand	EGAS00001002888	DO50946	0	0	1	0	1	SA530153
79	CHC2210T	None	NA	M	66	no	no	no	yes	F0-F1	III-IV	50	yes	death	43	EGAS00001003063	HiSeq 2000	SureSelect Human All-Exon kit v5+UTRs-75Mb	EGAS00001002879	Illumina TruSeq Stranded mRNA kit	2x100	-r 200 -g 2 --library-type fr-firststrand	NA	DO231823	0	0	0	0	0	SA601398
80	CHC2415T	None	NA	M	68	no	no	no	yes	F0-F1	III-IV	180	yes	alive without relapse	36	EGAS00001003063	HiSeq 2000	SureSelect Human All-Exon kit v5+UTRs-75Mb	EGAS00001002879	Illumina TruSeq Stranded mRNA kit	2x100	-r 200 -g 2 --library-type fr-firststrand	NA	DO231825	0	0	0	0	0	SA601403
81	CHC2443T	None	NA	M	74	yes	no	no	yes	F0-F1	III-IV	48	yes	death	24	NA	NA	NA	EGAS00001002879	Illumina TruSeq Stranded mRNA kit	2x100	-r 200 -g 2 --library-type fr-firststrand	EGAS00001002408	DO228897	0	0	0	1	1	SA597007
82	CHC2448T	None	NA	M	82	no	no	no	yes	F0-F1	I-II	75	yes	death from other etiology	26	EGAS00001003063	HiSeq 2000	SureSelect Human All-Exon kit v5+UTRs-75Mb	EGAS00001002879	Illumina TruSeq Stranded mRNA kit	2x100	-r 200 -g 2 --library-type fr-firststrand	EGAS00001002408	DO228906	1	1	1	0	1	SA597060
83	CHC2449T	CCNA2	fusion	M	81	no	no	no	yes	F0-F1	III-IV	90	no	alive with relapse	45	EGAS00001003063	HiSeq 2000	SureSelect Human All-Exon kit v5+UTRs-75Mb	EGAS00001002879	Illumina TruSeq Stranded mRNA kit	2x100	-r 200 -g 2 --library-type fr-firststrand	EGAS00001002408	DO228907	0	0	0	0	0	SA597073
84	CHC2491T	None	NA	M	66	yes	no	no	no	F4	III-IV	30	yes	death from other etiology	86	EGAS00001003063	HiSeq 2000	SureSelect Human All-Exon kit v5+UTRs-75Mb	EGAS00001002879	Illumina TruSeq Stranded mRNA kit	2x100	-r 200 -g 2 --library-type fr-firststrand	NA	DO231828	0	0	0	0	0	SA601405
85	CHC2538T	None	NA	F	76	no	no	no	yes	F2-F3	I-II	40	no	alive with relapse	37	EGAS00001003063	HiSeq 2000	SureSelect Human All-Exon kit v5+UTRs-75Mb	EGAS00001002879	Illumina TruSeq Stranded mRNA kit	2x100	-r 200 -g 2 --library-type fr-firststrand	EGAS00001002408	DO228898	0	0	0	0	1	SA597024
86	CHC2539T	None	NA	F	41	no	no	no	no	F0-F1	III-IV	160	yes	alive with relapse	35	EGAS00001003063	HiSeq 2000	SureSelect Human All-Exon kit v5+UTRs-75Mb	EGAS00001002879	Illumina TruSeq Stranded mRNA kit	2x100	-r 200 -g 2 --library-type fr-firststrand	EGAS00001002408	DO228883	0	0	0	0	0	SA596956
87	CHC253T	None	NA	M	67	no	no	no	yes	F4	III-IV	80	yes	death from other etiology	0	EGAD00001000131	HiSeq 2000	SureSelect Human All-Exon kit v5+UTRs-75Mb	EGAS00001002879	Illumina TruSeq mRNA kit	2x100	-R 200 -g 2 --library-type fr-unstranded	NA	DO44780	0	0	0	0	0	SA499782
88	CHC2558T	None	NA	M	70	yes	no	no	yes	F0-F1	I-II	30	no	alive with relapse	34	EGAS00001003063	HiSeq 2000	SureSelect Human All-Exon kit v5+UTRs-75Mb	EGAS00001002879	Illumina TruSeq Stranded mRNA kit	2x100	-r 200 -g 2 --library-type fr-firststrand	NA	NA	NA	NA	NA	NA	NA	NA
89	CHC2560T	None	NA	M	74	no	no	no	yes	F0-F1	I-II	70	no	alive without relapse	28	EGAS00001003063	HiSeq 2000	SureSelect Human All-Exon kit v5+UTRs-75Mb	EGAS00001002879	Illumina TruSeq Stranded mRNA kit	2x100	-r 200 -g 2 --library-type fr-firststrand	NA	DO231831	0	0	0	0	0	SA601431
90	CHC2686T	None	NA	F	52	no	no	no	no	F0-F1	III-IV	110	yes	alive without relapse	NA	EGAS00001003063	HiSeq 2000	SureSelect Human All-Exon kit v5+UTRs-75Mb	EGAS00001002879	Illumina TruSeq Stranded mRNA kit	2x100	-r 200 -g 2 --library-type fr-firststrand	NA	DO231834	0	0	0	0	0	SA601436
91	CHC2687T	None	NA	M	76	no	no	no	yes	F0-F1	III-IV	120	yes	NA	NA	EGAS00001003063	HiSeq 2000	SureSelect Human All-Exon kit v5+UTRs-75Mb	EGAS00001002879	Illumina TruSeq Stranded mRNA kit	2x100	-r 200 -g 2 --library-type fr-firststrand	NA	DO231838	0	0	0	0	0	SA601439
92	CHC2691T	None	NA	M	68	yes	no	no	yes	F0-F1	III-IV	60	no	NA	NA	EGAS00001003063	HiSeq 2000	SureSelect Human All-Exon kit v5+UTRs-75Mb	EGAS00001002879	Illumina TruSeq Stranded mRNA kit	2x100	-r 200 -g 2 --library-type fr-firststrand	EGAS00001002408	DO228893	0	0	1	0	1	SA596978
93	CHC2695T	None	NA	M	94	no	no	no	no	F0-F1	III-IV	83	no	NA	NA	EGAS00001003063	HiSeq 2000	SureSelect Human All-Exon kit v5+UTRs-75Mb	EGAS00001002879	Illumina TruSeq Stranded mRNA kit	2x100	-r 200 -g 2 --library-type fr-firststrand	NA	DO231840	0	0	0	0	0	SA601441
94	CHC2696T	None	NA	M	66	yes	no	no	no	F0-F1	III-IV	110	yes	NA	NA	EGAS00001003063	HiSeq 2000	SureSelect Human All-Exon kit v5+UTRs-75Mb	EGAS00001002879	Illumina TruSeq Stranded mRNA kit	2x100	-r 200 -g 2 --library-type fr-firststrand	NA	DO231842	0	0	0	0	0	SA601445
95	CHC2697T	CCNA2	fusion	M	64	yes	no	no	no	F0-F1	III-IV	110	yes	death	11	EGAS00001003063	HiSeq 2000	SureSelect Human All-Exon kit v5+UTRs-75Mb	EGAS00001002879	Illumina TruSeq Stranded mRNA kit	2x100	-r 200 -g 2 --library-type fr-firststrand	EGAS00001002408	DO228894	0	0	0	0	1	SA596998
96	CHC2706T	None	NA	M	70	yes	no	no	no	F4	III-IV	50	yes	alive with relapse	35	EGAS00001003063	HiSeq 2000	SureSelect Human All-Exon kit v5+UTRs-75Mb	EGAS00001002879	Illumina TruSeq Stranded mRNA kit	2x100	-r 200 -g 2 --library-type fr-firststrand	NA	DO231846	0	0	0	0	0	SA601447
97	CHC2707T	None	NA	M	79	no	no	no	no	F0-F1	I-II	30	yes	alive without relapse	33	EGAS00001003063	HiSeq 2000	SureSelect Human All-Exon kit v5+UTRs-75Mb	EGAS00001002879	Illumina TruSeq Stranded mRNA kit	2x100	-r 200 -g 2 --library-type fr-firststrand	EGAS00001002408	DO228904	1	0	1	0	0	SA597048
98	CHC2844T	None	NA	M	55	no	no	no	no	F0-F1	I-II	120	yes	alive without relapse	21	EGAS00001003063	HiSeq 4000	SureSelect Clinical Research Exome V2 - 64 Mb	EGAS00001002879	Illumina TruSeq Stranded mRNA kit	2x75	-r 150 -g 2 --library-type fr-firststrand	NA	DO231915	0	0	0	0	0	SA601450
99	CHC2899T	None	NA	M	52	no	no	yes	no	F4	III-IV	62	yes	alive with relapse	30	EGAS00001003063	HiSeq 4000	SureSelect Clinical Research Exome V2 - 64 Mb	EGAS00001002879	Illumina TruSeq Stranded mRNA kit	2x75	-r 150 -g 2 --library-type fr-firststrand	NA	DO231916	0	0	0	0	0	SA601452
100	CHC3029T	None	NA	F	54	no	no	yes	no	F4	III-IV	70	yes	alive with relapse	26	EGAS00001003063	HiSeq 4000	SureSelect Clinical Research Exome V2 - 64 Mb	EGAS00001002879	Illumina TruSeq Stranded mRNA kit	2x75	-r 150 -g 2 --library-type fr-firststrand	NA	DO231917	0	0	0	0	0	SA601456
101	CHC302T	None	NA	M	72	no	no	yes	no	F2-F3	I-II	45	no	alive without relapse	66	EGAD00001000131	HiSeq 2000	SureSelect Human All-Exon kit v2-46Mb	EGAS00001002879	Illumina TruSeq mRNA kit	2x100	-R 200 -g 2 --library-type fr-unstranded	NA	DO44788	0	0	0	0	1	SA499790
102	CHC304T	None	NA	M	77	yes	no	no	no	F0-F1	III-IV	180	yes	death from liver cancer	22	EGAS00001001002	HiSeq 2000	SureSelect Human All-Exon kit v2-46Mb	EGAS00001002879	Illumina TruSeq mRNA kit	2x100	-R 200 -g 2 --library-type fr-unstranded	EGAS00001000706	DO44792	1	0	1	0	0	SA499794
103	CHC306T	None	NA	M	68	no	no	yes	no	F4	I-II	20	no	alive without relapse	65	EGAD00001000131	HiSeq 2000	SureSelect Human All-Exon kit v2-46Mb	EGAS00001002879	Illumina TruSeq Stranded mRNA kit	2x100	-r 200 -g 2 --library-type fr-firststrand	NA	DO44794	0	0	0	0	0	SA499795
104	CHC309T	None	NA	F	69	no	no	yes	no	F2-F3	III-IV	20	yes	death from other etiology	2	NA	NA	NA	EGAS00001002879	Illumina TruSeq Stranded mRNA kit	2x75	-r 250 -g 2 --library-type fr-firststrand	EGAS00001000706	DO44798	1	1	0	0	0	SA499797
105	CHC313T	CCNA2	AAV2	F	43	no	no	yes	no	F0-F1	III-IV	130	yes	death from liver cancer	11	EGAS00001001002	HiSeq 2000	SureSelect Human All-Exon kit v2-46Mb	EGAS00001002879	Illumina TruSeq mRNA kit	2x100	-R 200 -g 2 --library-type fr-unstranded	EGAS00001002888	DO44800	0	0	0	0	1	SA499798
106	CHC314T	None	NA	M	71	yes	no	yes	no	F2-F3	I-II	45	no	alive without relapse	60	EGAS00001001002	HiSeq 2000	SureSelect Human All-Exon kit v2-46Mb	EGAS00001002879	Illumina TruSeq mRNA kit	2x100	-R 200 -g 2 --library-type fr-unstranded	EGAS00001000706	DO44802	0	0	1	1	0	SA499799
107	CHC320T	None	NA	M	65	yes	no	yes	no	F4	III-IV	35	no	death from other etiology	1	EGAD00001000131	HiSeq 2000	SureSelect Human All-Exon kit v2-46Mb	EGAS00001002879	Illumina TruSeq mRNA kit	2x100	-R 200 -g 2 --library-type fr-unstranded	EGAS00001000706	DO44806	0	0	0	0	1	SA499801
108	CHC322T	None	NA	M	74	yes	no	no	no	F4	III-IV	40	no	death from liver cancer	21	EGAD00001000131	HiSeq 2000	SureSelect Human All-Exon kit v2-46Mb	EGAS00001002879	Illumina TruSeq mRNA kit	2x100	-R 200 -g 2 --library-type fr-unstranded	EGAS00001000706	DO44808	1	0	0	0	1	SA499802
109	CHC3238T	None	NA	F	58	no	no	no	no	F0-F1	III-IV	160	no	death from liver cancer	7	EGAS00001003063	HiSeq 2000	SureSelect Human All-Exon kit v5+UTRs-75Mb	EGAS00001002879	Illumina TruSeq Stranded mRNA kit	2x75	-r 250 -g 2 --library-type fr-firststrand	NA	DO231864	0	0	0	0	0	SA601459
110	CHC327T	None	NA	M	63	no	no	yes	no	F4	I-II	25	no	death from other etiology	5	EGAS00001001002	HiSeq 2000	SureSelect Human All-Exon kit v2-46Mb	EGAS00001002879	Illumina TruSeq mRNA kit	2x100	-R 200 -g 2 --library-type fr-unstranded	NA	DO44812	0	0	0	0	0	SA499804
111	CHC3618T	None	NA	M	53	no	yes	no	no	F0-F1	III-IV	130	no	death from liver cancer	1	EGAS00001003063	HiSeq 2000	SureSelect Human All-Exon kit v5+UTRs-75Mb	EGAS00001002879	Illumina TruSeq Stranded mRNA kit	2x75	-r 150 -g 2 --library-type fr-firststrand	NA	DO231867	0	0	0	0	0	SA601461
112	CHC3619T	None	NA	M	66	no	no	yes	no	F4	I-II	50	yes	death from liver cancer	15	EGAS00001003063	HiSeq 2000	SureSelect Human All-Exon kit v5+UTRs-75Mb	EGAS00001002879	Illumina TruSeq Stranded mRNA kit	2x75	-r 150 -g 2 --library-type fr-firststrand	NA	DO231870	0	0	0	0	0	SA601468
113	CHC3620T	None	NA	M	35	no	yes	no	no	F4	III-IV	40	yes	alive	15	EGAS00001003063	HiSeq 2000	SureSelect Human All-Exon kit v5+UTRs-75Mb	EGAS00001002879	Illumina TruSeq Stranded mRNA kit	2x75	-r 150 -g 2 --library-type fr-firststrand	NA	DO231873	0	0	0	0	0	SA601473
114	CHC3621T	None	NA	M	55	yes	no	no	no	F4	III-IV	60	yes	alive	11	EGAS00001003063	HiSeq 2000	SureSelect Human All-Exon kit v5+UTRs-75Mb	EGAS00001002879	Illumina TruSeq Stranded mRNA kit	2x75	-r 150 -g 2 --library-type fr-firststrand	NA	DO231877	0	0	0	0	0	SA601478
115	CHC3624T	None	NA	M	64	no	no	no	no	F4	III-IV	60	no	alive	21	EGAS00001003063	HiSeq 2000	SureSelect Human All-Exon kit v5+UTRs-75Mb	EGAS00001002879	Illumina TruSeq Stranded mRNA kit	2x75	-r 150 -g 2 --library-type fr-firststrand	NA	DO231878	0	0	0	0	0	SA601482
116	CHC3626T	None	NA	M	82	yes	no	no	no	F4	I-II	160	no	death from liver cancer	7	EGAS00001003063	HiSeq 2000	SureSelect Human All-Exon kit v5+UTRs-75Mb	EGAS00001002879	Illumina TruSeq Stranded mRNA kit	2x75	-r 150 -g 2 --library-type fr-firststrand	NA	DO231882	0	0	0	0	0	SA601484
117	CHC3627T	None	NA	M	55	no	no	yes	no	F4	I-II	63	no	death from liver cancer	20	EGAS00001003063	HiSeq 2000	SureSelect Human All-Exon kit v5+UTRs-75Mb	EGAS00001002879	Illumina TruSeq Stranded mRNA kit	2x75	-r 150 -g 2 --library-type fr-firststrand	NA	NA	NA	NA	NA	NA	NA	NA
118	CHC3628T	None	NA	M	86	no	no	no	yes	F4	I-II	20	no	alive	24	EGAS00001003063	HiSeq 2000	SureSelect Human All-Exon kit v5+UTRs-75Mb	EGAS00001002879	Illumina TruSeq Stranded mRNA kit	2x75	-r 150 -g 2 --library-type fr-firststrand	NA	DO231886	0	0	0	0	0	SA601495
119	CHC3631T	None	NA	M	85	yes	no	no	no	F0-F1	I-II	130	no	death from liver cancer	2	EGAS00001003063	HiSeq 2000	SureSelect Human All-Exon kit v5+UTRs-75Mb	EGAS00001002879	Illumina TruSeq Stranded mRNA kit	2x75	-r 150 -g 2 --library-type fr-firststrand	NA	DO231889	0	0	0	0	0	SA601503
120	CHC3633T	None	NA	M	70	yes	no	no	yes	F4	III-IV	110	yes	death from liver cancer	1	EGAS00001003063	HiSeq 2000	SureSelect Human All-Exon kit v5+UTRs-75Mb	EGAS00001002879	Illumina TruSeq Stranded mRNA kit	2x75	-r 150 -g 2 --library-type fr-firststrand	NA	DO231891	0	0	0	0	0	SA601508
121	CHC3638T	None	NA	M	84	no	no	no	yes	F0-F1	III-IV	65	no	alive	28	EGAS00001003063	HiSeq 2000	SureSelect Human All-Exon kit v5+UTRs-75Mb	EGAS00001002879	Illumina TruSeq Stranded mRNA kit	2x75	-r 150 -g 2 --library-type fr-firststrand	NA	NA	NA	NA	NA	NA	NA	NA
122	CHC3641T	CCNE1	AAV2	M	47	no	no	no	yes	F0-F1	I-II	140	no	alive	29	EGAS00001003063	HiSeq 2000	SureSelect Human All-Exon kit v5+UTRs-75Mb	EGAS00001002879	Illumina TruSeq Stranded mRNA kit	2x75	-r 150 -g 2 --library-type fr-firststrand	NA	DO231898	0	0	0	0	0	SA601519
123	CHC3643T	None	NA	M	53	no	yes	no	no	F0-F1	III-IV	200	no	death from liver cancer	9	EGAS00001003063	HiSeq 2000	SureSelect Human All-Exon kit v5+UTRs-75Mb	EGAS00001002879	Illumina TruSeq Stranded mRNA kit	2x75	-r 150 -g 2 --library-type fr-firststrand	NA	DO231901	0	0	0	0	0	SA601523
124	CHC3644T	None	NA	M	50	yes	no	no	no	F4	III-IV	100	yes	NA	NA	EGAS00001003063	HiSeq 2000	SureSelect Human All-Exon kit v5+UTRs-75Mb	EGAS00001002879	Illumina TruSeq Stranded mRNA kit	2x75	-r 150 -g 2 --library-type fr-firststrand	NA	DO231903	0	0	0	0	0	SA601526
125	CHC3647T	None	NA	M	56	no	no	yes	no	F4	III-IV	50	yes	death from other etiology	11	EGAS00001003063	HiSeq 2000	SureSelect Human All-Exon kit v5+UTRs-75Mb	EGAS00001002879	Illumina TruSeq Stranded mRNA kit	2x75	-r 150 -g 2 --library-type fr-firststrand	NA	DO231905	0	0	0	0	0	SA601533
126	CHC3650T	None	NA	F	67	no	no	yes	no	F4	III-IV	110	no	death from liver cancer	1	EGAS00001003063	HiSeq 2000	SureSelect Human All-Exon kit v5+UTRs-75Mb	EGAS00001002879	Illumina TruSeq Stranded mRNA kit	2x75	-r 150 -g 2 --library-type fr-firststrand	NA	DO231907	0	0	0	0	0	SA601537
127	CHC3716T	None	NA	F	53	no	no	yes	no	F4	III-IV	20	no	death from liver cancer	4	EGAS00001003063	HiSeq 2000	SureSelect Human All-Exon kit v5+UTRs-75Mb	EGAS00001002879	Illumina TruSeq Stranded mRNA kit	2x75	-r 150 -g 2 --library-type fr-firststrand	NA	NA	NA	NA	NA	NA	NA	NA
128	CHC3788T	None	NA	M	58	no	yes	no	no	F4	III-IV	28	yes	alive with relapse	16	EGAS00001003063	HiSeq 4000	SureSelect Clinical Research Exome V2 - 64 Mb	EGAS00001002879	Illumina TruSeq Stranded mRNA kit	2x75	-r 150 -g 2 --library-type fr-firststrand	NA	DO231918	0	0	0	0	0	SA601547
129	CHC3798T	CCNA2	HBV	F	51	no	yes	no	no	F2-F3	III-IV	120	yes	NA	NA	EGAS00001003063	HiSeq 4000	SureSelect Clinical Research Exome V2 - 64 Mb	EGAS00001002879	Illumina TruSeq Stranded mRNA kit	2x75	-r 150 -g 2 --library-type fr-firststrand	EGAS00001002888	DO231919	0	0	0	0	0	SA601550
130	CHC3825T	None	NA	M	74	no	yes	no	no	F2-F3	III-IV	43	yes	NA	NA	EGAS00001003063	HiSeq 4000	SureSelect Clinical Research Exome V2 - 64 Mb	EGAS00001002879	Illumina TruSeq Stranded mRNA kit	2x75	-r 150 -g 2 --library-type fr-firststrand	NA	DO231920	0	0	0	0	0	SA601554
131	CHC3864T	None	NA	M	69	yes	no	no	no	F4	I-II	32	no	alive without relapse	13	EGAS00001003063	HiSeq 4000	SureSelect Clinical Research Exome V2 - 64 Mb	EGAS00001002879	Illumina TruSeq Stranded mRNA kit	2x75	-r 150 -g 2 --library-type fr-firststrand	NA	DO231921	0	0	0	0	0	SA601557
132	CHC3880T	CCNA2	fusion	F	32	no	no	no	no	F0-F1	NA	80	yes	death from liver cancer	34	EGAS00001003063	HiSeq 4000	SureSelect Clinical Research Exome V2 - 64 Mb	EGAS00001002879	Illumina TruSeq Stranded mRNA kit	2x75	-r 150 -g 2 --library-type fr-firststrand	NA	DO231922	NA	NA	NA	NA	NA	NA
133	CHC3894T	None	NA	M	56	yes	no	no	no	F0-F1	III-IV	160	yes	alive	69	EGAS00001003063	HiSeq 4000	SureSelect Clinical Research Exome V2 - 64 Mb	EGAS00001002879	Illumina TruSeq Stranded mRNA kit	2x75	-r 150 -g 2 --library-type fr-firststrand	NA	DO231923	0	0	0	0	0	SA601560
134	CHC3914T	None	NA	M	68	no	yes	no	no	F4	NA	40	no	alive	10	EGAS00001003063	HiSeq 4000	SureSelect Clinical Research Exome V2 - 64 Mb	EGAS00001002879	Illumina TruSeq Stranded mRNA kit	2x75	-r 150 -g 2 --library-type fr-firststrand	NA	NA	NA	NA	NA	NA	NA	NA
135	CHC4041T	None	NA	F	64	no	no	yes	no	F2-F3	III-IV	120	yes	death from liver cancer	0	EGAS00001003063	HiSeq 4000	SureSelect Clinical Research Exome V2 - 64 Mb	EGAS00001002879	Illumina TruSeq Stranded mRNA kit	2x75	-r 150 -g 2 --library-type fr-firststrand	NA	NA	NA	NA	NA	NA	NA	NA
136	CHC4042T	None	NA	F	58	no	no	no	no	F0-F1	I-II	80	no	death from liver cancer	4	EGAS00001003063	HiSeq 4000	SureSelect Clinical Research Exome V2 - 64 Mb	EGAS00001002879	Illumina TruSeq Stranded mRNA kit	2x75	-r 150 -g 2 --library-type fr-firststrand	NA	DO231926	0	0	0	0	0	SA601573
137	CHC4043T	None	NA	M	72	no	no	no	yes	F0-F1	III-IV	50	no	alive	11	EGAS00001003063	HiSeq 4000	SureSelect Clinical Research Exome V2 - 64 Mb	EGAS00001002879	Illumina TruSeq Stranded mRNA kit	2x75	-r 150 -g 2 --library-type fr-firststrand	NA	DO231927	0	0	0	0	0	SA601583
138	CHC4046T	None	NA	M	58	yes	no	no	yes	F2-F3	III-IV	90	no	death from liver cancer	8	EGAS00001003063	HiSeq 4000	SureSelect Clinical Research Exome V2 - 64 Mb	EGAS00001002879	Illumina TruSeq Stranded mRNA kit	2x75	-r 150 -g 2 --library-type fr-firststrand	NA	DO231928	0	0	0	0	0	SA601587
139	CHC4049T	None	NA	M	42	no	yes	no	no	F4	III-IV	25	yes	alive	22	EGAS00001003063	HiSeq 4000	SureSelect Clinical Research Exome V2 - 64 Mb	EGAS00001002879	Illumina TruSeq Stranded mRNA kit	2x75	-r 150 -g 2 --library-type fr-firststrand	NA	DO231929	0	0	0	0	0	SA601589
140	CHC4051T	None	NA	M	72	yes	no	no	no	F0-F1	III-IV	190	no	death from liver cancer	8	EGAS00001003063	HiSeq 4000	SureSelect Clinical Research Exome V2 - 64 Mb	EGAS00001002879	Illumina TruSeq Stranded mRNA kit	2x75	-r 150 -g 2 --library-type fr-firststrand	NA	DO231930	0	0	0	0	0	SA601593
141	CHC4055T	None	NA	M	62	no	no	yes	no	F4	I-II	35	yes	death from liver cancer	38	EGAS00001003063	HiSeq 4000	SureSelect Clinical Research Exome V2 - 64 Mb	EGAS00001002879	Illumina TruSeq Stranded mRNA kit	2x75	-r 150 -g 2 --library-type fr-firststrand	NA	NA	NA	NA	NA	NA	NA	NA
142	CHC429T	None	NA	F	64	no	no	no	no	F0-F1	III-IV	45	yes	alive with relapse	65	EGAD00001000131	HiSeq 2000	SureSelect Human All-Exon kit v2-46Mb	EGAS00001002879	Illumina TruSeq mRNA kit	2x100	-R 200 -g 2 --library-type fr-unstranded	EGAS00001000706	DO44828	0	0	0	0	1	SA499813
143	CHC432T	None	NA	M	70	yes	no	no	no	F2-F3	I-II	70	yes	death from liver cancer	34	EGAS00001001002	HiSeq 2000	SureSelect Human All-Exon kit v5+UTRs-75Mb	EGAS00001002879	Illumina TruSeq Stranded mRNA kit	2x100	-r 200 -g 2 --library-type fr-firststrand	NA	DO50954	0	0	0	0	0	SA530171
144	CHC433T	None	NA	M	70	yes	no	no	yes	F0-F1	I-II	180	yes	death from liver cancer	16	EGAD00001000131	HiSeq 2000	SureSelect Human All-Exon kit v2-46Mb	EGAS00001002879	Illumina TruSeq mRNA kit	2x100	-R 200 -g 2 --library-type fr-unstranded	EGAS00001000706	DO44832	1	1	1	0	1	SA499815
145	CHC609T	None	NA	M	60	yes	yes	no	yes	F2-F3	III-IV	50	yes	alive with relapse	50	EGAS00001001002	HiSeq 2000	SureSelect Human All-Exon kit v2-46Mb	EGAS00001002879	Illumina TruSeq mRNA kit	2x100	-R 200 -g 2 --library-type fr-unstranded	NA	DO44846	0	0	0	0	1	SA499821
146	CHC614T	None	NA	M	61	no	no	no	yes	F0-F1	III-IV	30	yes	death from other etiology	12	EGAD00001000131	HiSeq 2000	SureSelect Human All-Exon kit v2-46Mb	EGAS00001002879	Illumina TruSeq mRNA kit	2x100	-R 200 -g 2 --library-type fr-unstranded	NA	DO44848	0	0	0	0	1	SA499822
147	CHC736T	None	NA	M	77	no	yes	no	no	F0-F1	III-IV	160	yes	alive without relapse	61	EGAS00001001002	HiSeq 2000	SureSelect Human All-Exon kit v2-46Mb	EGAS00001002879	Illumina TruSeq mRNA kit	2x100	-R 200 -g 2 --library-type fr-unstranded	NA	DO50960	0	0	0	0	0	SA530181
148	CHC793T	None	NA	M	61	no	no	no	no	F0-F1	III-IV	80	yes	death from liver cancer	37	EGAS00001001002	HiSeq 2000	SureSelect Human All-Exon kit v2-46Mb	EGAS00001002879	Illumina TruSeq mRNA kit	2x100	-R 200 -g 2 --library-type fr-unstranded	NA	DO44854	0	0	0	0	0	SA499825
149	CHC794T	None	NA	M	73	no	no	no	no	F0-F1	III-IV	160	yes	death from liver cancer	6	EGAS00001001002	HiSeq 2000	SureSelect Human All-Exon kit v2-46Mb	EGAS00001002879	Illumina TruSeq mRNA kit	2x100	-R 200 -g 2 --library-type fr-unstranded	NA	DO44856	0	0	0	0	0	SA499826
150	CHC796T	None	NA	M	76	yes	no	no	no	F2-F3	I-II	48	no	alive without relapse	31	EGAS00001001002	HiSeq 2000	SureSelect Human All-Exon kit v2-46Mb	EGAS00001002879	Illumina TruSeq mRNA kit	2x100	-R 200 -g 2 --library-type fr-unstranded	NA	DO50962	0	0	0	0	1	SA530185
151	CHC884T	None	NA	M	75	yes	no	no	no	F2-F3	III-IV	130	yes	alive without relapse	54	EGAS00001001002	HiSeq 2000	SureSelect Human All-Exon kit v2-46Mb	EGAS00001002879	Illumina TruSeq mRNA kit	2x100	-R 200 -g 2 --library-type fr-unstranded	NA	DO50968	0	0	0	0	1	SA530195
152	CHC889T	None	NA	M	71	no	no	no	yes	F2-F3	I-II	85	yes	death from other etiology	1	EGAS00001001002	HiSeq 2000	SureSelect Human All-Exon kit v5+UTRs-75Mb	EGAS00001002879	Illumina TruSeq Stranded mRNA kit	2x100	-r 200 -g 2 --library-type fr-firststrand	NA	DO50969	0	0	0	0	0	SA530197
153	CHC891T	None	NA	F	73	no	no	no	no	F4	III-IV	45	yes	death from liver cancer	17	EGAS00001001002	HiSeq 2000	SureSelect Human All-Exon kit v5+UTRs-75Mb	EGAS00001002879	Illumina TruSeq Stranded mRNA kit	2x100	-r 200 -g 2 --library-type fr-firststrand	NA	DO44862	0	0	0	0	0	SA499829
154	CHC892T	None	NA	F	72	no	no	no	no	F0-F1	I-II	55	no	alive with relapse	49	EGAS00001001002	HiSeq 2000	SureSelect Human All-Exon kit v5+UTRs-75Mb	EGAS00001002879	Illumina TruSeq Stranded mRNA kit	2x75	-r 250 -g 2 --library-type fr-firststrand	EGAS00001002408	DO50970	1	1	1	1	1	SA530199
155	CHC898T	None	NA	M	71	no	no	no	no	F2-F3	III-IV	80	yes	death from liver cancer	47	EGAS00001001002	HiSeq 2000	SureSelect Human All-Exon kit v5+UTRs-75Mb	EGAS00001002879	Illumina TruSeq Stranded mRNA kit	2x100	-r 200 -g 2 --library-type fr-firststrand	NA	DO50972	0	0	0	0	1	SA530203
156	CHC900T	None	NA	M	41	yes	no	yes	no	F4	I-II	17	no	alive without relapse	110	EGAS00001003063	HiSeq 4000	SureSelect Clinical Research Exome V2 - 64 Mb	EGAS00001002879	Illumina TruSeq Stranded mRNA kit	2x75	-r 150 -g 2 --library-type fr-firststrand	NA	DO231932	0	0	0	0	0	SA601352
157	CHC909T	None	NA	M	70	no	no	no	no	F0-F1	III-IV	210	yes	alive without relapse	37	EGAS00001001002	HiSeq 2000	SureSelect Human All-Exon kit v5+UTRs-75Mb	EGAS00001002879	Illumina TruSeq Stranded mRNA kit	2x75	-r 250 -g 2 --library-type fr-firststrand	EGAS00001002408	DO44864	0	0	0	1	0	SA499830
158	CHC912T	None	NA	M	78	yes	no	yes	no	F0-F1	III-IV	60	yes	death from liver cancer	26	EGAS00001001002	HiSeq 2000	SureSelect Human All-Exon kit v2-46Mb	EGAS00001002879	Illumina TruSeq mRNA kit	2x100	-R 200 -g 2 --library-type fr-unstranded	EGAS00001002408	DO50974	1	0	0	1	1	SA530207
159	CHC961T	CCNA2	fusion	M	57	yes	no	no	no	F0-F1	III-IV	190	yes	death from liver cancer	17	EGAS00001001002	HiSeq 2000	SureSelect Human All-Exon kit v2-46Mb	EGAS00001002879	Illumina TruSeq mRNA kit	2x100	-R 200 -g 2 --library-type fr-unstranded	EGAS00001002888	DO44868	0	0	0	0	0	SA499831
160	CHC985T	None	NA	M	55	yes	no	no	no	F4	I-II	25	no	death from other etiology	2	EGAS00001003063	HiSeq 2000	SureSelect Human All-Exon kit v5+UTRs-75Mb	EGAS00001002879	Illumina TruSeq Stranded mRNA kit	2x100	-r 200 -g 2 --library-type fr-firststrand	NA	DO231820	0	0	0	0	0	SA601356

## Sheet: S5_LICA_patients used
	Sample	CCNA2.E1.alteration	CCNA2.E1.alteration.type	Gender	Age	Alcohol.intake	Hepatitis.B	Hepatitis.C	Metabolic.syndrome	Fibrosis.stage	Edmonson.grade	Largest.nodule.diameter..mm.	Vascular.invasion	Last.survival.status	Last.survival.delay..months.	WES.data.EGA.series	WES.data.sequencer	WES.data.capture.kit	RNA.seq.data.EGA.series	RNA.seq.data.library	RNA.seq.read.length	RNA.seq.TopHat2.alignement.options	WGS.data.EGA.series	icgc_donor_id	ZNRF3	RNF43	AXIN1	APC	CTNNB1
4	CHC018T	None	NA	F	35	no	yes	no	no	F2-F3	III-IV	170	yes	death from liver cancer	35	NA	NA	NA	EGAS00001002879	Illumina TruSeq Stranded mRNA kit	2x75	-r 250 -g 2 --library-type fr-firststrand	EGAS00001000706	DO44634	0	0	0	0	0
23	CHC129T	CCNA2	AAV2	F	62	no	no	no	no	F0-F1	I-II	130	yes	death from liver cancer	5	NA	NA	NA	EGAS00001002879	Illumina TruSeq Stranded mRNA kit	2x75	-r 250 -g 2 --library-type fr-firststrand	EGAS00001002888	DO44714	0	0	0	0	1
30	CHC1594T	CCNE1	Rearrangement regulatory region	F	76	yes	no	no	no	F0-F1	I-II	100	yes	death from other etiology	25	EGAS00001001002	HiSeq 2000	SureSelect Human All-Exon kit v5儴75Mb	EGAS00001002879	Illumina TruSeq Stranded mRNA kit	2x100	-r 200 -g 2 --library-type fr-firststrand	EGAS00001002888	DO50869	0	0	0	1	0
32	CHC1602T	None	NA	M	71	no	no	no	no	F0-F1	I-II	75	yes	death	88	EGAS00001001002	HiSeq 2000	SureSelect Human All-Exon kit v5儴75Mb	EGAS00001002879	Illumina TruSeq Stranded mRNA kit	2x100	-r 200 -g 2 --library-type fr-firststrand	EGAS00001002888	DO50879	0	0	1	1	0
34	CHC1704T	None	NA	M	43	no	yes	no	no	F2-F3	III-IV	140	yes	alive without relapse	34	EGAS00001001002	HiSeq 2000	SureSelect Human All-Exon kit v5儴75Mb	EGAS00001002879	Illumina TruSeq Stranded mRNA kit	2x100	-r 200 -g 2 --library-type fr-firststrand	EGAS00001002408	DO50889	1	0	0	1	0
40	CHC1715T	None	NA	M	72	yes	no	no	no	F0-F1	I-II	60	no	alive without relapse	69	EGAS00001001002	HiSeq 2000	SureSelect Human All-Exon kit v5儴75Mb	EGAS00001002879	Illumina TruSeq Stranded mRNA kit	2x100	-r 200 -g 2 --library-type fr-firststrand	EGAS00001002408	DO50893	0	0	0	0	0
41	CHC1717T	None	NA	M	50	no	yes	no	no	F4	I-II	55	yes	alive with relapse	25	EGAS00001001002	HiSeq 2000	SureSelect Human All-Exon kit v5儴75Mb	EGAS00001002879	Illumina TruSeq Stranded mRNA kit	2x100	-r 200 -g 2 --library-type fr-firststrand	EGAS00001002408	DO50894	0	1	0	0	1
44	CHC1754T	None	NA	M	34	no	yes	no	no	F2-F3	III-IV	170	yes	death from liver cancer	5	EGAS00001001002	HiSeq 2000	SureSelect Human All-Exon kit v5儴75Mb	EGAS00001002879	Illumina TruSeq Stranded mRNA kit	2x100	-r 200 -g 2 --library-type fr-firststrand	EGAS00001002408	DO50917	0	0	0	0	0
57	CHC197T	None	NA	M	73	yes	no	no	no	F2-F3	III-IV	130	yes	alive with relapse	68	EGAD00001000131	HiSeq 2000	SureSelect Human All-Exon kit v2-46Mb	EGAS00001002879	Illumina TruSeq Stranded mRNA kit	2x100	-r 200 -g 2 --library-type fr-firststrand	EGAS00001000706	DO44740	1	0	0	0	1
62	CHC2048T	CCNE1	Rearrangement regulatory region	M	65	yes	no	no	no	F0-F1	III-IV	100	yes	death from liver cancer	21	EGAS00001001002	HiSeq 2000	SureSelect Human All-Exon kit v5儴75Mb	EGAS00001002879	Illumina TruSeq Stranded mRNA kit	2x75	-r 250 -g 2 --library-type fr-firststrand	EGAS00001002408	DO50927	0	1	0	1	0
64	CHC2103T	None	NA	M	57	yes	no	yes	no	F0-F1	III-IV	28	yes	death	49	EGAS00001001002	HiSeq 2000	SureSelect Human All-Exon kit v5儴75Mb	EGAS00001002879	Illumina TruSeq Stranded mRNA kit	2x75	-r 250 -g 2 --library-type fr-firststrand	EGAS00001002408	DO50931	0	1	0	0	1
65	CHC2111T	None	NA	F	56	no	no	no	no	F0-F1	I-II	60	no	alive without relapse	61	EGAS00001001002	HiSeq 2000	SureSelect Human All-Exon kit v5儴75Mb	EGAS00001002879	Illumina TruSeq Stranded mRNA kit	2x75	-r 250 -g 2 --library-type fr-firststrand	EGAS00001002408	DO50933	0	0	0	0	0
66	CHC2112T	CCNA2	AAV2	F	48	no	no	no	yes	F0-F1	III-IV	190	yes	death from other etiology	13	EGAS00001001002	HiSeq 2000	SureSelect Human All-Exon kit v5儴75Mb	EGAS00001002879	Illumina TruSeq Stranded mRNA kit	2x100	-r 200 -g 2 --library-type fr-firststrand	EGAS00001002888	DO50934	0	0	0	0	0
68	CHC2113T	None	NA	M	61	yes	no	no	no	F0-F1	III-IV	90	no	death from other etiology	57	EGAS00001001002	HiSeq 2000	SureSelect Human All-Exon kit v5儴75Mb	EGAS00001002879	Illumina TruSeq Stranded mRNA kit	2x75	-r 250 -g 2 --library-type fr-firststrand	EGAS00001002408	DO50935	0	0	0	0	1
69	CHC2115T	None	NA	M	75	yes	no	no	yes	F0-F1	III-IV	100	yes	death from liver cancer	17	EGAS00001001002	HiSeq 2000	SureSelect Human All-Exon kit v5儴75Mb	EGAS00001002879	Illumina TruSeq Stranded mRNA kit	2x75	-r 250 -g 2 --library-type fr-firststrand	EGAS00001002408	DO50936	1	0	0	1	0
71	CHC2132T	None	NA	M	57	no	no	no	yes	F0-F1	III-IV	180	no	alive without relapse	51	EGAS00001003063	HiSeq 2000	SureSelect Human All-Exon kit v5儴75Mb	EGAS00001002879	Illumina TruSeq Stranded mRNA kit	2x100	-r 200 -g 2 --library-type fr-firststrand	EGAS00001002408	DO228901	0	0	1	0	0
73	CHC2141T	CCNE1	AAV2	M	74	yes	no	no	no	F2-F3	III-IV	65	no	death	16	EGAS00001001002	HiSeq 2000	SureSelect Human All-Exon kit v5儴75Mb	EGAS00001002879	Illumina TruSeq Stranded mRNA kit	2x75	-r 250 -g 2 --library-type fr-firststrand	EGAS00001002888	DO50940	0	0	0	0	0
74	CHC218T	None	NA	M	69	no	no	no	yes	F0-F1	III-IV	130	yes	death from liver cancer	2	EGAS00001001002	HiSeq 2000	SureSelect Human All-Exon kit v5儴75Mb	EGAS00001002879	Illumina TruSeq Stranded mRNA kit	2x75	-r 250 -g 2 --library-type fr-firststrand	EGAS00001002408	DO44754	1	0	1	1	0
77	CHC2207T	CCNE1	Rearrangement regulatory region	M	49	no	no	no	no	F0-F1	III-IV	90	yes	alive with relapse	51	EGAS00001003063	HiSeq 2000	SureSelect Human All-Exon kit v5儴75Mb	EGAS00001002879	Illumina TruSeq Stranded mRNA kit	2x100	-r 200 -g 2 --library-type fr-firststrand	EGAS00001002888	DO231806	1	1	0	0	0
78	CHC2208T	CCNE1	AAV2	M	53	no	no	no	no	F0-F1	III-IV	20	no	alive without relapse	31	EGAS00001001002	HiSeq 2000	SureSelect Human All-Exon kit v5儴75Mb	EGAS00001002879	Illumina TruSeq Stranded mRNA kit	2x100	-r 200 -g 2 --library-type fr-firststrand	EGAS00001002888	DO50946	0	0	1	0	1
81	CHC2443T	None	NA	M	74	yes	no	no	yes	F0-F1	III-IV	48	yes	death	24	NA	NA	NA	EGAS00001002879	Illumina TruSeq Stranded mRNA kit	2x100	-r 200 -g 2 --library-type fr-firststrand	EGAS00001002408	DO228897	0	0	0	1	1
82	CHC2448T	None	NA	M	82	no	no	no	yes	F0-F1	I-II	75	yes	death from other etiology	26	EGAS00001003063	HiSeq 2000	SureSelect Human All-Exon kit v5儴75Mb	EGAS00001002879	Illumina TruSeq Stranded mRNA kit	2x100	-r 200 -g 2 --library-type fr-firststrand	EGAS00001002408	DO228906	1	1	1	0	1
83	CHC2449T	CCNA2	fusion	M	81	no	no	no	yes	F0-F1	III-IV	90	no	alive with relapse	45	EGAS00001003063	HiSeq 2000	SureSelect Human All-Exon kit v5儴75Mb	EGAS00001002879	Illumina TruSeq Stranded mRNA kit	2x100	-r 200 -g 2 --library-type fr-firststrand	EGAS00001002408	DO228907	0	0	0	0	0
85	CHC2538T	None	NA	F	76	no	no	no	yes	F2-F3	I-II	40	no	alive with relapse	37	EGAS00001003063	HiSeq 2000	SureSelect Human All-Exon kit v5儴75Mb	EGAS00001002879	Illumina TruSeq Stranded mRNA kit	2x100	-r 200 -g 2 --library-type fr-firststrand	EGAS00001002408	DO228898	0	0	0	0	1
86	CHC2539T	None	NA	F	41	no	no	no	no	F0-F1	III-IV	160	yes	alive with relapse	35	EGAS00001003063	HiSeq 2000	SureSelect Human All-Exon kit v5儴75Mb	EGAS00001002879	Illumina TruSeq Stranded mRNA kit	2x100	-r 200 -g 2 --library-type fr-firststrand	EGAS00001002408	DO228883	0	0	0	0	0
92	CHC2691T	None	NA	M	68	yes	no	no	yes	F0-F1	III-IV	60	no	NA	NA	EGAS00001003063	HiSeq 2000	SureSelect Human All-Exon kit v5儴75Mb	EGAS00001002879	Illumina TruSeq Stranded mRNA kit	2x100	-r 200 -g 2 --library-type fr-firststrand	EGAS00001002408	DO228893	0	0	1	0	1
95	CHC2697T	CCNA2	fusion	M	64	yes	no	no	no	F0-F1	III-IV	110	yes	death	11	EGAS00001003063	HiSeq 2000	SureSelect Human All-Exon kit v5儴75Mb	EGAS00001002879	Illumina TruSeq Stranded mRNA kit	2x100	-r 200 -g 2 --library-type fr-firststrand	EGAS00001002408	DO228894	0	0	0	0	1
97	CHC2707T	None	NA	M	79	no	no	no	no	F0-F1	I-II	30	yes	alive without relapse	33	EGAS00001003063	HiSeq 2000	SureSelect Human All-Exon kit v5儴75Mb	EGAS00001002879	Illumina TruSeq Stranded mRNA kit	2x100	-r 200 -g 2 --library-type fr-firststrand	EGAS00001002408	DO228904	1	0	1	0	0
102	CHC304T	None	NA	M	77	yes	no	no	no	F0-F1	III-IV	180	yes	death from liver cancer	22	EGAS00001001002	HiSeq 2000	SureSelect Human All-Exon kit v2-46Mb	EGAS00001002879	Illumina TruSeq mRNA kit	2x100	-R 200 -g 2 --library-type fr-unstranded	EGAS00001000706	DO44792	1	0	1	0	0
104	CHC309T	None	NA	F	69	no	no	yes	no	F2-F3	III-IV	20	yes	death from other etiology	2	NA	NA	NA	EGAS00001002879	Illumina TruSeq Stranded mRNA kit	2x75	-r 250 -g 2 --library-type fr-firststrand	EGAS00001000706	DO44798	1	1	0	0	0
105	CHC313T	CCNA2	AAV2	F	43	no	no	yes	no	F0-F1	III-IV	130	yes	death from liver cancer	11	EGAS00001001002	HiSeq 2000	SureSelect Human All-Exon kit v2-46Mb	EGAS00001002879	Illumina TruSeq mRNA kit	2x100	-R 200 -g 2 --library-type fr-unstranded	EGAS00001002888	DO44800	0	0	0	0	1
106	CHC314T	None	NA	M	71	yes	no	yes	no	F2-F3	I-II	45	no	alive without relapse	60	EGAS00001001002	HiSeq 2000	SureSelect Human All-Exon kit v2-46Mb	EGAS00001002879	Illumina TruSeq mRNA kit	2x100	-R 200 -g 2 --library-type fr-unstranded	EGAS00001000706	DO44802	0	0	1	1	0
107	CHC320T	None	NA	M	65	yes	no	yes	no	F4	III-IV	35	no	death from other etiology	1	EGAD00001000131	HiSeq 2000	SureSelect Human All-Exon kit v2-46Mb	EGAS00001002879	Illumina TruSeq mRNA kit	2x100	-R 200 -g 2 --library-type fr-unstranded	EGAS00001000706	DO44806	0	0	0	0	1
108	CHC322T	None	NA	M	74	yes	no	no	no	F4	III-IV	40	no	death from liver cancer	21	EGAD00001000131	HiSeq 2000	SureSelect Human All-Exon kit v2-46Mb	EGAS00001002879	Illumina TruSeq mRNA kit	2x100	-R 200 -g 2 --library-type fr-unstranded	EGAS00001000706	DO44808	1	0	0	0	1
142	CHC429T	None	NA	F	64	no	no	no	no	F0-F1	III-IV	45	yes	alive with relapse	65	EGAD00001000131	HiSeq 2000	SureSelect Human All-Exon kit v2-46Mb	EGAS00001002879	Illumina TruSeq mRNA kit	2x100	-R 200 -g 2 --library-type fr-unstranded	EGAS00001000706	DO44828	0	0	0	0	1
144	CHC433T	None	NA	M	70	yes	no	no	yes	F0-F1	I-II	180	yes	death from liver cancer	16	EGAD00001000131	HiSeq 2000	SureSelect Human All-Exon kit v2-46Mb	EGAS00001002879	Illumina TruSeq mRNA kit	2x100	-R 200 -g 2 --library-type fr-unstranded	EGAS00001000706	DO44832	1	1	1	0	1
154	CHC892T	None	NA	F	72	no	no	no	no	F0-F1	I-II	55	no	alive with relapse	49	EGAS00001001002	HiSeq 2000	SureSelect Human All-Exon kit v5儴75Mb	EGAS00001002879	Illumina TruSeq Stranded mRNA kit	2x75	-r 250 -g 2 --library-type fr-firststrand	EGAS00001002408	DO50970	1	1	1	1	1
157	CHC909T	None	NA	M	70	no	no	no	no	F0-F1	III-IV	210	yes	alive without relapse	37	EGAS00001001002	HiSeq 2000	SureSelect Human All-Exon kit v5儴75Mb	EGAS00001002879	Illumina TruSeq Stranded mRNA kit	2x75	-r 250 -g 2 --library-type fr-firststrand	EGAS00001002408	DO44864	0	0	0	1	0
158	CHC912T	None	NA	M	78	yes	no	yes	no	F0-F1	III-IV	60	yes	death from liver cancer	26	EGAS00001001002	HiSeq 2000	SureSelect Human All-Exon kit v2-46Mb	EGAS00001002879	Illumina TruSeq mRNA kit	2x100	-R 200 -g 2 --library-type fr-unstranded	EGAS00001002408	DO50974	1	0	0	1	1
159	CHC961T	CCNA2	fusion	M	57	yes	no	no	no	F0-F1	III-IV	190	yes	death from liver cancer	17	EGAS00001001002	HiSeq 2000	SureSelect Human All-Exon kit v2-46Mb	EGAS00001002879	Illumina TruSeq mRNA kit	2x100	-R 200 -g 2 --library-type fr-unstranded	EGAS00001002888	DO44868	0	0	0	0	0

## Sheet: S6_Frequency_mutations_LIRI_all
	genes	NoDonors	Percent
ENSG00000164796	CSMD3	257	37.5969
ENSG00000174469	CNTNAP2	257	37.5969
ENSG00000185565	LSAMP	257	37.5969
ENSG00000066032	CTNNA2	256	37.5969
ENSG00000150275	PCDH15	256	37.5969
ENSG00000187323	DCC	256	37.5969
ENSG00000188107	EYS	256	37.5969
ENSG00000145526	CDH18	255	37.5969
ENSG00000149972	CNTN5	255	37.5969
ENSG00000185774	KCNIP4	255	37.5969
ENSG00000198947	DMD	255	37.5969
ENSG00000231918		255	37.5969
ENSG00000078328	RBFOX1	254	37.5969
ENSG00000175497	DPP10	254	37.5969
ENSG00000179915	NRXN1	254	37.5969
ENSG00000185008	ROBO2	254	37.5969
ENSG00000185532	PRKG1	254	37.5969
ENSG00000168702	LRP1B	253	37.5969
ENSG00000174473	GALNTL6	253	37.5969
ENSG00000183230	CTNNA3	253	37.5969
ENSG00000241956		253	37.5969
ENSG00000251574		253	37.5969
ENSG00000260411	NA	253	37.5969
ENSG00000148948	LRRC4C	252	37.5969
ENSG00000153707	PTPRD	252	37.5969
ENSG00000154162	CDH12	252	37.5969
ENSG00000155052	CNTNAP5	252	37.5969
ENSG00000169862	CTNND2	252	37.5969
ENSG00000170624	SGCD	252	37.5969
ENSG00000183117	CSMD1	252	37.5969
ENSG00000187391	MAGI2	252	37.5969
ENSG00000230448	LINC00276	252	37.5969
ENSG00000245832	MIR4300HG	252	37.5969
ENSG00000021645	NRXN3	251	37.5969
ENSG00000048052	HDAC9	251	37.5969
ENSG00000113448	PDE4D	251	37.5969
ENSG00000144229	THSD7B	251	37.5969
ENSG00000150672	DLG2	251	37.5969
ENSG00000176571	CNBD1	251	37.5969
ENSG00000179399	GPC5	251	37.5969
ENSG00000182050	MGAT4C	251	37.5969
ENSG00000185053	SGCZ	251	37.5969
ENSG00000185737	NRG3	251	37.5969
ENSG00000186094	AGBL4	251	37.5969
ENSG00000253350	NA	251	37.5969
ENSG00000075213	SEMA3A	250	37.5969
ENSG00000080224	EPHA6	250	37.5969
ENSG00000152208	GRID2	250	37.5969
ENSG00000165973	NELL1	250	37.5969
ENSG00000166748	NA	250	37.5969
ENSG00000168843	FSTL5	250	37.5969
ENSG00000169855	ROBO1	250	37.5969
ENSG00000172264	MACROD2	250	37.5969
ENSG00000175161	CADM2	250	37.5969
ENSG00000176204	LRRTM4	250	37.5969
ENSG00000182667	NTM	250	37.5969
ENSG00000185046	ANKS1B	250	37.5969
ENSG00000145416	MARCH1	249	37.5969
ENSG00000155093	PTPRN2	249	37.5969
ENSG00000177694	NAALADL2	249	37.5969
ENSG00000183715	OPCML	249	37.5969
ENSG00000188580	NKAIN2	249	37.2093
ENSG00000189283	FHIT	249	37.2093
ENSG00000196277	GRM7	249	37.2093
ENSG00000108684	ASIC2	248	37.2093
ENSG00000130226	DPP6	248	37.2093
ENSG00000135298	ADGRB3	248	37.2093
ENSG00000150471	ADGRL3	248	37.2093
ENSG00000151789	ZNF385D	248	37.2093
ENSG00000169760	NLGN1	248	37.2093
ENSG00000176406	RIMS2	248	37.2093
ENSG00000178568	ERBB4	248	37.2093
ENSG00000144619	CNTN4	247	37.2093
ENSG00000174482	LINGO2	247	37.2093
ENSG00000184305	CCSER1	247	37.2093
ENSG00000253553		247	37.2093
ENSG00000258932		247	37.2093
ENSG00000271955		247	37.2093
ENSG00000112232	KHDRBS2	246	37.2093
ENSG00000144451	SPAG16	246	37.2093
ENSG00000162670	BRINP3	246	37.2093
ENSG00000172260	NEGR1	246	37.2093
ENSG00000185274	GALNT17	246	37.2093
ENSG00000234352		246	37.2093
ENSG00000133019	CHRM3	245	37.2093
ENSG00000139915	MDGA2	245	37.2093
ENSG00000157445	CACNA2D3	245	37.2093
ENSG00000158321	AUTS2	245	37.2093
ENSG00000182256	GABRG3	245	37.2093
ENSG00000196090	PTPRT	245	37.2093
ENSG00000198626	RYR2	245	37.2093
ENSG00000272781	NA	245	37.2093
ENSG00000145934	TENM2	244	37.2093
ENSG00000146555	SDK1	244	37.2093
ENSG00000147481	SNTG1	244	37.2093
ENSG00000151322	NPAS3	244	37.2093
ENSG00000151952	TMEM132D	244	37.2093
ENSG00000169306	IL1RAPL1	244	37.2093
ENSG00000170579	DLGAP1	244	37.2093
ENSG00000179603	GRM8	244	37.2093
ENSG00000182348	ZNF804B	244	37.2093
ENSG00000184226	PCDH9	244	37.2093
ENSG00000196353	CPNE4	244	37.2093
ENSG00000204442	FAM155A	244	37.2093
ENSG00000249484	LINC01470	244	36.8217
ENSG00000253554	LINC01414	244	36.8217
ENSG00000120549	KIAA1217	243	36.8217
ENSG00000140945	CDH13	243	36.8217
ENSG00000154678	PDE1C	243	36.8217
ENSG00000169851	PCDH7	243	36.8217
ENSG00000242808	SOX2-OT	243	36.8217
ENSG00000044524	EPHA3	242	36.8217
ENSG00000075884	ARHGAP15	242	36.8217
ENSG00000131374	TBC1D5	242	36.8217
ENSG00000148219	ASTN2	242	36.8217
ENSG00000153064	BANK1	242	36.8217
ENSG00000169946	ZFPM2	242	36.8217
ENSG00000179242	CDH4	242	36.8217
ENSG00000224184	MIR3681HG	242	36.8217
ENSG00000233891		242	36.8217
ENSG00000267374	MIR924HG	242	36.8217
ENSG00000085276	MECOM	241	36.8217
ENSG00000144278	GALNT13	241	36.8217
ENSG00000184672	RALYL	241	36.8217
ENSG00000185352	HS6ST3	241	36.8217
ENSG00000185942	NKAIN3	241	36.8217
ENSG00000187398	LUZP2	241	36.8217
ENSG00000187672	ERC2	241	36.8217
ENSG00000196482	ESRRG	241	36.8217
ENSG00000229618		241	36.8217
ENSG00000233723	LINC01122	241	36.8217
ENSG00000243276		241	36.8217
ENSG00000248309	MEF2C-AS1	241	36.8217
ENSG00000271860		241	36.8217
ENSG00000186472	PCLO	240	36.8217
ENSG00000186487	MYT1L	240	36.8217
ENSG00000203386	NA	240	36.8217
ENSG00000233067	PTCHD1-AS	240	36.8217
ENSG00000243620		240	36.8217
ENSG00000250588	NA	240	36.8217
ENSG00000254101	LINC02055	240	36.8217
ENSG00000156103	MMP16	239	36.8217
ENSG00000156395	SORCS3	239	36.8217
ENSG00000163116	STPG2	239	36.8217
ENSG00000165084	C8orf34	239	36.4341
ENSG00000171587	DSCAM	239	36.4341
ENSG00000172915	NBEA	239	36.4341
ENSG00000248510	LINC02267	239	36.4341
ENSG00000258700	LINC00871	239	36.4341
ENSG00000132932	ATP8A2	238	36.4341
ENSG00000153956	CACNA2D1	238	36.4341
ENSG00000159216	RUNX1	238	36.4341
ENSG00000173406	DAB1	238	36.4341
ENSG00000204740	MALRD1	238	36.4341
ENSG00000206579	XKR4	238	36.4341
ENSG00000239440	LINC02008	238	36.4341
ENSG00000253693		238	36.4341
ENSG00000067715	SYT1	237	36.4341
ENSG00000079841	RIMS1	237	36.4341
ENSG00000113396	SLC27A6	237	36.4341
ENSG00000132549	VPS13B	237	36.4341
ENSG00000164176	EDIL3	237	36.4341
ENSG00000164588	HCN1	237	36.4341
ENSG00000183023	SLC8A1	237	36.4341
ENSG00000116117	PARD3B	236	36.4341
ENSG00000166206	GABRB3	236	36.4341
ENSG00000180287	PLD5	236	36.4341
ENSG00000182621	PLCB1	236	36.4341
ENSG00000115896	PLCL1	235	36.4341
ENSG00000144642	RBMS3	235	36.4341
ENSG00000157168	NRG1	235	36.4341
ENSG00000168959	GRM5	235	36.4341
ENSG00000183166	CALN1	235	36.4341
ENSG00000197584	KCNMB2	235	36.4341
ENSG00000198838	RYR3	235	36.4341
ENSG00000234377	OBI1-AS1	235	36.4341
ENSG00000237844		235	36.4341
ENSG00000253901		235	36.4341
ENSG00000102290	PCDH11X	234	36.4341
ENSG00000109452	INPP4B	234	36.4341
ENSG00000137766	UNC13C	234	36.4341
ENSG00000137872	SEMA6D	234	36.4341
ENSG00000150394	CDH8	234	36.4341
ENSG00000165966	PDZRN4	234	36.4341
ENSG00000169933	FRMPD4	234	36.4341
ENSG00000175471	MCTP1	234	36.4341
ENSG00000184903	IMMP2L	234	36.4341
ENSG00000185345	PRKN	234	36.4341
ENSG00000226674	TEX41	234	36.0465
ENSG00000228340	MIR646HG	234	36.0465
ENSG00000231200	NA	234	36.0465
ENSG00000248515		234	36.0465
ENSG00000042781	USH2A	233	36.0465
ENSG00000114279	FGF12	233	36.0465
ENSG00000155816	FMN2	233	36.0465
ENSG00000155974	GRIP1	233	36.0465
ENSG00000171094	ALK	233	36.0465
ENSG00000184408	KCND2	233	36.0465
ENSG00000197085	NPSR1-AS1	233	36.0465
ENSG00000228956	SATB1-AS1	233	36.0465
ENSG00000248869	LINC02511	233	36.0465
ENSG00000136267	DGKB	232	36.0465
ENSG00000166960	CCDC178	232	36.0465
ENSG00000183098	GPC6	232	36.0465
ENSG00000236030	NA	232	36.0465
ENSG00000072657	TRHDE	231	36.0465
ENSG00000126733	DACH2	231	36.0465
ENSG00000134516	DOCK2	231	36.0465
ENSG00000148513	ANKRD30A	231	36.0465
ENSG00000152377	SPOCK1	231	36.0465
ENSG00000154654	NCAM2	231	36.0465
ENSG00000154975	CA10	231	36.0465
ENSG00000156475	PPP2R2B	231	36.0465
ENSG00000172554	SNTG2	231	36.0465
ENSG00000184304	PRKD1	231	36.0465
ENSG00000206120	EGFEM1P	231	36.0465
ENSG00000231689	LINC01090	231	36.0465
ENSG00000033122	LRRC7	230	36.0465
ENSG00000078295	ADCY2	230	36.0465
ENSG00000108018	SORCS1	230	36.0465
ENSG00000164418	GRIK2	230	35.6589
ENSG00000172987	HPSE2	230	35.6589
ENSG00000173482	PTPRM	230	35.6589
ENSG00000179869	ABCA13	230	35.6589
ENSG00000181355	OFCC1	230	35.6589
ENSG00000181804	SLC9A9	230	35.6589
ENSG00000189108	IL1RAPL2	230	35.6589
ENSG00000198597	ZNF536	230	35.6589
ENSG00000223786		230	35.6589
ENSG00000232053		230	35.6589
ENSG00000248238	LINC02438	230	35.6589
ENSG00000258394		230	35.6589
ENSG00000272168	CASC15	230	35.6589
ENSG00000046889	PREX2	229	35.6589
ENSG00000083067	TRPM3	229	35.6589
ENSG00000131558	EXOC4	229	35.6589
ENSG00000147485	PXDNL	229	35.6589
ENSG00000152061	RABGAP1L	229	35.6589
ENSG00000158258	CLSTN2	229	35.6589
ENSG00000181722	ZBTB20	229	35.6589
ENSG00000182901	RGS7	229	35.6589
ENSG00000184005	ST6GALNAC3	229	35.6589
ENSG00000226320	LINC01811	229	35.6589
ENSG00000226994		229	35.6589
ENSG00000112541	PDE10A	228	35.6589
ENSG00000134115	CNTN6	228	35.6589
ENSG00000137968	SLC44A5	228	35.6589
ENSG00000182771	GRID1	228	35.6589
ENSG00000183960	KCNH8	228	35.6589
ENSG00000197826	CFAP299	228	35.6589
ENSG00000224063		228	35.6589
ENSG00000248973		228	35.6589
ENSG00000253584		228	35.6589
ENSG00000254998	NA	228	35.6589
ENSG00000138829	FBN2	227	35.6589
ENSG00000145087	STXBP5L	227	35.6589
ENSG00000152953	STK32B	227	35.6589
ENSG00000181234	TMEM132C	227	35.6589
ENSG00000184156	KCNQ3	227	35.6589
ENSG00000184347	SLIT3	227	35.6589
ENSG00000239498		227	35.6589
ENSG00000249797	LINC02147	227	35.6589
ENSG00000251680		227	35.6589
ENSG00000261645	DISC1FP1	227	35.6589
ENSG00000018236	CNTN1	226	35.6589
ENSG00000101333	PLCB4	226	35.2713
ENSG00000107518	ATRNL1	226	35.2713
ENSG00000112137	PHACTR1	226	35.2713
ENSG00000139220	PPFIA2	226	35.2713
ENSG00000145216	FIP1L1	226	35.2713
ENSG00000152578	GRIA4	226	35.2713
ENSG00000176771	NCKAP5	226	35.2713
ENSG00000183580	FBXL7	226	35.2713
ENSG00000188641	DPYD	226	35.2713
ENSG00000196569	LAMA2	226	35.2713
ENSG00000236744		226	35.2713
ENSG00000249917	LINC00536	226	35.2713
ENSG00000249937	LINC02223	226	35.2713
ENSG00000104447	TRPS1	225	35.2713
ENSG00000113100	CDH9	225	35.2713
ENSG00000134343	ANO3	225	35.2713
ENSG00000137672	TRPC6	225	35.2713
ENSG00000144407	PTH2R	225	35.2713
ENSG00000145242	EPHA5	225	35.2713
ENSG00000149256	TENM4	225	35.2713
ENSG00000151150	ANK3	225	35.2713
ENSG00000163092	XIRP2	225	35.2713
ENSG00000170396	ZNF804A	225	35.2713
ENSG00000182674	KCNB2	225	35.2713
ENSG00000186153	WWOX	225	35.2713
ENSG00000187416	LHFPL3	225	35.2713
ENSG00000196104	SPOCK3	225	35.2713
ENSG00000229981	LINC01435	225	35.2713
ENSG00000140538	NTRK3	224	35.2713
ENSG00000144290	SLC4A10	224	35.2713
ENSG00000147202	DIAPH2	224	35.2713
ENSG00000148655	LRMDA	224	35.2713
ENSG00000156687	UNC5D	224	35.2713
ENSG00000165659	NA	224	35.2713
ENSG00000182732	RGS6	224	35.2713
ENSG00000185760	KCNQ5	224	35.2713
ENSG00000197585		224	35.2713
ENSG00000227028	SLC8A1-AS1	224	34.8837
ENSG00000250349		224	34.8837
ENSG00000251629	LINC02241	224	34.8837
ENSG00000128573	FOXP2	223	34.8837
ENSG00000151025	GPR158	223	34.8837
ENSG00000151474	FRMD4A	223	34.8837
ENSG00000162946	DISC1	223	34.8837
ENSG00000170381	SEMA3E	223	34.8837
ENSG00000183783	KCTD8	223	34.8837
ENSG00000248173	NA	223	34.8837
ENSG00000250049		223	34.8837
ENSG00000106536	POU6F2	222	34.8837
ENSG00000134215	VAV3	222	34.8837
ENSG00000151067	CACNA1C	222	34.8837
ENSG00000163618	CADPS	222	34.8837
ENSG00000182601	HS3ST4	222	34.8837
ENSG00000221866	PLXNA4	222	34.8837
ENSG00000238755	LINC02006	222	34.8837
ENSG00000121904	CSMD2	221	34.8837
ENSG00000144455	SUMF1	221	34.8837
ENSG00000163288	GABRB1	221	34.8837
ENSG00000170959	DCDC1	221	34.8837
ENSG00000184588	PDE4B	221	34.8837
ENSG00000184613	NELL2	221	34.8837
ENSG00000233005		221	34.8837
ENSG00000242759	LINC00882	221	34.8837
ENSG00000258081		221	34.8837
ENSG00000041515	MYO16	220	34.8837
ENSG00000088538	DOCK3	220	34.8837
ENSG00000110693	SOX6	220	34.8837
ENSG00000115252	PDE1A	220	34.8837
ENSG00000117114	ADGRL2	220	34.8837
ENSG00000167632	TRAPPC9	220	34.8837
ENSG00000228624	HDAC2-AS2	220	34.8837
ENSG00000235531	MSC-AS1	220	34.8837
ENSG00000253500		220	34.8837
ENSG00000273118		220	34.8837
ENSG00000102466	FGF14	219	34.8837
ENSG00000145012	LPP	219	34.4961
ENSG00000154928	EPHB1	219	34.4961
ENSG00000162849	KIF26B	219	34.4961
ENSG00000164830	OXR1	219	34.4961
ENSG00000185052	SLC24A3	219	34.4961
ENSG00000185420	SMYD3	219	34.4961
ENSG00000185736	ADARB2	219	34.4961
ENSG00000186439	TRDN	219	34.4961
ENSG00000218336	TENM3	219	34.4961
ENSG00000236451		219	34.4961
ENSG00000237838		219	34.4961
ENSG00000242641	LINC00971	219	34.4961
ENSG00000067798	NAV3	218	34.4961
ENSG00000140015	KCNH5	218	34.4961
ENSG00000145147	SLIT2	218	34.4961
ENSG00000148498	PARD3	218	34.4961
ENSG00000239268		218	34.4961
ENSG00000242593		218	34.4961
ENSG00000250546		218	34.4961
ENSG00000058091	CDK14	217	34.4961
ENSG00000129682	FGF13	217	34.4961
ENSG00000133083	DCLK1	217	34.4961
ENSG00000146592	CREB5	217	34.4961
ENSG00000151572	ANO4	217	34.4961
ENSG00000152402	GUCY1A2	217	34.4961
ENSG00000165323	FAT3	217	34.4961
ENSG00000165379	LRFN5	217	34.4961
ENSG00000169282	KCNAB1	217	34.4961
ENSG00000171502	COL24A1	217	34.4961
ENSG00000179104	TMTC2	217	34.4961
ENSG00000198589	LRBA	217	34.4961
ENSG00000081803	CADPS2	216	34.1085
ENSG00000197959	DNM3	216	34.1085
ENSG00000224957	LINC01266	216	34.1085
ENSG00000253288		216	34.1085
ENSG00000257986	LINC02306	216	34.1085
ENSG00000112902	SEMA5A	215	34.1085
ENSG00000120594	PLXDC2	215	34.1085
ENSG00000183032	SLC25A21	215	34.1085
ENSG00000198673	TAFA2	215	34.1085
ENSG00000223838		215	34.1085
ENSG00000259560		215	34.1085
ENSG00000038945	MSR1	214	34.1085
ENSG00000082293	COL19A1	214	34.1085
ENSG00000145808	ADAMTS19	214	34.1085
ENSG00000171723	GPHN	214	34.1085
ENSG00000183662	TAFA1	214	34.1085
ENSG00000198216	CACNA1E	214	34.1085
ENSG00000204929		214	34.1085
ENSG00000226785	NA	214	34.1085
ENSG00000241369	LINC01192	214	34.1085
ENSG00000248131	LINC01194	214	34.1085
ENSG00000263745		214	34.1085
ENSG00000060718	COL11A1	213	34.1085
ENSG00000138759	FRAS1	213	34.1085
ENSG00000150361	KLHL1	213	34.1085
ENSG00000154188	ANGPT1	213	34.1085
ENSG00000163630	SYNPR	213	34.1085
ENSG00000175600	SUGCT	213	34.1085
ENSG00000227110	LMCD1-AS1	213	34.1085
ENSG00000234828	IQCM	213	34.1085
ENSG00000243004		213	34.1085
ENSG00000104723	TUSC3	212	34.1085
ENSG00000122584	NXPH1	212	33.7209
ENSG00000143341	HMCN1	212	33.7209
ENSG00000148848	ADAM12	212	33.7209
ENSG00000150625	GPM6A	212	33.7209
ENSG00000162631	NTNG1	212	33.7209
ENSG00000168038	ULK4	212	33.7209
ENSG00000182168	UNC5C	212	33.7209
ENSG00000198795	ZNF521	212	33.7209
ENSG00000251567		212	33.7209
ENSG00000253773	C8orf37-AS1	212	33.7209
ENSG00000258969	LINC02307	212	33.7209
ENSG00000267586	LINC00907	212	33.7209
ENSG00000109339	MAPK10	211	33.7209
ENSG00000133424	LARGE1	211	33.7209
ENSG00000141376	BCAS3	211	33.7209
ENSG00000144036	EXOC6B	211	33.7209
ENSG00000144724	PTPRG	211	33.7209
ENSG00000148053	NTRK2	211	33.7209
ENSG00000170745	KCNS3	211	33.7209
ENSG00000184611	KCNH7	211	33.7209
ENSG00000241168		211	33.7209
ENSG00000258754	LINC01579	211	33.7209
ENSG00000069667	RORA	210	33.7209
ENSG00000143473	KCNH1	210	33.7209
ENSG00000145864	GABRB2	210	33.7209
ENSG00000145996	CDKAL1	210	33.7209
ENSG00000152214	RIT2	210	33.7209
ENSG00000160145	KALRN	210	33.7209
ENSG00000173068	BNC2	210	33.7209
ENSG00000234663	LINC01934	210	33.7209
ENSG00000248491		210	33.7209
ENSG00000249378	LINC01060	210	33.7209
ENSG00000251138		210	33.7209
ENSG00000095777	MYO3A	209	33.7209
ENSG00000145191	EIF2B5	209	33.7209
ENSG00000145362	ANK2	209	33.7209
ENSG00000164199	ADGRV1	209	33.7209
ENSG00000169436	COL22A1	209	33.7209
ENSG00000189337	KAZN	209	33.3333
ENSG00000206052	DOK6	209	33.3333
ENSG00000229956	ZRANB2-AS2	209	33.3333
ENSG00000241743	XACT	209	33.3333
ENSG00000048740	CELF2	208	33.3333
ENSG00000133640	LRRIQ1	208	33.3333
ENSG00000145982	FARS2	208	33.3333
ENSG00000157680	DGKI	208	33.3333
ENSG00000164035	EMCN	208	33.3333
ENSG00000187957	DNER	208	33.3333
ENSG00000196628	TCF4	208	33.3333
ENSG00000224078	SNHG14	208	33.3333
ENSG00000230975		208	33.3333
ENSG00000250954		208	33.3333
ENSG00000258185		208	33.3333
ENSG00000260658		208	33.3333
ENSG00000112699	GMDS	207	33.3333
ENSG00000120658	ENOX1	207	33.3333
ENSG00000138639	ARHGAP24	207	33.3333
ENSG00000140563	MCTP2	207	33.3333
ENSG00000165995	CACNB2	207	33.3333
ENSG00000167346	MMP26	207	33.3333
ENSG00000182132	KCNIP1	207	33.3333
ENSG00000182185	RAD51B	207	33.3333
ENSG00000189056	RELN	207	33.3333
ENSG00000226317	LINC00351	207	32.9457
ENSG00000237978	KCNMB2-AS1	207	32.9457
ENSG00000071909	MYO3B	206	32.9457
ENSG00000151276	MAGI1	206	32.9457
ENSG00000204764	RANBP17	206	32.9457
ENSG00000249174		206	32.9457
ENSG00000099139	PCSK5	205	32.9457
ENSG00000103489	XYLT1	205	32.9457
ENSG00000114861	FOXP1	205	32.9457
ENSG00000118322	ATP10B	205	32.9457
ENSG00000129521	EGLN3	205	32.9457
ENSG00000133401	PDZD2	205	32.9457
ENSG00000155966	AFF2	205	32.9457
ENSG00000162599	NFIA	205	32.9457
ENSG00000229140	CCDC26	205	32.9457
ENSG00000231175	LINC01720	205	32.9457
ENSG00000249867	LINC02742	205	32.9457
ENSG00000266268		205	32.9457
ENSG00000002746	HECW1	204	32.9457
ENSG00000116147	TNR	204	32.9457
ENSG00000145075	CCDC39	204	32.9457
ENSG00000155011	DKK2	204	32.9457
ENSG00000165078	CPA6	204	32.9457
ENSG00000166501	PRKCB	204	32.9457
ENSG00000225477		204	32.9457
ENSG00000113391	FAM172A	203	32.9457
ENSG00000134775	FHOD3	203	32.9457
ENSG00000151834	GABRA2	203	32.9457
ENSG00000170962	PDGFD	203	32.9457
ENSG00000171435	KSR2	203	32.9457
ENSG00000187240	DYNC2H1	203	32.9457
ENSG00000223727		203	32.9457
ENSG00000231121	NA	203	32.9457
ENSG00000248975		203	32.9457
ENSG00000254202		203	32.9457
ENSG00000267098		203	32.9457
ENSG00000127928	GNGT1	202	32.9457
ENSG00000146938	NLGN4X	202	32.9457
ENSG00000147246	HTR2C	202	32.5581
ENSG00000149571	KIRREL3	202	32.5581
ENSG00000152894	PTPRK	202	32.5581
ENSG00000155897	ADCY8	202	32.5581
ENSG00000226983	LINC01692	202	32.5581
ENSG00000228222		202	32.5581
ENSG00000239589	LINC00879	202	32.5581
ENSG00000253642		202	32.5581
ENSG00000087495	PHACTR3	201	32.5581
ENSG00000131018	SYNE1	201	32.5581
ENSG00000144366	GULP1	201	32.5581
ENSG00000153993	SEMA3D	201	32.5581
ENSG00000155849	ELMO1	201	32.5581
ENSG00000157985	AGAP1	201	32.5581
ENSG00000165061	ZMAT4	201	32.5581
ENSG00000183780	SLC35F3	201	32.5581
ENSG00000184838	PRR16	201	32.5581
ENSG00000223523		201	32.5581
ENSG00000225546	LINC02476	201	32.5581
ENSG00000226786	NA	201	32.5581
ENSG00000233358		201	32.5581
ENSG00000234948	LINC01524	201	32.5581
ENSG00000248905	FMN1	201	32.5581
ENSG00000265533		201	32.5581
ENSG00000104044	OCA2	200	32.5581
ENSG00000140386	SCAPER	200	32.5581
ENSG00000145743	FBXL17	200	32.5581
ENSG00000152822	GRM1	200	32.5581
ENSG00000177182	CLVS1	200	32.5581
ENSG00000185630	PBX1	200	32.5581
ENSG00000187720	THSD4	200	32.5581
ENSG00000196376	SLC35F1	200	32.5581
ENSG00000253434	LINC02237	200	32.5581
ENSG00000253658	LINC01592	200	32.5581
ENSG00000047617	ANO2	199	32.5581
ENSG00000106571	GLI3	199	32.5581
ENSG00000123104	ITPR2	199	32.5581
ENSG00000146143	PRIM2	199	32.1705
ENSG00000151779	NBAS	199	32.1705
ENSG00000152092	ASTN1	199	32.1705
ENSG00000164989	CCDC171	199	32.1705
ENSG00000171735	CAMTA1	199	32.1705
ENSG00000177822	TENM3-AS1	199	32.1705
ENSG00000183775	KCTD16	199	32.1705
ENSG00000198108	CHSY3	199	32.1705
ENSG00000205035		199	32.1705
ENSG00000231171	LINC01098	199	32.1705
ENSG00000246662	LINC00535	199	32.1705
ENSG00000253503		199	32.1705
ENSG00000254608	NA	199	32.1705
ENSG00000261115	TMEM178B	199	32.1705
ENSG00000261742	LINC00922	199	32.1705
ENSG00000078018	MAP2	198	32.1705
ENSG00000101349	PAK5	198	32.1705
ENSG00000143951	WDPCP	198	32.1705
ENSG00000170044	ZPLD1	198	32.1705
ENSG00000174891	RSRC1	198	32.1705
ENSG00000183287	CCBE1	198	32.1705
ENSG00000184384	MAML2	198	32.1705
ENSG00000188596	CFAP54	198	32.1705
ENSG00000233359		198	32.1705
ENSG00000250039		198	32.1705
ENSG00000251003	ZFPM2-AS1	198	32.1705
ENSG00000251027	LINC01950	198	32.1705
ENSG00000273079	GRIN2B	198	32.1705
ENSG00000069020	MAST4	197	32.1705
ENSG00000077092	RARB	197	32.1705
ENSG00000104490	NCALD	197	32.1705
ENSG00000118997	DNAH7	197	32.1705
ENSG00000133107	TRPC4	197	32.1705
ENSG00000135333	EPHA7	197	32.1705
ENSG00000151812	SLC35F4	197	32.1705
ENSG00000154645	CHODL	197	32.1705
ENSG00000169744	LDB2	197	32.1705
ENSG00000185261	KIAA0825	197	32.1705
ENSG00000219438	TAFA5	197	32.1705
ENSG00000234173		197	32.1705
ENSG00000253394	LINC00534	197	32.1705
ENSG00000005108	THSD7A	196	32.1705
ENSG00000104375	STK3	196	32.1705
ENSG00000128512	DOCK4	196	32.1705
ENSG00000151914	DST	196	32.1705
ENSG00000156113	KCNMA1	196	32.1705
ENSG00000176788	BASP1	196	32.1705
ENSG00000198846	TOX	196	32.1705
ENSG00000100154	TTC28	195	32.1705
ENSG00000101746	NOL4	195	32.1705
ENSG00000132938	MTUS2	195	32.1705
ENSG00000138696	BMPR1B	195	32.1705
ENSG00000139173	TMEM117	195	32.1705
ENSG00000144218	AFF3	195	32.1705
ENSG00000154240	CEP112	195	32.1705
ENSG00000170921	TANC2	195	32.1705
ENSG00000177570	SAMD12	195	31.7829
ENSG00000189229		195	31.7829
ENSG00000237764	NA	195	31.7829
ENSG00000250061	NA	195	31.7829
ENSG00000259846		195	31.7829
ENSG00000134121	CHL1	194	31.7829
ENSG00000139364	TMEM132B	194	31.7829
ENSG00000152818	UTRN	194	31.7829
ENSG00000155511	GRIA1	194	31.7829
ENSG00000166833	NAV2	194	31.7829
ENSG00000176124	DLEU1	194	31.7829
ENSG00000184349	EFNA5	194	31.7829
ENSG00000254987		194	31.7829
ENSG00000257640	NA	194	31.7829
ENSG00000055609	KMT2C	193	31.7829
ENSG00000060709	RIMBP2	193	31.7829
ENSG00000100629	CEP128	193	31.7829
ENSG00000107611	CUBN	193	31.7829
ENSG00000156110	ADK	193	31.7829
ENSG00000162814	SPATA17	193	31.7829
ENSG00000215386	MIR99AHG	193	31.7829
ENSG00000227303		193	31.7829
ENSG00000244128	LINC01322	193	31.7829
ENSG00000254530	LINC02755	193	31.7829
ENSG00000078053	AMPH	192	31.7829
ENSG00000106772	PRUNE2	192	31.7829
ENSG00000138411	HECW2	192	31.7829
ENSG00000138653	NDST4	192	31.7829
ENSG00000138670	RASGEF1B	192	31.7829
ENSG00000144645	OSBPL10	192	31.7829
ENSG00000144868	TMEM108	192	31.7829
ENSG00000151388	ADAMTS12	192	31.7829
ENSG00000153930	ANKFN1	192	31.7829
ENSG00000158813	EDA	192	31.7829
ENSG00000196284	SUPT3H	192	31.7829
ENSG00000226022		192	31.7829
ENSG00000228215	LINC02770	192	31.7829
ENSG00000249853	HS3ST5	192	31.7829
ENSG00000256995		192	31.3953
ENSG00000257842	LINC02588	192	31.3953
ENSG00000042813	ZPBP	191	31.3953
ENSG00000114757	PEX5L	191	31.3953
ENSG00000121964	GTDC1	191	31.3953
ENSG00000132874	SLC14A2	191	31.3953
ENSG00000170927	PKHD1	191	31.3953
ENSG00000185104	FAF1	191	31.3953
ENSG00000196565	HBG2	191	31.3953
ENSG00000204406	MBD5	191	31.3953
ENSG00000225421		191	31.3953
ENSG00000228824	MIR4500HG	191	31.3953
ENSG00000251129	LINC02506	191	31.3953
ENSG00000253535		191	31.3953
ENSG00000255300	LINC02745	191	31.3953
ENSG00000271894		191	31.3953
ENSG00000272180		191	31.3953
ENSG00000101489	CELF4	190	31.3953
ENSG00000102452	NALCN	190	31.3953
ENSG00000118733	OLFM3	190	31.3953
ENSG00000153093	ACOXL	190	31.3953
ENSG00000153283	CD96	190	31.3953
ENSG00000153823	PID1	190	31.3953
ENSG00000154415	PPP1R3A	190	31.3953
ENSG00000183454	GRIN2A	190	31.3953
ENSG00000197157	SND1	190	31.3953
ENSG00000226486	LINC01035	190	31.3953
ENSG00000227400		190	31.3953
ENSG00000248550	OTX2-AS1	190	31.3953
ENSG00000251314		190	31.3953
ENSG00000254226	LINC01933	190	31.3953
ENSG00000259345		190	31.3953
ENSG00000050628	PTGER3	189	31.3953
ENSG00000116183	PAPPA2	189	31.3953
ENSG00000144460	NYAP2	189	31.3953
ENSG00000153233	PTPRR	189	31.3953
ENSG00000187546	AGMO	189	31.0078
ENSG00000227517	LINC01483	189	31.0078
ENSG00000253103	LINC01609	189	31.0078
ENSG00000047648	ARHGAP6	188	31.0078
ENSG00000112530	PACRG	188	31.0078
ENSG00000124749	COL21A1	188	31.0078
ENSG00000128585	MKLN1	188	31.0078
ENSG00000188517	COL25A1	188	31.0078
ENSG00000196071	OR2L13	188	31.0078
ENSG00000196511	TPK1	188	31.0078
ENSG00000224141	MIR548XHG	188	31.0078
ENSG00000229855		188	31.0078
ENSG00000237356		188	31.0078
ENSG00000249307	LINC01088	188	31.0078
ENSG00000253363		188	31.0078
ENSG00000264515		188	31.0078
ENSG00000091129	NRCAM	187	31.0078
ENSG00000104059	FAM189A1	187	31.0078
ENSG00000114541	FRMD4B	187	31.0078
ENSG00000118007	STAG1	187	31.0078
ENSG00000122507	BBS9	187	31.0078
ENSG00000123106	CCDC91	187	31.0078
ENSG00000134532	SOX5	187	31.0078
ENSG00000139304	PTPRQ	187	31.0078
ENSG00000141837	CACNA1A	187	31.0078
ENSG00000147724	FAM135B	187	31.0078
ENSG00000152495	CAMK4	187	31.0078
ENSG00000152910	CNTNAP4	187	31.0078
ENSG00000164330	EBF1	187	31.0078
ENSG00000164756	SLC30A8	187	31.0078
ENSG00000231672	DIRC3	187	31.0078
ENSG00000241684	ADAMTS9-AS2	187	31.0078
ENSG00000248874	C5orf17	187	31.0078
ENSG00000255388	LINC02741	187	31.0078
ENSG00000260372	AQP4-AS1	187	31.0078
ENSG00000009694	TENM1	186	31.0078
ENSG00000049323	LTBP1	186	30.6202
ENSG00000081189	MEF2C	186	30.6202
ENSG00000091831	ESR1	186	30.6202
ENSG00000124813	RUNX2	186	30.6202
ENSG00000128918	ALDH1A2	186	30.6202
ENSG00000145555	MYO10	186	30.6202
ENSG00000147488	ST18	186	30.6202
ENSG00000149294	NCAM1	186	30.6202
ENSG00000153317	ASAP1	186	30.6202
ENSG00000154229	PRKCA	186	30.6202
ENSG00000154864	PIEZO2	186	30.6202
ENSG00000163631	ALB	186	30.6202
ENSG00000182247	UBE2E2	186	30.6202
ENSG00000182463	TSHZ2	186	30.6202
ENSG00000250697		186	30.6202
ENSG00000053108	FSTL4	185	30.6202
ENSG00000118922	KLF12	185	30.6202
ENSG00000138738	PRDM5	185	30.6202
ENSG00000139734	DIAPH3	185	30.6202
ENSG00000147257	GPC3	185	30.6202
ENSG00000149403	GRIK4	185	30.6202
ENSG00000151422	FER	185	30.6202
ENSG00000162105	SHANK2	185	30.6202
ENSG00000170153	RNF150	185	30.6202
ENSG00000172572	PDE3A	185	30.6202
ENSG00000214216	IQCJ	185	30.6202
ENSG00000225087		185	30.6202
ENSG00000249631		185	30.6202
ENSG00000249781	LINC02112	185	30.6202
ENSG00000258859	LINC02296	185	30.6202
ENSG00000105778	AVL9	184	30.6202
ENSG00000163637	PRICKLE2	184	30.6202
ENSG00000163947	ARHGEF3	184	30.6202
ENSG00000224271		184	30.6202
ENSG00000231718	LINC02789	184	30.6202
ENSG00000251339		184	30.6202
ENSG00000258631		184	30.6202
ENSG00000259724	LINC01581	184	30.6202
ENSG00000267243		184	30.6202
ENSG00000033170	FUT8	183	30.6202
ENSG00000082397	EPB41L3	183	30.2326
ENSG00000086289	EPDR1	183	30.2326
ENSG00000127324	TSPAN8	183	30.2326
ENSG00000133195	SLC39A11	183	30.2326
ENSG00000134769	DTNA	183	30.2326
ENSG00000150477	KIAA1328	183	30.2326
ENSG00000150760	DOCK1	183	30.2326
ENSG00000157827	FMNL2	183	30.2326
ENSG00000167281	RBFOX3	183	30.2326
ENSG00000198879	SFMBT2	183	30.2326
ENSG00000236107	SCN1A-AS1	183	30.2326
ENSG00000237880	LINC01885	183	30.2326
ENSG00000246316		183	30.2326
ENSG00000250064		183	30.2326
ENSG00000253379	NA	183	30.2326
ENSG00000259035		183	30.2326
ENSG00000259905	PWRN1	183	30.2326
ENSG00000104324	CPQ	182	30.2326
ENSG00000115504	EHBP1	182	30.2326
ENSG00000124788	ATXN1	182	30.2326
ENSG00000140443	IGF1R	182	30.2326
ENSG00000169071	ROR2	182	30.2326
ENSG00000181072	CHRM2	182	30.2326
ENSG00000185842	DNAH14	182	30.2326
ENSG00000215070	XRCC6P5	182	30.2326
ENSG00000250974	LINC02196	182	30.2326
ENSG00000256422	LINC02552	182	30.2326
ENSG00000257060		182	29.845
ENSG00000258131		182	29.845
ENSG00000271850	LINC02343	182	29.845
ENSG00000116783	TNNI3K	181	29.845
ENSG00000133812	SBF2	181	29.845
ENSG00000155886	SLC24A2	181	29.845
ENSG00000158528	PPP1R9A	181	29.845
ENSG00000164619	BMPER	181	29.845
ENSG00000226043		181	29.845
ENSG00000248360	LINC00504	181	29.845
ENSG00000250102	LINC02377	181	29.845
ENSG00000259030	FPGT-TNNI3K	181	29.845
ENSG00000259639		181	29.845
ENSG00000261807	LINC02141	181	29.845
ENSG00000005020	SKAP2	180	29.845
ENSG00000132849	PATJ	180	29.845
ENSG00000137473	TTC29	180	29.845
ENSG00000139910	NOVA1	180	29.845
ENSG00000156140	ADAMTS3	180	29.845
ENSG00000164597	COG5	180	29.845
ENSG00000186952	TMEM232	180	29.845
ENSG00000205628	LINC01446	180	29.845
ENSG00000227954	TARID	180	29.845
ENSG00000244694	PTCHD4	180	29.845
ENSG00000251488		180	29.845
ENSG00000053254	FOXN3	179	29.845
ENSG00000078114	NEBL	179	29.4574
ENSG00000082068	WDR70	179	29.4574
ENSG00000121440	PDZRN3	179	29.4574
ENSG00000139865	TTC6	179	29.4574
ENSG00000154655	L3MBTL4	179	29.4574
ENSG00000171132	PRKCE	179	29.4574
ENSG00000172461	FUT9	179	29.4574
ENSG00000178104	PDE4DIP	179	29.4574
ENSG00000231557		179	29.4574
ENSG00000248049	UBA6-AS1	179	29.4574
ENSG00000249364		179	29.4574
ENSG00000249413		179	29.4574
ENSG00000249776		179	29.4574
ENSG00000270106	TSNAX-DISC1	179	29.4574
ENSG00000272243		179	29.4574
ENSG00000049449	RCN1	178	29.4574
ENSG00000064042	LIMCH1	178	29.4574
ENSG00000114670	NEK11	178	29.4574
ENSG00000119522	DENND1A	178	29.4574
ENSG00000156299	TIAM1	178	29.4574
ENSG00000177103	DSCAML1	178	29.4574
ENSG00000229989	MIR181A1HG	178	29.4574
ENSG00000237647	NA	178	29.4574
ENSG00000245662	LINC02211	178	29.4574
ENSG00000255028		178	29.4574
ENSG00000255872		178	29.4574
ENSG00000256637	LINC01965	178	29.4574
ENSG00000071205	ARHGAP10	177	29.4574
ENSG00000107077	KDM4C	177	29.4574
ENSG00000116711	PLA2G4A	177	29.4574
ENSG00000145863	GABRA6	177	29.4574
ENSG00000146426	TIAM2	177	29.4574
ENSG00000154493	C10orf90	177	29.4574
ENSG00000171189	GRIK1	177	29.4574
ENSG00000178031	ADAMTSL1	177	29.4574
ENSG00000179314	WSCD1	177	29.4574
ENSG00000183666	GUSBP1	177	29.4574
ENSG00000184985	SORCS2	177	29.4574
ENSG00000188803	SHISA6	177	29.4574
ENSG00000215421	ZNF407	177	29.4574
ENSG00000224897	POT1-AS1	177	29.4574
ENSG00000230817	LINC01362	177	29.4574
ENSG00000237473		177	29.4574
ENSG00000259097		177	29.4574
ENSG00000259986		177	29.4574
ENSG00000260364		177	29.4574
ENSG00000267383		177	29.4574
ENSG00000079102	RUNX1T1	176	29.4574
ENSG00000082805	ERC1	176	29.4574
ENSG00000105967	TFEC	176	29.4574
ENSG00000128815	WDFY4	176	29.4574
ENSG00000154027	AK5	176	29.4574
ENSG00000154646	TMPRSS15	176	29.4574
ENSG00000176769	TCERG1L	176	29.4574
ENSG00000183722	LHFPL6	176	29.4574
ENSG00000183826	BTBD9	176	29.4574
ENSG00000243797		176	29.0698
ENSG00000250938		176	29.0698
ENSG00000251088		176	29.0698
ENSG00000251388		176	29.0698
ENSG00000255733	IFNG-AS1	176	29.0698
ENSG00000257923	CUX1	176	29.0698
ENSG00000258077		176	29.0698
ENSG00000273217		176	29.0698
ENSG00000021826	CPS1	175	29.0698
ENSG00000075223	SEMA3C	175	29.0698
ENSG00000118492	ADGB	175	29.0698
ENSG00000133454	MYO18B	175	29.0698
ENSG00000144962	SPATA16	175	29.0698
ENSG00000175198	PCCA	175	29.0698
ENSG00000183049	CAMK1D	175	29.0698
ENSG00000225811		175	29.0698
ENSG00000249252		175	29.0698
ENSG00000258766	DIO2-AS1	175	29.0698
ENSG00000267337	LINC01478	175	29.0698
ENSG00000267761	MIR4527HG	175	29.0698
ENSG00000011677	GABRA3	174	29.0698
ENSG00000055813	CCDC85A	174	29.0698
ENSG00000135218	CD36	174	29.0698
ENSG00000171509	RXFP1	174	29.0698
ENSG00000198648	STK39	174	29.0698
ENSG00000205678	TECRL	174	29.0698
ENSG00000227681		174	29.0698
ENSG00000233928		174	29.0698
ENSG00000248118	LINC01019	174	29.0698
ENSG00000251331	NA	174	29.0698
ENSG00000259485	LINC02253	174	29.0698
ENSG00000266573		174	29.0698
ENSG00000013297	CLDN11	173	29.0698
ENSG00000038295	TLL1	173	29.0698
ENSG00000048471	SNX29	173	29.0698
ENSG00000078725	BRINP1	173	29.0698
ENSG00000082482	KCNK2	173	29.0698
ENSG00000102935	ZNF423	173	29.0698
ENSG00000106069	CHN2	173	29.0698
ENSG00000111728	ST8SIA1	173	29.0698
ENSG00000129116	PALLD	173	28.6822
ENSG00000135749	PCNX2	173	28.6822
ENSG00000153944	MSI2	173	28.6822
ENSG00000158560	DYNC1I1	173	28.6822
ENSG00000164808	SPIDR	173	28.6822
ENSG00000168214	RBPJ	173	28.6822
ENSG00000184178	SCFD2	173	28.6822
ENSG00000187258	NPSR1	173	28.6822
ENSG00000206190	ATP10A	173	28.6822
ENSG00000227036	LINC00511	173	28.6822
ENSG00000232790	LINC01162	173	28.6822
ENSG00000244342	LINC00698	173	28.6822
ENSG00000111962	UST	172	28.6822
ENSG00000117020	AKT3	172	28.6822
ENSG00000127124	HIVEP3	172	28.6822
ENSG00000138311	ZNF365	172	28.6822
ENSG00000139144	PIK3C2G	172	28.6822
ENSG00000158089	GALNT14	172	28.6822
ENSG00000228971	LINC02607	172	28.6822
ENSG00000049192	ADAMTS6	171	28.6822
ENSG00000086991	NOX4	171	28.6822
ENSG00000101972	STAG2	171	28.6822
ENSG00000111058	ACSS3	171	28.6822
ENSG00000121988	ZRANB3	171	28.6822
ENSG00000133958	UNC79	171	28.6822
ENSG00000140396	NCOA2	171	28.6822
ENSG00000140937	CDH11	171	28.6822
ENSG00000146151	HMGCLL1	171	28.6822
ENSG00000151320	AKAP6	171	28.6822
ENSG00000156011	PSD3	171	28.6822
ENSG00000157554	ERG	171	28.6822
ENSG00000163697	APBB2	171	28.6822
ENSG00000170516	COX7B2	171	28.6822
ENSG00000170820	FSHR	171	28.6822
ENSG00000185666	SYN3	171	28.6822
ENSG00000186314	PRELID2	171	28.6822
ENSG00000197415	VEPH1	171	28.6822
ENSG00000215203	GRXCR1	171	28.6822
ENSG00000228033		171	28.6822
ENSG00000230333		171	28.6822
ENSG00000231772		171	28.6822
ENSG00000233009	NALCN-AS1	171	28.6822
ENSG00000233452	STXBP5-AS1	171	28.6822
ENSG00000140262	TCF12	170	28.6822
ENSG00000151240	DIP2C	170	28.6822
ENSG00000225564	LINC01492	170	28.6822
ENSG00000226258	GRM7-AS3	170	28.6822
ENSG00000249061		170	28.2946
ENSG00000259053		170	28.2946
ENSG00000259199		170	28.2946
ENSG00000259754		170	28.2946
ENSG00000007174	DNAH9	169	28.2946
ENSG00000047365	ARAP2	169	28.2946
ENSG00000081138	CDH7	169	28.2946
ENSG00000114805	PLCH1	169	28.2946
ENSG00000123066	MED13L	169	28.2946
ENSG00000129595	EPB41L4A	169	28.2946
ENSG00000149084	HSD17B12	169	28.2946
ENSG00000156639	ZFAND3	169	28.2946
ENSG00000162687	KCNT2	169	28.2946
ENSG00000165899	OTOGL	169	28.2946
ENSG00000170011	MYRIP	169	28.2946
ENSG00000171877	FRMD5	169	28.2946
ENSG00000185305	ARL15	169	28.2946
ENSG00000205592	MUC19	169	28.2946
ENSG00000227160	THEM7P	169	28.2946
ENSG00000258231		169	28.2946
ENSG00000050767	COL23A1	168	28.2946
ENSG00000075391	RASAL2	168	28.2946
ENSG00000075420	FNDC3B	168	28.2946
ENSG00000077943	ITGA8	168	28.2946
ENSG00000106034	CPED1	168	28.2946
ENSG00000107249	GLIS3	168	28.2946
ENSG00000111215	PRR4	168	28.2946
ENSG00000134533	RERG	168	28.2946
ENSG00000142599	RERE	168	28.2946
ENSG00000143919	CAMKMT	168	28.2946
ENSG00000144331	ZNF385B	168	28.2946
ENSG00000173157	ADAMTS20	168	28.2946
ENSG00000174776	WDR49	168	28.2946
ENSG00000182985	CADM1	168	28.2946
ENSG00000188352	FOCAD	168	28.2946
ENSG00000197360	ZNF98	168	28.2946
ENSG00000197555	SIPA1L1	168	28.2946
ENSG00000204970	PCDHA1	168	28.2946
ENSG00000216863	LY86-AS1	168	28.2946
ENSG00000229642		168	28.2946
ENSG00000230561	CCDC192	168	27.907
ENSG00000251504	LINC01099	168	27.907
ENSG00000258038	LINC02327	168	27.907
ENSG00000259176	NA	168	27.907
ENSG00000116106	EPHA4	167	27.907
ENSG00000128655	PDE11A	167	27.907
ENSG00000145451	GLRA3	167	27.907
ENSG00000162620	LRRIQ3	167	27.907
ENSG00000169126	ARMC4	167	27.907
ENSG00000169398	PTK2	167	27.907
ENSG00000222042		167	27.907
ENSG00000225179	LINC00457	167	27.907
ENSG00000225689		167	27.907
ENSG00000228933		167	27.907
ENSG00000248457	LINC02220	167	27.907
ENSG00000254138		167	27.907
ENSG00000027075	PRKCH	166	27.907
ENSG00000053918	KCNQ1	166	27.907
ENSG00000089169	RPH3A	166	27.907
ENSG00000106278	PTPRZ1	166	27.907
ENSG00000112182	BACH2	166	27.907
ENSG00000112249	ASCC3	166	27.907
ENSG00000115970	THADA	166	27.907
ENSG00000132256	TRIM5	166	27.907
ENSG00000143469	SYT14	166	27.907
ENSG00000144847	IGSF11	166	27.907
ENSG00000146147	MLIP	166	27.907
ENSG00000152128	TMEM163	166	27.907
ENSG00000153820	SPHKAP	166	27.907
ENSG00000171444	MCC	166	27.907
ENSG00000171914	TLN2	166	27.907
ENSG00000198822	GRM3	166	27.907
ENSG00000259543		166	27.907
ENSG00000264151		166	27.907
ENSG00000008277	ADAM22	165	27.907
ENSG00000028116	VRK2	165	27.907
ENSG00000044459	CNTLN	165	27.907
ENSG00000071242	RPS6KA2	165	27.907
ENSG00000107242	PIP5K1B	165	27.907
ENSG00000137573	SULF1	165	27.5194
ENSG00000143207	COP1	165	27.5194
ENSG00000151490	PTPRO	165	27.5194
ENSG00000155657	TTN	165	27.5194
ENSG00000156218	ADAMTSL3	165	27.5194
ENSG00000164627	KIF6	165	27.5194
ENSG00000176463	SLCO3A1	165	27.5194
ENSG00000254734		165	27.5194
ENSG00000255864	NA	165	27.5194
ENSG00000039139	DNAH5	164	27.5194
ENSG00000111110	PPM1H	164	27.5194
ENSG00000115705	TPO	164	27.5194
ENSG00000121898	CPXM2	164	27.5194
ENSG00000125851	PCSK2	164	27.5194
ENSG00000128487	SPECC1	164	27.5194
ENSG00000136205	TNS3	164	27.5194
ENSG00000143776	CDC42BPA	164	27.5194
ENSG00000144893	MED12L	164	27.5194
ENSG00000163377	TAFA4	164	27.5194
ENSG00000188730	VWC2	164	27.5194
ENSG00000198963	RORB	164	27.5194
ENSG00000204969	PCDHA2	164	27.5194
ENSG00000213931	HBE1	164	27.5194
ENSG00000214960	CRPPA	164	27.5194
ENSG00000248215	LINC02505	164	27.5194
ENSG00000257815		164	27.5194
ENSG00000270792		164	27.5194
ENSG00000112038	OPRM1	163	27.5194
ENSG00000115239	ASB3	163	27.5194
ENSG00000139117	CPNE8	163	27.5194
ENSG00000158019	BABAM2	163	27.5194
ENSG00000171004	HS6ST2	163	27.5194
ENSG00000176294	OR4N2	163	27.5194
ENSG00000185483	ROR1	163	27.5194
ENSG00000187955	COL14A1	163	27.5194
ENSG00000197934	CYYR1-AS1	163	27.5194
ENSG00000227646	STEAP2-AS1	163	27.5194
ENSG00000228655		163	27.5194
ENSG00000229066		163	27.5194
ENSG00000232252		163	27.5194
ENSG00000234323	LINC01505	163	27.5194
ENSG00000236922	LINC01378	163	27.5194
ENSG00000255408	PCDHA3	163	27.1318
ENSG00000258850		163	27.1318
ENSG00000049618	ARID1B	162	27.1318
ENSG00000068781	STON1-GTF2A1L	162	27.1318
ENSG00000101542	CDH20	162	27.1318
ENSG00000106554	CHCHD3	162	27.1318
ENSG00000134986	NREP	162	27.1318
ENSG00000139287	TPH2	162	27.1318
ENSG00000140470	ADAMTS17	162	27.1318
ENSG00000144668	ITGA9	162	27.1318
ENSG00000152932	RAB3C	162	27.1318
ENSG00000172340	SUCLG2	162	27.1318
ENSG00000173077	DEC1	162	27.1318
ENSG00000204967	PCDHA4	162	27.1318
ENSG00000253248	NA	162	27.1318
ENSG00000257522		162	27.1318
ENSG00000038382	TRIO	161	27.1318
ENSG00000089101	CFAP61	161	27.1318
ENSG00000113805	CNTN3	161	27.1318
ENSG00000128739	SNRPN	161	27.1318
ENSG00000143786	CNIH3	161	27.1318
ENSG00000147606	SLC26A7	161	27.1318
ENSG00000163492	CCDC141	161	27.1318
ENSG00000166157	NA	161	27.1318
ENSG00000171843	MLLT3	161	27.1318
ENSG00000172456	FGGY	161	27.1318
ENSG00000174453	VWC2L	161	27.1318
ENSG00000211448	DIO2	161	27.1318
ENSG00000226846	LINC00348	161	27.1318
ENSG00000228221	LINC00578	161	27.1318
ENSG00000234423	LINC01250	161	27.1318
ENSG00000245526	LINC00461	161	27.1318
ENSG00000249464	LINC01091	161	27.1318
ENSG00000254349	MIR2052HG	161	27.1318
ENSG00000069188	SDK2	160	27.1318
ENSG00000101134	DOK5	160	27.1318
ENSG00000105877	DNAH11	160	27.1318
ENSG00000122870	BICC1	160	27.1318
ENSG00000139971	ARMH4	160	27.1318
ENSG00000140718	FTO	160	27.1318
ENSG00000147862	NFIB	160	27.1318
ENSG00000150636	CCDC102B	160	27.1318
ENSG00000151136	BTBD11	160	27.1318
ENSG00000151623	NR3C2	160	27.1318
ENSG00000157654	PALM2-AKAP2	160	26.7442
ENSG00000168675	LDLRAD4	160	26.7442
ENSG00000169918	OTUD7A	160	26.7442
ENSG00000172985	SH3RF3	160	26.7442
ENSG00000178662	CSRNP3	160	26.7442
ENSG00000182197	EXT1	160	26.7442
ENSG00000198542	ITGBL1	160	26.7442
ENSG00000198929	NOS1AP	160	26.7442
ENSG00000219545	UMAD1	160	26.7442
ENSG00000226829		160	26.7442
ENSG00000228566		160	26.7442
ENSG00000237515	SHISA9	160	26.7442
ENSG00000241978	NA	160	26.7442
ENSG00000248636		160	26.7442
ENSG00000264015		160	26.7442
ENSG00000001626	CFTR	159	26.7442
ENSG00000007237	GAS7	159	26.7442
ENSG00000034053	APBA2	159	26.7442
ENSG00000145730	PAM	159	26.7442
ENSG00000154556	SORBS2	159	26.7442
ENSG00000164318	EGFLAM	159	26.7442
ENSG00000171988	JMJD1C	159	26.7442
ENSG00000172673	THEMIS	159	26.7442
ENSG00000188559	RALGAPA2	159	26.7442
ENSG00000248828	NA	159	26.7442
ENSG00000258902		159	26.7442
ENSG00000040731	CDH10	158	26.7442
ENSG00000091157	WDR7	158	26.7442
ENSG00000104408	EIF3E	158	26.7442
ENSG00000113327	GABRG2	158	26.7442
ENSG00000114948	ADAM23	158	26.7442
ENSG00000145375	SPATA5	158	26.7442
ENSG00000151746	BICD1	158	26.7442
ENSG00000157890	MEGF11	158	26.7442
ENSG00000163629	PTPN13	158	26.7442
ENSG00000188001	TPRG1	158	26.7442
ENSG00000196220	SRGAP3	158	26.7442
ENSG00000226497	LINC02549	158	26.7442
ENSG00000243566	UPK3B	158	26.7442
ENSG00000248858		158	26.7442
ENSG00000253766		158	26.3566
ENSG00000092978	GPATCH2	157	26.3566
ENSG00000112964	GHR	157	26.3566
ENSG00000117069	ST6GALNAC5	157	26.3566
ENSG00000141293	SKAP1	157	26.3566
ENSG00000144406	UNC80	157	26.3566
ENSG00000144452	ABCA12	157	26.3566
ENSG00000148120	AOPEP	157	26.3566
ENSG00000151229	SLC2A13	157	26.3566
ENSG00000152936	LMNTD1	157	26.3566
ENSG00000157542	KCNJ6	157	26.3566
ENSG00000214814	FER1L6	157	26.3566
ENSG00000251557	HNRNPKP3	157	26.3566
ENSG00000251598		157	26.3566
ENSG00000255171	LINC01499	157	26.3566
ENSG00000256248	NA	157	26.3566
ENSG00000104313	EYA1	156	26.3566
ENSG00000112319	EYA4	156	26.3566
ENSG00000124721	DNAH8	156	26.3566
ENSG00000132842	AP3B1	156	26.3566
ENSG00000137252	HCRTR2	156	26.3566
ENSG00000138640	FAM13A	156	26.3566
ENSG00000145687	SSBP2	156	26.3566
ENSG00000145781	COMMD10	156	26.3566
ENSG00000151532	VTI1A	156	26.3566
ENSG00000152217	SETBP1	156	26.3566
ENSG00000156273	BACH1	156	26.3566
ENSG00000166006	KCNC2	156	26.3566
ENSG00000188153	COL4A5	156	26.3566
ENSG00000205359	SLCO6A1	156	26.3566
ENSG00000223930		156	26.3566
ENSG00000229457	LINC01789	156	26.3566
ENSG00000237484	LINC01684	156	26.3566
ENSG00000248939		156	26.3566
ENSG00000253331		156	26.3566
ENSG00000267134	LINC01924	156	26.3566
ENSG00000004846	ABCB5	155	26.3566
ENSG00000004948	CALCR	155	26.3566
ENSG00000040341	STAU2	155	26.3566
ENSG00000077264	PAK3	155	26.3566
ENSG00000088756	ARHGAP28	155	26.3566
ENSG00000136928	GABBR2	155	26.3566
ENSG00000144535	DIS3L2	155	26.3566
ENSG00000147655	RSPO2	155	26.3566
ENSG00000169181	GSG1L	155	26.3566
ENSG00000170776	AKAP13	155	26.3566
ENSG00000171310	CHST11	155	26.3566
ENSG00000188511	C22orf34	155	26.3566
ENSG00000196782	MAML3	155	26.3566
ENSG00000197372	ZNF675	155	26.3566
ENSG00000206187	LINC02346	155	26.3566
ENSG00000224228		155	26.3566
ENSG00000227579		155	26.3566
ENSG00000236886		155	26.3566
ENSG00000248242		155	26.3566
ENSG00000249306	LINC01411	155	26.3566
ENSG00000249675		155	25.969
ENSG00000249859	PVT1	155	25.969
ENSG00000253836		155	25.969
ENSG00000257259	LINC02388	155	25.969
ENSG00000053524	MCF2L2	154	25.969
ENSG00000074054	CLASP1	154	25.969
ENSG00000080298	RFX3	154	25.969
ENSG00000089123	TASP1	154	25.969
ENSG00000101463	SYNDIG1	154	25.969
ENSG00000102763	VWA8	154	25.969
ENSG00000106617	PRKAG2	154	25.969
ENSG00000127603	MACF1	154	25.969
ENSG00000154310	TNIK	154	25.969
ENSG00000164741	DLC1	154	25.969
ENSG00000166575	TMEM135	154	25.969
ENSG00000167306	MYO5B	154	25.969
ENSG00000172752	COL6A5	154	25.969
ENSG00000175110	MRPS22	154	25.969
ENSG00000204965	PCDHA5	154	25.969
ENSG00000213121		154	25.969
ENSG00000214944	ARHGEF28	154	25.969
ENSG00000233047	LINC01677	154	25.969
ENSG00000236790	LINC00299	154	25.969
ENSG00000258733	LINC02328	154	25.969
ENSG00000044115	CTNNA1	153	25.969
ENSG00000081842	PCDHA6	153	25.969
ENSG00000107099	DOCK8	153	25.969
ENSG00000130508	PXDN	153	25.969
ENSG00000150054	MPP7	153	25.969
ENSG00000150556	LYPD6B	153	25.969
ENSG00000150938	CRIM1	153	25.969
ENSG00000151090	THRB	153	25.969
ENSG00000153814	JAZF1	153	25.969
ENSG00000155761	SPAG17	153	25.969
ENSG00000162618	ADGRL4	153	25.969
ENSG00000228651	NA	153	25.969
ENSG00000248079	DPH6-DT	153	25.969
ENSG00000248663	LINC00992	153	25.969
ENSG00000249618	LINC02465	153	25.969
ENSG00000251654		153	25.969
ENSG00000253880		153	25.969
ENSG00000254044		153	25.969
ENSG00000254587		153	25.969
ENSG00000054392	HHAT	152	25.969
ENSG00000064655	EYA2	152	25.969
ENSG00000152104	PTPN14	152	25.969
ENSG00000163491	NEK10	152	25.969
ENSG00000169554	ZEB2	152	25.969
ENSG00000179241	LDLRAD3	152	25.969
ENSG00000180116	C12orf40	152	25.969
ENSG00000182389	CACNB4	152	25.969
ENSG00000182836	PLCXD3	152	25.969
ENSG00000224128	LINC01248	152	25.969
ENSG00000235665	LINC00298	152	25.5814
ENSG00000237298	TTN-AS1	152	25.5814
ENSG00000241359	SYNPR-AS1	152	25.5814
ENSG00000257335	MGAM	152	25.5814
ENSG00000084676	NCOA1	151	25.5814
ENSG00000122691	TWIST1	151	25.5814
ENSG00000129636	ITFG1	151	25.5814
ENSG00000134909	ARHGAP32	151	25.5814
ENSG00000135905	DOCK10	151	25.5814
ENSG00000141627	DYM	151	25.5814
ENSG00000145819	ARHGAP26	151	25.5814
ENSG00000146350	TBC1D32	151	25.5814
ENSG00000150630	VEGFC	151	25.5814
ENSG00000172164	SNTB1	151	25.5814
ENSG00000179088	C12orf42	151	25.5814
ENSG00000187699	C2orf88	151	25.5814
ENSG00000230417	LINC00595	151	25.5814
ENSG00000254184	NA	151	25.5814
ENSG00000254300	LINC01111	151	25.5814
ENSG00000272635	NA	151	25.5814
ENSG00000099715	PCDH11Y	150	25.5814
ENSG00000101680	LAMA1	150	25.5814
ENSG00000109265	KIAA1211	150	25.5814
ENSG00000109911	ELP4	150	25.5814
ENSG00000115760	BIRC6	150	25.5814
ENSG00000120669	SOHLH2	150	25.5814
ENSG00000120725	SIL1	150	25.5814
ENSG00000133687	TMTC1	150	25.5814
ENSG00000139154	AEBP2	150	25.5814
ENSG00000151413	NUBPL	150	25.5814
ENSG00000165091	TMC1	150	25.5814
ENSG00000166147	FBN1	150	25.5814
ENSG00000170634	ACYP2	150	25.5814
ENSG00000172292	CERS6	150	25.5814
ENSG00000172348	RCAN2	150	25.5814
ENSG00000204250	LINC00587	150	25.5814
ENSG00000244040	IL12A-AS1	150	25.5814
ENSG00000250709	CCDC169-SOHLH2	150	25.5814
ENSG00000250748		150	25.5814
ENSG00000251513	LIX1-AS1	150	25.5814
ENSG00000259867		150	25.5814
ENSG00000080493	SLC4A4	149	25.5814
ENSG00000108100	CCNY	149	25.5814
ENSG00000114480	GBE1	149	25.5814
ENSG00000134146	DPH6	149	25.5814
ENSG00000141668	CBLN2	149	25.5814
ENSG00000144824	PHLDB2	149	25.5814
ENSG00000147408	CSGALNACT1	149	25.5814
ENSG00000152422	XRCC4	149	25.5814
ENSG00000166342	NETO1	149	25.5814
ENSG00000203727	SAMD5	149	25.5814
ENSG00000204963	PCDHA7	149	25.5814
ENSG00000245768		149	25.5814
ENSG00000248685	LINC02484	149	25.5814
ENSG00000250320		149	25.5814
ENSG00000077498	TYR	148	25.5814
ENSG00000120251	GRIA2	148	25.5814
ENSG00000143344	RGL1	148	25.5814
ENSG00000164659	KIAA1324L	148	25.5814
ENSG00000164841	TMEM74	148	25.5814
ENSG00000174099	MSRB3	148	25.5814
ENSG00000180777	ANKRD30B	148	25.5814
ENSG00000184828	ZBTB7C	148	25.1938
ENSG00000204767	INSYN2B	148	25.1938
ENSG00000231185	SPRY4-AS1	148	25.1938
ENSG00000249209		148	25.1938
ENSG00000250326		148	25.1938
ENSG00000254266	PKIA-AS1	148	25.1938
ENSG00000258312		148	25.1938
ENSG00000259616		148	25.1938
ENSG00000271949		148	25.1938
ENSG00000079691	CARMIL1	147	25.1938
ENSG00000102683	SGCG	147	25.1938
ENSG00000107736	CDH23	147	25.1938
ENSG00000112175	BMP5	147	25.1938
ENSG00000115464	USP34	147	25.1938
ENSG00000124406	ATP8A1	147	25.1938
ENSG00000139970	RTN1	147	25.1938
ENSG00000141564	RPTOR	147	25.1938
ENSG00000152049	KCNE4	147	25.1938
ENSG00000153237	CCDC148	147	25.1938
ENSG00000154330	PGM5	147	25.1938
ENSG00000176658	MYO1D	147	25.1938
ENSG00000184220	CMSS1	147	25.1938
ENSG00000204962	PCDHA8	147	25.1938
ENSG00000227674	LINC00355	147	25.1938
ENSG00000227906	SNAP25-AS1	147	25.1938
ENSG00000228214	NA	147	25.1938
ENSG00000230864		147	25.1938
ENSG00000236449		147	25.1938
ENSG00000073282	TP63	146	25.1938
ENSG00000074047	GLI2	146	25.1938
ENSG00000120498	TEX11	146	25.1938
ENSG00000132142	NA	146	25.1938
ENSG00000145794	MEGF10	146	25.1938
ENSG00000150995	ITPR1	146	25.1938
ENSG00000165895	ARHGAP42	146	25.1938
ENSG00000167355	OR51B5	146	25.1938
ENSG00000170289	CNGB3	146	25.1938
ENSG00000205038	PKHD1L1	146	25.1938
ENSG00000223381	LINC02661	146	25.1938
ENSG00000223725		146	25.1938
ENSG00000224853	LINC00393	146	25.1938
ENSG00000227115	LINC01630	146	25.1938
ENSG00000246084	LINC02325	146	25.1938
ENSG00000248601		146	25.1938
ENSG00000250131		146	25.1938
ENSG00000250437	LINC02161	146	24.8062
ENSG00000250634	LINC01182	146	24.8062
ENSG00000258637		146	24.8062
ENSG00000272975	MYHAS	146	24.8062
ENSG00000052126	PLEKHA5	145	24.8062
ENSG00000054654	SYNE2	145	24.8062
ENSG00000079482	OPHN1	145	24.8062
ENSG00000106078	COBL	145	24.8062
ENSG00000123119	NECAB1	145	24.8062
ENSG00000136770	DNAJC1	145	24.8062
ENSG00000148488	ST8SIA6	145	24.8062
ENSG00000152348	ATG10	145	24.8062
ENSG00000169604	ANTXR1	145	24.8062
ENSG00000171044	XKR6	145	24.8062
ENSG00000173040	EVC2	145	24.8062
ENSG00000228065	LINC01515	145	24.8062
ENSG00000232284	GNG12-AS1	145	24.8062
ENSG00000232461	NA	145	24.8062
ENSG00000249815		145	24.8062
ENSG00000253661	ZFHX4-AS1	145	24.8062
ENSG00000255090	NA	145	24.8062
ENSG00000262801		145	24.8062
ENSG00000267413	LINC01901	145	24.8062
ENSG00000005810	MYCBP2	144	24.8062
ENSG00000065413	ANKRD44	144	24.8062
ENSG00000105889	STEAP1B	144	24.8062
ENSG00000112782	CLIC5	144	24.8062
ENSG00000114439	BBX	144	24.8062
ENSG00000115423	DNAH6	144	24.8062
ENSG00000119685	TTLL5	144	24.8062
ENSG00000122012	SV2C	144	24.8062
ENSG00000138193	PLCE1	144	24.8062
ENSG00000150893	FREM2	144	24.8062
ENSG00000153904	DDAH1	144	24.8062
ENSG00000163873	GRIK3	144	24.8062
ENSG00000164483	SAMD3	144	24.8062
ENSG00000165495	PKNOX2	144	24.8062
ENSG00000186469	GNG2	144	24.8062
ENSG00000187172	BAGE2	144	24.8062
ENSG00000197321	SVIL	144	24.8062
ENSG00000204961	PCDHA9	144	24.8062
ENSG00000227835	CARM1P1	144	24.8062
ENSG00000230490		144	24.8062
ENSG00000231019	LINC00373	144	24.8062
ENSG00000236230		144	24.8062
ENSG00000258583	LINC01500	144	24.8062
ENSG00000054611	TBC1D22A	143	24.8062
ENSG00000081237	PTPRC	143	24.8062
ENSG00000087116	ADAMTS2	143	24.8062
ENSG00000100320	RBFOX2	143	24.8062
ENSG00000104043	ATP8B4	143	24.8062
ENSG00000109684	CLNK	143	24.4186
ENSG00000113361	CDH6	143	24.4186
ENSG00000117154	IGSF21	143	24.4186
ENSG00000135250	SRPK2	143	24.4186
ENSG00000140873	ADAMTS18	143	24.4186
ENSG00000144810	COL8A1	143	24.4186
ENSG00000149948	HMGA2	143	24.4186
ENSG00000154080	CHST9	143	24.4186
ENSG00000154822	PLCL2	143	24.4186
ENSG00000157087	ATP2B2	143	24.4186
ENSG00000178882	RFLNA	143	24.4186
ENSG00000183570	PCBP3	143	24.4186
ENSG00000187037	GPR141	143	24.4186
ENSG00000198964	SGMS1	143	24.4186
ENSG00000212127	TAS2R14	143	24.4186
ENSG00000250331	LINC01340	143	24.4186
ENSG00000250361	GYPB	143	24.4186
ENSG00000068024	HDAC4	142	24.4186
ENSG00000100095	SEZ6L	142	24.4186
ENSG00000105738	SIPA1L3	142	24.4186
ENSG00000110328	GALNT18	142	24.4186
ENSG00000111700	SLCO1B3	142	24.4186
ENSG00000114423	CBLB	142	24.4186
ENSG00000130413	STK33	142	24.4186
ENSG00000139767	SRRM4	142	24.4186
ENSG00000142611	PRDM16	142	24.4186
ENSG00000143248	RGS5	142	24.4186
ENSG00000144357	UBR3	142	24.4186
ENSG00000152127	MGAT5	142	24.4186
ENSG00000163297	ANTXR2	142	24.4186
ENSG00000163590	PPM1L	142	24.4186
ENSG00000168658	VWA3B	142	24.4186
ENSG00000183742	MACC1	142	24.4186
ENSG00000203805	PLPP4	142	24.4186
ENSG00000232023	LINC01807	142	24.4186
ENSG00000258028		142	24.4186
ENSG00000008394	MGST1	141	24.4186
ENSG00000049759	NEDD4L	141	24.4186
ENSG00000145703	IQGAP2	141	24.4186
ENSG00000150627	WDR17	141	24.4186
ENSG00000164946	FREM1	141	24.4186
ENSG00000183273	CCDC60	141	24.4186
ENSG00000205754	SLCO1B7	141	24.4186
ENSG00000225718		141	24.4186
ENSG00000232046	LINC01798	141	24.4186
ENSG00000236373	LINC02653	141	24.4186
ENSG00000248692	ADGRL3-AS1	141	24.4186
ENSG00000250590	LINC02492	141	24.4186
ENSG00000250723		141	24.4186
ENSG00000250903	GMDS-DT	141	24.4186
ENSG00000254254		141	24.4186
ENSG00000255496		141	24.4186
ENSG00000257545		141	24.4186
ENSG00000075151	EIF4G3	140	24.4186
ENSG00000089177	KIF16B	140	24.4186
ENSG00000091428	RAPGEF4	140	24.4186
ENSG00000100354	TNRC6B	140	24.4186
ENSG00000105855	ITGB8	140	24.4186
ENSG00000115762	PLEKHB2	140	24.4186
ENSG00000145349	CAMK2D	140	24.031
ENSG00000163285	GABRG1	140	24.031
ENSG00000168619	ADAM18	140	24.031
ENSG00000171408	PDE7B	140	24.031
ENSG00000172139	SLC9C1	140	24.031
ENSG00000184029	DSCR4	140	24.031
ENSG00000187098	MITF	140	24.031
ENSG00000196712	NF1	140	24.031
ENSG00000197410	DCHS2	140	24.031
ENSG00000221818	EBF2	140	24.031
ENSG00000224186	C5orf66	140	24.031
ENSG00000226688	ENTPD1-AS1	140	24.031
ENSG00000230773		140	24.031
ENSG00000230850	NA	140	24.031
ENSG00000237975	FLG-AS1	140	24.031
ENSG00000245322		140	24.031
ENSG00000251095		140	24.031
ENSG00000257046		140	24.031
ENSG00000263317	LINC01982	140	24.031
ENSG00000054282	SDCCAG8	139	24.031
ENSG00000076554	TPD52	139	24.031
ENSG00000107295	SH3GL2	139	24.031
ENSG00000113532	ST8SIA4	139	24.031
ENSG00000134376	CRB1	139	24.031
ENSG00000137478	FCHSD2	139	24.031
ENSG00000137871	ZNF280D	139	24.031
ENSG00000139132	FGD4	139	24.031
ENSG00000150076	NA	139	24.031
ENSG00000152977	ZIC1	139	24.031
ENSG00000169302	STK32A	139	24.031
ENSG00000180347	ITPRID1	139	24.031
ENSG00000183654	MARCH11	139	24.031
ENSG00000198382	UVRAG	139	24.031
ENSG00000233008	LINC01725	139	24.031
ENSG00000236204	LINC01376	139	24.031
ENSG00000249753		139	24.031
ENSG00000250120	PCDHA10	139	24.031
ENSG00000251170		139	24.031
ENSG00000253619		139	24.031
ENSG00000253634		139	24.031
ENSG00000253796		139	24.031
ENSG00000254366		139	24.031
ENSG00000258084		139	24.031
ENSG00000259692		139	24.031
ENSG00000267313		139	24.031
ENSG00000065609	SNAP91	138	24.031
ENSG00000085224	ATRX	138	24.031
ENSG00000112562	SMOC2	138	24.031
ENSG00000112706	IMPG1	138	24.031
ENSG00000119042	SATB2	138	24.031
ENSG00000119771	KLHL29	138	24.031
ENSG00000138764	CCNG2	138	24.031
ENSG00000139946	PELI2	138	24.031
ENSG00000141384	TAF4B	138	24.031
ENSG00000152268	NA	138	23.6434
ENSG00000152767	FARP1	138	23.6434
ENSG00000170558	CDH2	138	23.6434
ENSG00000213047	DENND1B	138	23.6434
ENSG00000229370		138	23.6434
ENSG00000232878	DPYD-AS1	138	23.6434
ENSG00000235749		138	23.6434
ENSG00000236404	VLDLR-AS1	138	23.6434
ENSG00000237187	NR2F1-AS1	138	23.6434
ENSG00000237813		138	23.6434
ENSG00000245729	LINC02226	138	23.6434
ENSG00000261028		138	23.6434
ENSG00000067208	EVI5	137	23.6434
ENSG00000082701	GSK3B	137	23.6434
ENSG00000107105	ELAVL2	137	23.6434
ENSG00000109586	GALNT7	137	23.6434
ENSG00000111913	RIPOR2	137	23.6434
ENSG00000112419	PHACTR2	137	23.6434
ENSG00000120519	SLC10A7	137	23.6434
ENSG00000135842	NIBAN1	137	23.6434
ENSG00000145244	CORIN	137	23.6434
ENSG00000147044	CASK	137	23.6434
ENSG00000152601	MBNL1	137	23.6434
ENSG00000153046	CDYL	137	23.6434
ENSG00000156831	NSMCE2	137	23.6434
ENSG00000163689	C3orf67	137	23.6434
ENSG00000166262	FAM227B	137	23.6434
ENSG00000169519	METTL15	137	23.6434
ENSG00000182752	PAPPA	137	23.6434
ENSG00000187772	LIN28B	137	23.6434
ENSG00000196935	SRGAP1	137	23.6434
ENSG00000223477	NA	137	23.6434
ENSG00000229846		137	23.6434
ENSG00000232000	CLCN3P1	137	23.6434
ENSG00000233797	UFL1-AS1	137	23.6434
ENSG00000253496		137	23.6434
ENSG00000253877	LINC01608	137	23.6434
ENSG00000255794	RMST	137	23.6434
ENSG00000272657		137	23.6434
ENSG00000089250	NOS1	136	23.6434
ENSG00000111218	PRMT8	136	23.6434
ENSG00000123636	BAZ2B	136	23.6434
ENSG00000136273	HUS1	136	23.6434
ENSG00000136643	RPS6KC1	136	23.6434
ENSG00000137571	SLCO5A1	136	23.6434
ENSG00000138814	PPP3CA	136	23.6434
ENSG00000142192	APP	136	23.6434
ENSG00000145536	ADAMTS16	136	23.6434
ENSG00000145685	LHFPL2	136	23.6434
ENSG00000156052	GNAQ	136	23.6434
ENSG00000166377	ATP9B	136	23.6434
ENSG00000168594	ADAM29	136	23.6434
ENSG00000169064	ZBBX	136	23.6434
ENSG00000172817	CYP7B1	136	23.6434
ENSG00000180694	TMEM64	136	23.6434
ENSG00000188158	NHS	136	23.6434
ENSG00000203601	LINC00970	136	23.2558
ENSG00000215262	KCNU1	136	23.2558
ENSG00000233571		136	23.2558
ENSG00000249158	PCDHA11	136	23.2558
ENSG00000259929		136	23.2558
ENSG00000259995		136	23.2558
ENSG00000263551		136	23.2558
ENSG00000008083	JARID2	135	23.2558
ENSG00000071991	CDH19	135	23.2558
ENSG00000075711	DLG1	135	23.2558
ENSG00000111880	RNGTT	135	23.2558
ENSG00000144339	TMEFF2	135	23.2558
ENSG00000146776	ATXN7L1	135	23.2558
ENSG00000197548	ATG7	135	23.2558
ENSG00000198363	ASPH	135	23.2558
ENSG00000206129		135	23.2558
ENSG00000248555	LINC01339	135	23.2558
ENSG00000259255		135	23.2558
ENSG00000004866	ST7	134	23.2558
ENSG00000042832	TG	134	23.2558
ENSG00000066382	MPPED2	134	23.2558
ENSG00000102755	FLT1	134	23.2558
ENSG00000116539	ASH1L	134	23.2558
ENSG00000124491	F13A1	134	23.2558
ENSG00000132321	IQCA1	134	23.2558
ENSG00000137764	MAP2K5	134	23.2558
ENSG00000153015	CWC27	134	23.2558
ENSG00000154217	PITPNC1	134	23.2558
ENSG00000197140	ADAM32	134	23.2558
ENSG00000230258		134	23.2558
ENSG00000234810		134	23.2558
ENSG00000245384	CXXC4-AS1	134	23.2558
ENSG00000254303		134	23.2558
ENSG00000259124		134	23.2558
ENSG00000273167		134	23.2558
ENSG00000125257	ABCC4	133	23.2558
ENSG00000138771	SHROOM3	133	23.2558
ENSG00000141441	GAREM1	133	23.2558
ENSG00000143324	XPR1	133	23.2558
ENSG00000144681	STAC	133	23.2558
ENSG00000152969	JAKMIP1	133	23.2558
ENSG00000160746	ANO10	133	23.2558
ENSG00000163625	WDFY3	133	23.2558
ENSG00000170430	MGMT	133	23.2558
ENSG00000172159	FRMD3	133	23.2558
ENSG00000173517	PEAK1	133	23.2558
ENSG00000196950	SLC39A10	133	23.2558
ENSG00000228430		133	23.2558
ENSG00000231204		133	23.2558
ENSG00000231698		133	23.2558
ENSG00000239265	CLRN1-AS1	133	22.8682
ENSG00000242029		133	22.8682
ENSG00000002822	MAD1L1	132	22.8682
ENSG00000059377	TBXAS1	132	22.8682
ENSG00000064763	FAR2	132	22.8682
ENSG00000066084	DIP2B	132	22.8682
ENSG00000073803	MAP3K13	132	22.8682
ENSG00000083123	BCKDHB	132	22.8682
ENSG00000119121	TRPM6	132	22.8682
ENSG00000124496	TRERF1	132	22.8682
ENSG00000127249	ATP13A4	132	22.8682
ENSG00000135540	NHSL1	132	22.8682
ENSG00000136002	ARHGEF4	132	22.8682
ENSG00000138101	DTNB	132	22.8682
ENSG00000139174	PRICKLE1	132	22.8682
ENSG00000141298	SSH2	132	22.8682
ENSG00000145348	TBCK	132	22.8682
ENSG00000162374	ELAVL4	132	22.8682
ENSG00000170017	ALCAM	132	22.8682
ENSG00000186297	GABRA5	132	22.8682
ENSG00000187164	SHTN1	132	22.8682
ENSG00000196549	MME	132	22.8682
ENSG00000231246		132	22.8682
ENSG00000232274	NA	132	22.8682
ENSG00000235885	LINC01828	132	22.8682
ENSG00000240800	NA	132	22.8682
ENSG00000241316	SUCLG2-AS1	132	22.8682
ENSG00000243444	NA	132	22.8682
ENSG00000259200		132	22.8682
ENSG00000057935	MTA3	131	22.8682
ENSG00000069018	TRPC7	131	22.8682
ENSG00000077157	PPP1R12B	131	22.8682
ENSG00000116667	C1orf21	131	22.8682
ENSG00000118407	FILIP1	131	22.8682
ENSG00000120088	CRHR1	131	22.8682
ENSG00000132554	RGS22	131	22.8682
ENSG00000135549	PKIB	131	22.8682
ENSG00000135847	NA	131	22.8682
ENSG00000136237	RAPGEF5	131	22.8682
ENSG00000137936	BCAR3	131	22.8682
ENSG00000141431	ASXL3	131	22.8682
ENSG00000141447	OSBPL1A	131	22.8682
ENSG00000143156	NME7	131	22.8682
ENSG00000144644	GADL1	131	22.8682
ENSG00000148408	CACNA1B	131	22.8682
ENSG00000151338	MIPOL1	131	22.8682
ENSG00000154175	ABI3BP	131	22.8682
ENSG00000166265	CYYR1	131	22.8682
ENSG00000169122	FAM110B	131	22.8682
ENSG00000175048	ZDHHC14	131	22.8682
ENSG00000178105	DDX10	131	22.8682
ENSG00000187079	TEAD1	131	22.8682
ENSG00000230590	FTX	131	22.8682
ENSG00000232855		131	22.8682
ENSG00000253108		131	22.8682
ENSG00000258751		131	22.4806
ENSG00000271901		131	22.4806
ENSG00000068796	KIF2A	130	22.4806
ENSG00000081913	PHLPP1	130	22.4806
ENSG00000131773	KHDRBS3	130	22.4806
ENSG00000139926	FRMD6	130	22.4806
ENSG00000157450	RNF111	130	22.4806
ENSG00000169084	DHRSX	130	22.4806
ENSG00000205726	ITSN1	130	22.4806
ENSG00000225539	LINC01821	130	22.4806
ENSG00000225623	AGBL4-IT1	130	22.4806
ENSG00000227895	NA	130	22.4806
ENSG00000251664	PCDHA12	130	22.4806
ENSG00000253322		130	22.4806
ENSG00000257869		130	22.4806
ENSG00000261553		130	22.4806
ENSG00000047932	GOPC	129	22.4806
ENSG00000068305	MEF2A	129	22.4806
ENSG00000088387	DOCK9	129	22.4806
ENSG00000101958	GLRA2	129	22.4806
ENSG00000107745	MICU1	129	22.4806
ENSG00000109667	SLC2A9	129	22.4806
ENSG00000111404	RERGL	129	22.4806
ENSG00000111860	CEP85L	129	22.4806
ENSG00000115306	SPTBN1	129	22.4806
ENSG00000135362	PRR5L	129	22.4806
ENSG00000145335	SNCA	129	22.4806
ENSG00000151491	EPS8	129	22.4806
ENSG00000153310	FAM49B	129	22.4806
ENSG00000153936	HS2ST1	129	22.4806
ENSG00000158987	RAPGEF6	129	22.4806
ENSG00000160584	SIK3	129	22.4806
ENSG00000172379	ARNT2	129	22.4806
ENSG00000174145	NWD2	129	22.4806
ENSG00000182957	SPATA13	129	22.4806
ENSG00000213904	LIPE-AS1	129	22.4806
ENSG00000223883	LINC01707	129	22.4806
ENSG00000230972		129	22.4806
ENSG00000231969		129	22.4806
ENSG00000234273		129	22.4806
ENSG00000234899	SOX9-AS1	129	22.4806
ENSG00000243144		129	22.4806
ENSG00000243176		129	22.4806
ENSG00000251199		129	22.4806
ENSG00000251398	LINC01256	129	22.4806
ENSG00000255910		129	22.4806
ENSG00000263765		129	22.4806
ENSG00000011201	ANOS1	128	22.4806
ENSG00000075539	FRYL	128	22.4806
ENSG00000075568	TMEM131	128	22.4806
ENSG00000081026	MAGI3	128	22.4806
ENSG00000086200	IPO11	128	22.4806
ENSG00000102271	KLHL4	128	22.4806
ENSG00000115840	SLC25A12	128	22.4806
ENSG00000127989	MTERF1	128	22.4806
ENSG00000168386	FILIP1L	128	22.4806
ENSG00000170390	DCLK2	128	22.4806
ENSG00000177707	NECTIN3	128	22.4806
ENSG00000197969	VPS13A	128	22.4806
ENSG00000225128	LINC00972	128	22.4806
ENSG00000236088	COX10-AS1	128	22.4806
ENSG00000237461		128	22.4806
ENSG00000250241		128	22.4806
ENSG00000251293		128	22.4806
ENSG00000259240	MIR4713HG	128	22.4806
ENSG00000065882	TBC1D1	127	22.093
ENSG00000077063	CTTNBP2	127	22.093
ENSG00000080709	KCNN2	127	22.093
ENSG00000099204	ABLIM1	127	22.093
ENSG00000111961	SASH1	127	22.093
ENSG00000118217	ATF6	127	22.093
ENSG00000118473	SGIP1	127	22.093
ENSG00000134871	COL4A2	127	22.093
ENSG00000135090	TAOK3	127	22.093
ENSG00000143669	LYST	127	22.093
ENSG00000147010	SH3KBP1	127	22.093
ENSG00000148484	RSU1	127	22.093
ENSG00000164197	RNF180	127	22.093
ENSG00000164494	PDSS2	127	22.093
ENSG00000166263	STXBP4	127	22.093
ENSG00000175806	MSRA	127	22.093
ENSG00000179397	CATSPERE	127	22.093
ENSG00000186976	EFCAB6	127	22.093
ENSG00000187527	ATP13A5	127	22.093
ENSG00000198586	TLK1	127	22.093
ENSG00000198874	TYW1	127	22.093
ENSG00000206199	ANKUB1	127	22.093
ENSG00000230090		127	22.093
ENSG00000234207		127	22.093
ENSG00000235495		127	22.093
ENSG00000258342		127	22.093
ENSG00000259070	LINC00639	127	22.093
ENSG00000260661		127	22.093
ENSG00000053747	LAMA3	126	22.093
ENSG00000072315	TRPC5	126	22.093
ENSG00000081479	LRP2	126	22.093
ENSG00000083535	PIBF1	126	22.093
ENSG00000083720	OXCT1	126	22.093
ENSG00000102595	UGGT2	126	22.093
ENSG00000118596	SLC16A7	126	22.093
ENSG00000118946	PCDH17	126	22.093
ENSG00000122420	PTGFR	126	22.093
ENSG00000144057	ST6GAL2	126	22.093
ENSG00000144283	PKP4	126	22.093
ENSG00000144426	NBEAL1	126	22.093
ENSG00000153250	RBMS1	126	22.093
ENSG00000157152	SYN2	126	22.093
ENSG00000163694	RBM47	126	22.093
ENSG00000164270	HTR4	126	22.093
ENSG00000164684	ZNF704	126	22.093
ENSG00000166415	WDR72	126	22.093
ENSG00000167210	LOXHD1	126	22.093
ENSG00000168143	FAM83B	126	22.093
ENSG00000185518	SV2B	126	22.093
ENSG00000187147	RNF220	126	22.093
ENSG00000204634	TBC1D8	126	22.093
ENSG00000239389	PCDHA13	126	22.093
ENSG00000242741	LINC02005	126	22.093
ENSG00000250125	LINC02232	126	22.093
ENSG00000250137		126	22.093
ENSG00000250993		126	22.093
ENSG00000254119	LINC02842	126	22.093
ENSG00000258785	LINC01580	126	22.093
ENSG00000266357	LINC02074	126	22.093
ENSG00000271758		126	22.093
ENSG00000000460	C1orf112	125	21.7054
ENSG00000075340	ADD2	125	21.7054
ENSG00000113231	PDE8B	125	21.7054
ENSG00000116191	RALGPS2	125	21.7054
ENSG00000116641	DOCK7	125	21.7054
ENSG00000117598	PLPPR5	125	21.7054
ENSG00000117859	OSBPL9	125	21.7054
ENSG00000122786	CALD1	125	21.7054
ENSG00000128731	HERC2	125	21.7054
ENSG00000133773	CCDC59	125	21.7054
ENSG00000139083	ETV6	125	21.7054
ENSG00000146648	EGFR	125	21.7054
ENSG00000152270	PDE3B	125	21.7054
ENSG00000157064	NMNAT2	125	21.7054
ENSG00000158270	COLEC12	125	21.7054
ENSG00000163638	ADAMTS9	125	21.7054
ENSG00000169372	CRADD	125	21.7054
ENSG00000177119	ANO6	125	21.7054
ENSG00000184465	WDR27	125	21.7054
ENSG00000184719	RNLS	125	21.7054
ENSG00000188452	CERKL	125	21.7054
ENSG00000198765	SYCP1	125	21.7054
ENSG00000233607	LINC01392	125	21.7054
ENSG00000250033	SLC7A11-AS1	125	21.7054
ENSG00000253452		125	21.7054
ENSG00000261008	LINC01572	125	21.7054
ENSG00000261738	MIR3976HG	125	21.7054
ENSG00000263715	LINC02210-CRHR1	125	21.7054
ENSG00000265980		125	21.7054
ENSG00000269043		125	21.7054
ENSG00000004864	SLC25A13	124	21.7054
ENSG00000006715	VPS41	124	21.7054
ENSG00000065809	FAM107B	124	21.7054
ENSG00000065833	ME1	124	21.7054
ENSG00000066777	ARFGEF1	124	21.7054
ENSG00000068784	SRBD1	124	21.7054
ENSG00000074211	PPP2R2C	124	21.7054
ENSG00000076356	PLXNA2	124	21.7054
ENSG00000101871	MID1	124	21.7054
ENSG00000104067	TJP1	124	21.7054
ENSG00000140836	ZFHX3	124	21.7054
ENSG00000146038	DCDC2	124	21.7054
ENSG00000148516	ZEB1	124	21.7054
ENSG00000149970	CNKSR2	124	21.7054
ENSG00000157388	CACNA1D	124	21.7054
ENSG00000159685	CHCHD6	124	21.7054
ENSG00000165124	SVEP1	124	21.7054
ENSG00000166689	PLEKHA7	124	21.7054
ENSG00000174373	RALGAPA1	124	21.7054
ENSG00000174899	SLC66A1L	124	21.7054
ENSG00000177200	CHD9	124	21.7054
ENSG00000183621	ZNF438	124	21.7054
ENSG00000205822	TPTE2P6	124	21.7054
ENSG00000231061	LINC00395	124	21.7054
ENSG00000242021		124	21.7054
ENSG00000245685	FRG1-DT	124	21.7054
ENSG00000246090		124	21.7054
ENSG00000248197	LINC00290	124	21.7054
ENSG00000249881		124	21.7054
ENSG00000251165	F11-AS1	124	21.7054
ENSG00000255929		124	21.7054
ENSG00000258162		124	21.7054
ENSG00000258807		124	21.7054
ENSG00000066933	MYO9A	123	21.7054
ENSG00000072832	CRMP1	123	21.7054
ENSG00000082074	FYB1	123	21.7054
ENSG00000106443	PHF14	123	21.7054
ENSG00000112773	TENT5A	123	21.7054
ENSG00000134030	CTIF	123	21.7054
ENSG00000136828	RALGPS1	123	21.7054
ENSG00000137177	KIF13A	123	21.7054
ENSG00000138468	SENP7	123	21.7054
ENSG00000139973	SYT16	123	21.7054
ENSG00000140009	ESR2	123	21.7054
ENSG00000140600	SH3GL3	123	21.7054
ENSG00000141404	GNAL	123	21.3178
ENSG00000141449	GREB1L	123	21.3178
ENSG00000153162	BMP6	123	21.3178
ENSG00000157423	HYDIN	123	21.3178
ENSG00000165914	TTC7B	123	21.3178
ENSG00000173166	RAPH1	123	21.3178
ENSG00000173473	SMARCC1	123	21.3178
ENSG00000186509	OR9Q1	123	21.3178
ENSG00000198121	LPAR1	123	21.3178
ENSG00000227531		123	21.3178
ENSG00000248373		123	21.3178
ENSG00000254361		123	21.3178
ENSG00000257191		123	21.3178
ENSG00000264263	NA	123	21.3178
ENSG00000020426	MNAT1	122	21.3178
ENSG00000091844	RGS17	122	21.3178
ENSG00000102893	PHKB	122	21.3178
ENSG00000112305	SMAP1	122	21.3178
ENSG00000113971	NPHP3	122	21.3178
ENSG00000123124	WWP1	122	21.3178
ENSG00000132394	EEFSEC	122	21.3178
ENSG00000132466	ANKRD17	122	21.3178
ENSG00000144285	SCN1A	122	21.3178
ENSG00000144821	MYH15	122	21.3178
ENSG00000162779	AXDND1	122	21.3178
ENSG00000169783	LINGO1	122	21.3178
ENSG00000172765	TMCC1	122	21.3178
ENSG00000174844	DNAH12	122	21.3178
ENSG00000179796	LRRC3B	122	21.3178
ENSG00000187871	GFRAL	122	21.3178
ENSG00000197565	COL4A6	122	21.3178
ENSG00000198797	BRINP2	122	21.3178
ENSG00000214595	EML6	122	21.3178
ENSG00000224905		122	21.3178
ENSG00000241767	LINC01324	122	21.3178
ENSG00000246859	STARD4-AS1	122	21.3178
ENSG00000248176		122	21.3178
ENSG00000266893		122	21.3178
ENSG00000010810	FYN	121	21.3178
ENSG00000070269	TMEM260	121	21.3178
ENSG00000072201	LNX1	121	21.3178
ENSG00000073910	FRY	121	21.3178
ENSG00000083307	GRHL2	121	21.3178
ENSG00000091656	ZFHX4	121	21.3178
ENSG00000102174	PHEX	121	21.3178
ENSG00000105983	LMBR1	121	21.3178
ENSG00000112425	EPM2A	121	21.3178
ENSG00000125246	CLYBL	121	21.3178
ENSG00000132334	PTPRE	121	21.3178
ENSG00000132837	DMGDH	121	21.3178
ENSG00000136011	STAB2	121	21.3178
ENSG00000151612	ZNF827	121	21.3178
ENSG00000156564	LRFN2	121	21.3178
ENSG00000156931	VPS8	121	21.3178
ENSG00000157570	TSPAN18	121	21.3178
ENSG00000161040	FBXL13	121	21.3178
ENSG00000164100	NDST3	121	21.3178
ENSG00000165675	ENOX2	121	21.3178
ENSG00000166444	ST5	121	21.3178
ENSG00000180357	ZNF609	121	21.3178
ENSG00000183840	GPR39	121	21.3178
ENSG00000186231	KLHL32	121	20.9302
ENSG00000187775	DNAH17	121	20.9302
ENSG00000205133	TRIQK	121	20.9302
ENSG00000205683	DPF3	121	20.9302
ENSG00000206559	ZCWPW2	121	20.9302
ENSG00000206560	ANKRD28	121	20.9302
ENSG00000232825		121	20.9302
ENSG00000253474		121	20.9302
ENSG00000253729	PRKDC	121	20.9302
ENSG00000254275	LINC00824	121	20.9302
ENSG00000257322		121	20.9302
ENSG00000261231	LINC02133	121	20.9302
ENSG00000261436		121	20.9302
ENSG00000269964	MEI4	121	20.9302
ENSG00000272736		121	20.9302
ENSG00000048707	VPS13D	120	20.9302
ENSG00000058866	DGKG	120	20.9302
ENSG00000064393	HIPK2	120	20.9302
ENSG00000070882	OSBPL3	120	20.9302
ENSG00000071054	MAP4K4	120	20.9302
ENSG00000090402	SI	120	20.9302
ENSG00000103599	IQCH	120	20.9302
ENSG00000104381	GDAP1	120	20.9302
ENSG00000105810	CDK6	120	20.9302
ENSG00000107104	KANK1	120	20.9302
ENSG00000107864	CPEB3	120	20.9302
ENSG00000127914	AKAP9	120	20.9302
ENSG00000135049	AGTPBP1	120	20.9302
ENSG00000136052	SLC41A2	120	20.9302
ENSG00000136111	TBC1D4	120	20.9302
ENSG00000146416	AIG1	120	20.9302
ENSG00000151883	PARP8	120	20.9302
ENSG00000170832	USP32	120	20.9302
ENSG00000172965	MIR4435-2HG	120	20.9302
ENSG00000175175	PPM1E	120	20.9302
ENSG00000180611	MB21D2	120	20.9302
ENSG00000196730	DAPK1	120	20.9302
ENSG00000198286	CARD11	120	20.9302
ENSG00000223479	LINC02238	120	20.9302
ENSG00000242440	LINC02046	120	20.9302
ENSG00000246448	NA	120	20.9302
ENSG00000248752		120	20.9302
ENSG00000254968	LINC02763	120	20.9302
ENSG00000258561		120	20.9302
ENSG00000018408	WWTR1	119	20.9302
ENSG00000029534	ANK1	119	20.9302
ENSG00000067141	NEO1	119	20.9302
ENSG00000091039	OSBPL8	119	20.9302
ENSG00000105971	CAV2	119	20.9302
[truncated: 37,300 more rows]

## Sheet: S7_Frequency_mutations_LIRI_R&Z
	genes	NoDonors	Percent
ENSG00000021645	NRXN3	26	100
ENSG00000033122	LRRC7	26	100
ENSG00000038945	MSR1	26	100
ENSG00000042781	USH2A	26	100
ENSG00000044524	EPHA3	26	100
ENSG00000048052	HDAC9	26	100
ENSG00000048740	CELF2	26	100
ENSG00000058091	CDK14	26	100
ENSG00000060718	COL11A1	26	100
ENSG00000066032	CTNNA2	26	100
ENSG00000067715	SYT1	26	100
ENSG00000072657	TRHDE	26	100
ENSG00000075213	SEMA3A	26	100
ENSG00000075884	ARHGAP15	26	100
ENSG00000078295	ADCY2	26	100
ENSG00000078328	RBFOX1	26	100
ENSG00000080224	EPHA6	26	100
ENSG00000081803	CADPS2	26	100
ENSG00000085276	MECOM	26	100
ENSG00000088538	DOCK3	26	100
ENSG00000095777	MYO3A	26	100
ENSG00000102466	FGF14	26	100
ENSG00000104044	OCA2	26	100
ENSG00000106571	GLI3	26	100
ENSG00000106772	PRUNE2	26	100
ENSG00000107518	ATRNL1	26	100
ENSG00000108018	SORCS1	26	100
ENSG00000108684	ASIC2	26	100
ENSG00000109339	MAPK10	26	100
ENSG00000109452	INPP4B	26	100
ENSG00000112137	PHACTR1	26	100
ENSG00000112232	KHDRBS2	26	100
ENSG00000113448	PDE4D	26	100
ENSG00000114279	FGF12	26	100
ENSG00000114670	NEK11	26	100
ENSG00000115896	PLCL1	26	100
ENSG00000116117	PARD3B	26	100
ENSG00000121904	CSMD2	26	100
ENSG00000121964	GTDC1	26	100
ENSG00000123104	ITPR2	26	100
ENSG00000129521	EGLN3	26	100
ENSG00000130226	DPP6	26	100
ENSG00000131374	TBC1D5	26	100
ENSG00000132932	ATP8A2	26	100
ENSG00000133019	CHRM3	26	100
ENSG00000133401	PDZD2	26	100
ENSG00000134121	CHL1	26	100
ENSG00000134343	ANO3	26	100
ENSG00000134516	DOCK2	26	100
ENSG00000134775	FHOD3	26	100
ENSG00000135298	ADGRB3	26	100
ENSG00000135333	EPHA7	26	100
ENSG00000136267	DGKB	26	100
ENSG00000137672	TRPC6	26	100
ENSG00000137766	UNC13C	26	100
ENSG00000137872	SEMA6D	26	100
ENSG00000137968	SLC44A5	26	100
ENSG00000138829	FBN2	26	100
ENSG00000139915	MDGA2	26	100
ENSG00000140015	KCNH5	26	100
ENSG00000140945	CDH13	26	100
ENSG00000144229	THSD7B	26	100
ENSG00000144278	GALNT13	26	100
ENSG00000144451	SPAG16	26	100
ENSG00000144619	CNTN4	26	100
ENSG00000144642	RBMS3	26	100
ENSG00000145075	CCDC39	26	100
ENSG00000145147	SLIT2	26	100
ENSG00000145216	FIP1L1	26	100
ENSG00000145242	EPHA5	26	100
ENSG00000145362	ANK2	26	100
ENSG00000145416	MARCH1	26	100
ENSG00000145526	CDH18	26	100
ENSG00000145808	ADAMTS19	26	100
ENSG00000145864	GABRB2	26	100
ENSG00000145934	TENM2	26	100
ENSG00000145996	CDKAL1	26	100
ENSG00000146555	SDK1	26	100
ENSG00000148053	NTRK2	26	100
ENSG00000148219	ASTN2	26	100
ENSG00000148513	ANKRD30A	26	100
ENSG00000148948	LRRC4C	26	100
ENSG00000149256	TENM4	26	100
ENSG00000149972	CNTN5	26	100
ENSG00000150275	PCDH15	26	100
ENSG00000150394	CDH8	26	100
ENSG00000150471	ADGRL3	26	100
ENSG00000150672	DLG2	26	100
ENSG00000151067	CACNA1C	26	100
ENSG00000151322	NPAS3	26	100
ENSG00000151474	FRMD4A	26	100
ENSG00000151572	ANO4	26	100
ENSG00000151789	ZNF385D	26	100
ENSG00000151952	TMEM132D	26	100
ENSG00000152208	GRID2	26	100
ENSG00000152822	GRM1	26	100
ENSG00000153064	BANK1	26	100
ENSG00000153707	PTPRD	26	100
ENSG00000154162	CDH12	26	100
ENSG00000154678	PDE1C	26	100
ENSG00000155052	CNTNAP5	26	100
ENSG00000155093	PTPRN2	26	100
ENSG00000155511	GRIA1	26	100
ENSG00000155816	FMN2	26	100
ENSG00000156103	MMP16	26	100
ENSG00000156395	SORCS3	26	100
ENSG00000156475	PPP2R2B	26	100
ENSG00000156687	UNC5D	26	100
ENSG00000157168	NRG1	26	100
ENSG00000157445	CACNA2D3	26	100
ENSG00000158321	AUTS2	26	100
ENSG00000159216	RUNX1	26	100
ENSG00000162670	BRINP3	26	100
ENSG00000162849	KIF26B	26	100
ENSG00000163116	STPG2	26	100
ENSG00000163618	CADPS	26	100
ENSG00000163637	PRICKLE2	26	100
ENSG00000164035	EMCN	26	100
ENSG00000164176	EDIL3	26	100
ENSG00000164588	HCN1	26	100
ENSG00000164796	CSMD3	26	100
ENSG00000165084	C8orf34	26	100
ENSG00000165323	FAT3	26	100
ENSG00000165379	LRFN5	26	100
ENSG00000165659	NA	26	100
ENSG00000165973	NELL1	26	100
ENSG00000166206	GABRB3	26	100
ENSG00000166748	NA	26	100
ENSG00000168702	LRP1B	26	100
ENSG00000168843	FSTL5	26	100
ENSG00000168959	GRM5	26	100
ENSG00000169306	IL1RAPL1	26	100
ENSG00000169760	NLGN1	26	100
ENSG00000169851	PCDH7	26	100
ENSG00000169855	ROBO1	26	100
ENSG00000169862	CTNND2	26	100
ENSG00000169933	FRMPD4	26	100
ENSG00000169946	ZFPM2	26	100
ENSG00000170579	DLGAP1	26	100
ENSG00000170624	SGCD	26	100
ENSG00000170745	KCNS3	26	100
ENSG00000170962	PDGFD	26	100
ENSG00000171094	ALK	26	100
ENSG00000171587	DSCAM	26	100
ENSG00000172260	NEGR1	26	100
ENSG00000172264	MACROD2	26	100
ENSG00000172554	SNTG2	26	100
ENSG00000172915	NBEA	26	100
ENSG00000173068	BNC2	26	100
ENSG00000173406	DAB1	26	100
ENSG00000174469	CNTNAP2	26	100
ENSG00000174473	GALNTL6	26	100
ENSG00000174482	LINGO2	26	100
ENSG00000175161	CADM2	26	100
ENSG00000175471	MCTP1	26	100
ENSG00000175497	DPP10	26	100
ENSG00000175600	SUGCT	26	100
ENSG00000176204	LRRTM4	26	100
ENSG00000176406	RIMS2	26	100
ENSG00000176571	CNBD1	26	100
ENSG00000176771	NCKAP5	26	100
ENSG00000177694	NAALADL2	26	100
ENSG00000179399	GPC5	26	100
ENSG00000179603	GRM8	26	100
ENSG00000179915	NRXN1	26	100
ENSG00000180287	PLD5	26	100
ENSG00000181355	OFCC1	26	100
ENSG00000181804	SLC9A9	26	100
ENSG00000182050	MGAT4C	26	100
ENSG00000182256	GABRG3	26	100
ENSG00000182348	ZNF804B	26	100
ENSG00000182601	HS3ST4	26	100
ENSG00000182621	PLCB1	26	100
ENSG00000182667	NTM	26	100
ENSG00000182901	RGS7	26	100
ENSG00000183023	SLC8A1	26	100
ENSG00000183032	SLC25A21	26	100
ENSG00000183098	GPC6	26	100
ENSG00000183117	CSMD1	26	100
ENSG00000183230	CTNNA3	26	100
ENSG00000183580	FBXL7	26	100
ENSG00000183715	OPCML	26	100
ENSG00000184005	ST6GALNAC3	26	100
ENSG00000184156	KCNQ3	26	100
ENSG00000184226	PCDH9	26	100
ENSG00000184304	PRKD1	26	100
ENSG00000184305	CCSER1	26	100
ENSG00000184408	KCND2	26	100
ENSG00000184672	RALYL	26	100
ENSG00000184903	IMMP2L	26	100
ENSG00000185008	ROBO2	26	100
ENSG00000185046	ANKS1B	26	100
ENSG00000185053	SGCZ	26	100
ENSG00000185274	GALNT17	26	100
ENSG00000185352	HS6ST3	26	100
ENSG00000185532	PRKG1	26	100
ENSG00000185565	LSAMP	26	100
ENSG00000185736	ADARB2	26	100
ENSG00000185737	NRG3	26	100
ENSG00000185774	KCNIP4	26	100
ENSG00000186094	AGBL4	26	100
ENSG00000186439	TRDN	26	100
ENSG00000186487	MYT1L	26	100
ENSG00000187323	DCC	26	100
ENSG00000187391	MAGI2	26	100
ENSG00000187398	LUZP2	26	100
ENSG00000187672	ERC2	26	100
ENSG00000188107	EYS	26	100
ENSG00000188580	NKAIN2	26	100
ENSG00000188596	CFAP54	26	100
ENSG00000188641	DPYD	26	100
ENSG00000189283	FHIT	26	100
ENSG00000189337	KAZN	26	100
ENSG00000196090	PTPRT	26	100
ENSG00000196104	SPOCK3	26	100
ENSG00000196277	GRM7	26	100
ENSG00000196284	SUPT3H	26	100
ENSG00000196353	CPNE4	26	100
ENSG00000196482	ESRRG	26	100
ENSG00000197584	KCNMB2	26	100
ENSG00000197585		26	100
ENSG00000197826	CFAP299	26	100
ENSG00000197959	DNM3	26	100
ENSG00000198597	ZNF536	26	100
ENSG00000198626	RYR2	26	100
ENSG00000198795	ZNF521	26	100
ENSG00000198947	DMD	26	100
ENSG00000203386	NA	26	100
ENSG00000204442	FAM155A	26	100
ENSG00000206120	EGFEM1P	26	100
ENSG00000206579	XKR4	26	100
ENSG00000223786		26	100
ENSG00000224063		26	100
ENSG00000224184	MIR3681HG	26	100
ENSG00000224957	LINC01266	26	100
ENSG00000226674	TEX41	26	100
ENSG00000226785	NA	26	100
ENSG00000228340	MIR646HG	26	100
ENSG00000228956	SATB1-AS1	26	100
ENSG00000229618		26	100
ENSG00000230448	LINC00276	26	100
ENSG00000231121	NA	26	100
ENSG00000231672	DIRC3	26	100
ENSG00000231918		26	100
ENSG00000232053		26	100
ENSG00000233005		26	100
ENSG00000233067	PTCHD1-AS	26	100
ENSG00000233723	LINC01122	26	100
ENSG00000233891		26	100
ENSG00000234352		26	100
ENSG00000236030	NA	26	100
ENSG00000236744		26	100
ENSG00000238755	LINC02006	26	100
ENSG00000239440	LINC02008	26	100
ENSG00000241168		26	100
ENSG00000241369	LINC01192	26	100
ENSG00000241956		26	100
ENSG00000242808	SOX2-OT	26	100
ENSG00000243620		26	100
ENSG00000245832	MIR4300HG	26	100
ENSG00000248131	LINC01194	26	100
ENSG00000248173	NA	26	100
ENSG00000248238	LINC02438	26	100
ENSG00000248309	MEF2C-AS1	26	100
ENSG00000248510	LINC02267	26	100
ENSG00000248515		26	100
ENSG00000248869	LINC02511	26	100
ENSG00000248905	FMN1	26	100
ENSG00000248973		26	100
ENSG00000249484	LINC01470	26	100
ENSG00000249937	LINC02223	26	100
ENSG00000250049		26	100
ENSG00000250349		26	100
ENSG00000250588	NA	26	100
ENSG00000251003	ZFPM2-AS1	26	100
ENSG00000251574		26	100
ENSG00000251680		26	100
ENSG00000253350	NA	26	100
ENSG00000253553		26	100
ENSG00000253554	LINC01414	26	100
ENSG00000253584		26	100
ENSG00000253658	LINC01592	26	100
ENSG00000253693		26	100
ENSG00000254101	LINC02055	26	100
ENSG00000254608	NA	26	100
ENSG00000258081		26	100
ENSG00000258932		26	100
ENSG00000260411	NA	26	100
ENSG00000267243		26	100
ENSG00000267374	MIR924HG	26	100
ENSG00000267586	LINC00907	26	100
ENSG00000271955		26	100
ENSG00000272168	CASC15	26	100
ENSG00000272781	NA	26	100
ENSG00000273118		26	100
ENSG00000028116	VRK2	25	96.1538
ENSG00000041515	MYO16	25	96.1538
ENSG00000046889	PREX2	25	96.1538
ENSG00000067798	NAV3	25	96.1538
ENSG00000069020	MAST4	25	96.1538
ENSG00000069667	RORA	25	96.1538
ENSG00000079841	RIMS1	25	96.1538
ENSG00000082293	COL19A1	25	96.1538
ENSG00000083067	TRPM3	25	96.1538
ENSG00000101333	PLCB4	25	96.1538
ENSG00000101349	PAK5	25	96.1538
ENSG00000101489	CELF4	25	96.1538
ENSG00000102290	PCDH11X	25	96.1538
ENSG00000104059	FAM189A1	25	96.1538
ENSG00000106536	POU6F2	25	96.1538
ENSG00000107249	GLIS3	25	96.1538
ENSG00000110693	SOX6	25	96.1538
ENSG00000112902	SEMA5A	25	96.1538
ENSG00000113396	SLC27A6	25	96.1538
ENSG00000114861	FOXP1	25	96.1538
ENSG00000115252	PDE1A	25	96.1538
ENSG00000119522	DENND1A	25	96.1538
ENSG00000120549	KIAA1217	25	96.1538
ENSG00000122584	NXPH1	25	96.1538
ENSG00000124788	ATXN1	25	96.1538
ENSG00000126733	DACH2	25	96.1538
ENSG00000127928	GNGT1	25	96.1538
ENSG00000128512	DOCK4	25	96.1538
ENSG00000128573	FOXP2	25	96.1538
ENSG00000131018	SYNE1	25	96.1538
ENSG00000131558	EXOC4	25	96.1538
ENSG00000132549	VPS13B	25	96.1538
ENSG00000132874	SLC14A2	25	96.1538
ENSG00000133083	DCLK1	25	96.1538
ENSG00000133107	TRPC4	25	96.1538
ENSG00000133454	MYO18B	25	96.1538
ENSG00000134215	VAV3	25	96.1538
ENSG00000134532	SOX5	25	96.1538
ENSG00000134769	DTNA	25	96.1538
ENSG00000138640	FAM13A	25	96.1538
ENSG00000138759	FRAS1	25	96.1538
ENSG00000139220	PPFIA2	25	96.1538
ENSG00000139304	PTPRQ	25	96.1538
ENSG00000140262	TCF12	25	96.1538
ENSG00000143473	KCNH1	25	96.1538
ENSG00000143951	WDPCP	25	96.1538
ENSG00000144036	EXOC6B	25	96.1538
ENSG00000144290	SLC4A10	25	96.1538
ENSG00000144407	PTH2R	25	96.1538
ENSG00000144455	SUMF1	25	96.1538
ENSG00000144645	OSBPL10	25	96.1538
ENSG00000144724	PTPRG	25	96.1538
ENSG00000145012	LPP	25	96.1538
ENSG00000145087	STXBP5L	25	96.1538
ENSG00000147202	DIAPH2	25	96.1538
ENSG00000147481	SNTG1	25	96.1538
ENSG00000147485	PXDNL	25	96.1538
ENSG00000148655	LRMDA	25	96.1538
ENSG00000150477	KIAA1328	25	96.1538
ENSG00000151150	ANK3	25	96.1538
ENSG00000151388	ADAMTS12	25	96.1538
ENSG00000151812	SLC35F4	25	96.1538
ENSG00000152214	RIT2	25	96.1538
ENSG00000152377	SPOCK1	25	96.1538
ENSG00000152402	GUCY1A2	25	96.1538
ENSG00000152578	GRIA4	25	96.1538
ENSG00000153093	ACOXL	25	96.1538
ENSG00000153956	CACNA2D1	25	96.1538
ENSG00000153993	SEMA3D	25	96.1538
ENSG00000154240	CEP112	25	96.1538
ENSG00000154654	NCAM2	25	96.1538
ENSG00000154864	PIEZO2	25	96.1538
ENSG00000154975	CA10	25	96.1538
ENSG00000155011	DKK2	25	96.1538
ENSG00000155849	ELMO1	25	96.1538
ENSG00000155974	GRIP1	25	96.1538
ENSG00000156110	ADK	25	96.1538
ENSG00000156140	ADAMTS3	25	96.1538
ENSG00000162599	NFIA	25	96.1538
ENSG00000162631	NTNG1	25	96.1538
ENSG00000162946	DISC1	25	96.1538
ENSG00000163092	XIRP2	25	96.1538
ENSG00000164418	GRIK2	25	96.1538
ENSG00000164830	OXR1	25	96.1538
ENSG00000165061	ZMAT4	25	96.1538
ENSG00000165078	CPA6	25	96.1538
ENSG00000165966	PDZRN4	25	96.1538
ENSG00000165995	CACNB2	25	96.1538
ENSG00000166501	PRKCB	25	96.1538
ENSG00000166960	CCDC178	25	96.1538
ENSG00000167632	TRAPPC9	25	96.1538
ENSG00000168038	ULK4	25	96.1538
ENSG00000169282	KCNAB1	25	96.1538
ENSG00000170959	DCDC1	25	96.1538
ENSG00000171502	COL24A1	25	96.1538
ENSG00000172987	HPSE2	25	96.1538
ENSG00000173482	PTPRM	25	96.1538
ENSG00000174891	RSRC1	25	96.1538
ENSG00000177570	SAMD12	25	96.1538
ENSG00000178568	ERBB4	25	96.1538
ENSG00000179104	TMTC2	25	96.1538
ENSG00000179242	CDH4	25	96.1538
ENSG00000181722	ZBTB20	25	96.1538
ENSG00000182132	KCNIP1	25	96.1538
ENSG00000182168	UNC5C	25	96.1538
ENSG00000182185	RAD51B	25	96.1538
ENSG00000182463	TSHZ2	25	96.1538
ENSG00000182674	KCNB2	25	96.1538
ENSG00000182732	RGS6	25	96.1538
ENSG00000183454	GRIN2A	25	96.1538
ENSG00000183579	ZNRF3	25	96.1538
ENSG00000183783	KCTD8	25	96.1538
ENSG00000183960	KCNH8	25	96.1538
ENSG00000184347	SLIT3	25	96.1538
ENSG00000184384	MAML2	25	96.1538
ENSG00000184588	PDE4B	25	96.1538
ENSG00000184613	NELL2	25	96.1538
ENSG00000185261	KIAA0825	25	96.1538
ENSG00000185345	PRKN	25	96.1538
ENSG00000185760	KCNQ5	25	96.1538
ENSG00000186472	PCLO	25	96.1538
ENSG00000187416	LHFPL3	25	96.1538
ENSG00000187957	DNER	25	96.1538
ENSG00000196569	LAMA2	25	96.1538
ENSG00000196628	TCF4	25	96.1538
ENSG00000197085	NPSR1-AS1	25	96.1538
ENSG00000198216	CACNA1E	25	96.1538
ENSG00000198589	LRBA	25	96.1538
ENSG00000198879	SFMBT2	25	96.1538
ENSG00000204740	MALRD1	25	96.1538
ENSG00000204929		25	96.1538
ENSG00000215070	XRCC6P5	25	96.1538
ENSG00000215421	ZNF407	25	96.1538
ENSG00000221866	PLXNA4	25	96.1538
ENSG00000223838		25	96.1538
ENSG00000224078	SNHG14	25	96.1538
ENSG00000225477		25	96.1538
ENSG00000225546	LINC02476	25	96.1538
ENSG00000226317	LINC00351	25	96.1538
ENSG00000226320	LINC01811	25	96.1538
ENSG00000226786	NA	25	96.1538
ENSG00000226983	LINC01692	25	96.1538
ENSG00000227110	LMCD1-AS1	25	96.1538
ENSG00000227400		25	96.1538
ENSG00000228222		25	96.1538
ENSG00000228624	HDAC2-AS2	25	96.1538
ENSG00000229989	MIR181A1HG	25	96.1538
ENSG00000230975		25	96.1538
ENSG00000231175	LINC01720	25	96.1538
ENSG00000231200	NA	25	96.1538
ENSG00000231689	LINC01090	25	96.1538
ENSG00000233452	STXBP5-AS1	25	96.1538
ENSG00000234377	OBI1-AS1	25	96.1538
ENSG00000234663	LINC01934	25	96.1538
ENSG00000235531	MSC-AS1	25	96.1538
ENSG00000237647	NA	25	96.1538
ENSG00000237844		25	96.1538
ENSG00000237978	KCNMB2-AS1	25	96.1538
ENSG00000239268		25	96.1538
ENSG00000239498		25	96.1538
ENSG00000242641	LINC00971	25	96.1538
ENSG00000243004		25	96.1538
ENSG00000243276		25	96.1538
ENSG00000243797		25	96.1538
ENSG00000246084	LINC02325	25	96.1538
ENSG00000248491		25	96.1538
ENSG00000249306	LINC01411	25	96.1538
ENSG00000249307	LINC01088	25	96.1538
ENSG00000249853	HS3ST5	25	96.1538
ENSG00000249867	LINC02742	25	96.1538
ENSG00000249917	LINC00536	25	96.1538
ENSG00000250954		25	96.1538
ENSG00000251129	LINC02506	25	96.1538
ENSG00000251314		25	96.1538
ENSG00000251388		25	96.1538
ENSG00000251567		25	96.1538
ENSG00000253288		25	96.1538
ENSG00000253394	LINC00534	25	96.1538
ENSG00000253434	LINC02237	25	96.1538
ENSG00000253500		25	96.1538
ENSG00000253901		25	96.1538
ENSG00000254202		25	96.1538
ENSG00000254998	NA	25	96.1538
ENSG00000255028		25	96.1538
ENSG00000257842	LINC02588	25	96.1538
ENSG00000257986	LINC02306	25	96.1538
ENSG00000258700	LINC00871	25	96.1538
ENSG00000258754	LINC01579	25	96.1538
ENSG00000258859	LINC02296	25	96.1538
ENSG00000259560		25	96.1538
ENSG00000261645	DISC1FP1	25	96.1538
ENSG00000261807	LINC02141	25	96.1538
ENSG00000263745		25	96.1538
ENSG00000266573		25	96.1538
ENSG00000267098		25	96.1538
ENSG00000271860		25	96.1538
ENSG00000002746	HECW1	24	92.3077
ENSG00000004846	ABCB5	24	92.3077
ENSG00000018236	CNTN1	24	92.3077
ENSG00000044459	CNTLN	24	92.3077
ENSG00000047617	ANO2	24	92.3077
ENSG00000053108	FSTL4	24	92.3077
ENSG00000055609	KMT2C	24	92.3077
ENSG00000060709	RIMBP2	24	92.3077
ENSG00000078053	AMPH	24	92.3077
ENSG00000078725	BRINP1	24	92.3077
ENSG00000081189	MEF2C	24	92.3077
ENSG00000087495	PHACTR3	24	92.3077
ENSG00000091129	NRCAM	24	92.3077
ENSG00000099139	PCSK5	24	92.3077
ENSG00000100629	CEP128	24	92.3077
ENSG00000101134	DOK5	24	92.3077
ENSG00000104375	STK3	24	92.3077
ENSG00000104447	TRPS1	24	92.3077
ENSG00000107295	SH3GL2	24	92.3077
ENSG00000111215	PRR4	24	92.3077
ENSG00000112038	OPRM1	24	92.3077
ENSG00000112530	PACRG	24	92.3077
ENSG00000112541	PDE10A	24	92.3077
ENSG00000112699	GMDS	24	92.3077
ENSG00000113100	CDH9	24	92.3077
ENSG00000115504	EHBP1	24	92.3077
ENSG00000116147	TNR	24	92.3077
ENSG00000117114	ADGRL2	24	92.3077
ENSG00000118322	ATP10B	24	92.3077
ENSG00000118492	ADGB	24	92.3077
ENSG00000118733	OLFM3	24	92.3077
ENSG00000118922	KLF12	24	92.3077
ENSG00000120594	PLXDC2	24	92.3077
ENSG00000120658	ENOX1	24	92.3077
ENSG00000121988	ZRANB3	24	92.3077
ENSG00000124813	RUNX2	24	92.3077
ENSG00000128585	MKLN1	24	92.3077
ENSG00000129682	FGF13	24	92.3077
ENSG00000133195	SLC39A11	24	92.3077
ENSG00000133424	LARGE1	24	92.3077
ENSG00000134115	CNTN6	24	92.3077
ENSG00000136205	TNS3	24	92.3077
ENSG00000138101	DTNB	24	92.3077
ENSG00000138639	ARHGAP24	24	92.3077
ENSG00000138653	NDST4	24	92.3077
ENSG00000138696	BMPR1B	24	92.3077
ENSG00000139173	TMEM117	24	92.3077
ENSG00000139364	TMEM132B	24	92.3077
ENSG00000139970	RTN1	24	92.3077
ENSG00000140396	NCOA2	24	92.3077
ENSG00000140538	NTRK3	24	92.3077
ENSG00000140563	MCTP2	24	92.3077
ENSG00000141293	SKAP1	24	92.3077
ENSG00000141376	BCAS3	24	92.3077
ENSG00000144460	NYAP2	24	92.3077
ENSG00000144868	TMEM108	24	92.3077
ENSG00000145451	GLRA3	24	92.3077
ENSG00000145982	FARS2	24	92.3077
ENSG00000146143	PRIM2	24	92.3077
ENSG00000146592	CREB5	24	92.3077
ENSG00000147246	HTR2C	24	92.3077
ENSG00000147257	GPC3	24	92.3077
ENSG00000148498	PARD3	24	92.3077
ENSG00000148848	ADAM12	24	92.3077
ENSG00000150625	GPM6A	24	92.3077
ENSG00000150636	CCDC102B	24	92.3077
ENSG00000150760	DOCK1	24	92.3077
ENSG00000150995	ITPR1	24	92.3077
ENSG00000151025	GPR158	24	92.3077
ENSG00000151834	GABRA2	24	92.3077
ENSG00000152061	RABGAP1L	24	92.3077
ENSG00000152495	CAMK4	24	92.3077
ENSG00000152953	STK32B	24	92.3077
ENSG00000153233	PTPRR	24	92.3077
ENSG00000153904	DDAH1	24	92.3077
ENSG00000154188	ANGPT1	24	92.3077
ENSG00000154655	L3MBTL4	24	92.3077
ENSG00000156113	KCNMA1	24	92.3077
ENSG00000157654	PALM2-AKAP2	24	92.3077
ENSG00000158258	CLSTN2	24	92.3077
ENSG00000158528	PPP1R9A	24	92.3077
ENSG00000160145	KALRN	24	92.3077
ENSG00000162105	SHANK2	24	92.3077
ENSG00000163288	GABRB1	24	92.3077
ENSG00000164619	BMPER	24	92.3077
ENSG00000164989	CCDC171	24	92.3077
ENSG00000166833	NAV2	24	92.3077
ENSG00000169071	ROR2	24	92.3077
ENSG00000169436	COL22A1	24	92.3077
ENSG00000169918	OTUD7A	24	92.3077
ENSG00000170153	RNF150	24	92.3077
ENSG00000170381	SEMA3E	24	92.3077
ENSG00000170921	TANC2	24	92.3077
ENSG00000171132	PRKCE	24	92.3077
ENSG00000171723	GPHN	24	92.3077
ENSG00000171877	FRMD5	24	92.3077
ENSG00000172572	PDE3A	24	92.3077
ENSG00000173077	DEC1	24	92.3077
ENSG00000175198	PCCA	24	92.3077
ENSG00000177182	CLVS1	24	92.3077
ENSG00000177822	TENM3-AS1	24	92.3077
ENSG00000182197	EXT1	24	92.3077
ENSG00000182771	GRID1	24	92.3077
ENSG00000183287	CCBE1	24	92.3077
ENSG00000183775	KCTD16	24	92.3077
ENSG00000184349	EFNA5	24	92.3077
ENSG00000184611	KCNH7	24	92.3077
ENSG00000185052	SLC24A3	24	92.3077
ENSG00000185104	FAF1	24	92.3077
ENSG00000185420	SMYD3	24	92.3077
ENSG00000185630	PBX1	24	92.3077
ENSG00000185942	NKAIN3	24	92.3077
ENSG00000186153	WWOX	24	92.3077
ENSG00000187720	THSD4	24	92.3077
ENSG00000188517	COL25A1	24	92.3077
ENSG00000189056	RELN	24	92.3077
ENSG00000189108	IL1RAPL2	24	92.3077
ENSG00000189229		24	92.3077
ENSG00000196071	OR2L13	24	92.3077
ENSG00000196376	SLC35F1	24	92.3077
ENSG00000196565	HBG2	24	92.3077
ENSG00000197321	SVIL	24	92.3077
ENSG00000197548	ATG7	24	92.3077
ENSG00000198648	STK39	24	92.3077
ENSG00000198673	TAFA2	24	92.3077
ENSG00000198822	GRM3	24	92.3077
ENSG00000198838	RYR3	24	92.3077
ENSG00000198846	TOX	24	92.3077
ENSG00000203727	SAMD5	24	92.3077
ENSG00000205035		24	92.3077
ENSG00000206052	DOK6	24	92.3077
ENSG00000206187	LINC02346	24	92.3077
ENSG00000206190	ATP10A	24	92.3077
ENSG00000214216	IQCJ	24	92.3077
ENSG00000218336	TENM3	24	92.3077
ENSG00000222042		24	92.3077
ENSG00000223523		24	92.3077
ENSG00000223727		24	92.3077
ENSG00000224897	POT1-AS1	24	92.3077
ENSG00000226022		24	92.3077
ENSG00000226994		24	92.3077
ENSG00000227028	SLC8A1-AS1	24	92.3077
ENSG00000227517	LINC01483	24	92.3077
ENSG00000228033		24	92.3077
ENSG00000229140	CCDC26	24	92.3077
ENSG00000229981	LINC01435	24	92.3077
ENSG00000230817	LINC01362	24	92.3077
ENSG00000231171	LINC01098	24	92.3077
ENSG00000233358		24	92.3077
ENSG00000233359		24	92.3077
ENSG00000234323	LINC01505	24	92.3077
ENSG00000237838		24	92.3077
ENSG00000237880	LINC01885	24	92.3077
ENSG00000241743	XACT	24	92.3077
ENSG00000241978	NA	24	92.3077
ENSG00000242759	LINC00882	24	92.3077
ENSG00000244128	LINC01322	24	92.3077
ENSG00000245662	LINC02211	24	92.3077
ENSG00000248242		24	92.3077
ENSG00000248550	OTX2-AS1	24	92.3077
ENSG00000248692	ADGRL3-AS1	24	92.3077
ENSG00000249174		24	92.3077
ENSG00000249781	LINC02112	24	92.3077
ENSG00000249797	LINC02147	24	92.3077
ENSG00000250320		24	92.3077
ENSG00000250546		24	92.3077
ENSG00000251629	LINC02241	24	92.3077
[truncated: 29,403 more rows]

## Sheet: S8_Frequency_mutation_LIRI_RorZ
	genes	NoDonors	Percent
[truncated: 34,923 more rows]

[truncated: 37 more sheets: S9_Frequency_mutation_LICA_all, S10_Frequency_mutation_LICA_R&Z, S11_Frequency_mutationLICA_RorZ, S12_Common Mutations, S13_InteractionModelSurvival, S14_No Wnt WT_Survival_1, S15_No Wnt WT_Survival_2, S16_DE_Wnt vs Other_full list, S17_DE_R&Z vs Other_full list, S18_DE_RorZ vs Other_full list, S19_DE_R&Z vs No Wnt_full list, S20_DE_RorZ vs No Wnt_full list, S21_DE_Wnt_interaction_full, S22_DE_RorZ_interaction_full, S23_DE_RorZ+WNT_int_full list, S24_Gene_List_Metabolism, S25_Wnt_GSEA_positive gene sets, S26_R&Z_GSEA_positive gene sets, S27_RorZ_GSEA_positive genesets, S28_Wnt_GSEA_negative gene sets …]
