# Supplementary material for: RNF43/ZNRF3 loss predisposes to hepatocellular-carcinoma by impairing liver regeneration and altering the liver lipid metabolic ground-state
Source: Nat Commun. 2022 Jan 17;13:334. doi: 10.1038/s41467-021-27923-z (PMC8764073; doi:10.1038/s41467-021-27923-z)
Supplement: Supplementary file 10 — Dataset 7 [file 41467_2021_27923_MOESM10_ESM.xlsx]

## Sheet: Supplementary Dataset 7 info
Supplementary Data 7. List of material
Supplementary Dataset 7_S1 - List of Primary Antibodies used. Related to experimental prodedures
Supplementary Dataset 7_S2 - List of Secondary Antibodies used. Related to experimental prodedures
Supplementary Dataset 7_S3 - List of KITs used. Related to experimental prodedures
Supplementary Dataset 7_S4 - List of PRIMERs used. Related to experimental prodedures

## Sheet: S1_Primary antibodies
List of Primary Antibodies used. Related to experimental prodedures
	Antigen	Supplier	Cat. number	Origin	Application	dilution	Antigen retrival
	GS	BD Biosciences	610517	Mouse	IHC-P, IF	1/800	Heat-mediated (Citrate)
	Ki67	Thermo Fisher Scientific	RM-9106-S1	Rabbit	IHC-P	1/100	Heat-mediated (Citrate)
	Pck	Dako	Z0622	Rabbit	IHC-P	1/500	Enzymatic (1/1000 proteinase K)
	Hmgb1	Abcam	ab18256	Rabbit	IHC-P	1/100	Heat-mediated (Citrate)
	Cd34	Abcam	ab81289	Rabbit	IHC-P	1/100	Heat-mediated (Citrate)
	EpCAM-APC	eBioscience	17-5791-82	Rat	FC	1/100	-
	CD31-PE-Cy7	Abcam	ab46733	Rat	FC	1/100	-
	CD11b-PE-Cy7	BD Bioscience	552850	Rat	FC	1/100	-
	p21	Abcam	EPR18021	Rabbit	IHC-P	1/500	Heat-mediated (TE pH9.0)
	Cleaved Caspase-3	Cell Signaling	#9664	Rabbit	IHC-P, IF	1/100, 1/200	Heat-mediated (Citrate) (IHC-P only)
	p-MLKL (Ser345)	Abcam	ab196436	Rabbit	IF	1/100	-
	Cyp2e1	Atlas Antibodies	HPA009128	Rabbit	IHC-P	1/200	Heat-mediated (Citrate)
	Collagen IV	Abcam	ab6586	Rabbit	IHC-P	1/200	Heat-mediated (Citrate)
	SMA	Abcam	ab5694	Rabbit	IHC-P	1/100	Heat-mediated (Citrate)
	B-Catenin	BD	610153	Mouse	IF	1/250	Heat-mediated (Citrate)
	CD3-FITC	Biolegend	100203	Rat	FC	1/100	-
	CD19-BV421	Biolegend	115549	Rat	FC	1/100	-
	CD64-APC	Biolegend	139305	Mouse	FC	1/100	-
	CD49b-PeCy7	Biolegend	103517	Hamster	FC	1/100	-
	Albumin	Santa Cruz	sc271605	Mouse	IF organoids	1/200	-
	Lpcat2	Sigma-Aldrich	HPA007891	Rabbit	IF	1/200	Heat-mediated (Citrate)
	Phalloidin-A647	Invitrogen	A-22287	-	IF organoids	1/500	-
	IF, immunofluorescence; IHC-P, immunohistochemestry on paraffin; FC, flow cytometry

## Sheet: S2_Secondary antibodies
List of Secondary Antibodies used. Related to experimental prodedures
Secondary antibody name	Catalogue number	Company	Host species	Species reactivity	Dilution	Application
Anti-Rabbit IgG Alexa Fluor 488	A21206	ThermoFisher Scientific	Donkey	Rabbit	1:250	IF
Anti-Rabbit IgG Alexa fluor 568	A10042	ThermoFisher Scientific	Donkey	Rabbit	1:250	IF
Anti-Goat IgG Alexa fluor 647	A21447	ThermoFisher Scientific	Donkey	Goat	1:250	IF
Anti-Mouse IgG Alexa fluor 488	A21202	ThermoFisher Scientific	Donkey	Mouse	1:250	IF
Anti-Mouse IgG Alexa fluor 647	A31571	ThermoFisher Scientific	Donkey	Mouse	1:250	IF
Hoechst 33342	H3570	ThermoFisher Scientific	N/A	All	1:500	IF

## Sheet: S3_Kits
List of KITs used. Related to experimental prodedures
	KIT	Supplier	Cat. number
	PicroSirius Red staining	Abcam	ab150681
	Oil Red O staining	Sigma Aldrich Co	O06250-25G
	RNA extraction	Qiagen	74104
	Mouse Albumin AssayMax ELISA Kit	Assay Pro	EMA3201-1
	Bright Dab substrate kit	Immunologic	VWRKBS04-110
	BrightVision Poly-HRP-Anti Mouse/Rabbit Ig	Immunologic	VWRKDPVO55HRP

## Sheet: S4_Primers_qRT-PCR
List of primers used. Related to experimental prodedures
Target	Sequence (5'--------3')
	Fwd	Rev
Fgf21	gtgtcaaagcctctaggtttctt	ggtacacattgtaaccgtcctc
Fads2	tcatcggacactattcgggag	gggccagctcaccaatcag
Rnf43	ccgtgtgtgccatctgtcta	gtggagtcttctgcctggttc
Znrf3	gtactcatcggttccacagga	tagtagggtaggctgggatgg
Axin2	gtactcatcggttccacagga	tagtagggtaggctgggatgg
Glul	gctgcaagacccgtaccct	ttccactcaggtaactcttccaca
Ttr	tggacaccaaatcgtactgg	cagagtcgttggctgtgaaa
Cyp3a11	ccttccagccttgtaaggaa	ccgtggcacaacctttagaa
Hnf4a	gcctcaaagccatcatcttc	ccggtcgttgatgtaatcct
AR	atcccagtcccacttgtgtc	ggtcttctggggtggaaagt
Serpina11	tgtacccaaaatgaagatgatgggg	tgggcagaaaatggctgaca
Prox1	cgcagaaggactctctttgtc	gattgggtgatagcccttcat
C8b	ctggcaaagtcgtgtctcct	actccgtactggtctgctct
Smim14	gccgctgttttgggcgg	ctggagggtcctggcaactc
Igf1	gga ccg agg ggc ttt tac tt	gtg ggg cac agt aca tct cc
Tat	tggcaatgagattcgggacg	gatgctcttcagggcacctt
C9	agggactagggagcaagcaa	cccagttggcgaagtcagtc
Baat	gtcctcccttggatagcctga	aaaggaccttctcctggaggc
C8a	ggtggacttggaagggtcaa	gtgactggctcttttcggga
Cidea	tgctcttctgtatcgcccagt	gccgtgttaaggaatctgctg
Pnpla2	ccc tga ctc gag ttt cgg at	cac ata gcg cac ccc ttg aa
Rdh9	tcttgggccgagtatctttg	actactggtcacaccggtca
Hprt	aagtttgttgttggatatgc	catcttaggctttgtatttgg
Cd36	gat gac gtg gca aag aac ag	aaa gga ggc tgc gtc tgt g
Lgr5	tccaacctcagcgtcttc	tgggaatgtgtgtcaaag
Pparg	ccaccaacttcggaatcagct	tttgtggatccggcagttaaga
Cyp7a1	gctgtggtagtgagctgttg	gttgtccaaaggaggttcacc
Acot4	tgcggtacatgcttcgacat	tccactgaatgcagagccattg
Akr1c6	cagacagtgcgtctaagtgatg	cggatggctagtcctacttcct
Acaa1a	atcagaaatgggtcttatg	acattctccgaggtcatc
Fasn	acagatgatgacaggagatggaag	gaggcgtcgaacttggagag
Akr1b10	ctagtgccaaaccagaggacc	tcctgtattcgagaaggtgtca
Acaa2	cctcagttcttgtctgttcag	aggtgtgcggtgattctg
Hmgcs	tgaacgagtggatgagatg	agtccctatttactgctgtg
Acadl	tgccctatattgcgaattacg	aacaccttgcttccattgag
Cyp2c39	cgctaaagagatcacatattc	ataactccagaaaccagatg
Cyp2e1	cccatcattatcccttac	agtcagatctcgatacag
Alb	gcgcagatgacagggcggaa	gtgccgtagcatgcgggagg
mKi67	cctttgctgtccccgaaga	ggcttctcatctgttgcttcct
