# Supplementary material for: RNF43/ZNRF3 loss predisposes to hepatocellular-carcinoma by impairing liver regeneration and altering the liver lipid metabolic ground-state
Source: Nat Commun. 2022 Jan 17;13:334. doi: 10.1038/s41467-021-27923-z (PMC8764073; doi:10.1038/s41467-021-27923-z)
Supplement: Supplementary file 12 — Source Data [file 41467_2021_27923_MOESM12_ESM.xlsx]

## Sheet: Info
Source data. Raw data used to generate figure panels
Source Data_S1 - Figure 1
Source Data_S2 - Figure 2
Source Data_S3 - Figure 3
Source Data_S4 - Figure 4
Source Data_S5 - Figure 5
Source Data_S6 - Figure 6
Source Data_S7 - Figure 7
Source Data_S8 - Supplementary Figure 1
Source Data_S9 - Supplementary Figure 2
Source Data_S10 - Supplementary Figure 3
Source Data_S11 - Supplementary Figure 4
Source Data_S12 - Supplementary Figure 5
Source Data_S13 - Supplementary Figure 6
Source Data_S14 - Supplementary Figure 7
Source Data_S15 - Supplementary Figure 8

## Sheet: S1 - Figure 1
Figure 1b - Liver to body weight ratio (%)
	1 week		3 months		7 months
	WT	KO	WT	KO	WT	KO
	5.41667	8.47826	5.16	6.59	4.81579	7.09
	5.75	6.82609	5.54	6.23	4.2619	8.2069
	5.88	7.26	5.47619	7.05	4.48837	9.19444
	5.77	7.61	5.88462	9.592	4.52381	7.42857
	5.41		5.493	7.857	3.26191	6
			5.762	8.737	4.69767	7.4359
			5.95		4.70732	5.73
					5.116	7.457
					5.295	9.209
					5.159
mean	5.64533	7.54359	5.6094	7.676	4.63268	7.52798
SD	0.217506	0.700774	0.274806	1.30321	0.581356	1.21689
p-value	0.0007		0.0017		0
Figure 1d - NAS score
Mice ID	Genotype	Time	Steatosis	Inflammatory foci	Balloning	NAS Score	Diagnosis
MHCS22.5c	R&Zflox	3 month	2	0	0	2	No
MHCS22.5d	R&Zflox	3 month	2	0	0	2	No
MHCS22.5e	R&Zflox	3 month	2	0	0	2	No
MHCS31.1d	R&Zflox	3 month	0	0	0	0	No
MHCS31.1f	R&Zflox	3 month	0	1	1	2	No
MHCS33.2d	R&Zflox	3 month	0	0	0	0	No
MHCS33.2c	R&Zflox	3 month	1	0	0	1	No
GM164	R&Zflox	7 month	1	0	0	1	No
GM358	R&Zflox	7 month	0	0	0	0	No
GM359	R&Zflox	7 month	1	1	0	2	No
GM362	R&Zflox	7 month	0	1	0	1	No
GM364	R&Zflox	7 month	1	0	0	1	No
MHCS22.6a	R&Zdel	3 month	2	1	1	4	Probable
MHCS22.6b	R&Zdel	3 month	1	1	1	3	Probable
MHCS22.6c	R&Zdel	3 month	2	2	1	5	Yes
GM360	R&Zdel	7 month	1	1	1	3	Probable
GM361	R&Zdel	7 month	1	2	0	3	Probable
GM363	R&Zdel	7 month	1	2	1	4	Probable
GM167	R&Zdel	7 month	2	1	2	5	Yes
GM047	R&Zdel	7 month	2	1	2	5	Yes
GM170	R&Zdel	7 month	2	2	2	6	Yes
Figure 1f - Ki67+ cells per FOV
	7M
	WT			KO
	0.842105	0.950872	0.176991	3.91198	4.0636	12.3596
	0	0.577201	0.291545	1.14679	5.95041	8.57934
	0.214133	0.483871	0.171821	6.50407	6.4695	8.52156
	0.619195	0.350877	0.46875	7.8125	3.39806	2.73973
	0.872093	0.357143	0.557621	4.10095	2.82686	1.51947
	0	0.180832	0.379507	3.7037	3.67197	7.58621
	0	0.359712	0.408998	7.55556	2.81879	4.61812
	0.247525	0.746269	0.343348	3.74016	5.919	10.259
	1.35747	0.373832	0.314713	4.37637		1.60321
	0.465116	0.645161	0.161681	3.59408		4.32099
	0.712589	0.963391		4.62428
	0.904977			6.53409
				4.69613
mean	0.5196	0.544469	0.327498	4.79236	4.38977	6.21071
Group mean	0.463856			5.13095
SD	0.118742			0.956523
p-value	0.0011
Figure 1g - % p21+ cells per FOV
	7M
	WT			KO
	0.090645	0.211026	0	0.545344	0.1868	0.986729
	0	0.105513	0	0.424157	0.124533	0.345355
	0	0	0.046613	0.424157	0.747198	0.049336
	0	0.052757	0.046613	0.484751	0.249066	0.296019
	0	0	0	0.181781	0.124533	0.345355
	0.090645	0	0.046613	0.242375	0.1868	0.838719
	0	0	0	0.727126	0.435866	0.148009
	0	0.105513	0	1.15128	0.062267	0.394691
	0	0.105513	0.139838	0.242375	0.249066	0.345355
	0	0.052757	0	0.545344	0.622665	0.444028
mean	0.018129	0.0633079	0.0279677	0.496869	0.298879	0.41936
Group mean	0.0364682			0.405036
SD	0.0237587			0.0997691
p-value	0.0034
Figure 1i - Serum analysis_7M
	ALT (IU/L)		ALP (IU/L)
	WT	KO	WT	KO
	30	54	78	143
	27	44	97	94
	30	27	112	128
	24	125	72	174
	31	74	57	88
		70		139
mean	28.4	65.6667	83.2	127.667
SD	2.88097	33.7915	21.5569	32.3027
p-value	0.0376		0.0279

## Sheet: S2 - Figure 2
Figure 2b - GO biological processes				Figure 2e - DNL_Desaturases_Elongases					Figure 2f - Lipid metabolic_TCF4 target_genes_RPKM
1 month	GO term	-LOG10(FDR)		-log(FC)	1M	3M	7M			R&Zflox 1M				R&Zflox 3M					R&Zflox 7M					R&Zdel 1M				R&Zdel 3M			R&Zdel 7M
Up	response to stress	3.91801		Fasn	-0.100442	0.737828	1.17849		genes	S1	S2	S3	S4	S15	S16	S17	i704.i517	i705.i517	S9	S10	S11	i711.i517	i712.i517	S5	S6	S7	S8	S18	i706.i517	i707.i517	S12	S13	S14	i701.i502	i702.i502	i704.i502
Up	cellular response to extracellular stimulus	2.70529		Acaca	-0.0491225	0.607006	0.504104		Pgap1	0.029855	0.00484609	0.10953	0.355275	1.06861	0.210571	0.0854204	0.320708	0.295836	0.705535	0.958931	0.85714	0.412832	0.391189	0.569564	1.11669	0.704805	0.192257	0.525537	0.53715	0.571514	0.851956	0.294288	0.241851	0.368277	0.428293	0.868682
Up	cellular response to external stimulus	2.67171		Acacb	0.766371	0.566988	0.554542		Cps1	324.311	379.567	346.979	399.18	205.569	235.909	163.386	216.937	206.291	318.051	253.032	316.171	247.045	198.194	171.865	234.064	213.458	251.429	73.2702	145.631	208.219	91.4993	296.238	102.581	109.148	136.956	172.477
Down	oxidation-reduction process	7.64358		Scd1	0.368353	0.280043	-0.050086		Ugt1a1	15.3455	11.1663	10.0262	18.2732	10.0678	3.41401	5.7045	10.2958	14.157	11.8392	11.9003	21.7711	10.6749	33.7069	25.4743	25.1663	12.4389	14.081	18.4767	39.6375	30.6228	9.84676	46.8442	3.69018	25.8727	13.646	17.1279
Down	small molecule metabolic process	8.41435		Scd2	0.0565898	-0.787537	1.33039		Etnk2	85.448	69.1624	46.5373	56.0173	50.1352	50.4846	73.3753	37.1306	32.2587	106.992	60.5133	88.0935	62.1376	38.9053	129.231	126.043	67.7645	101.104	79.4016	86.3229	111.756	126.962	117.365	105.921	105.601	102.284	61.8636
Down	cellular amino acid catabolic process	8.85152		Fads1	0.505332	1.12286	0.31934		Adipor1	35.6095	25.7996	20.8401	20.4122	10.7733	11.3579	12.1918	22.9421	19.8443	25.9333	19.495	29.1734	24.2793	20.5532	26.7504	39.7807	34.8758	22.4051	16.2591	29.711	29.6309	23.2601	35.6552	15.0302	25.5655	25.8876	26.4813
				Fads2	1.01183	1.79951	0.670595		Glul	44.107	54.13	68.5416	64.3276	29.3464	23.2342	59.9808	33.5115	29.9167	47.7197	26.309	19.3781	38.9745	54.028	364.12	395.651	301.946	247.191	335.029	267.917	245.493	337.312	92.8403	329.736	153.449	168.092	315.205
3 month	GO term	-LOG10(FDR)		Elovl2	0.355354	0.642314	0.619507		Prdx6	239.346	270.627	169.529	217.205	168.42	183.037	117.346	244.08	270.586	273.664	281.965	242.957	314.16	212.99	371.09	404.239	297.459	332.03	340.815	330.547	368.635	312.335	330.767	281.162	398.414	337.661	312.47
Up	lipid metabolic process	7.4763		Elovl3	-0.403615	0.203387	-1.16121		Prox1	6.49659	3.77067	8.5279	7.77729	7.76047	14.561	15.2308	3.50339	3.36396	11.1193	5.73945	3.47681	3.08834	3.8571	9.5121	6.74775	5.16141	4.00525	5.65083	3.90767	3.47982	3.20113	7.15748	3.66647	2.38477	1.96963	4.20289
Up	organic acid metabolic process	6.57581		Elovl6	0.571798	1.10439	0.753614		Acbd5	17.734	17.4891	19.6891	19.2356	28.2808	31.5042	26.6833	27.2351	21.4717	21.1634	30.3374	31.7435	20.0398	22.9048	22.4006	20.0798	18.9778	14.2973	16.3709	21.8708	19.5482	17.4443	30.3484	12.2133	19.4325	11.7501	17.078
Up	carboxylic acid metabolic process	6.39249							Nr1h3	60.9304	55.5808	50.589	59.4493	19.8266	46.3704	46.0306	49.7034	55.2114	42.7919	36.3934	27.2015	57.0701	57.0299	77.7151	74.7307	62.7447	62.7515	56.8984	66.3897	76.1618	69.1461	53.6748	60.2437	61.2668	74.4255	75.8597
Down	carboxylic acid catabolic process	5.42349							Ambra1	1.36975	1.41352	0.615116	1.11186	0.517336	1.39353	1.84056	2.2747	2.11685	1.19837	1.55113	1.31277	2.12687	2.34076	2.79386	4.26558	2.48091	1.91533	2.65495	3.3838	5.1016	2.54786	1.78747	1.58431	4.54549	3.49366	4.41089
Down	glutamine family amino acid metabolic process	5.59024							Hao1	115.256	72.639	58.262	60.9696	74.8474	82.5106	60.1509	188.968	133.51	82.5346	92.4603	117.464	119.869	57.4092	30.6693	29.896	65.5875	67.8459	76.8434	66.0482	51.0947	61.8477	156.81	29.8515	113.036	107.069	41.5019
Down	cellular amino acid catabolic process	7.42994							Plcg1	6.09954	5.49668	4.01199	7.9848	4.99653	4.91871	5.7896	3.47936	1.89848	5.76073	1.72324	4.1736	3.49671	3.2479	6.67714	11.4305	6.02934	5.64194	3.0754	4.72296	4.43385	8.05271	7.54599	8.88955	3.67054	5.37559	5.03129
									Ogt	2.88043	6.45889	4.46521	4.41801	4.13819	4.878	8.74601	4.01377	2.08655	3.34244	1.58397	1.95479	3.08051	5.5363	8.76245	5.50666	7.14142	6.91429	2.428	2.39442	4.57992	2.28553	4.28689	4.13046	1.97248	2.97759	6.24018
7 month	GO term	-LOG10(FDR)							Pip5k1a	4.91674	1.06523	3.43668	4.85791	0.70579	2.10214	5.02737	1.46066	1.12118	2.92212	0.978445	1.35824	1.37643	1.31564	0.677199	1.49638	0.28877	1.50076	0.231083	1.12833	1.48792	6.91718	1.8725	4.08535	1.10189	1.14033	1.67256
Up	lipid metabolic process	3.71409							Adh1	1743.96	1721.2	1768.64	2485.62	1248.13	1187.91	948.699	1485.58	1924.78	1352.55	1231.85	1232.89	1719.8	1846.46	2192.01	2114.35	1788.27	1669.67	2118.44	2309.63	2523.47	2479.8	2000.16	2711.73	2474.88	2351.1	2397.66
Up	small molecule metabolic process	3.62336							Cyp7a1	14.3223	10.7036	50.918	20.1235	6.35254	25.099	50.6914	16.368	9.54357	17.8968	15.1914	15.0112	9.30642	16.0215	77.0396	49.2505	19.8398	14.0232	37.958	48.2134	71.6739	5.65492	36.048	35.6392	39.3951	18.0801	23.3211
Up	single-organism metabolic process	3.12608							Stoml2	13.4864	20.7639	11.509	16.2773	6.72686	12.4778	9.52869	21.0767	19.2112	18.4442	21.0635	23.0154	20.9687	20.3917	28.778	28.4536	27.014	17.3501	20.237	22.3272	27.2167	13.8437	20.4501	18.6303	19.6342	26.075	23.3984
Down	small molecule metabolic process	7.33951							Aldob	1687.76	1585.82	2057.41	1893.89	2010.99	2224.67	1682.16	2552.26	2996.54	2073.05	3007.09	2787.74	2594.44	2064.27	1456.04	1408.62	1133.96	1274.63	1977.26	2616.16	2176.09	1054.81	2361.17	981.29	3191.31	2056.12	1576.84
Down	cellular amino acid metabolic process	7.37253							Klf4	0	0.475229	0	0	0	0	0	0.245224	0.114104	1.08074	0.0401867	2.18028	0.113879	0.239937	0	0	0.84505	0.312662	0.237276	0.0226853	0.1805	0	0.117672	0.131761	0.13577	0.206752	0.273912
Down	cellular amino acid catabolic process	8.85108							Alad	213.082	334.772	254.119	238.911	208.562	286.942	321.997	218.317	286.355	255.737	184.94	162.696	270.968	359.424	410.224	448.093	412.599	368.738	368.984	339.793	458.6	524.027	290.037	494.16	419.15	429.556	338.15
									Urod	44.4226	67.1235	44.4836	37.3099	40.8495	39.5115	36.3371	51.0771	53.8941	53.0907	41.1899	46.3738	58.696	51.454	73.975	45.9676	70.4472	69.9251	50.4641	70.4354	65.0811	84.7595	65.8784	68.112	69.6595	84.0425	73.0974
									Paqr7	10.3632	10.3293	13.1038	6.41649	6.6754	12.4392	5.64408	12.3218	17.777	7.68588	12.6586	16.2143	17.5382	8.68952	13.0933	9.6743	12.3328	6.00993	32.8179	14.3808	12.2177	6.45159	19.3333	11.1171	29.3859	19.9078	9.71747
									Id3	96.5363	132.479	307.451	91.6815	304.857	255.412	350.594	141.731	127.137	132.626	88.1513	84.8986	150.975	402.317	94.9199	161.465	97.8762	103.421	174.852	144.282	106.95	75.527	69.2876	18.6177	117.879	85.7563	210.745
									Abcb4	12.2427	15.6656	14.3038	14.4659	9.6238	13.22	25.0851	8.68571	8.25912	15.7669	9.52628	11.0714	9.95897	13.4838	24.0058	22.4321	20.2577	20.2945	24.092	18.4289	12.4374	19.376	14.0666	15.2424	14.8679	15.4619	14.1967
									Gc	4270.92	3772.85	4466.14	4471.19	4495.3	4621.41	3576.14	4243.05	4811.24	4243.95	5297.28	5181.56	4213.05	4550.15	3720.1	3464.89	3128.84	3408.73	3633.3	4510.31	3668.64	3144.29	5185.29	2634.93	3777.12	3280.58	3219.57
									Alb	30685	25934.3	35605.5	34638.1	29058.8	27759.9	28168.5	22949.7	28313.1	26634.9	27034.9	31419.5	24859	24460.6	10008.6	16116.9	12045.6	14514.4	15741	9622.39	10229.5	8233.2	10088.7	7422.68	10038.6	6940.27	8976.21
									Coq2	21.5282	13.9891	13.9964	19.6024	7.24192	10.0463	4.67586	12.9292	12.7944	14.3823	13.7052	20.6455	13.7617	13.3003	16.7129	10.2433	11.2146	6.92092	9.61299	15.8948	18.6559	4.46812	19.4842	8.24562	19.0189	14.9292	15.7901
									Mlxipl	47.0458	51.6815	32.1654	32.3928	29.2329	31.8418	64.9731	32.3688	30.9079	49.7733	26.8157	24.5719	23.5585	30.9268	44.4045	39.6704	54.2874	58.3035	10.9385	16.9172	26.0464	41.7259	33.0731	45.6083	12.7157	28.994	34.5008
									Stard13	1.75215	0.866431	1.57549	0.737418	0.874183	1.23094	4.59382	0.91895	0.855184	1.25157	0.805551	0.958249	0.747444	1.27688	3.06953	1.98985	2.98231	4.57574	1.26272	0.837027	0.934956	0.402663	1.11676	0.65445	0.679715	0.681127	1.03118
									Pdk4	0.590674	0.630506	0.0120512	0.296059	1.99292	1.16633	2.42481	0.226266	2.22951	0.433849	0.453683	1.37059	0.185427	1.89979	5.31539	1.68467	15.5654	8.75652	8.7779	0.96531	0.987515	0.264792	1.80107	0.899037	2.04368	0.820784	1.20256
									Slc27a5	671.893	610.689	383.808	544.955	259.361	394.856	325.407	481.201	595.63	501.861	494.791	548.148	634.442	498.767	645.146	715.554	505.277	595.093	540.841	653.615	640.322	529.964	583.648	486.555	618.359	691.687	606.5
									Apoc4	610.933	712.334	984.377	785.621	909.602	834.995	1149.14	624.185	669.151	505.411	476.546	414.554	621.198	799.111	708.77	635.61	801.979	726.892	904.02	661.943	738.983	1016.86	368.452	1673.62	618.687	787.604	851.618
									Apoe	21099.5	21001.6	24800.6	23377.2	24704.7	24073.5	20986.8	17923.1	21794.5	21280.9	18794	18503.5	22221.7	23297.1	24023.8	24215	26246.4	26313.9	31875.9	22670.1	23277	35976	18616.1	40052.2	24159.5	26763.9	23414.6
									Sphk2	22.0487	18.6004	10.4686	4.47457	7.22552	2.62561	4.9369	8.37081	13.6769	8.28926	7.08543	6.42933	9.68437	16.638	20.6162	14.5121	10.3904	16.366	14.4726	11.7663	11.3072	16.6161	10.2118	8.72115	14.5762	15.5145	14.7817
									Dgat2	196.333	199.588	149.457	164.436	107.913	143.727	128.732	172.295	227.878	256.487	241.859	241.177	229.02	179.015	248.968	334.1	140.549	197.449	220.283	361.744	322.164	232.027	347.713	234.964	334.055	250.785	249.882
									Stard10	469.886	446.286	540.747	555.972	461.747	423.668	470.051	403.575	387.382	409.741	363.662	363.018	480.152	387.122	554.107	598.8	551.814	520.654	632.378	498.797	513.476	920.374	349.346	1041.94	518.314	637.983	551.402
									Cyp2e1	4264.06	4430.64	4867.83	3858.32	4612.74	5642.53	4102.7	4134	4039.13	5446.35	5382.63	4276.61	4759.26	4495.79	10210.6	10899	9611.87	10050.1	10938.8	11535.7	9246.62	11301.6	11694.9	9905.31	13322.7	10029.6	6716.22
									Pnpla2	13.5401	9.75578	22.7671	23.4717	9.63358	12.2601	2.21101	23.6438	16.6319	23.4076	24.9724	27.4496	28.2546	20.1772	45.5544	27.8063	20.7304	17.0459	23.109	41.3058	37.7496	36.8726	36.7099	42.1123	47.6407	50.4996	35.8276
									Rdh1	0	0.143382	0.0753644	0	0	2.30103	0	0.0118907	0.0110656	0.00791007	0.483258	0	0.0331315	0.12045	1.12345	0.952177	1.38024	0.618558	0.220902	0.246398	0.245064	0.157707	0.0228233	0.0146034	0.0702227	0.217691	0.200702
									Rdh9	1.06744	1.13236	1.40253	1.57848	0	0.617858	0	0.45559	0.423976	1.35084	0.989791	2.14192	1.30569	1.90593	4.99172	6.55675	1.88869	1.99159	2.32419	11.0205	8.82236	2.417	9.61918	1.48674	5.24019	4.74108	6.39745
									Atp5b	384.144	317.795	190.318	319.768	102.528	165.248	101.077	322.029	358.29	310.323	287.005	383.81	361.651	267.239	374.182	345.24	309.719	283.461	276.155	418.841	463.447	201.623	383.498	142.618	425.535	420.978	389.655
									Cyp4v3	68.4663	52.1718	51.9563	35.2569	82.068	53.8128	65.2296	78.7964	60.6752	77.5205	79.171	68.7734	84.6503	55.984	48.4528	37.194	50.865	63.8876	47.5084	44.819	41.7671	46.2509	68.8264	26.8569	70.105	51.8978	44.302
									Hpgd	26.4128	40.1057	46.8873	54.2912	36.6739	37.815	39.9723	68.5547	75.5547	89.6579	66.6885	66.5883	50.1846	75.1997	96.5138	111.268	81.0856	61.1748	63.1322	117.396	161.98	40.417	101.474	24.1773	123.585	60.2778	99.6874
									Ces1f	176.575	189.753	130.129	116.282	118.945	147.874	121.959	229.584	257.432	177.435	226.67	205.506	235.535	141.021	140.525	105.29	73.2739	70.9539	147.275	154.527	184.135	132.731	185.153	116.617	209.663	133.781	140.973
									Smpd3	0	0.0230787	0	0	0	1.43491	0	0.357267	0.17455	0.0178249	0.901639	0.701665	0.622165	0.0493502	0	0.0153812	0.354226	1.30278	0.940271	0.185081	0.194598	0.246794	0.51431	0	0.457145	0.671285	0.372458
									Sdr42e1	33.9844	38.8881	45.3166	34.6537	19.9766	21.7247	15.6657	39.0659	37.7081	25.9458	24.9244	31.9434	38.4852	49.6113	33.225	44.4691	28.0358	35.9948	35.4102	38.6771	32.7842	21.7635	23.3718	6.38543	36.2118	29.2216	34.7551
									Hsd17b2	117.888	162.482	219.278	179.314	115.611	98.8359	106.675	143.883	104.651	92.8073	147.048	94.9905	92.3538	159.004	105.83	119.979	117.001	119.139	67.5325	114.967	104.648	50.3068	79.5327	81.5827	67.1291	86.8492	85.2955
									Oxsm	0.60745	0.611331	1.1402	0.632506	2.09306	3.67832	2.76038	2.98791	2.56751	3.89153	3.43694	0.498284	2.78574	3.28917	5.65347	1.23215	1.0077	3.03601	0.850707	2.45695	2.99979	2.4167	3.70253	2.41825	3.86491	2.63636	1.72769
									Ang	374.093	383.838	645.079	462.56	557.99	470.523	344.747	495.387	301.375	540.242	348.289	379.652	464.264	852.317	1056.66	823.613	998.331	919.982	818.06	1074.76	1085.32	1270.21	819.381	1792.56	779.725	1036.42	995.746
									Ajuba	1.46719	1.19495	0.507306	6.48031	1.34567	0.535787	4.956	1.73422	1.00557	0.0532456	1.17178	0	1.17705	2.89919	3.45283	3.69865	0.645201	3.26568	0	2.56688	2.30946	0.0147442	0.704148	0.0491504	0.95852	1.86384	3.1126
									Angptl8	113.413	354.007	136.767	95.7089	1011.23	672.633	924.299	72.1216	208.189	233.059	329.271	96.0075	232.566	286.557	87.2434	310.733	129.076	57.0331	209.983	128.02	123.716	425.732	75.4896	71.258	453.099	190.418	324.194
									Hspa8	2.96646	2.33953	4.38759	4.64648	13.8712	5.85144	4.98738	3.66152	3.86244	12.0993	15.0847	22.5383	3.17873	2.54138	19.5819	3.74212	2.50134	2.64869	8.06269	38.6041	21.5288	17.0522	28.6334	9.80762	19.9233	5.2555	5.93321
									Hacd3	50.9752	50.7833	45.6385	47.0103	24.932	25.0047	37.3732	45.0917	33.4707	62.5289	54.1182	64.5163	43.4503	50.833	92.1456	66.2747	55.2979	79.1959	74.1882	71.7973	68.3714	68.3697	88.3051	76.1827	71.634	54.1862	60.8531
									Sec24a	5.24986	9.73547	14.3415	9.15254	14.2786	19.8287	16.4385	5.39787	4.56331	12.4981	8.41292	8.58637	4.209	6.13899	8.94644	10.7081	6.79543	11.0474	9.60724	4.08219	4.26036	5.48738	7.40957	7.25785	5.20537	3.72597	5.98483
									Aldh3a2	11.1446	21.6468	31.3704	26.6506	20.016	26.4636	41.7106	27.0037	39.5872	20.3039	17.8702	26.8487	35.1219	54.6896	46.7358	55.6975	33.4576	25.7201	80.6929	77.1809	75.7641	26.3806	56.9318	16.005	122.009	56.4549	61.847
									Tlcd2	62.3163	86.2781	90.8084	118.19	37.7402	74.648	61.9526	55.2028	75.677	56.3926	39.5878	36.951	62.8167	54.3696	55.2123	62.7251	79.2449	79.6228	88.0901	42.6759	63.5766	69.8703	38.8017	48.498	56.6633	55.052	42.0599
									Nr1d1	19.5456	15.4614	0.0412529	2.50638	1.91496	1.96852	1.41054	8.73254	14.7409	43.0383	36.1774	21.7657	34.6005	20.4468	61.6277	42.8525	6.53728	18.9298	2.72736	46.711	37.4706	41.2085	31.4533	43.1414	12.4818	44.4863	30.4593
									Tex2	11.3356	13.7076	10.4641	8.30459	16.8945	12.806	18.4116	10.1825	8.73501	15.4151	12.9429	14.7512	8.54657	11.0516	15.5035	15.0528	10.9116	13.3781	15.3358	9.52044	9.06547	7.2342	15.2817	4.50814	7.60548	6.11298	8.18782
									Akr1c6	734.435	938.336	683.074	720.6	523.985	517.039	289.941	1099.59	1108.69	775.887	822.914	842.371	977.689	977.758	1153.45	900.755	1313.54	1349.97	954.173	1375.7	1503.93	725.936	1639.53	716.537	1487.07	1367.32	1178.64
									Gpld1	112.471	79.4091	59.8432	67.3147	52.4457	57.6998	36.5396	75.6241	68.5443	81.1252	60.1706	73.224	88.73	79.2106	75.2704	83.0565	82.3714	72.0566	74.6332	105.305	118.837	74.2167	87.3933	70.2498	91.812	101.25	100.912
									Eci2	47.1527	75.3884	57.4727	52.6239	51.4594	58.234	45.4833	79.8082	63.0449	88.992	90.2219	74.4429	74.8045	80.3563	124.913	90.045	83.6467	95.1848	109.261	126.512	96.6626	153.782	116.193	126.941	133.608	106.792	99.2183
									Elovl2	106.109	115.492	124.288	121.224	68.4915	98.5118	130.399	71.7092	69.409	108.625	98.7519	155.358	55.6725	76.001	153.937	182.101	158.104	181.133	136.402	134.043	93.0169	207.736	171.626	241.603	90.5349	75.6424	72.6439
									Adtrp	22.8423	39.4449	85.5003	39.6366	74.6628	85.2172	44.2659	66.7924	55.752	37.0232	72.4202	57.8718	56.2366	76.4949	31.1701	42.5602	27.8042	29.1602	63.1171	56.8801	51.2561	17.9873	41.4453	4.6941	59.0013	31.4461	39.1341
									Ptch1	0.433052	0.879086	0.280626	1.56823	1.14545	0.595086	0.467676	1.28248	0.939875	1.69563	0.455369	1.03814	1.32018	1.04815	1.19643	4.09043	1.50934	1.98401	0.485337	1.42764	1.36249	2.19117	0.425657	0.137818	1.02564	0.962857	1.78799
									Id2	197.659	308.968	316.205	139.695	518.073	425.149	404.185	233.947	178.574	300.781	265.03	296.369	153.241	293.677	140.52	203.087	150.984	152.116	175.642	100.048	62.5095	111.106	150.646	146.822	86.5591	82.8581	129.767
									Agmo	1.21228	5.75081	3.70269	7.97596	8.75413	9.08094	10.0531	8.88511	8.91207	9.35812	13.5884	12.7714	8.95667	10.8525	13.5067	10.6147	10.5221	4.39113	5.78611	13.1071	13.0427	3.37753	15.0349	2.5842	13.7219	7.40074	13.7237
									Pla2g6	7.98473	3.07931	6.81405	9.33887	11.6397	3.97437	6.33535	7.35677	7.09952	8.04006	5.01927	3.94486	12.428	6.51549	6.07937	4.81553	8.80455	7.4848	8.87129	8.28481	8.41539	8.78449	9.84311	17.5746	16.1632	17.3963	10.3044
									Cyp2d9	1292.36	1115.3	15.9406	53.2516	951.884	816.328	631.782	955.866	866.28	782.775	1124.88	721.127	1094.6	11.2601	28.6074	34.6561	1406.51	1524.02	1153.73	133.182	36.334	1116.7	1307.6	943.254	1138.31	1347.37	71.5215
									Bdh1	64.1614	59.2087	71.7295	80.0775	33.4933	42.2519	66.3114	63.0862	72.3501	71.1964	88.6725	69.1271	62.4992	94.8998	152.528	89.7288	78.1889	87.4032	102.87	127.96	116.231	111.154	90.9113	70.999	135.034	110.839	100.427
									Pla1a	28.486	39.1267	35.9607	39.1252	10.7942	12.7622	4.90975	19.8344	20.4208	28.3121	38.3991	18.0124	18.5758	32.5587	44.9477	13.4872	18.4524	18.2008	6.06548	32.2337	28.3684	6.36446	26.9951	4.7438	17.6799	15.6866	30.9867
									Sod1	1913.55	2045.55	2521.02	2330.25	2951.76	2665.54	2900.76	1327.62	1232.47	2291.36	2089.45	1747.39	1173.14	1312.85	3482.42	2910.4	3404.34	2909.06	3346.86	1460.49	1618.36	4118.25	1952.48	4273.16	1328.54	1349.79	1877.88
									Lpin2	10.5219	14.6875	5.34041	10.3967	6.62906	9.88902	13.1752	4.48854	5.53508	17.5851	10.8577	17.1868	8.36255	6.26873	27.9516	23.1101	12.7187	25.1438	8.8946	12.1536	11.2179	31.7249	23.4779	29.8052	16.7319	11.0793	12.2395
									Gata6	0.790449	1.48698	5.02071	4.79765	5.71892	1.94983	8.70197	0.863212	1.41601	0.963548	3.22244	0.559157	0.434838	1.44163	2.32323	3.62815	1.10389	1.74604	1.54023	1.31015	1.4129	2.89455	3.51032	1.13201	1.09445	0.662587	1.43812
									Nr3c1	7.14055	9.64356	15.1467	9.23967	7.3307	7.60626	15.7939	5.18598	4.04715	15.5705	10.2149	10.2025	4.36653	5.76096	18.8683	15.618	12.7785	10.3484	6.13841	4.4528	4.25451	10.0168	9.97827	9.53816	3.6363	3.32932	5.9489
									Acaa2	1136.89	909.633	775.519	1021.93	805.043	807.113	429.339	1122.73	1292.46	992.267	1167.14	1148.45	1252.96	942.388	1270.92	1173.28	1001.89	1231.12	1401.77	1275.51	1260.01	1066.43	1201.74	773.437	1479.43	1413.63	1098.29
									Rbp4	6089.41	7350.81	5934.4	5589.01	6137.61	6455.88	3760.01	6489.74	6022.28	8058.25	7655.77	6771.81	6837.94	5259.36	7845.32	7622.35	8665.62	8872.48	9482.34	7566.23	7089.48	9858.6	8836.17	8543.42	8021.33	8322.18	6854.84
									Got1	44.4979	62.617	69.0086	120.786	22.105	29.3669	21.8937	37.6752	46.1598	76.89	82.9329	101.075	58.5819	70.355	75.0224	92.8354	57.9856	52.0958	34.4014	102.28	135.678	32.9138	103.367	26.9438	99.9264	96.5817	85.833
									Sh3pxd2a	1.21068	1.39241	3.58663	1.0126	2.47063	1.11695	3.65322	1.31296	0.989116	1.36063	0.755269	0.455134	0.796371	1.44349	2.11323	1.4689	1.78841	1.67175	1.12925	0.472618	0.61009	2.19647	0.634316	4.64549	0.408793	0.671285	1.0553
									Tcf7l2	7.40306	6.42496	8.82159	5.40242	4.93894	5.41803	10.6207	1.79671	0.950473	10.0741	5.26488	4.49603	1.41545	1.7432	9.08128	7.62475	4.5001	4.93616	4.38207	1.10016	1.34138	7.09222	3.70525	3.87468	0.800019	0.973823	2.35731

## Sheet: S3 - Figure 3
Figure 3d - PC36:4
	WT 3 months	KO 3 months	WT 7 months	KO 7 months
	1.96705	3.471	2.39445	3.32005
	1.65424	3.25078	2.13605	2.92597
	1.69828	2.74684	2.41067	3.30851
			1.66856	3.35309
				3.15244
mean	1.77319	3.15621	2.15243	3.21201
SD	0.169324	0.371225	0.346249	0.177664
p-value	0.0042		0.0005
Figure 3e left - FADS2 index
	WT 3 months	KO 3 months	WT 7 months	KO 7 months
	1.1885	2.52885	1.34363	1.48308
	0.808633	2.84863	0.93295	2.8839
	0.936703	1.85186	1.37933	2.35297
			0.805065	2.18353
				2.20616
mean	0.977946	2.40978	1.11524	2.22193
SD	0.193264	0.508943	0.289449	0.500751
p-value	0.0103		0.0059
Figure 3e right - FADS2 correlation
Genotype	FADS2 index	RPKM
R&Zflox	1.1885	40.7601				Pearson r
	0.808633	67.7182				r	0.6946
	0.936703	96.3707				95% confidence interval	0,2597 to 0,8952
	1.34362	229.594				R squared	0.4825
	0.93295	140.967
	0.805065	147.81				P value
R&Zdel	1.48308	224.203				P (two-tailed)	0.0058
	2.52885	194.986				P value summary	**
	2.84863	248.76				Significant? (alpha = 0.05)	Yes
	1.85186	150.969
	2.88391	517.572
	2.35297	189.221
	2.18353	312.097
	2.20616	168.552
Figure 3i - Bobipy quantification_Adult hepatocyte organoids
Small particles					Big particles
Bin Center	R&Zflox	R&Zdel	R&Zdel +Wi		Bin Center	R&Zflox	R&Zdel	R&Zdel +Wi
0	0	0	0		10	49	78	8
0.5	139	246	77		20	56	71	16
1	102	186	58		30	31	28	11
1.5	36	85	18		40	22	19	7
2	19	53	9		50	11	15	3
2.5	42	77	30		60	7	5	2
3	20	34	10		70	9	12	0
3.5	15	33	6		80	5	5	2
4	29	51	16		90	1	9	0
4.5	13	22	7		100	1	2	1
5	14	20	8		110	1	4	0
5.5	11	17	4		120	1	2	0
6	33	35	6		130	1	3	1
6.5	11	10	7		140	4	3	0
7	15	15	3		150	1	1	0
7.5	17	17	6			Adjusted p-value	0.908	0.0198
8	6	12	3
8.5	8	10	1
9	11	4	5
9.5	10	14	8
10	0	0	0
	Adjusted p-value	0	0
Supp Figure 3k - Bobipy quantification_R&Z flox Adult hepatocyte organoids_Wnt
Small particles				Big particles
Bin Center	Control	Wnt3a		Bin Center	Control	Wnt3a
0	0	0		10	13	19
0.5	44	245		20	9	23
1	34	176		30	9	8
1.5	20	68		40	6	7
2	14	33		50	2	2
2.5	15	64		60	1	3
3	10	18		70	1	3
3.5	3	19		80	1	0
4	14	29		90	2	2
4.5	6	13		100	0	1
5	5	9		110	0	0
5.5	0	8		120	0	1
6	4	17		130	0	0
6.5	0	4		140	0	0
7	2	7		150	0	1
7.5	1	11		Adjusted p-value	0.788
8	1	4
8.5	3	6
9	3	2
9.5	3	11
10	0	0
Adjusted p-value	0

## Sheet: S4 - Figure 4
Figure 4f - GO biological processes for 4 days recovery
Up- or Down- genes	GO term	-LOG10(pValue)
Down	single-organism metabolic process	2.60783
Up	cellular response to DNA damage stimulus	2.60783
Up	collagen biosynthetic process	2.89186
Up	smoothened signaling pathway	3.51962
Up	wound healing	4.32077
Up	regulation of Wnt signaling pathway	4.81622
Up	immune response	7.32529
Up	regulation of MAPK cascade	8.63853
Up	regulation of cell growth	8.94271
Up	cell death	10.3307
Up	cell proliferation	12.9748

## Sheet: S5 - Figure 5
Figure 5c - Ki67 fold-change R&Zdel vs R&Zflox
	3 month			7 month			CD 4 days				CD 50 days			PHx 7d			PHx 21d
	0.931344	2.13222	5.36988	8.43182	8.75863	26.6396	9.41407	17.8314	8.17979	8.70677	9.10213	8.38499	8.40683	1.6278	2.39419	0.534448	12.8761	9.48063	4.10138
	1.8256	4.34716	4.76427	2.47177	12.8254	18.4918	7.08623	10.3772	6.78508	13.3693	7.8203	4.55449	21.5406	2.26476	2.4702	0.610424	17.3161	3.61167	8.55491
	4.3583	4.99095	10.9074	14.0188	13.9443	18.3672	6.45537	8.36807	12.6622	7.46634	11.3899	9.10573	7.78317	1.48625	2.88823	0.788855	16.8721	2.70875	3.44458
	2.75057	8.82536	12.5788	16.8389	7.32412	5.90516	0.897508	4.35467	12.831	12.0685	13.7958	9.39586	4.8683	1.80473	2.31818	0.511402	4.44003	3.16021	12.6309
	5.32368	7.076	5.1147	8.83912	6.09296	3.27504	6.60252	4.5756	5.9544	8.42037	8.84929	8.63161	7.0301	2.12321	1.36811	0.978268	16.8721	1.80583	27.5788
	5.04912	4.8769	3.90152	7.98291	7.91451	16.3512	19.8776	4.59873	6.83759	12.3728	28.0028	7.1717	22.159	1.94628	2.31818	0.499792	15.0961	6.32042	5.32999
	2.5281	3.73719	6.42156	16.2851	6.07558	9.95382	7.39349	6.82636	4.68159	4.7414	8.82028	5.0441	6.33813	1.76934	0.988079	0.599714	10.6561	9.48063	7.38249
	2.94004	3.3273	3.12565	8.06148	12.7577	22.112	11.5847	9.45736	9.26013	7.00518	6.00213	6.03782	2.80228	1.80473	2.20418	1.35588	17.3161	8.57771	5.59495
	3.62712	3.09439	2.21344	9.43276		3.45553	10.1894	17.4969	4.6957	13.1226	4.52017		3.03861	1.38009	2.69821	0.553998	17.3161	30.6992	2.11031
	3.86497	3.99276	2.75057	7.74663		9.31339	12.3121	8.3623	1.75857	16.0203	11.8685		5.27487	2.22937	1.78614	0.714042	9.76807	7.67479	7.48397
	5.22862	0.499498	2.98255	9.9671			8.78647	17.1262			27.5998
	2.81491	3.36804		14.0835			7.37102	2.53491			3.45881
	1.919			10.122			5.20959	16.5688			11.0253
				10.0329			11.7836	9.84199			7.7801
							12.9914	3.0932			7.33687
								5.43737
mean	3.32011	4.18898	5.4664	10.3082	9.46166	13.3865	9.19701	9.17818	7.36461	10.3294	11.1581	7.29079	8.92419	1.84366	2.14337	0.714683	13.8529	8.35198	8.42123
Group mean	4.32516			11.0521			9.01729				9.12437			1.56724			10.2087
SD	1.07961			2.06546			1.22625				1.94143			0.753388			3.15616
p-value	0.0023						0.9961							0.0003
Figure 5e - GO biological processes
Up- or Down- genes	GO term	-LOG10(FDR)
Up	mitotic nuclear division	4.06968
Up	mitotic cell cycle process	3.64217
Up	intracellular signal transduction	3.39241
Up	cell cycle	3.37172
Up	peptidyl-threonine phosphorylation	3.34121
Up	microtubule-based process	3.32768
Up	peptidyl-threonine modification	3.26268
Up	regulation of phosphate metabolic process	3.24023
Up	regulation of phosphorus metabolic process	3.23719
Up	mitotic cell cycle	3.22196
Figure 5j - qPCR log2fold-change R&Zdel vs R&Zflox
	Liver progenitors (DM)					p-value		Hepatoblast EM				p-value		Adult Hepatocyte EM			p-value		Adult Hepatocyte DM			p-value
Axin2	5.33792	5.78032	6.63012	4.94681	3.33694	0.0163221	Axin2	0.838151	0.229492	-0.336448	-0.960789	0.862081	Axin2	3.46546	1.58266	-0.25	0.330291	Axin2	6.69084	-0.942378	n.d	0.425363
Lgr5	6.01426	7.01041	1.90401	2.12087	-2.42922	0.157043	Lgr5	0.109549	0.0541762	-1.37722	-2.3292	0.301167	Lgr5	-0.201015	1.70322	-0.51	0.536907	Lgr5	n.d	-0.277228	-0.645	0.228589
Cyp3a11	-10.0226	-13.4601	-5.26268	n.d	-8.81637	0.0755365	Cyp3a11	-1.5322	-0.776872	-2.26955	-0.274054	0.0558427	Cyp3a11	0.0377164	0.0470115	-0.495	0.545962	Cyp3a11	-0.559248	-0.749689	-0.22	0.0653317
Ttr	-2.11566	-2.15187	-3.99077	1.1169	0.284336	0.309449	Ttr	0.102703	-0.0430446	0.737791	0.705372	0.329339	Ttr	-0.129382	-0.916784	-1.4	0.857047	Ttr	-0.608757	-0.887228	-0.36	0.019173
Pparg	-2.62219	-1.62263	-2.06213	-2.40217	-5.21359	0.0380301	Alb	-1.8559	-1.45547	-1.52466	-1.09373	0.00261968	Alb	-0.415673	-0.540116	0.505	0.55963	Alb	-1.21562	-1.27509	-0.655	0.191476
Hnf4a	-0.758689	-1.20625	0.494883	-0.308235	-3.81082	0.164818	Hnf4a	-0.827529	-0.296193	-0.803042	-0.633582	0.00376597	Hnf4a	1.20932	-0.266784	-0.2	0.132855	Hnf4a	-0.491827	-1.04723	-0.035	0.0383482
mKi67	2.17071	3.45762	1.4417	2.45775	-0.863901	0.0844626	mKi67	n.d	1	0.801939	1	0.269675	mKi67	0.796876	1.58322	-0.5	0.34402	mKi67	n.d	n.d	n.d	0.42265
Figure 5k - qPCR log2fold-change R&Zflox_Wnt
	+Wnt3a				p-value	Wnt3a (-Rspo1/-Chiron)					p-value	+Wnt inh.						p-value
Axin2	4.78627	5.72802	5.72802	2.94	0.0454017	2.02285	1.58795	2.89179	5.76204	2.11428	0.0115251	-0.107717	-1.41632	-4.28712	-7.43758	-3.59776	-1	0.324481
Lgr5	4.08502	5.38393	5.38393	1	0.0897531	3.70367	5.80494	10	10	2.22789	0.0867845	-1.6205	-3.2419	-3.4333	-9.4281	1.76629	-0.64	0.373374
Cyp3a11	-4.01162	-1.62936	-1.62936	-5.07	0.0010854	-4.61474	-4.69781	-4.34337	-1.48878	-3.05732	0.0455027	3.52802	4.31611	1.59339	1.68669	1.97125	1.615	0.00468816
Ttr	-2.86557	-2.08745	-2.08745	-0.855	0.00663958	-4.75402	-3.17768	-1.05663	-0.823639	-0.920037	0.0195047	1.27822	-0.0656327	0.102175	1.46143	-0.888707	-0.715	0.378643
Alb	-1.18177	-0.441783	-0.441783	-0.945	0.526134	-2.90765	-1.67445	-0.654328	0.379754	1.1148	0.390823	1.10342	0.44118	-0.0764076	0.098089	-0.726815	0.08	0.911689
Hnf4a	-1.49858	-0.281743	-0.281743	-3.615	0.96949	-1.0152	-0.32198	0.576829	0.370781	0.839801	0.516179	-0.391428	-0.359303	0.655063	0.231985	0.0812929	-0.3	0.408563
mKi67	1.05555	1.37274	1.37274	0.91	0.0269369	0.75628	0.808165	2.17892	1.14786	0.74845	0.0231229	-1.05148	-0.653822	0.398596	-1.90944	1.66129	-0.14	0.864125
Figure 5l - Albumin quantification
	control	Wnt3a
	1.53443e-06	8.44652e-07
	1.52326e-06	1.2345e-06
	1.43371e-06	1.0124e-06
	1.6233e-06	1.00472e-06
	1.21106e-06	9.47964e-07
	1.37254e-06	1.3629e-06
mean	1.44972e-06	1.06786e-06
sem	5.94098e-08	7.87563e-08
p-value	0.0135

## Sheet: S6 - Figure 6
Figure 6f - GO biological processes
Up- or Down- genes	GO term	-LOG10(FDR)
Down	complement activation, alternative pathway	7.29758
Down	complement activation	4.97549
Up	developmental growth	1.33354
Up	regulation of signal transduction	1.78242
Up	growth	1.89865
Up	response to stress	2.33894
Up	immune effector process	2.48659
Up	immune response	4.87594
Up	fatty acid metabolic process	5.1465
Figure 6g - GSEA _Liver Cancer and NASH_R&Zflox vs R&Zdel damaged
Gene set	NES
Chiang_Liver_Cancer_Subclass_Ctnnb1_Up	2.15931
Chiang_Liver_Cancer_Subclass_Interferon_Dn	2.02052
Sheth_Liver_Cancer_Vs_Txnip_Loss_Pam2	1.94469
Gazda_Diamond_Blackfan_Anemia_Erythroid_Up	1.60768
Hc Vs Nash Up	1.48278
Chiang_Liver_Cancer_Subclass_Proliferation_Up	1.40248
Cairo_Hepatoblastoma_Up	1.36426
Sheth_Liver_Cancer_Vs_Txnip_Loss_Pam4	-1.43885
Chiang_Liver_Cancer_Subclass_Ctnnb1_Dn	-1.58735
Acevedo_Liver_Cancer_With_H3K27Me3_Dn	-1.62548
Lee_Liver_Cancer	-1.66071
Wu_Hbx_Targets_2_Up	-1.68654
Cairo_Hepatoblastoma_Dn	-1.72168
Cairo_Liver_Development_Dn	-2.0521
Figure 6h - GSEA _Liver Cancer and NASH_R&Zdel Damaged vs undamaged
Gene set	NES
Reactome_Collagen_Formation	1.78832
Sung_Metastasis_Stroma_Up	1.81525
Pid_Lymph_Angiogenesis_Pathway	1.83275
Naba_Collagens	1.88088
Wunder_Inflammatory_Response_And_Cholesterol_Up	1.93596
Alonso_Metastasis_Emt_Up	2.00529
Woo_Liver_Cancer_Recurrence_Up	2.04165
Li_Induced_T_To_Natural_Killer_Up	2.07848
Croonquist_Nras_Signaling_Up	2.12895
Anastassiou_Multicancer_Invasiveness_Signature	2.1917
Lee_Liver_Cancer_Myc_Tgfa_Up	2.29408
Andersen_Cholangiocarcinoma_Class2	2.36523
Wu_Cell_Migration	2.4151

## Sheet: S7 - Figure 7
Info in Supplementary_Data_6

## Sheet: S8 - Supp Figure 1
Supplementary Figure 1a - qPCR of sorted cells (fold change relative to Hprt)
	Rnf43
	Total liver	Hepatocytes	Epcam	Endothelial cells	Macrophages
	1.07	0.885	0.195	0.08	0.025
	1.1867	0.441403	0.0130353	0.0148495	0.00518871
	0.896989	0.916186	0.0257248	8.5236e-06	0
mean	1.05123	0.74753	0.07792	0.0316193	0.0100629
sem	0.0841574	0.153328	0.0586545	0.0245668	0.00761727
	Znrf3
	Total liver	Hepatocytes	Epcam	Endothelial cells	Macrophages
	0.67	0.65	1.675	0.135	0.715
	0.789451	0.35982	0.249743	0.0814415	0.019283
	0.716986	0.530006	0.316034	0.00256203	0.0419698
mean	0.725479	0.513275	0.746926	0.0730012	0.258751
sem	0.0347432	0.0841843	0.464432	0.0384638	0.228219
Supplementary Figure 1b - qPCR of livers (fold change relative to Hprt)
	Rnf43							Znrf3
	R&Zflox	AlbCre			AAV8_TBG_Cre			R&Zflox	AlbCre			AAV8_TBG_Cre
		1W	3M	7M	1W	3M	7M		1W	3M	7M	1W	3M	7M
	0.65	n.d.	n.d.	n.d.	n.d.	n.d.	n.d.	0.4	n.d.	n.d.	n.d.	n.d.	n.d.	n.d.
	0.55	n.d.	n.d.	n.d.	n.d.	n.d.	n.d.	0.35	n.d.	n.d.	n.d.	n.d.	n.d.	n.d.
	0.73	n.d.	n.d.	n.d.	n.d.	n.d.	n.d.	0.31	n.d.	n.d.	n.d.	n.d.	n.d.	n.d.
mean	0.643333	n.d.	n.d.	n.d.	n.d.	n.d.	n.d.	0.353333	n.d.	n.d.	n.d.	n.d.	n.d.	n.d.
SD	0.090185							0.0450925
Supplementary Figure 1c - qPCR of control livers (fold change relative to Hprt)
	Rnf43			Znrf3
	R&Zflox	AlbCre_R&Zflox (w/o Tmx)	AlbCre_R&Zflox (with Tmx)	R&Zflox	AlbCre_R&Zflox (w/o Tmx)	AlbCre_R&Zflox (with Tmx)
	1	0.529412	0	1	1	0
	0.841269	1.10028	0.0079912	1.09902	1.05855	0.0252198
	1.18868	0.65157	0.0026878	0.909898	0.521466	0.0100984
mean	1.00998	0.760419	0.00355967	1.00297	0.860005	0.0117727
sem	0.100413	0.173549	0.00234769	0.0546167	0.170111	0.0073283
p-value			0.001			0.0004
Supplementary Figure 1e - Ki67+ cells per FOV
	3M
	WT			KO
	0.735294	0.536673	0.380228	0.451467	1.03359	2.60304
	0.399202	0.30581	0.380228	0.884956	2.10728	2.30947
	0.483092	0.369686	0.760456	2.11268	2.41935	5.28736
	0.451467	0.358423	0.95057	1.33333	4.27807	6.09756
	0.38835	0.373134	0.190114	2.58065	3.43008	2.47934
	0.608519	0.829187	0.570342	2.44755	2.36407	1.89125
	0.627615	0.775194	0.380228	1.22549	1.81159	3.11284
	0.368324	0.200401	0.95057	1.42518	1.6129	1.51515
	0.787402		0.380228	1.75824	1.5	1.07296
	0.433839		0.190114	1.87354	1.93548	1.33333
	0.471698			2.53456	0.242131	1.44578
				1.36452	1.63265
				0.930233
mean	0.523164	0.468564	0.513308	1.60941	2.0306	2.64983
Group mean	0.501678			2.09661
SD	0.0290987			0.523337
p-value	0.0062
Supplementary Figure 1g - FACS_% immune cells
	T Cells (CD3+)				B cells (CD19+)				Macrophages (CD64+)				NK cells (CD49b+ CD3-)
	R&Zflox 3M	R&Zdel 3M	R&Zflox 7M	R&Zdel 7M	R&Zflox 3M	R&Zdel 3M	R&Zflox 7M	R&Zdel 7M	R&Zflox 3M	R&Zdel 3M	R&Zflox 7M	R&Zdel 7M	R&Zflox 3M	R&Zdel 3M	R&Zflox 7M	R&Zdel 7M
	0.3	4.17	1.01	1.07	0.00776	0.029	0.034	0.033	0.036	1.14	0.39	0.31	0.086	1.27	0.17	0.2
	0.5	4.14	1.27	1.54	0.00529	0.24	0.047	0.00946	0.046	1.51	0.27	0.7	0.069	8.06	0.16	0.16
	1.58	4.35	0.97	2.03	0.01	0.019	0.00871	0.033	0.28	0.69	0.24	1.07	0.46	0.52	0.14	0.23
mean	0.793333	4.22	1.08333	1.54667	0.00768333	0.096	0.0299033	0.0251533	0.120667	1.11333	0.3	0.693333	0.205	3.28333	0.156667	0.196667
sem	0.397548	0.0655744	0.0940449	0.339436	0.0013602	0.0720578	0.0112416	0.00961016	0.079719	0.237089	0.0458258	0.268732	0.127594	2.39813	0.00881917	0.0248328
p-value	0.001048		0.516971		0.287637		0.121237		0.016559		0.122915		0.269158		0.724701
Supplementary Figure 1h - Liver to body weight ratio (%)
	Rflox Zflox	Rdel Zflox	Rflox Zdel
	5.42857	5.12195	4.18103
	4.51429	4.89189	5.52941
	4.54545	4.65909	5.33333
	5.06977	4.42253
	4.66899
mean	4.84541	4.77387	5.01459
sem	0.176232	0.150472	0.420605
p-value		0.773889	0.568277
Supplementary Fig. 1j - NAS score
Mice ID	Genotype	Time	Steatosis	Inflammatory foci	Balloning	NAS Score	Diagnosis
MHCS28.1a	RdelZflox	3 month	0	0	1	1	No
MHCS31.1c	RdelZflox	3 month	0	1	0	1	No
MHCS31.1a	RdelZflox	3 month	0	0	0	0	No
GM275	RdelZflox	3 month	2	0	0	2	No
MHCS33.2g	RfloxZdel	3 month	0	1	0	1	No
MHCS33.2b	RfloxZdel	3 month	1	0	0	1	No
GM205	RfloxZdel	3 month	0	1	1	2	No

## Sheet: S9 - Supp Figure 2
Supplementary Figure 2c - % GS staining per FOV
	3M						7M
	WT			KO			WT			KO
	15.3102	4.62097	9.88468	46.1725	52.4141	34.6288	15.8112	27.0588	7.0615	66.8696	39.0927	38.7712
	5.07778	19.0289	22.4242	57.0812	45.2902	35.1315	11.6897	5.08475	11.413	53.5503	47.722	46.712
	5.32379	21.3484	14.8867	45.6344	56.4096	60.9356	13.5939	2.5974	17.0968	71.1898	37.0602	50.632
	19.3887	7.04943	26.1708	39.5908	51.023	27.4056	26.9311	12.4555	26.6667	49.3723	46.9397	61.4083
	11.8182	10.7308	19.7324	54.621	71.6016	29.6101	11.7449	10.3746	9.72222	50.2884	51.5192	66.3825
	11.783	17.1151	29.6178	40.5525	37.9337	43.8879	11.5683	15.9091	8.03783	55.1026	33.1899	64.3004
	26.5131	13.9774	26	52.4902	29.4784	66.5324	11.836	6.42202	10.2871	49.5792	47.9345	52.9308
	10.1905	5.71516	26.1006	58.2875	35.7203	45.6677	11.6497	12.7907	17.2107	62.566	58.6032	48.5085
	12.693	16.3838	11.8734	50.3959	40.8082	47.4677	15.0371	7.1066	6.61157	54.0029	33.4921	41.4094
	11.707	11.7822	13.1265	45.163	30.7677	48.5583	14.8136	12.5348	9.12863	49.6123	31.9646	46.1187
	6.48899	11.1226		53.4924	49.8039	48.6693	32.2309			53.1543	47.9773	51.4047
	15.9305	12.7135		58.3334	49.1698	52.6948	15.4607			56.194	50.9356	44.5278
	9.24633	29.325		51.769	55.1041	55.3961	15.894			54.2582	41.1265	70.3771
	4.71118	9.36613		43.0141	54.7744	34.8594	16.6184			42.6899	41.517	64.9199
	24.9248	6.7583		59.4393	46.4802	58.629	9.80215			63.3124	38.1558	60.9626
	8.36909	7.4413		50.3892	58.0067	36.5005	19.803			82.1703	39.0389	43.6295
	7.28914	19.9341		44.2283	50.4531	27.7593	10.3844			59.1661	38.1627	42.2442
	9.67742	18.3363		46.6113	28.424	34.3262	12.6915			47.5661	43.4156	50.9163
	19.6669	8.91079		47.8641	46.2443	23.1017	7.53237			63.9403	59.4117	51.7069
	12.1517	16.6432			49.5546	66.8722	16.0458			42.3725	54.0194	52.3885
mean	12.4131	13.4152	19.9817	49.7437	46.9731	43.9317	15.0569	11.2334	12.3236	56.3479	44.0639	52.5126
Group mean	15.27			46.8828			12.8713			50.9748
SD	4.11113			2.90704			1.96972			6.28469
p-value	<0.0001						<0.0001

[truncated: 6 more sheets: S10 - Supp Figure 3, S11 - Supp Figure 4, S12 - Supp Figure 5, S13 - Supp Figure 6, S14 - Supp Figure 7, S15 - Supp Figure 8]
